# Supplementary material for: Immunophenotypic variations in syphilis: insights from Mendelian randomization analysis
Source: Front Immunol. 2024 Apr 17;15:1380720. doi: 10.3389/fimmu.2024.1380720 (PMC11061532; doi:10.3389/fimmu.2024.1380720)
Supplement: Supplementary file 1 [file DataSheet_1.csv]

	id.exposure	id.outcome	outcome	exposure	method	nsnp	b	se	pval	lo_ci	up_ci	or	or_lci95	or_uci95
1	ebi-a-GCST90001391	finn-b-AB1_EARLY_SYPHILIS	Early syphilis || id:finn-b-AB1_EARLY_SYPHILIS	|| id:ebi-a-GCST90001391	Inverse variance weighted	16	0.0120104031364765	0.209060136478674	0.954187122017168	-0.397747464361725	0.421768270634678	1.01208281764699	0.671831667680044	1.52465517636792
2	ebi-a-GCST90001391	finn-b-AB1_EARLY_SYPHILIS	Early syphilis || id:finn-b-AB1_EARLY_SYPHILIS	|| id:ebi-a-GCST90001391	MR Egger	16	-0.0429569070660398	0.339018831975552	0.900972169934955	-0.707433817738121	0.621520003606042	0.957952670168737	0.492907466275407	1.86175576770564
3	ebi-a-GCST90001391	finn-b-AB1_EARLY_SYPHILIS	Early syphilis || id:finn-b-AB1_EARLY_SYPHILIS	|| id:ebi-a-GCST90001391	Weighted median	16	-0.0469332076319606	0.251485128106294	0.85195530125313	-0.539844058720297	0.445977643456376	0.954151125475217	0.582839133968121	1.56201654485235
4	ebi-a-GCST90001392	finn-b-AB1_EARLY_SYPHILIS	Early syphilis || id:finn-b-AB1_EARLY_SYPHILIS	|| id:ebi-a-GCST90001392	Inverse variance weighted	29	-0.0668074130942401	0.0593206892352836	0.260077642812859	-0.183075963995396	0.0494611378069158	0.935375325031059	0.832704897743438	1.05070475873018
5	ebi-a-GCST90001392	finn-b-AB1_EARLY_SYPHILIS	Early syphilis || id:finn-b-AB1_EARLY_SYPHILIS	|| id:ebi-a-GCST90001392	MR Egger	29	-0.0794495233088045	0.0650353165138257	0.232404577648606	-0.206918743675903	0.0480196970582939	0.923624640307726	0.813085715659838	1.04919132110356
6	ebi-a-GCST90001392	finn-b-AB1_EARLY_SYPHILIS	Early syphilis || id:finn-b-AB1_EARLY_SYPHILIS	|| id:ebi-a-GCST90001392	Weighted median	29	-0.0691455254804325	0.0790161194771201	0.381529692292066	-0.224017119655588	0.0857260686947228	0.933190867147044	0.799301450486691	1.08950783712002
7	ebi-a-GCST90001393	finn-b-AB1_EARLY_SYPHILIS	Early syphilis || id:finn-b-AB1_EARLY_SYPHILIS	|| id:ebi-a-GCST90001393	Inverse variance weighted	15	0.191306961539925	0.18014155843427	0.288244186882174	-0.161770492991245	0.544384416071095	1.21083107361257	0.850636409156766	1.72354706787018
8	ebi-a-GCST90001393	finn-b-AB1_EARLY_SYPHILIS	Early syphilis || id:finn-b-AB1_EARLY_SYPHILIS	|| id:ebi-a-GCST90001393	MR Egger	15	0.369374142359171	0.258390328845428	0.176444348635702	-0.137070902177868	0.87581918689621	1.44682882237092	0.871908403735738	2.40084122629662
9	ebi-a-GCST90001393	finn-b-AB1_EARLY_SYPHILIS	Early syphilis || id:finn-b-AB1_EARLY_SYPHILIS	|| id:ebi-a-GCST90001393	Weighted median	15	0.231922855326037	0.250438841968164	0.354411767679374	-0.258937274931565	0.722782985583639	1.26102244391058	0.771871437214018	2.0601586318387
10	ebi-a-GCST90001394	finn-b-AB1_EARLY_SYPHILIS	Early syphilis || id:finn-b-AB1_EARLY_SYPHILIS	|| id:ebi-a-GCST90001394	Inverse variance weighted	25	0.0938001011297261	0.0639095259812443	0.142185348712854	-0.0314625697935128	0.219062772052965	1.09834016701256	0.969027226664121	1.24490941975494
11	ebi-a-GCST90001394	finn-b-AB1_EARLY_SYPHILIS	Early syphilis || id:finn-b-AB1_EARLY_SYPHILIS	|| id:ebi-a-GCST90001394	MR Egger	25	0.150706099221355	0.0743776169846234	0.0544915861415676	0.0049259699314935	0.296486228511217	1.162654902682	1.00493812246752	1.34512403550913
12	ebi-a-GCST90001394	finn-b-AB1_EARLY_SYPHILIS	Early syphilis || id:finn-b-AB1_EARLY_SYPHILIS	|| id:ebi-a-GCST90001394	Weighted median	25	0.0644818296515172	0.0806664951161056	0.424079828050585	-0.0936245007760497	0.222588160079084	1.06660619746227	0.91062463689438	1.24930595370755
13	ebi-a-GCST90001395	finn-b-AB1_EARLY_SYPHILIS	Early syphilis || id:finn-b-AB1_EARLY_SYPHILIS	|| id:ebi-a-GCST90001395	Inverse variance weighted	22	0.0610414805599958	0.0869813887564481	0.482818656778594	-0.109442041402643	0.231525002522634	1.06294300474382	0.896334113124616	1.26052084238451
14	ebi-a-GCST90001395	finn-b-AB1_EARLY_SYPHILIS	Early syphilis || id:finn-b-AB1_EARLY_SYPHILIS	|| id:ebi-a-GCST90001395	MR Egger	22	0.0681438525849989	0.100332288522585	0.504807623348344	-0.128507432919267	0.264795138089265	1.07051929437066	0.879407025832697	1.30316397976775
15	ebi-a-GCST90001395	finn-b-AB1_EARLY_SYPHILIS	Early syphilis || id:finn-b-AB1_EARLY_SYPHILIS	|| id:ebi-a-GCST90001395	Weighted median	22	0.0564617659737921	0.113382951836326	0.618502343636397	-0.165768819625406	0.27869235157299	1.0580861591329	0.847242077291787	1.32140075446589
16	ebi-a-GCST90001396	finn-b-AB1_EARLY_SYPHILIS	Early syphilis || id:finn-b-AB1_EARLY_SYPHILIS	|| id:ebi-a-GCST90001396	Inverse variance weighted	17	0.219284644292764	0.23380970704328	0.348307849211579	-0.238982381512065	0.677551670097593	1.24518566124027	0.787428755554504	1.96905093955646
17	ebi-a-GCST90001396	finn-b-AB1_EARLY_SYPHILIS	Early syphilis || id:finn-b-AB1_EARLY_SYPHILIS	|| id:ebi-a-GCST90001396	MR Egger	17	0.180205301929699	0.550398455954988	0.747883509037032	-0.898575671742077	1.25898627560148	1.19746317938914	0.40714916099782	3.52184949240367
18	ebi-a-GCST90001396	finn-b-AB1_EARLY_SYPHILIS	Early syphilis || id:finn-b-AB1_EARLY_SYPHILIS	|| id:ebi-a-GCST90001396	Weighted median	17	-0.0475355321945015	0.312871000933669	0.879239522021145	-0.660762694024493	0.56569162963549	0.953576589861793	0.516457285355893	1.76066508986477
19	ebi-a-GCST90001397	finn-b-AB1_EARLY_SYPHILIS	Early syphilis || id:finn-b-AB1_EARLY_SYPHILIS	|| id:ebi-a-GCST90001397	Inverse variance weighted	32	0.11826749300109	0.0996793897921363	0.235433228329837	-0.0771041109914974	0.313639096993677	1.12554514655226	0.925793463313551	1.36839578926502
20	ebi-a-GCST90001397	finn-b-AB1_EARLY_SYPHILIS	Early syphilis || id:finn-b-AB1_EARLY_SYPHILIS	|| id:ebi-a-GCST90001397	MR Egger	32	0.125174396247161	0.138914334720854	0.374717575495064	-0.147097699805712	0.397446492300034	1.13334608713734	0.863209637882499	1.48802017129975
21	ebi-a-GCST90001397	finn-b-AB1_EARLY_SYPHILIS	Early syphilis || id:finn-b-AB1_EARLY_SYPHILIS	|| id:ebi-a-GCST90001397	Weighted median	32	0.223014595857562	0.150215806195089	0.137642387084435	-0.0714083842848121	0.517437575999935	1.24983881607219	0.931081575391921	1.67772309907775
22	ebi-a-GCST90001398	finn-b-AB1_EARLY_SYPHILIS	Early syphilis || id:finn-b-AB1_EARLY_SYPHILIS	|| id:ebi-a-GCST90001398	Inverse variance weighted	20	-0.0978078824316402	0.198405196899384	0.622033526704961	-0.486682068354433	0.291066303491152	0.906823103669563	0.61466242251818	1.33785328535286
23	ebi-a-GCST90001398	finn-b-AB1_EARLY_SYPHILIS	Early syphilis || id:finn-b-AB1_EARLY_SYPHILIS	|| id:ebi-a-GCST90001398	MR Egger	20	0.369392332517077	0.461352277921286	0.433762601392276	-0.534858132208643	1.2736427972428	1.44685514065503	0.585752383647459	3.57384768117277
24	ebi-a-GCST90001398	finn-b-AB1_EARLY_SYPHILIS	Early syphilis || id:finn-b-AB1_EARLY_SYPHILIS	|| id:ebi-a-GCST90001398	Weighted median	20	-0.0847764679773074	0.290559462255558	0.770462658740242	-0.654273013998202	0.484720078043587	0.918717624259419	0.519819826993374	1.62372043022443
25	ebi-a-GCST90001399	finn-b-AB1_EARLY_SYPHILIS	Early syphilis || id:finn-b-AB1_EARLY_SYPHILIS	|| id:ebi-a-GCST90001399	Inverse variance weighted	16	0.296158073705377	0.184644368774111	0.108727774359103	-0.0657448890918805	0.658061036502634	1.34468269900973	0.936369711951553	1.93104447734386
26	ebi-a-GCST90001399	finn-b-AB1_EARLY_SYPHILIS	Early syphilis || id:finn-b-AB1_EARLY_SYPHILIS	|| id:ebi-a-GCST90001399	MR Egger	16	0.241081991056644	0.354418478597843	0.507459581786213	-0.453578226995129	0.935742209108417	1.27262537492991	0.635350650494831	2.54910472453933
27	ebi-a-GCST90001399	finn-b-AB1_EARLY_SYPHILIS	Early syphilis || id:finn-b-AB1_EARLY_SYPHILIS	|| id:ebi-a-GCST90001399	Weighted median	16	0.239836107757226	0.249812556394558	0.33702287326372	-0.249796502776108	0.729468718290559	1.2710408195194	0.778959282995325	2.07397844810618
28	ebi-a-GCST90001400	finn-b-AB1_EARLY_SYPHILIS	Early syphilis || id:finn-b-AB1_EARLY_SYPHILIS	|| id:ebi-a-GCST90001400	Inverse variance weighted	14	0.0803363415501876	0.0778169193226618	0.301895880236036	-0.0721848203222296	0.232857503422605	1.08365148340724	0.930358930683012	1.26220160710298
29	ebi-a-GCST90001400	finn-b-AB1_EARLY_SYPHILIS	Early syphilis || id:finn-b-AB1_EARLY_SYPHILIS	|| id:ebi-a-GCST90001400	MR Egger	14	0.0727317617139449	0.0938564521288609	0.453383408144511	-0.111226884458622	0.256690407886512	1.07544202349613	0.894735724267921	1.29264487214676
30	ebi-a-GCST90001400	finn-b-AB1_EARLY_SYPHILIS	Early syphilis || id:finn-b-AB1_EARLY_SYPHILIS	|| id:ebi-a-GCST90001400	Weighted median	14	0.0583678950291205	0.0976166986299305	0.54988703504175	-0.132960834285543	0.249696624343784	1.06010493131278	0.875499380996056	1.28363593371717
31	ebi-a-GCST90001401	finn-b-AB1_EARLY_SYPHILIS	Early syphilis || id:finn-b-AB1_EARLY_SYPHILIS	|| id:ebi-a-GCST90001401	Inverse variance weighted	25	-0.0191052513333691	0.169268505400557	0.910134018360338	-0.350871521918462	0.312661019251723	0.981076097241141	0.704074206148195	1.3670580461164
32	ebi-a-GCST90001401	finn-b-AB1_EARLY_SYPHILIS	Early syphilis || id:finn-b-AB1_EARLY_SYPHILIS	|| id:ebi-a-GCST90001401	MR Egger	25	0.42076536944725	0.372114201074465	0.269817052708293	-0.308578464658702	1.1501092035532	1.52312686438217	0.734490318405938	3.15853781440927
33	ebi-a-GCST90001401	finn-b-AB1_EARLY_SYPHILIS	Early syphilis || id:finn-b-AB1_EARLY_SYPHILIS	|| id:ebi-a-GCST90001401	Weighted median	25	-0.02324946632075	0.2319325380221	0.920151912324397	-0.477837240844066	0.431338308202566	0.97701872010372	0.620123119484243	1.53931622518287
34	ebi-a-GCST90001402	finn-b-AB1_EARLY_SYPHILIS	Early syphilis || id:finn-b-AB1_EARLY_SYPHILIS	|| id:ebi-a-GCST90001402	Inverse variance weighted	14	-0.201779183944151	0.236297047197151	0.3931483571142	-0.664921396450567	0.261363028562265	0.81727537554361	0.514313953020055	1.29869904471346
35	ebi-a-GCST90001402	finn-b-AB1_EARLY_SYPHILIS	Early syphilis || id:finn-b-AB1_EARLY_SYPHILIS	|| id:ebi-a-GCST90001402	MR Egger	14	-0.0478411071082201	0.37868565067798	0.901559132610991	-0.790064982437061	0.694382768220621	0.953285245293685	0.453815304299719	2.00247270262719
36	ebi-a-GCST90001402	finn-b-AB1_EARLY_SYPHILIS	Early syphilis || id:finn-b-AB1_EARLY_SYPHILIS	|| id:ebi-a-GCST90001402	Weighted median	14	-0.0988366585981778	0.27678911011459	0.721029744292903	-0.641343314422773	0.443669997226418	0.90589066539062	0.52658458005977	1.55841611911369
37	ebi-a-GCST90001403	finn-b-AB1_EARLY_SYPHILIS	Early syphilis || id:finn-b-AB1_EARLY_SYPHILIS	|| id:ebi-a-GCST90001403	Inverse variance weighted	22	-0.0683386677664438	0.142235501701579	0.63089934650799	-0.347120251101538	0.210442915568651	0.933944123241205	0.706720339248567	1.23422459620197
38	ebi-a-GCST90001403	finn-b-AB1_EARLY_SYPHILIS	Early syphilis || id:finn-b-AB1_EARLY_SYPHILIS	|| id:ebi-a-GCST90001403	MR Egger	22	0.0383645731373867	0.200210900196898	0.849971311958499	-0.354048791248533	0.430777937523307	1.0391099954221	0.701840722834846	1.53845387914345
39	ebi-a-GCST90001403	finn-b-AB1_EARLY_SYPHILIS	Early syphilis || id:finn-b-AB1_EARLY_SYPHILIS	|| id:ebi-a-GCST90001403	Weighted median	22	-0.206613061632127	0.214203586469847	0.334763253416582	-0.626452091113027	0.213225967848772	0.813334299355016	0.534484744200164	1.23766429198506
40	ebi-a-GCST90001404	finn-b-AB1_EARLY_SYPHILIS	Early syphilis || id:finn-b-AB1_EARLY_SYPHILIS	|| id:ebi-a-GCST90001404	Inverse variance weighted	27	0.0964225350832209	0.10484781487556	0.357759467604573	-0.109079182072878	0.301924252239319	1.10122427159303	0.896659415336052	1.35245877710559
41	ebi-a-GCST90001404	finn-b-AB1_EARLY_SYPHILIS	Early syphilis || id:finn-b-AB1_EARLY_SYPHILIS	|| id:ebi-a-GCST90001404	MR Egger	27	0.186421872324031	0.136192486803072	0.183232748393975	-0.0805154018099905	0.453359146458053	1.20493047999009	0.922640693137678	1.57358923404053
42	ebi-a-GCST90001404	finn-b-AB1_EARLY_SYPHILIS	Early syphilis || id:finn-b-AB1_EARLY_SYPHILIS	|| id:ebi-a-GCST90001404	Weighted median	27	0.232001283078601	0.133471431311588	0.0821739411505539	-0.029602722292112	0.493605288449313	1.2611213469451	0.970831146518353	1.63821181203787
43	ebi-a-GCST90001405	finn-b-AB1_EARLY_SYPHILIS	Early syphilis || id:finn-b-AB1_EARLY_SYPHILIS	|| id:ebi-a-GCST90001405	Inverse variance weighted	24	-0.0305650753601334	0.0964001036123352	0.751194466594304	-0.21950927844031	0.158379127720043	0.969897313596529	0.802912707880835	1.17161030045794
44	ebi-a-GCST90001405	finn-b-AB1_EARLY_SYPHILIS	Early syphilis || id:finn-b-AB1_EARLY_SYPHILIS	|| id:ebi-a-GCST90001405	MR Egger	24	-0.00627359682838643	0.115236753300897	0.957075231695298	-0.232137633298144	0.219590439641371	0.993746041091937	0.792836995026497	1.24556649144872
45	ebi-a-GCST90001405	finn-b-AB1_EARLY_SYPHILIS	Early syphilis || id:finn-b-AB1_EARLY_SYPHILIS	|| id:ebi-a-GCST90001405	Weighted median	24	-0.0904993209216705	0.118855088993182	0.446402833944666	-0.323455295348307	0.142456653504966	0.913474954221788	0.723644307466004	1.1531030968964
46	ebi-a-GCST90001406	finn-b-AB1_EARLY_SYPHILIS	Early syphilis || id:finn-b-AB1_EARLY_SYPHILIS	|| id:ebi-a-GCST90001406	Inverse variance weighted	27	0.112084756940184	0.114888246808599	0.329263659384561	-0.11309620680467	0.337265720685039	1.11860766639034	0.893064737078173	1.40111131853782
47	ebi-a-GCST90001406	finn-b-AB1_EARLY_SYPHILIS	Early syphilis || id:finn-b-AB1_EARLY_SYPHILIS	|| id:ebi-a-GCST90001406	MR Egger	27	0.00891088847788488	0.167597573431578	0.958020351019778	-0.319580355448008	0.337402132403777	1.00895070863439	0.726453825507964	1.40130245957757
48	ebi-a-GCST90001406	finn-b-AB1_EARLY_SYPHILIS	Early syphilis || id:finn-b-AB1_EARLY_SYPHILIS	|| id:ebi-a-GCST90001406	Weighted median	27	0.231137049806517	0.170320111737281	0.174757597150353	-0.102690369198553	0.564964468811588	1.26003191474652	0.902406343027799	1.75938526856175
49	ebi-a-GCST90001407	finn-b-AB1_EARLY_SYPHILIS	Early syphilis || id:finn-b-AB1_EARLY_SYPHILIS	|| id:ebi-a-GCST90001407	Inverse variance weighted	15	0.0642534361190063	0.084379097290302	0.446367298875403	-0.101129594569986	0.229636466807998	1.06636261932193	0.903815895663509	1.25814255020635
50	ebi-a-GCST90001407	finn-b-AB1_EARLY_SYPHILIS	Early syphilis || id:finn-b-AB1_EARLY_SYPHILIS	|| id:ebi-a-GCST90001407	MR Egger	15	0.0323409621470721	0.0964627976377806	0.742770929132905	-0.156726121222978	0.221408045517122	1.0328696147152	0.854938176178455	1.24783249915282
51	ebi-a-GCST90001407	finn-b-AB1_EARLY_SYPHILIS	Early syphilis || id:finn-b-AB1_EARLY_SYPHILIS	|| id:ebi-a-GCST90001407	Weighted median	15	0.0494525216614229	0.0971310637254823	0.610659782956697	-0.140924363240522	0.239829406563368	1.05069570574411	0.868555003899187	1.27103230205701
52	ebi-a-GCST90001408	finn-b-AB1_EARLY_SYPHILIS	Early syphilis || id:finn-b-AB1_EARLY_SYPHILIS	|| id:ebi-a-GCST90001408	Inverse variance weighted	27	-0.0473303791542604	0.10227607160636	0.643528665785292	-0.247791479502726	0.153130721194205	0.953772239066635	0.780522681287975	1.16547732157261
53	ebi-a-GCST90001408	finn-b-AB1_EARLY_SYPHILIS	Early syphilis || id:finn-b-AB1_EARLY_SYPHILIS	|| id:ebi-a-GCST90001408	MR Egger	27	0.0398032706830094	0.138672895463482	0.776455001528508	-0.231995604425416	0.311602145791435	1.04060603633929	0.79294960876817	1.3656112707439
54	ebi-a-GCST90001408	finn-b-AB1_EARLY_SYPHILIS	Early syphilis || id:finn-b-AB1_EARLY_SYPHILIS	|| id:ebi-a-GCST90001408	Weighted median	27	-0.107526079943692	0.15061032975124	0.475266986930432	-0.402722326256121	0.187670166368738	0.898053100971083	0.66849769781298	1.20643552670754
55	ebi-a-GCST90001409	finn-b-AB1_EARLY_SYPHILIS	Early syphilis || id:finn-b-AB1_EARLY_SYPHILIS	|| id:ebi-a-GCST90001409	Inverse variance weighted	22	0.183549240219341	0.103432413407774	0.0759670254879515	-0.0191782900598968	0.386276770498579	1.20147412480461	0.981004443309159	1.47149188000168
56	ebi-a-GCST90001409	finn-b-AB1_EARLY_SYPHILIS	Early syphilis || id:finn-b-AB1_EARLY_SYPHILIS	|| id:ebi-a-GCST90001409	MR Egger	22	0.260158169716366	0.126311574980216	0.0526869145272842	0.0125874827551422	0.50772885667759	1.29713523795366	1.01266703856824	1.66151337158163
57	ebi-a-GCST90001409	finn-b-AB1_EARLY_SYPHILIS	Early syphilis || id:finn-b-AB1_EARLY_SYPHILIS	|| id:ebi-a-GCST90001409	Weighted median	22	0.221887770945452	0.151314474397849	0.1425389402482	-0.0746885988743325	0.518464140765237	1.24843125974182	0.928032431681145	1.67944627482162
58	ebi-a-GCST90001410	finn-b-AB1_EARLY_SYPHILIS	Early syphilis || id:finn-b-AB1_EARLY_SYPHILIS	|| id:ebi-a-GCST90001410	Inverse variance weighted	18	0.103522666816734	0.226175407457107	0.647161053399645	-0.339781131799196	0.546826465432663	1.10907093218772	0.711926123701852	1.72776119834995
59	ebi-a-GCST90001410	finn-b-AB1_EARLY_SYPHILIS	Early syphilis || id:finn-b-AB1_EARLY_SYPHILIS	|| id:ebi-a-GCST90001410	MR Egger	18	-0.487736252694181	0.473888076277475	0.318683741246816	-1.41655688219803	0.441084376809671	0.614014796436742	0.242547701144522	1.55439185143466
60	ebi-a-GCST90001410	finn-b-AB1_EARLY_SYPHILIS	Early syphilis || id:finn-b-AB1_EARLY_SYPHILIS	|| id:ebi-a-GCST90001410	Weighted median	18	0.365830138648146	0.288435505692327	0.204681695109632	-0.199503452508816	0.931163729805108	1.44171033098879	0.819137392728972	2.53746037835624
61	ebi-a-GCST90001411	finn-b-AB1_EARLY_SYPHILIS	Early syphilis || id:finn-b-AB1_EARLY_SYPHILIS	|| id:ebi-a-GCST90001411	Inverse variance weighted	20	-0.264734032048444	0.208295664438014	0.20374531421488	-0.672993534346951	0.143525470250062	0.76741002930887	0.510179051070893	1.15433621166465
62	ebi-a-GCST90001411	finn-b-AB1_EARLY_SYPHILIS	Early syphilis || id:finn-b-AB1_EARLY_SYPHILIS	|| id:ebi-a-GCST90001411	MR Egger	20	-0.193432617901919	0.406718154229985	0.640084478580142	-0.990600200192688	0.603734964388851	0.824125365620463	0.371353737535552	1.82893707430113
63	ebi-a-GCST90001411	finn-b-AB1_EARLY_SYPHILIS	Early syphilis || id:finn-b-AB1_EARLY_SYPHILIS	|| id:ebi-a-GCST90001411	Weighted median	20	-0.405327850099218	0.302997712977112	0.180985845922973	-0.999203367534357	0.188547667335921	0.666758178286172	0.368172622641156	1.20749463966743
64	ebi-a-GCST90001412	finn-b-AB1_EARLY_SYPHILIS	Early syphilis || id:finn-b-AB1_EARLY_SYPHILIS	|| id:ebi-a-GCST90001412	Inverse variance weighted	21	0.0789950455553892	0.22004553555059	0.719599514700632	-0.352294204123767	0.510284295234546	1.08219896036223	0.703073244497888	1.66576469660068
65	ebi-a-GCST90001412	finn-b-AB1_EARLY_SYPHILIS	Early syphilis || id:finn-b-AB1_EARLY_SYPHILIS	|| id:ebi-a-GCST90001412	MR Egger	21	0.758534517028709	0.661011732613389	0.265405002795909	-0.537048478893533	2.05411751295095	2.13514490811067	0.584470786938705	7.79995147834308
66	ebi-a-GCST90001412	finn-b-AB1_EARLY_SYPHILIS	Early syphilis || id:finn-b-AB1_EARLY_SYPHILIS	|| id:ebi-a-GCST90001412	Weighted median	21	0.0314566941956675	0.300265199325609	0.916563840777583	-0.557063096482526	0.619976484873861	1.03195668491369	0.572889115625038	1.85888432943291
67	ebi-a-GCST90001413	finn-b-AB1_EARLY_SYPHILIS	Early syphilis || id:finn-b-AB1_EARLY_SYPHILIS	|| id:ebi-a-GCST90001413	Inverse variance weighted	18	0.213228233228865	0.125567742518302	0.089486410476112	-0.0328845421070079	0.459341008564737	1.23766709576829	0.967650276001657	1.58303043768768
68	ebi-a-GCST90001413	finn-b-AB1_EARLY_SYPHILIS	Early syphilis || id:finn-b-AB1_EARLY_SYPHILIS	|| id:ebi-a-GCST90001413	MR Egger	18	0.203874299549328	0.160719235500383	0.222761393127875	-0.111135402031423	0.518884001130078	1.22614401691338	0.894817580607831	1.6801515557967
69	ebi-a-GCST90001413	finn-b-AB1_EARLY_SYPHILIS	Early syphilis || id:finn-b-AB1_EARLY_SYPHILIS	|| id:ebi-a-GCST90001413	Weighted median	18	0.270034886079033	0.169726911166101	0.111610410573313	-0.0626298598065238	0.602699631964591	1.31001015105375	0.939291078735479	1.8270444963389
70	ebi-a-GCST90001414	finn-b-AB1_EARLY_SYPHILIS	Early syphilis || id:finn-b-AB1_EARLY_SYPHILIS	|| id:ebi-a-GCST90001414	Inverse variance weighted	18	0.00404519881687516	0.1765797751041	0.981723165116033	-0.34205116038716	0.35014155802091	1.00405339167713	0.710311863949618	1.41926844320576
71	ebi-a-GCST90001414	finn-b-AB1_EARLY_SYPHILIS	Early syphilis || id:finn-b-AB1_EARLY_SYPHILIS	|| id:ebi-a-GCST90001414	MR Egger	18	-0.0844540037675192	0.289087573728262	0.773933783864166	-0.651065648274913	0.482157640739875	0.919013925582863	0.521489755893543	1.61956507461604
72	ebi-a-GCST90001414	finn-b-AB1_EARLY_SYPHILIS	Early syphilis || id:finn-b-AB1_EARLY_SYPHILIS	|| id:ebi-a-GCST90001414	Weighted median	18	-0.0130774659786761	0.24930441809991	0.958165502811738	-0.501714125454499	0.475559193497147	0.987007672543391	0.605491880623073	1.60891364002611
73	ebi-a-GCST90001415	finn-b-AB1_EARLY_SYPHILIS	Early syphilis || id:finn-b-AB1_EARLY_SYPHILIS	|| id:ebi-a-GCST90001415	Inverse variance weighted	18	0.0849683896167902	0.142359931359951	0.550603476995956	-0.194057075848713	0.363993855082293	1.08868265247864	0.823610894636212	1.4390653711926
74	ebi-a-GCST90001415	finn-b-AB1_EARLY_SYPHILIS	Early syphilis || id:finn-b-AB1_EARLY_SYPHILIS	|| id:ebi-a-GCST90001415	MR Egger	18	0.164257359963718	0.196353203875685	0.415170799746639	-0.220594919632624	0.54910963956006	1.17851757930847	0.802041505763348	1.73171048475501
75	ebi-a-GCST90001415	finn-b-AB1_EARLY_SYPHILIS	Early syphilis || id:finn-b-AB1_EARLY_SYPHILIS	|| id:ebi-a-GCST90001415	Weighted median	18	0.0490757190323794	0.150482132613571	0.744331122570272	-0.24586926089022	0.344020698954979	1.0502998754195	0.782024459423959	1.41060783331353
76	ebi-a-GCST90001416	finn-b-AB1_EARLY_SYPHILIS	Early syphilis || id:finn-b-AB1_EARLY_SYPHILIS	|| id:ebi-a-GCST90001416	Inverse variance weighted	22	0.137074328468403	0.0656768048784319	0.0368787259080039	0.00834779090667656	0.26580086603013	1.14691339366823	1.00838273086935	1.30447526748255
77	ebi-a-GCST90001416	finn-b-AB1_EARLY_SYPHILIS	Early syphilis || id:finn-b-AB1_EARLY_SYPHILIS	|| id:ebi-a-GCST90001416	MR Egger	22	0.0844485085392329	0.0789096710029783	0.297278948667866	-0.0702144466266045	0.23911146370507	1.08811681406524	0.932193892634233	1.27012010098638
78	ebi-a-GCST90001416	finn-b-AB1_EARLY_SYPHILIS	Early syphilis || id:finn-b-AB1_EARLY_SYPHILIS	|| id:ebi-a-GCST90001416	Weighted median	22	0.088843418440142	0.0895900927315152	0.321360647815558	-0.0867531633136279	0.264440000193912	1.09290951345137	0.916903393098021	1.30270125902437
79	ebi-a-GCST90001417	finn-b-AB1_EARLY_SYPHILIS	Early syphilis || id:finn-b-AB1_EARLY_SYPHILIS	|| id:ebi-a-GCST90001417	Inverse variance weighted	25	0.0363381119786946	0.13132284937164	0.78200415910542	-0.221054672789719	0.293730896747109	1.03700641151218	0.801672849400909	1.34142287383315
80	ebi-a-GCST90001417	finn-b-AB1_EARLY_SYPHILIS	Early syphilis || id:finn-b-AB1_EARLY_SYPHILIS	|| id:ebi-a-GCST90001417	MR Egger	25	-0.277280356100294	0.180337776431967	0.137800597573792	-0.630742397906949	0.0761816857063613	0.757842001696473	0.532196552702482	1.0791586240439
81	ebi-a-GCST90001417	finn-b-AB1_EARLY_SYPHILIS	Early syphilis || id:finn-b-AB1_EARLY_SYPHILIS	|| id:ebi-a-GCST90001417	Weighted median	25	0.00910228658487654	0.180048428149227	0.959680394813061	-0.343792632587609	0.361997205757362	1.00914383837182	0.709075952050356	1.43619492887764
82	ebi-a-GCST90001418	finn-b-AB1_EARLY_SYPHILIS	Early syphilis || id:finn-b-AB1_EARLY_SYPHILIS	|| id:ebi-a-GCST90001418	Inverse variance weighted	25	0.0312309385981422	0.0843449600481131	0.711176640723097	-0.134085183096159	0.196547060292444	1.03172374121083	0.874515567486753	1.21719260097014
83	ebi-a-GCST90001418	finn-b-AB1_EARLY_SYPHILIS	Early syphilis || id:finn-b-AB1_EARLY_SYPHILIS	|| id:ebi-a-GCST90001418	MR Egger	25	0.0629415963175909	0.0984711315452636	0.529015578192521	-0.130061821511126	0.255945014146308	1.06496463955839	0.878041147412071	1.29168170176593
84	ebi-a-GCST90001418	finn-b-AB1_EARLY_SYPHILIS	Early syphilis || id:finn-b-AB1_EARLY_SYPHILIS	|| id:ebi-a-GCST90001418	Weighted median	25	0.0445501827907173	0.0912090243894547	0.625237850718671	-0.134219505012614	0.223319870594049	1.04555744438437	0.874398108768576	1.25022041853125
85	ebi-a-GCST90001419	finn-b-AB1_EARLY_SYPHILIS	Early syphilis || id:finn-b-AB1_EARLY_SYPHILIS	|| id:ebi-a-GCST90001419	Inverse variance weighted	19	-0.0276429782493373	0.151804074421348	0.855507059453124	-0.32517896411518	0.269893007616505	0.972735592578175	0.722398058743453	1.30982430201193
86	ebi-a-GCST90001419	finn-b-AB1_EARLY_SYPHILIS	Early syphilis || id:finn-b-AB1_EARLY_SYPHILIS	|| id:ebi-a-GCST90001419	MR Egger	19	0.18608469679651	0.209229749365753	0.386211681508818	-0.224005611960366	0.596175005553386	1.20452427540484	0.799310648657098	1.81516251844904
87	ebi-a-GCST90001419	finn-b-AB1_EARLY_SYPHILIS	Early syphilis || id:finn-b-AB1_EARLY_SYPHILIS	|| id:ebi-a-GCST90001419	Weighted median	19	0.121654327890244	0.202336428844586	0.547674967457684	-0.274925072645144	0.518233728425632	1.12936364478539	0.759629038087198	1.67905935425354
88	ebi-a-GCST90001420	finn-b-AB1_EARLY_SYPHILIS	Early syphilis || id:finn-b-AB1_EARLY_SYPHILIS	|| id:ebi-a-GCST90001420	Inverse variance weighted	21	-0.038135513110782	0.110881055491243	0.730897629666499	-0.255462381873618	0.179191355652054	0.962582489504925	0.7745582734435	1.19624963139599
89	ebi-a-GCST90001420	finn-b-AB1_EARLY_SYPHILIS	Early syphilis || id:finn-b-AB1_EARLY_SYPHILIS	|| id:ebi-a-GCST90001420	MR Egger	21	-0.0155744445925631	0.138874711515595	0.911882847895485	-0.28776887916313	0.256619989978003	0.984546209882035	0.749934897792184	1.29255385000325
90	ebi-a-GCST90001420	finn-b-AB1_EARLY_SYPHILIS	Early syphilis || id:finn-b-AB1_EARLY_SYPHILIS	|| id:ebi-a-GCST90001420	Weighted median	21	-0.0581748304643923	0.15150425128607	0.700992155363336	-0.35512316298509	0.238773502056305	0.94348498309908	0.701087089912115	1.26969092163009
91	ebi-a-GCST90001421	finn-b-AB1_EARLY_SYPHILIS	Early syphilis || id:finn-b-AB1_EARLY_SYPHILIS	|| id:ebi-a-GCST90001421	Inverse variance weighted	23	0.0892983688446571	0.0864876389948482	0.301838588729461	-0.0802174035852454	0.25881414127456	1.0934068461989	0.922915679396985	1.2953930223569
92	ebi-a-GCST90001421	finn-b-AB1_EARLY_SYPHILIS	Early syphilis || id:finn-b-AB1_EARLY_SYPHILIS	|| id:ebi-a-GCST90001421	MR Egger	23	0.0825417887533582	0.104441370698839	0.438176911901681	-0.122163297816367	0.287246875323083	1.08604405691802	0.885003837508009	1.33275319674112
93	ebi-a-GCST90001421	finn-b-AB1_EARLY_SYPHILIS	Early syphilis || id:finn-b-AB1_EARLY_SYPHILIS	|| id:ebi-a-GCST90001421	Weighted median	23	0.0951266558748552	0.105773763000868	0.368471185515094	-0.112189919606847	0.302443231356557	1.09979814220102	0.893874477089294	1.35316085713451
94	ebi-a-GCST90001422	finn-b-AB1_EARLY_SYPHILIS	Early syphilis || id:finn-b-AB1_EARLY_SYPHILIS	|| id:ebi-a-GCST90001422	Inverse variance weighted	23	-0.169464667127772	0.112713406429632	0.132710018488567	-0.39038294372985	0.0514536094743061	0.844116579016698	0.676797649450795	1.0528003451978
95	ebi-a-GCST90001422	finn-b-AB1_EARLY_SYPHILIS	Early syphilis || id:finn-b-AB1_EARLY_SYPHILIS	|| id:ebi-a-GCST90001422	MR Egger	23	-0.260803860127095	0.149885102840014	0.0964910193338856	-0.554578661693523	0.0329709414393331	0.770432017234403	0.574314190794288	1.03352050618662
96	ebi-a-GCST90001422	finn-b-AB1_EARLY_SYPHILIS	Early syphilis || id:finn-b-AB1_EARLY_SYPHILIS	|| id:ebi-a-GCST90001422	Weighted median	23	-0.243471248254482	0.171324730197745	0.155284849591095	-0.579267719442062	0.0923252229330986	0.78390201425949	0.560308519408807	1.09672144305152
97	ebi-a-GCST90001423	finn-b-AB1_EARLY_SYPHILIS	Early syphilis || id:finn-b-AB1_EARLY_SYPHILIS	|| id:ebi-a-GCST90001423	Inverse variance weighted	15	0.154343317989067	0.227293930449315	0.497107925245803	-0.29115278569159	0.599839421669724	1.16689143283735	0.74740147704261	1.82182623108675
98	ebi-a-GCST90001423	finn-b-AB1_EARLY_SYPHILIS	Early syphilis || id:finn-b-AB1_EARLY_SYPHILIS	|| id:ebi-a-GCST90001423	MR Egger	15	0.339639387050909	0.44371466838222	0.457678776152402	-0.530041362978241	1.20932013708006	1.40444103960955	0.588580623727316	3.35120551751865
99	ebi-a-GCST90001423	finn-b-AB1_EARLY_SYPHILIS	Early syphilis || id:finn-b-AB1_EARLY_SYPHILIS	|| id:ebi-a-GCST90001423	Weighted median	15	0.102199216395446	0.325429130108422	0.753487269196023	-0.535641878617062	0.740040311407954	1.10760410264747	0.585293482175233	2.09602000630891
100	ebi-a-GCST90001424	finn-b-AB1_EARLY_SYPHILIS	Early syphilis || id:finn-b-AB1_EARLY_SYPHILIS	|| id:ebi-a-GCST90001424	Inverse variance weighted	18	-0.2034146949786	0.0903684827340249	0.0243888734777102	-0.380536921137289	-0.026292468819911	0.81593980511652	0.683494328122391	0.974050168642174
101	ebi-a-GCST90001424	finn-b-AB1_EARLY_SYPHILIS	Early syphilis || id:finn-b-AB1_EARLY_SYPHILIS	|| id:ebi-a-GCST90001424	MR Egger	18	-0.211042931783017	0.110630030555812	0.0745503296353629	-0.427877791672409	0.00579192810637469	0.809739302582996	0.651891076449199	1.005808733752
102	ebi-a-GCST90001424	finn-b-AB1_EARLY_SYPHILIS	Early syphilis || id:finn-b-AB1_EARLY_SYPHILIS	|| id:ebi-a-GCST90001424	Weighted median	18	-0.26158417611616	0.127166501773925	0.0396841972174089	-0.510830519593053	-0.0123378326392665	0.769831071307218	0.599997062510953	0.987737966365794
103	ebi-a-GCST90001425	finn-b-AB1_EARLY_SYPHILIS	Early syphilis || id:finn-b-AB1_EARLY_SYPHILIS	|| id:ebi-a-GCST90001425	Inverse variance weighted	30	-0.00501775994153426	0.112212503255876	0.964333213991238	-0.224954266323051	0.214918746439982	0.994994807986146	0.798552738677253	1.23976115786576
104	ebi-a-GCST90001425	finn-b-AB1_EARLY_SYPHILIS	Early syphilis || id:finn-b-AB1_EARLY_SYPHILIS	|| id:ebi-a-GCST90001425	MR Egger	30	-0.109384623544279	0.139314978412393	0.438952889948278	-0.38244198123257	0.163672734144011	0.89638558018732	0.682193469852552	1.17782878886458
105	ebi-a-GCST90001425	finn-b-AB1_EARLY_SYPHILIS	Early syphilis || id:finn-b-AB1_EARLY_SYPHILIS	|| id:ebi-a-GCST90001425	Weighted median	30	-0.0992795045344758	0.151530164912963	0.512351992390446	-0.396278627763884	0.197719618694932	0.905489584205863	0.672819203708102	1.21862066746391
106	ebi-a-GCST90001426	finn-b-AB1_EARLY_SYPHILIS	Early syphilis || id:finn-b-AB1_EARLY_SYPHILIS	|| id:ebi-a-GCST90001426	Inverse variance weighted	23	-0.0280685084082912	0.105176521378577	0.789568888590153	-0.234214490310302	0.17807747349372	0.972321752303849	0.791192094656562	1.19491789211267
107	ebi-a-GCST90001426	finn-b-AB1_EARLY_SYPHILIS	Early syphilis || id:finn-b-AB1_EARLY_SYPHILIS	|| id:ebi-a-GCST90001426	MR Egger	23	-0.139022720633676	0.131540606247673	0.30257323954334	-0.396842308879114	0.118796867611763	0.870208256550619	0.672440055098502	1.12614113931381
108	ebi-a-GCST90001426	finn-b-AB1_EARLY_SYPHILIS	Early syphilis || id:finn-b-AB1_EARLY_SYPHILIS	|| id:ebi-a-GCST90001426	Weighted median	23	-0.074956974352386	0.145839225718321	0.607273025219429	-0.360801856760296	0.210887908055524	0.927783403951607	0.697117113826495	1.23477393909206
109	ebi-a-GCST90001427	finn-b-AB1_EARLY_SYPHILIS	Early syphilis || id:finn-b-AB1_EARLY_SYPHILIS	|| id:ebi-a-GCST90001427	Inverse variance weighted	27	0.171781052780099	0.163185643467267	0.292491078579868	-0.148062808415744	0.491624913975942	1.18741782291949	0.862376948711093	1.63497074950135
110	ebi-a-GCST90001427	finn-b-AB1_EARLY_SYPHILIS	Early syphilis || id:finn-b-AB1_EARLY_SYPHILIS	|| id:ebi-a-GCST90001427	MR Egger	27	0.58387368985587	0.27921627976276	0.0468404618564433	0.0366097815208613	1.13113759819088	1.79297040719676	1.03728817284047	3.09918011720905
111	ebi-a-GCST90001427	finn-b-AB1_EARLY_SYPHILIS	Early syphilis || id:finn-b-AB1_EARLY_SYPHILIS	|| id:ebi-a-GCST90001427	Weighted median	27	0.362394888272129	0.235290666641049	0.123511399148328	-0.0987748183443262	0.823564594888585	1.43676619207181	0.905946687631527	2.27860769167042
112	ebi-a-GCST90001428	finn-b-AB1_EARLY_SYPHILIS	Early syphilis || id:finn-b-AB1_EARLY_SYPHILIS	|| id:ebi-a-GCST90001428	Inverse variance weighted	25	0.207424867051299	0.0838404371602976	0.013359352548106	0.0430976102171162	0.371752123885483	1.23050526187821	1.04403979882854	1.45027344858779
113	ebi-a-GCST90001428	finn-b-AB1_EARLY_SYPHILIS	Early syphilis || id:finn-b-AB1_EARLY_SYPHILIS	|| id:ebi-a-GCST90001428	MR Egger	25	0.269882299400405	0.100503567666667	0.0132119702949518	0.0728953067737379	0.466869292027072	1.30981027620534	1.07561792110936	1.59499291150122
114	ebi-a-GCST90001428	finn-b-AB1_EARLY_SYPHILIS	Early syphilis || id:finn-b-AB1_EARLY_SYPHILIS	|| id:ebi-a-GCST90001428	Weighted median	25	0.279808973760615	0.138128129012895	0.0427934412571105	0.00907784089534186	0.550540106625888	1.32287708396481	1.00911916945637	1.7341894121603
115	ebi-a-GCST90001429	finn-b-AB1_EARLY_SYPHILIS	Early syphilis || id:finn-b-AB1_EARLY_SYPHILIS	|| id:ebi-a-GCST90001429	Inverse variance weighted	25	0.00897250935621449	0.137046928904533	0.947799519018619	-0.259639471296671	0.2775844900091	1.00901288297885	0.771329622149026	1.31993763597554
116	ebi-a-GCST90001429	finn-b-AB1_EARLY_SYPHILIS	Early syphilis || id:finn-b-AB1_EARLY_SYPHILIS	|| id:ebi-a-GCST90001429	MR Egger	25	0.0751293168746834	0.202045593078344	0.713413323603403	-0.32088004555887	0.471138679308237	1.07802354850733	0.725510273950087	1.60181711116098
117	ebi-a-GCST90001429	finn-b-AB1_EARLY_SYPHILIS	Early syphilis || id:finn-b-AB1_EARLY_SYPHILIS	|| id:ebi-a-GCST90001429	Weighted median	25	0.0496599507383847	0.201000919115094	0.804859234384389	-0.3443018507272	0.443621752203969	1.05091367319013	0.708714969630423	1.55834093510668
118	ebi-a-GCST90001430	finn-b-AB1_EARLY_SYPHILIS	Early syphilis || id:finn-b-AB1_EARLY_SYPHILIS	|| id:ebi-a-GCST90001430	Inverse variance weighted	32	-0.190515327418947	0.0670651212379403	0.00450074028404581	-0.32196296504531	-0.0590676897925838	0.826533089013038	0.724725029991546	0.942642959691077
119	ebi-a-GCST90001430	finn-b-AB1_EARLY_SYPHILIS	Early syphilis || id:finn-b-AB1_EARLY_SYPHILIS	|| id:ebi-a-GCST90001430	MR Egger	32	-0.27414964254716	0.0768834520674201	0.00123954060757632	-0.424841208599303	-0.123458076495016	0.760218305745045	0.653873606392505	0.883858694921764
120	ebi-a-GCST90001430	finn-b-AB1_EARLY_SYPHILIS	Early syphilis || id:finn-b-AB1_EARLY_SYPHILIS	|| id:ebi-a-GCST90001430	Weighted median	32	-0.240208859188638	0.0976779982559109	0.0139250492367975	-0.431657735770223	-0.0487599826070529	0.78646358376574	0.649431615862513	0.952409697159854
121	ebi-a-GCST90001431	finn-b-AB1_EARLY_SYPHILIS	Early syphilis || id:finn-b-AB1_EARLY_SYPHILIS	|| id:ebi-a-GCST90001431	Inverse variance weighted	19	-0.0831979584911936	0.128382200332838	0.516953248570192	-0.334827071143556	0.168431154161169	0.920168973927623	0.715461799646294	1.18344674865605
122	ebi-a-GCST90001431	finn-b-AB1_EARLY_SYPHILIS	Early syphilis || id:finn-b-AB1_EARLY_SYPHILIS	|| id:ebi-a-GCST90001431	MR Egger	19	-0.0504205803269404	0.156737123067998	0.751610131383344	-0.357625341540216	0.256784180886335	0.950829440237014	0.699335037718293	1.29276609301766
123	ebi-a-GCST90001431	finn-b-AB1_EARLY_SYPHILIS	Early syphilis || id:finn-b-AB1_EARLY_SYPHILIS	|| id:ebi-a-GCST90001431	Weighted median	19	-0.0995281225016405	0.169785189481817	0.557740945877524	-0.432307093886002	0.233250848882721	0.90526449120839	0.649010039064081	1.26269818603202
124	ebi-a-GCST90001432	finn-b-AB1_EARLY_SYPHILIS	Early syphilis || id:finn-b-AB1_EARLY_SYPHILIS	|| id:ebi-a-GCST90001432	Inverse variance weighted	22	0.300764312325932	0.195623582821677	0.124179603977837	-0.0826579100045554	0.68418653465642	1.35089091567713	0.920666043998332	1.98215876207801
125	ebi-a-GCST90001432	finn-b-AB1_EARLY_SYPHILIS	Early syphilis || id:finn-b-AB1_EARLY_SYPHILIS	|| id:ebi-a-GCST90001432	MR Egger	22	0.11947730283729	0.435271936285723	0.786524226414807	-0.733655692282727	0.972610297957307	1.12690766617028	0.480150495330404	2.64483927523489
126	ebi-a-GCST90001432	finn-b-AB1_EARLY_SYPHILIS	Early syphilis || id:finn-b-AB1_EARLY_SYPHILIS	|| id:ebi-a-GCST90001432	Weighted median	22	0.194346664641059	0.27031784056131	0.472167959261594	-0.335476302859108	0.724169632141226	1.21451724016965	0.714997449906298	2.06301732525425
127	ebi-a-GCST90001433	finn-b-AB1_EARLY_SYPHILIS	Early syphilis || id:finn-b-AB1_EARLY_SYPHILIS	|| id:ebi-a-GCST90001433	Inverse variance weighted	16	-0.126171479056431	0.194096091574721	0.515662205388397	-0.506599818542883	0.254256860430022	0.881463681262585	0.602540847916981	1.28950298402349
128	ebi-a-GCST90001433	finn-b-AB1_EARLY_SYPHILIS	Early syphilis || id:finn-b-AB1_EARLY_SYPHILIS	|| id:ebi-a-GCST90001433	MR Egger	16	0.328472883211894	0.494331923023376	0.517179988493283	-0.640417685913923	1.29736345233771	1.3888455787862	0.527072227414724	3.6596351342114
129	ebi-a-GCST90001433	finn-b-AB1_EARLY_SYPHILIS	Early syphilis || id:finn-b-AB1_EARLY_SYPHILIS	|| id:ebi-a-GCST90001433	Weighted median	16	-0.0487697085470424	0.28647825736741	0.864822356118211	-0.610267092987166	0.512727675893082	0.95240043412534	0.543205763247036	1.66983977029276
130	ebi-a-GCST90001434	finn-b-AB1_EARLY_SYPHILIS	Early syphilis || id:finn-b-AB1_EARLY_SYPHILIS	|| id:ebi-a-GCST90001434	Inverse variance weighted	18	-0.129705520975904	0.154319026498664	0.400626724403999	-0.432170812913285	0.172759770961476	0.878354049683153	0.649098492810652	1.18858053922465
131	ebi-a-GCST90001434	finn-b-AB1_EARLY_SYPHILIS	Early syphilis || id:finn-b-AB1_EARLY_SYPHILIS	|| id:ebi-a-GCST90001434	MR Egger	18	-0.0927654808948977	0.24107562044406	0.705453681211663	-0.565273696965255	0.37974273517546	0.911407217639826	0.568204609596197	1.46190844343254
132	ebi-a-GCST90001434	finn-b-AB1_EARLY_SYPHILIS	Early syphilis || id:finn-b-AB1_EARLY_SYPHILIS	|| id:ebi-a-GCST90001434	Weighted median	18	-0.226621214332093	0.223001896067187	0.309519878921102	-0.66370493062378	0.210462501959595	0.79722270163868	0.514939979060587	1.23424877044417
133	ebi-a-GCST90001435	finn-b-AB1_EARLY_SYPHILIS	Early syphilis || id:finn-b-AB1_EARLY_SYPHILIS	|| id:ebi-a-GCST90001435	Inverse variance weighted	19	0.0190229698939107	0.0831036277646007	0.818941501210028	-0.143860140524707	0.181906080312528	1.01920505938062	0.86600885913438	1.19950153178037
134	ebi-a-GCST90001435	finn-b-AB1_EARLY_SYPHILIS	Early syphilis || id:finn-b-AB1_EARLY_SYPHILIS	|| id:ebi-a-GCST90001435	MR Egger	19	-0.00684840533767091	0.0979397263829353	0.9450695636544	-0.198810269048224	0.185113458372882	0.993174991549241	0.819705402066159	1.20335496307882
135	ebi-a-GCST90001435	finn-b-AB1_EARLY_SYPHILIS	Early syphilis || id:finn-b-AB1_EARLY_SYPHILIS	|| id:ebi-a-GCST90001435	Weighted median	19	-0.0756607902334143	0.104498619343738	0.469043470210932	-0.280478084147141	0.129156503680313	0.927130644995756	0.755422499589154	1.1378681907909
136	ebi-a-GCST90001436	finn-b-AB1_EARLY_SYPHILIS	Early syphilis || id:finn-b-AB1_EARLY_SYPHILIS	|| id:ebi-a-GCST90001436	Inverse variance weighted	26	0.04225684132782	0.0803622642556255	0.599006744257801	-0.115253196613206	0.199766879268846	1.04316237155496	0.891140481587741	1.22111805704231
137	ebi-a-GCST90001436	finn-b-AB1_EARLY_SYPHILIS	Early syphilis || id:finn-b-AB1_EARLY_SYPHILIS	|| id:ebi-a-GCST90001436	MR Egger	26	-0.000214508146334826	0.0937003713591351	0.998192328339032	-0.18386723601024	0.18343821971757	0.999785514858893	0.832046262275502	1.20134074394855
138	ebi-a-GCST90001436	finn-b-AB1_EARLY_SYPHILIS	Early syphilis || id:finn-b-AB1_EARLY_SYPHILIS	|| id:ebi-a-GCST90001436	Weighted median	26	0.037564820525259	0.0932323750792568	0.687009981875095	-0.145170634630084	0.220300275680602	1.03827929670998	0.864874702944096	1.24645095330792
139	ebi-a-GCST90001437	finn-b-AB1_EARLY_SYPHILIS	Early syphilis || id:finn-b-AB1_EARLY_SYPHILIS	|| id:ebi-a-GCST90001437	Inverse variance weighted	20	0.4544990803491	0.228456214207289	0.0466530687818308	0.0067249005028141	0.902273260195386	1.57538404452729	1.00674756341967	2.4652007890846
140	ebi-a-GCST90001437	finn-b-AB1_EARLY_SYPHILIS	Early syphilis || id:finn-b-AB1_EARLY_SYPHILIS	|| id:ebi-a-GCST90001437	MR Egger	20	0.402846797204211	0.548985657582558	0.472520020506601	-0.673165091657602	1.47885868606602	1.49607767082351	0.510091533632284	4.38793481083378
141	ebi-a-GCST90001437	finn-b-AB1_EARLY_SYPHILIS	Early syphilis || id:finn-b-AB1_EARLY_SYPHILIS	|| id:ebi-a-GCST90001437	Weighted median	20	0.457347410307497	0.320082932450364	0.153050124254959	-0.170015137295217	1.08470995791021	1.57987765470149	0.843652045889648	2.95858158109839
142	ebi-a-GCST90001438	finn-b-AB1_EARLY_SYPHILIS	Early syphilis || id:finn-b-AB1_EARLY_SYPHILIS	|| id:ebi-a-GCST90001438	Inverse variance weighted	18	0.106122970878058	0.212511922738767	0.617515793089164	-0.310400397689925	0.522646339446041	1.11195860662567	0.733153344541977	1.68648476073085
143	ebi-a-GCST90001438	finn-b-AB1_EARLY_SYPHILIS	Early syphilis || id:finn-b-AB1_EARLY_SYPHILIS	|| id:ebi-a-GCST90001438	MR Egger	18	0.320411503677173	0.38372390076382	0.416009300988093	-0.431687341819914	1.07251034917426	1.37769457408907	0.64941238904244	2.92270731433554
144	ebi-a-GCST90001438	finn-b-AB1_EARLY_SYPHILIS	Early syphilis || id:finn-b-AB1_EARLY_SYPHILIS	|| id:ebi-a-GCST90001438	Weighted median	18	0.235123012081732	0.308680159550661	0.446236494391977	-0.369890100637565	0.840136124801028	1.26506437736441	0.690810246071356	2.31668231323698
145	ebi-a-GCST90001439	finn-b-AB1_EARLY_SYPHILIS	Early syphilis || id:finn-b-AB1_EARLY_SYPHILIS	|| id:ebi-a-GCST90001439	Inverse variance weighted	15	-0.0319432917632433	0.238251740906772	0.89334429843997	-0.498916703940517	0.43503012041403	0.968561505937057	0.607188068005872	1.54500959457917
146	ebi-a-GCST90001439	finn-b-AB1_EARLY_SYPHILIS	Early syphilis || id:finn-b-AB1_EARLY_SYPHILIS	|| id:ebi-a-GCST90001439	MR Egger	15	-0.213736794144549	0.542959071694071	0.700218665799047	-1.27793657466493	0.85046298637583	0.807560911812929	0.27861160197343	2.34073032734051
147	ebi-a-GCST90001439	finn-b-AB1_EARLY_SYPHILIS	Early syphilis || id:finn-b-AB1_EARLY_SYPHILIS	|| id:ebi-a-GCST90001439	Weighted median	15	-0.174434548625196	0.318672235624668	0.584118252486131	-0.799032130449545	0.450163033199152	0.839931827122992	0.44976406646692	1.5685678932869
148	ebi-a-GCST90001440	finn-b-AB1_EARLY_SYPHILIS	Early syphilis || id:finn-b-AB1_EARLY_SYPHILIS	|| id:ebi-a-GCST90001440	Inverse variance weighted	24	-0.121081990822089	0.15401204900357	0.431759005751491	-0.422945606869087	0.180781625224909	0.885961315918228	0.655114265858735	1.19815350422061
149	ebi-a-GCST90001440	finn-b-AB1_EARLY_SYPHILIS	Early syphilis || id:finn-b-AB1_EARLY_SYPHILIS	|| id:ebi-a-GCST90001440	MR Egger	24	0.0694187129173489	0.229795347462688	0.765421388692963	-0.38098016810952	0.519817593944217	1.07188492726471	0.683191438463334	1.68172086565007
150	ebi-a-GCST90001440	finn-b-AB1_EARLY_SYPHILIS	Early syphilis || id:finn-b-AB1_EARLY_SYPHILIS	|| id:ebi-a-GCST90001440	Weighted median	24	-0.110532039984566	0.243191925128314	0.649465115698762	-0.587188213236061	0.366124133266929	0.895357642484865	0.555888128207769	1.44213424837961
151	ebi-a-GCST90001441	finn-b-AB1_EARLY_SYPHILIS	Early syphilis || id:finn-b-AB1_EARLY_SYPHILIS	|| id:ebi-a-GCST90001441	Inverse variance weighted	20	0.254870152993151	0.254810312764584	0.317196871306406	-0.244558060025434	0.754298366011736	1.29029406917224	0.783050523112232	2.12611924237544
152	ebi-a-GCST90001441	finn-b-AB1_EARLY_SYPHILIS	Early syphilis || id:finn-b-AB1_EARLY_SYPHILIS	|| id:ebi-a-GCST90001441	MR Egger	20	0.849685230324073	0.544455340861593	0.136023831190216	-0.21744723776465	1.9168176984128	2.33891051793851	0.804570054714527	6.79928662379114
153	ebi-a-GCST90001441	finn-b-AB1_EARLY_SYPHILIS	Early syphilis || id:finn-b-AB1_EARLY_SYPHILIS	|| id:ebi-a-GCST90001441	Weighted median	20	0.173199359345026	0.341988999902341	0.612542771666162	-0.497099080463562	0.843497799153615	1.18910314027887	0.608292710901514	2.32448334967802
154	ebi-a-GCST90001442	finn-b-AB1_EARLY_SYPHILIS	Early syphilis || id:finn-b-AB1_EARLY_SYPHILIS	|| id:ebi-a-GCST90001442	Inverse variance weighted	23	-0.0199153192828077	0.0744089386671305	0.788971152242024	-0.165756839070383	0.125926200504768	0.980281680747917	0.847252227782915	1.13419846192034
155	ebi-a-GCST90001442	finn-b-AB1_EARLY_SYPHILIS	Early syphilis || id:finn-b-AB1_EARLY_SYPHILIS	|| id:ebi-a-GCST90001442	MR Egger	23	0.00273341061379886	0.085970705773273	0.974936046692517	-0.165769172701816	0.171235993929414	1.00273714978671	0.847241778150648	1.18677078667808
156	ebi-a-GCST90001442	finn-b-AB1_EARLY_SYPHILIS	Early syphilis || id:finn-b-AB1_EARLY_SYPHILIS	|| id:ebi-a-GCST90001442	Weighted median	23	0.00983656160924055	0.0895844013381074	0.912566270536086	-0.16574886501345	0.185421988231931	1.00988509959982	0.847258983847353	1.20372629129594
157	ebi-a-GCST90001443	finn-b-AB1_EARLY_SYPHILIS	Early syphilis || id:finn-b-AB1_EARLY_SYPHILIS	|| id:ebi-a-GCST90001443	Inverse variance weighted	18	0.0916233867652006	0.110909614418668	0.408742487221025	-0.125759457495389	0.30900623102579	1.09595199432173	0.881826938134234	1.36207085757562
158	ebi-a-GCST90001443	finn-b-AB1_EARLY_SYPHILIS	Early syphilis || id:finn-b-AB1_EARLY_SYPHILIS	|| id:ebi-a-GCST90001443	MR Egger	18	0.123733288737081	0.142278441511539	0.397347686648553	-0.155132456625535	0.402599034099697	1.13171398987591	0.856301747131613	1.49570704389092
159	ebi-a-GCST90001443	finn-b-AB1_EARLY_SYPHILIS	Early syphilis || id:finn-b-AB1_EARLY_SYPHILIS	|| id:ebi-a-GCST90001443	Weighted median	18	0.0810995745237597	0.120077098860268	0.499424299990155	-0.154251539242365	0.316450688289884	1.08447887765836	0.857056410575171	1.37224857264396
160	ebi-a-GCST90001444	finn-b-AB1_EARLY_SYPHILIS	Early syphilis || id:finn-b-AB1_EARLY_SYPHILIS	|| id:ebi-a-GCST90001444	Inverse variance weighted	24	-0.0122627501166129	0.138729999676187	0.9295643862666	-0.284173549481939	0.259648049248713	0.987812131008229	0.752636013780779	1.29647371146291
161	ebi-a-GCST90001444	finn-b-AB1_EARLY_SYPHILIS	Early syphilis || id:finn-b-AB1_EARLY_SYPHILIS	|| id:ebi-a-GCST90001444	MR Egger	24	-0.0238312340708637	0.208992602904135	0.9102489924003	-0.433456735762968	0.385794267621241	0.976450487426856	0.648264338670933	1.47078205219635
162	ebi-a-GCST90001444	finn-b-AB1_EARLY_SYPHILIS	Early syphilis || id:finn-b-AB1_EARLY_SYPHILIS	|| id:ebi-a-GCST90001444	Weighted median	24	-0.144979353544209	0.221283306636829	0.512354904757482	-0.578694634552394	0.288735927463975	0.865040152939645	0.560629715782436	1.33473921401668
163	ebi-a-GCST90001445	finn-b-AB1_EARLY_SYPHILIS	Early syphilis || id:finn-b-AB1_EARLY_SYPHILIS	|| id:ebi-a-GCST90001445	Inverse variance weighted	12	-0.130299651203968	0.341732970826675	0.702987450487372	-0.800096274024252	0.539496971616316	0.877832347986015	0.449285707491911	1.71514387909727
164	ebi-a-GCST90001445	finn-b-AB1_EARLY_SYPHILIS	Early syphilis || id:finn-b-AB1_EARLY_SYPHILIS	|| id:ebi-a-GCST90001445	MR Egger	12	0.328685700051806	0.614955431979696	0.604683577629371	-0.876626946628398	1.53399834673201	1.38914117996674	0.41618435882958	4.63667885863433
165	ebi-a-GCST90001445	finn-b-AB1_EARLY_SYPHILIS	Early syphilis || id:finn-b-AB1_EARLY_SYPHILIS	|| id:ebi-a-GCST90001445	Weighted median	12	-0.351018838384471	0.382607298256549	0.358912669674175	-1.10092914296731	0.398891466198365	0.70397049206392	0.332561942512061	1.49017187581151
166	ebi-a-GCST90001446	finn-b-AB1_EARLY_SYPHILIS	Early syphilis || id:finn-b-AB1_EARLY_SYPHILIS	|| id:ebi-a-GCST90001446	Inverse variance weighted	15	0.109209229006848	0.179858798167492	0.543722004227311	-0.243314015401436	0.461732473415132	1.11539569906329	0.784025279100088	1.58682072970516
167	ebi-a-GCST90001446	finn-b-AB1_EARLY_SYPHILIS	Early syphilis || id:finn-b-AB1_EARLY_SYPHILIS	|| id:ebi-a-GCST90001446	MR Egger	15	0.0987962128263757	0.240991633315349	0.688512944105036	-0.373547388471708	0.571139814124459	1.10384132793215	0.688288368589615	1.77028369627658
168	ebi-a-GCST90001446	finn-b-AB1_EARLY_SYPHILIS	Early syphilis || id:finn-b-AB1_EARLY_SYPHILIS	|| id:ebi-a-GCST90001446	Weighted median	15	-0.197385115079526	0.262450506430077	0.451999884433315	-0.711788107682477	0.317017877523426	0.820874441305667	0.490765870200326	1.37302711803051
169	ebi-a-GCST90001447	finn-b-AB1_EARLY_SYPHILIS	Early syphilis || id:finn-b-AB1_EARLY_SYPHILIS	|| id:ebi-a-GCST90001447	Inverse variance weighted	26	0.00708217558876158	0.117096793354023	0.951772245760556	-0.222427539385124	0.236591890562647	1.00710731350296	0.800573014661455	1.26692396862773
170	ebi-a-GCST90001447	finn-b-AB1_EARLY_SYPHILIS	Early syphilis || id:finn-b-AB1_EARLY_SYPHILIS	|| id:ebi-a-GCST90001447	MR Egger	26	0.0751457237681508	0.173903278610676	0.669517492922874	-0.265704702308775	0.415996149845076	1.07804123566994	0.766665488626149	1.51588003248636
171	ebi-a-GCST90001447	finn-b-AB1_EARLY_SYPHILIS	Early syphilis || id:finn-b-AB1_EARLY_SYPHILIS	|| id:ebi-a-GCST90001447	Weighted median	26	0.0645767669505203	0.164205376852404	0.694121339881097	-0.257265771680191	0.386419305581232	1.06670746298062	0.773162701706722	1.47170163416673
172	ebi-a-GCST90001448	finn-b-AB1_EARLY_SYPHILIS	Early syphilis || id:finn-b-AB1_EARLY_SYPHILIS	|| id:ebi-a-GCST90001448	Inverse variance weighted	16	-0.000161691060207589	0.187771765167898	0.999312938319025	-0.368194350789287	0.367870968668872	0.999838322011087	0.691982681238748	1.44465562110945
173	ebi-a-GCST90001448	finn-b-AB1_EARLY_SYPHILIS	Early syphilis || id:finn-b-AB1_EARLY_SYPHILIS	|| id:ebi-a-GCST90001448	MR Egger	16	-0.356875089245958	0.294778117352797	0.24606970533645	-0.934640199257439	0.220890020765523	0.699859912304357	0.392727143631914	1.24718625843121
174	ebi-a-GCST90001448	finn-b-AB1_EARLY_SYPHILIS	Early syphilis || id:finn-b-AB1_EARLY_SYPHILIS	|| id:ebi-a-GCST90001448	Weighted median	16	0.015070605656768	0.219301571137338	0.945211766067282	-0.414760473772415	0.444901685085951	1.01518473987065	0.660498468465645	1.56033678391465
175	ebi-a-GCST90001449	finn-b-AB1_EARLY_SYPHILIS	Early syphilis || id:finn-b-AB1_EARLY_SYPHILIS	|| id:ebi-a-GCST90001449	Inverse variance weighted	19	0.0512176183937419	0.154421950297326	0.740136059116263	-0.251449404189018	0.353884640976501	1.05255192302058	0.777672803600565	1.4245908375926
176	ebi-a-GCST90001449	finn-b-AB1_EARLY_SYPHILIS	Early syphilis || id:finn-b-AB1_EARLY_SYPHILIS	|| id:ebi-a-GCST90001449	MR Egger	19	-0.219513936754492	0.274519196176823	0.434956462128205	-0.757571561261064	0.318543687752081	0.802908967669893	0.46880350638315	1.37512369593468
177	ebi-a-GCST90001449	finn-b-AB1_EARLY_SYPHILIS	Early syphilis || id:finn-b-AB1_EARLY_SYPHILIS	|| id:ebi-a-GCST90001449	Weighted median	19	-0.106412759254079	0.220949358558086	0.630078716195538	-0.539473502027927	0.32664798351977	0.899053478836123	0.583055148930212	1.38631338611862
178	ebi-a-GCST90001450	finn-b-AB1_EARLY_SYPHILIS	Early syphilis || id:finn-b-AB1_EARLY_SYPHILIS	|| id:ebi-a-GCST90001450	Inverse variance weighted	19	0.00668786745461177	0.124097768443132	0.957021271357968	-0.236543758693928	0.249919493603151	1.00671028117897	0.789351340562511	1.28392204858893
179	ebi-a-GCST90001450	finn-b-AB1_EARLY_SYPHILIS	Early syphilis || id:finn-b-AB1_EARLY_SYPHILIS	|| id:ebi-a-GCST90001450	MR Egger	19	-0.00187065250452395	0.163658464107304	0.991013270250743	-0.322641242154841	0.318899937145793	0.998131096075374	0.724233632263753	1.37561367018897
180	ebi-a-GCST90001450	finn-b-AB1_EARLY_SYPHILIS	Early syphilis || id:finn-b-AB1_EARLY_SYPHILIS	|| id:ebi-a-GCST90001450	Weighted median	19	0.053818126401806	0.141408280789256	0.703509870602681	-0.223342103945136	0.330978356748748	1.05529265482825	0.799841173663475	1.39232965744149
181	ebi-a-GCST90001451	finn-b-AB1_EARLY_SYPHILIS	Early syphilis || id:finn-b-AB1_EARLY_SYPHILIS	|| id:ebi-a-GCST90001451	Inverse variance weighted	23	-0.00919594262500332	0.134361935352388	0.945434126450998	-0.272545335915683	0.254153450665677	0.990846210743101	0.761438907862559	1.28936964371825
182	ebi-a-GCST90001451	finn-b-AB1_EARLY_SYPHILIS	Early syphilis || id:finn-b-AB1_EARLY_SYPHILIS	|| id:ebi-a-GCST90001451	MR Egger	23	0.00349548302098558	0.311997148481443	0.991166783156239	-0.608018928002643	0.615009894044615	1.00350159934619	0.544428353200382	1.84967490023378
183	ebi-a-GCST90001451	finn-b-AB1_EARLY_SYPHILIS	Early syphilis || id:finn-b-AB1_EARLY_SYPHILIS	|| id:ebi-a-GCST90001451	Weighted median	23	-0.00697306004586609	0.192905553347951	0.971164720432828	-0.38506794460785	0.371121824516118	0.993051195326534	0.680404404823553	1.44935963016758
184	ebi-a-GCST90001452	finn-b-AB1_EARLY_SYPHILIS	Early syphilis || id:finn-b-AB1_EARLY_SYPHILIS	|| id:ebi-a-GCST90001452	Inverse variance weighted	23	-0.0662365416044157	0.113298486696627	0.558803373525742	-0.288301575529805	0.155828492320974	0.935909456582136	0.749535516580791	1.16862575761005
185	ebi-a-GCST90001452	finn-b-AB1_EARLY_SYPHILIS	Early syphilis || id:finn-b-AB1_EARLY_SYPHILIS	|| id:ebi-a-GCST90001452	MR Egger	23	-0.168794110090615	0.158668342323217	0.299491797338319	-0.479784061044121	0.14219584086289	0.844682797148498	0.618917025673542	1.1528023922466
186	ebi-a-GCST90001452	finn-b-AB1_EARLY_SYPHILIS	Early syphilis || id:finn-b-AB1_EARLY_SYPHILIS	|| id:ebi-a-GCST90001452	Weighted median	23	-0.0172626177657379	0.159020027700193	0.913554463624344	-0.328941872058116	0.29441663652664	0.982885527536855	0.719684849330339	1.34234305632572
187	ebi-a-GCST90001453	finn-b-AB1_EARLY_SYPHILIS	Early syphilis || id:finn-b-AB1_EARLY_SYPHILIS	|| id:ebi-a-GCST90001453	Inverse variance weighted	16	0.366952108325963	0.200512116446757	0.067238801606024	-0.02605163990968	0.759955856561607	1.4433287940278	0.974284776331822	2.13818183171555
188	ebi-a-GCST90001453	finn-b-AB1_EARLY_SYPHILIS	Early syphilis || id:finn-b-AB1_EARLY_SYPHILIS	|| id:ebi-a-GCST90001453	MR Egger	16	0.258242924894265	0.40046708744794	0.52944756735133	-0.526672566503699	1.04315841629223	1.29465328393907	0.590566775649942	2.83816698589179
189	ebi-a-GCST90001453	finn-b-AB1_EARLY_SYPHILIS	Early syphilis || id:finn-b-AB1_EARLY_SYPHILIS	|| id:ebi-a-GCST90001453	Weighted median	16	0.19215121068112	0.273812119170709	0.482826984727229	-0.34452054289347	0.72882296425571	1.21185374834199	0.708559996164805	2.07263960048478
190	ebi-a-GCST90001454	finn-b-AB1_EARLY_SYPHILIS	Early syphilis || id:finn-b-AB1_EARLY_SYPHILIS	|| id:ebi-a-GCST90001454	Inverse variance weighted	19	0.367212834289456	0.224786074883719	0.102340715793641	-0.073367872482634	0.807793541061545	1.44370515637985	0.929258918354396	2.24295353791037
191	ebi-a-GCST90001454	finn-b-AB1_EARLY_SYPHILIS	Early syphilis || id:finn-b-AB1_EARLY_SYPHILIS	|| id:ebi-a-GCST90001454	MR Egger	19	-0.379422547405239	0.52534860281357	0.479970961520497	-1.40910580891984	0.650260714109357	0.684256420796818	0.244361691534375	1.91604030264215
192	ebi-a-GCST90001454	finn-b-AB1_EARLY_SYPHILIS	Early syphilis || id:finn-b-AB1_EARLY_SYPHILIS	|| id:ebi-a-GCST90001454	Weighted median	19	0.0816050790089087	0.320889430174679	0.79925682587511	-0.547338204133461	0.710548362151279	1.08502722517945	0.5784875787057	2.03510692833658
193	ebi-a-GCST90001455	finn-b-AB1_EARLY_SYPHILIS	Early syphilis || id:finn-b-AB1_EARLY_SYPHILIS	|| id:ebi-a-GCST90001455	Inverse variance weighted	13	-0.0583033816443663	0.175430643772516	0.739629261754698	-0.402147443438498	0.285540680149766	0.943363704786617	0.668882116140232	1.33048119845703
194	ebi-a-GCST90001455	finn-b-AB1_EARLY_SYPHILIS	Early syphilis || id:finn-b-AB1_EARLY_SYPHILIS	|| id:ebi-a-GCST90001455	MR Egger	13	0.0624685302582676	0.273316846132934	0.823406527842946	-0.473232488162283	0.598169548678819	1.06446096007926	0.622985217651564	1.81878655131525
195	ebi-a-GCST90001455	finn-b-AB1_EARLY_SYPHILIS	Early syphilis || id:finn-b-AB1_EARLY_SYPHILIS	|| id:ebi-a-GCST90001455	Weighted median	13	0.0893612034896522	0.160847973280354	0.578509542231051	-0.225900824139842	0.404623231119146	1.09347555218845	0.797797219967818	1.49873771593498
196	ebi-a-GCST90001456	finn-b-AB1_EARLY_SYPHILIS	Early syphilis || id:finn-b-AB1_EARLY_SYPHILIS	|| id:ebi-a-GCST90001456	Inverse variance weighted	18	0.0208612710851639	0.181269180955554	0.908378154093004	-0.334426323587723	0.37614886575805	1.02108038843712	0.715748576672553	1.45666396501669
197	ebi-a-GCST90001456	finn-b-AB1_EARLY_SYPHILIS	Early syphilis || id:finn-b-AB1_EARLY_SYPHILIS	|| id:ebi-a-GCST90001456	MR Egger	18	-0.240169481832012	0.288373023811008	0.417192348829602	-0.805380608501588	0.325041644837564	0.786494553232495	0.446917793472654	1.38408828491236
198	ebi-a-GCST90001456	finn-b-AB1_EARLY_SYPHILIS	Early syphilis || id:finn-b-AB1_EARLY_SYPHILIS	|| id:ebi-a-GCST90001456	Weighted median	18	-0.0588689399037563	0.270977806859125	0.828016363791698	-0.589985441347641	0.472247561540128	0.942830328493668	0.554335355051485	1.60359432287143
199	ebi-a-GCST90001457	finn-b-AB1_EARLY_SYPHILIS	Early syphilis || id:finn-b-AB1_EARLY_SYPHILIS	|| id:ebi-a-GCST90001457	Inverse variance weighted	15	0.110791260493405	0.119876019394519	0.355374191003416	-0.124165737519853	0.345748258506663	1.1171616867349	0.883233443830912	1.41304684851506
200	ebi-a-GCST90001457	finn-b-AB1_EARLY_SYPHILIS	Early syphilis || id:finn-b-AB1_EARLY_SYPHILIS	|| id:ebi-a-GCST90001457	MR Egger	15	0.175997076404092	0.142007088708847	0.237122999008816	-0.102336817465249	0.454330970273432	1.19243457244874	0.902725446761036	1.57511922885608
201	ebi-a-GCST90001457	finn-b-AB1_EARLY_SYPHILIS	Early syphilis || id:finn-b-AB1_EARLY_SYPHILIS	|| id:ebi-a-GCST90001457	Weighted median	15	0.157302799244303	0.152541156195504	0.302439790222082	-0.141677866898885	0.456283465387492	1.17034994133097	0.867900791033107	1.5781976457735
202	ebi-a-GCST90001458	finn-b-AB1_EARLY_SYPHILIS	Early syphilis || id:finn-b-AB1_EARLY_SYPHILIS	|| id:ebi-a-GCST90001458	Inverse variance weighted	23	0.0502269188069794	0.0970768977203996	0.60488176275296	-0.140043800725004	0.240497638338963	1.05150967662717	0.869320157711729	1.27188193007165
203	ebi-a-GCST90001458	finn-b-AB1_EARLY_SYPHILIS	Early syphilis || id:finn-b-AB1_EARLY_SYPHILIS	|| id:ebi-a-GCST90001458	MR Egger	23	0.048723729207999	0.12599630864393	0.702863431850142	-0.198229035734104	0.295676494150102	1.04993024560759	0.82018198064186	1.34403528321718
204	ebi-a-GCST90001458	finn-b-AB1_EARLY_SYPHILIS	Early syphilis || id:finn-b-AB1_EARLY_SYPHILIS	|| id:ebi-a-GCST90001458	Weighted median	23	0.048633936273372	0.139110602978261	0.726634219610435	-0.224022845564019	0.321290718110763	1.04983597352223	0.799296873772879	1.37890639569115
205	ebi-a-GCST90001459	finn-b-AB1_EARLY_SYPHILIS	Early syphilis || id:finn-b-AB1_EARLY_SYPHILIS	|| id:ebi-a-GCST90001459	Inverse variance weighted	28	0.112467314589192	0.14643116425581	0.442453995809555	-0.174537767352196	0.39947239653058	1.11903568017411	0.839845134903237	1.49103781335472
206	ebi-a-GCST90001459	finn-b-AB1_EARLY_SYPHILIS	Early syphilis || id:finn-b-AB1_EARLY_SYPHILIS	|| id:ebi-a-GCST90001459	MR Egger	28	0.293291546555149	0.25326902525691	0.257381574450356	-0.203115742948396	0.789698836058693	1.34083364888356	0.816183768442632	2.20273294261763
207	ebi-a-GCST90001459	finn-b-AB1_EARLY_SYPHILIS	Early syphilis || id:finn-b-AB1_EARLY_SYPHILIS	|| id:ebi-a-GCST90001459	Weighted median	28	0.0168832950721846	0.218553573068194	0.938424551354025	-0.411481708141475	0.445248298285845	1.01702662338033	0.662667642306384	1.56087771098105
208	ebi-a-GCST90001460	finn-b-AB1_EARLY_SYPHILIS	Early syphilis || id:finn-b-AB1_EARLY_SYPHILIS	|| id:ebi-a-GCST90001460	Inverse variance weighted	30	0.137228954108631	0.0795058350100592	0.0843431522752538	-0.0186024825110854	0.293060390728346	1.14709074959755	0.98156947573239	1.34052374319248
209	ebi-a-GCST90001460	finn-b-AB1_EARLY_SYPHILIS	Early syphilis || id:finn-b-AB1_EARLY_SYPHILIS	|| id:ebi-a-GCST90001460	MR Egger	30	0.0526995112047553	0.104162192401427	0.616861135543135	-0.151458385902041	0.256857408311551	1.05411284842494	0.859453646917019	1.29286076241621
210	ebi-a-GCST90001460	finn-b-AB1_EARLY_SYPHILIS	Early syphilis || id:finn-b-AB1_EARLY_SYPHILIS	|| id:ebi-a-GCST90001460	Weighted median	30	0.0330120497641081	0.113934289158269	0.772010258515759	-0.1902991569861	0.256323256514316	1.03356299335653	0.826711780341848	1.29217036292187
211	ebi-a-GCST90001461	finn-b-AB1_EARLY_SYPHILIS	Early syphilis || id:finn-b-AB1_EARLY_SYPHILIS	|| id:ebi-a-GCST90001461	Inverse variance weighted	21	-0.0349566541290739	0.168996871319549	0.836128617618252	-0.36619052191539	0.296277213657242	0.965647272172439	0.693370686313532	1.34484291398558
212	ebi-a-GCST90001461	finn-b-AB1_EARLY_SYPHILIS	Early syphilis || id:finn-b-AB1_EARLY_SYPHILIS	|| id:ebi-a-GCST90001461	MR Egger	21	0.266273544085535	0.295080729497955	0.378155463712181	-0.312084685730456	0.844631773901526	1.30509201006416	0.731919542462606	2.32712075018866
213	ebi-a-GCST90001461	finn-b-AB1_EARLY_SYPHILIS	Early syphilis || id:finn-b-AB1_EARLY_SYPHILIS	|| id:ebi-a-GCST90001461	Weighted median	21	-0.0342856777508846	0.253235838106998	0.892303287818674	-0.530627920440601	0.462056564938832	0.966295416102046	0.588235488600955	1.5873350881984
214	ebi-a-GCST90001462	finn-b-AB1_EARLY_SYPHILIS	Early syphilis || id:finn-b-AB1_EARLY_SYPHILIS	|| id:ebi-a-GCST90001462	Inverse variance weighted	19	-0.0582103096189441	0.0746222668905135	0.435351898752578	-0.204469952724351	0.0880493334864624	0.943451509643356	0.815079232459944	1.09204199493829
215	ebi-a-GCST90001462	finn-b-AB1_EARLY_SYPHILIS	Early syphilis || id:finn-b-AB1_EARLY_SYPHILIS	|| id:ebi-a-GCST90001462	MR Egger	19	-0.0812519019882283	0.087794317968394	0.367668384752415	-0.25332876520628	0.0908249612298239	0.921961418276466	0.776212648158673	1.09507730749653
216	ebi-a-GCST90001462	finn-b-AB1_EARLY_SYPHILIS	Early syphilis || id:finn-b-AB1_EARLY_SYPHILIS	|| id:ebi-a-GCST90001462	Weighted median	19	-0.0321660795001438	0.0989450885016153	0.745112798947928	-0.22609845296331	0.161766293963022	0.968345746346289	0.797639567820688	1.17558546779333
217	ebi-a-GCST90001463	finn-b-AB1_EARLY_SYPHILIS	Early syphilis || id:finn-b-AB1_EARLY_SYPHILIS	|| id:ebi-a-GCST90001463	Inverse variance weighted	23	0.0137713740522618	0.0957756527202739	0.885668006822374	-0.173948905279475	0.201491653383999	1.01386663621857	0.840339833490463	1.22322602722227
218	ebi-a-GCST90001463	finn-b-AB1_EARLY_SYPHILIS	Early syphilis || id:finn-b-AB1_EARLY_SYPHILIS	|| id:ebi-a-GCST90001463	MR Egger	23	-0.0730216131135506	0.116892595619032	0.538903405641248	-0.302131100526854	0.156087874299753	0.929580738674616	0.739241143633054	1.16892891738691
219	ebi-a-GCST90001463	finn-b-AB1_EARLY_SYPHILIS	Early syphilis || id:finn-b-AB1_EARLY_SYPHILIS	|| id:ebi-a-GCST90001463	Weighted median	23	-0.0785990135271022	0.129400716165086	0.543580266173198	-0.332224417210671	0.175026390156466	0.924410526253397	0.717326324416843	1.19127765420122
220	ebi-a-GCST90001464	finn-b-AB1_EARLY_SYPHILIS	Early syphilis || id:finn-b-AB1_EARLY_SYPHILIS	|| id:ebi-a-GCST90001464	Inverse variance weighted	22	-0.0441906437158102	0.0963338524738159	0.64643242503308	-0.233004994564489	0.144623707132869	0.956771537603888	0.792149617072086	1.15560464265882
221	ebi-a-GCST90001464	finn-b-AB1_EARLY_SYPHILIS	Early syphilis || id:finn-b-AB1_EARLY_SYPHILIS	|| id:ebi-a-GCST90001464	MR Egger	22	-0.0534410905271465	0.123404470131871	0.669608193946647	-0.295313851985613	0.18843167093132	0.947961783287906	0.744297951414318	1.20735458275386
222	ebi-a-GCST90001464	finn-b-AB1_EARLY_SYPHILIS	Early syphilis || id:finn-b-AB1_EARLY_SYPHILIS	|| id:ebi-a-GCST90001464	Weighted median	22	-0.0539355376453556	0.123216143104462	0.661581223373152	-0.295439178130102	0.187568102839391	0.947493182174769	0.744204677266684	1.20631239992323
223	ebi-a-GCST90001465	finn-b-AB1_EARLY_SYPHILIS	Early syphilis || id:finn-b-AB1_EARLY_SYPHILIS	|| id:ebi-a-GCST90001465	Inverse variance weighted	24	-0.0698575788280723	0.0630061046686884	0.267541057183133	-0.193349543978702	0.053634386322557	0.932526621983167	0.824193831791645	1.05509877308469
224	ebi-a-GCST90001465	finn-b-AB1_EARLY_SYPHILIS	Early syphilis || id:finn-b-AB1_EARLY_SYPHILIS	|| id:ebi-a-GCST90001465	MR Egger	24	-0.104996876758184	0.0786776899296065	0.195682575406197	-0.259205149020213	0.0492113955038451	0.900327334521854	0.771664700547156	1.05044238606803
225	ebi-a-GCST90001465	finn-b-AB1_EARLY_SYPHILIS	Early syphilis || id:finn-b-AB1_EARLY_SYPHILIS	|| id:ebi-a-GCST90001465	Weighted median	24	-0.11527327439215	0.0804310688844814	0.151802584835508	-0.272918169405734	0.0423716206214333	0.891122589645759	0.761155070852339	1.04328211186681
226	ebi-a-GCST90001466	finn-b-AB1_EARLY_SYPHILIS	Early syphilis || id:finn-b-AB1_EARLY_SYPHILIS	|| id:ebi-a-GCST90001466	Inverse variance weighted	20	-0.0505361667397708	0.20035563029689	0.800861492796172	-0.443233202121675	0.342160868642134	0.950719543624204	0.641957483783334	1.40798678021811
227	ebi-a-GCST90001466	finn-b-AB1_EARLY_SYPHILIS	Early syphilis || id:finn-b-AB1_EARLY_SYPHILIS	|| id:ebi-a-GCST90001466	MR Egger	20	0.137521165395998	0.335302168679866	0.68654288869478	-0.519671085216539	0.794713416008535	1.14742599144055	0.594716126730103	2.21380646439211
228	ebi-a-GCST90001466	finn-b-AB1_EARLY_SYPHILIS	Early syphilis || id:finn-b-AB1_EARLY_SYPHILIS	|| id:ebi-a-GCST90001466	Weighted median	20	0.12782943527074	0.247175039057815	0.605043365045135	-0.356633641282579	0.612292511824058	1.13635916337341	0.700028912456384	1.84465544951784
229	ebi-a-GCST90001467	finn-b-AB1_EARLY_SYPHILIS	Early syphilis || id:finn-b-AB1_EARLY_SYPHILIS	|| id:ebi-a-GCST90001467	Inverse variance weighted	26	-0.00196430155222843	0.196209771064338	0.992012325925298	-0.386535452838331	0.382606849733874	0.998037626425482	0.679406638053957	1.46610151854581
230	ebi-a-GCST90001467	finn-b-AB1_EARLY_SYPHILIS	Early syphilis || id:finn-b-AB1_EARLY_SYPHILIS	|| id:ebi-a-GCST90001467	MR Egger	26	0.336545690718195	0.341848444022005	0.334697122358941	-0.333477259564935	1.00656864100132	1.40010283951272	0.716428190343465	2.73619601745681
231	ebi-a-GCST90001467	finn-b-AB1_EARLY_SYPHILIS	Early syphilis || id:finn-b-AB1_EARLY_SYPHILIS	|| id:ebi-a-GCST90001467	Weighted median	26	0.102726702571219	0.245730731143212	0.675913624039394	-0.378905530469477	0.584358935611915	1.10818850261774	0.684610284423635	1.7938406496012
232	ebi-a-GCST90001468	finn-b-AB1_EARLY_SYPHILIS	Early syphilis || id:finn-b-AB1_EARLY_SYPHILIS	|| id:ebi-a-GCST90001468	Inverse variance weighted	17	-0.0523794341812127	0.149408478912416	0.725904419014642	-0.345220052849547	0.240461184487122	0.948968727350535	0.708064524706822	1.27183556592129
233	ebi-a-GCST90001468	finn-b-AB1_EARLY_SYPHILIS	Early syphilis || id:finn-b-AB1_EARLY_SYPHILIS	|| id:ebi-a-GCST90001468	MR Egger	17	-0.127457510644902	0.249111711327301	0.616346601727974	-0.615716464846412	0.360801443556608	0.880330819728385	0.540253683841561	1.43447860762932
234	ebi-a-GCST90001468	finn-b-AB1_EARLY_SYPHILIS	Early syphilis || id:finn-b-AB1_EARLY_SYPHILIS	|| id:ebi-a-GCST90001468	Weighted median	17	-0.0457316829329351	0.19458279765727	0.814189884205238	-0.427113966341183	0.335650600475313	0.955298250630677	0.652389197581142	1.39885018182651
235	ebi-a-GCST90001469	finn-b-AB1_EARLY_SYPHILIS	Early syphilis || id:finn-b-AB1_EARLY_SYPHILIS	|| id:ebi-a-GCST90001469	Inverse variance weighted	25	0.0270712874267822	0.0944977133755886	0.774513892953932	-0.158144230789371	0.212286805642936	1.02744104378106	0.853726639421111	1.23650247011351
236	ebi-a-GCST90001469	finn-b-AB1_EARLY_SYPHILIS	Early syphilis || id:finn-b-AB1_EARLY_SYPHILIS	|| id:ebi-a-GCST90001469	MR Egger	25	0.082241077802333	0.136856249338545	0.553762987631097	-0.185997170901216	0.350479326505882	1.08571752067578	0.830275943911273	1.41974790832714
237	ebi-a-GCST90001469	finn-b-AB1_EARLY_SYPHILIS	Early syphilis || id:finn-b-AB1_EARLY_SYPHILIS	|| id:ebi-a-GCST90001469	Weighted median	25	-0.0357208072615199	0.137637285433566	0.795227444686897	-0.305489886711309	0.234048272188269	0.964909651647981	0.736762355882223	1.26370549256491
238	ebi-a-GCST90001470	finn-b-AB1_EARLY_SYPHILIS	Early syphilis || id:finn-b-AB1_EARLY_SYPHILIS	|| id:ebi-a-GCST90001470	Inverse variance weighted	24	0.145322543939048	0.158173766855262	0.358225041939901	-0.164698039097266	0.455343126975362	1.15641250396523	0.848149773495754	1.57671430343644
239	ebi-a-GCST90001470	finn-b-AB1_EARLY_SYPHILIS	Early syphilis || id:finn-b-AB1_EARLY_SYPHILIS	|| id:ebi-a-GCST90001470	MR Egger	24	-0.0612706695993468	0.260291246521641	0.81608127262344	-0.571441512781764	0.44890017358307	0.940568621986845	0.564710813838377	1.56658826250037
240	ebi-a-GCST90001470	finn-b-AB1_EARLY_SYPHILIS	Early syphilis || id:finn-b-AB1_EARLY_SYPHILIS	|| id:ebi-a-GCST90001470	Weighted median	24	0.0712689619812797	0.227790032213127	0.754378448049804	-0.37519950115645	0.517737425119009	1.07387001723714	0.687152177461429	1.67822623830021
241	ebi-a-GCST90001471	finn-b-AB1_EARLY_SYPHILIS	Early syphilis || id:finn-b-AB1_EARLY_SYPHILIS	|| id:ebi-a-GCST90001471	Inverse variance weighted	19	0.160116979357747	0.12171127061359	0.188325904956389	-0.0784371110448886	0.398671069760383	1.17364815556938	0.924560202728351	1.48984348342768
242	ebi-a-GCST90001471	finn-b-AB1_EARLY_SYPHILIS	Early syphilis || id:finn-b-AB1_EARLY_SYPHILIS	|| id:ebi-a-GCST90001471	MR Egger	19	0.0726822334030073	0.168754237376108	0.672098546241813	-0.258076071854164	0.403440538660178	1.07538875998823	0.772536461590523	1.49696621791554
243	ebi-a-GCST90001471	finn-b-AB1_EARLY_SYPHILIS	Early syphilis || id:finn-b-AB1_EARLY_SYPHILIS	|| id:ebi-a-GCST90001471	Weighted median	19	0.220134132148738	0.180951505944476	0.223780572581293	-0.134530819502436	0.574799083799911	1.2462438807466	0.874125938334941	1.7767735084681
244	ebi-a-GCST90001472	finn-b-AB1_EARLY_SYPHILIS	Early syphilis || id:finn-b-AB1_EARLY_SYPHILIS	|| id:ebi-a-GCST90001472	Inverse variance weighted	20	-0.00247068124827124	0.111105950815459	0.982258772337977	-0.220238344846571	0.215296982350028	0.99753236837258	0.802327544535748	1.24023016874834
245	ebi-a-GCST90001472	finn-b-AB1_EARLY_SYPHILIS	Early syphilis || id:finn-b-AB1_EARLY_SYPHILIS	|| id:ebi-a-GCST90001472	MR Egger	20	-0.100683175125874	0.155134225636352	0.524529092623452	-0.404746257373124	0.203379907121375	0.904219466727513	0.667146072780101	1.22553797042058
246	ebi-a-GCST90001472	finn-b-AB1_EARLY_SYPHILIS	Early syphilis || id:finn-b-AB1_EARLY_SYPHILIS	|| id:ebi-a-GCST90001472	Weighted median	20	-0.0673521517507677	0.16147114003212	0.676593763008161	-0.383835586213723	0.249131282712188	0.934865928689689	0.681243423783082	1.28291044597756
247	ebi-a-GCST90001473	finn-b-AB1_EARLY_SYPHILIS	Early syphilis || id:finn-b-AB1_EARLY_SYPHILIS	|| id:ebi-a-GCST90001473	Inverse variance weighted	19	-0.0959031209844862	0.114125137691693	0.40072169554013	-0.319588390860204	0.127782148891232	0.908552031431565	0.726447988175487	1.13630543033318
248	ebi-a-GCST90001473	finn-b-AB1_EARLY_SYPHILIS	Early syphilis || id:finn-b-AB1_EARLY_SYPHILIS	|| id:ebi-a-GCST90001473	MR Egger	19	-0.204731237076889	0.153487406712053	0.199844578454186	-0.505566554232513	0.0961040800787347	0.814866292830531	0.603163753628374	1.10087363704631
249	ebi-a-GCST90001473	finn-b-AB1_EARLY_SYPHILIS	Early syphilis || id:finn-b-AB1_EARLY_SYPHILIS	|| id:ebi-a-GCST90001473	Weighted median	19	-0.0963345649571962	0.150057315409351	0.520882838805313	-0.390446903159524	0.197777773245131	0.90816012668226	0.676754363243427	1.21869153786139
250	ebi-a-GCST90001474	finn-b-AB1_EARLY_SYPHILIS	Early syphilis || id:finn-b-AB1_EARLY_SYPHILIS	|| id:ebi-a-GCST90001474	Inverse variance weighted	24	-0.0721782393521566	0.115086878724753	0.53055235281977	-0.297748521652673	0.153392042948359	0.930365053367439	0.742488035935954	1.16578192594885
251	ebi-a-GCST90001474	finn-b-AB1_EARLY_SYPHILIS	Early syphilis || id:finn-b-AB1_EARLY_SYPHILIS	|| id:ebi-a-GCST90001474	MR Egger	24	-0.161016015661594	0.173209899640093	0.362666544398186	-0.500507418956177	0.178475387632989	0.851278437210601	0.606222972628124	1.19539346144881
252	ebi-a-GCST90001474	finn-b-AB1_EARLY_SYPHILIS	Early syphilis || id:finn-b-AB1_EARLY_SYPHILIS	|| id:ebi-a-GCST90001474	Weighted median	24	-0.105626278178877	0.158424274961428	0.504944365196402	-0.416137857103275	0.204885300745522	0.899760845511612	0.659589335141398	1.22738427682768
253	ebi-a-GCST90001475	finn-b-AB1_EARLY_SYPHILIS	Early syphilis || id:finn-b-AB1_EARLY_SYPHILIS	|| id:ebi-a-GCST90001475	Inverse variance weighted	21	0.282774147528535	0.147475499776184	0.0551831538671165	-0.00627783203278637	0.571826127089856	1.3268054656813	0.993741832383244	1.77149908194953
254	ebi-a-GCST90001475	finn-b-AB1_EARLY_SYPHILIS	Early syphilis || id:finn-b-AB1_EARLY_SYPHILIS	|| id:ebi-a-GCST90001475	MR Egger	21	0.0366934256701616	0.258011723564589	0.888406533424359	-0.469009552516432	0.542396403856755	1.03737493955598	0.625621606867087	1.72012403888635
255	ebi-a-GCST90001475	finn-b-AB1_EARLY_SYPHILIS	Early syphilis || id:finn-b-AB1_EARLY_SYPHILIS	|| id:ebi-a-GCST90001475	Weighted median	21	0.380248020854834	0.220137513863751	0.0841101355222725	-0.0512215063181185	0.811717548027787	1.46264731148756	0.950068201113944	2.25177219413664
256	ebi-a-GCST90001476	finn-b-AB1_EARLY_SYPHILIS	Early syphilis || id:finn-b-AB1_EARLY_SYPHILIS	|| id:ebi-a-GCST90001476	Inverse variance weighted	8	0.159776137549765	0.311457961165266	0.607955355555978	-0.450681466334157	0.770233741433687	1.17324819537555	0.637193777525204	2.16027113964958
257	ebi-a-GCST90001476	finn-b-AB1_EARLY_SYPHILIS	Early syphilis || id:finn-b-AB1_EARLY_SYPHILIS	|| id:ebi-a-GCST90001476	MR Egger	8	-0.213468370010375	0.584677688893034	0.727557976668045	-1.35943664024072	0.932499900219972	0.807777709747073	0.256805410043483	2.54085312398108
258	ebi-a-GCST90001476	finn-b-AB1_EARLY_SYPHILIS	Early syphilis || id:finn-b-AB1_EARLY_SYPHILIS	|| id:ebi-a-GCST90001476	Weighted median	8	0.213022043119345	0.306273237802701	0.486723589436395	-0.38727350297395	0.813317589212639	1.23741192736177	0.678905386889599	2.2553780063409
259	ebi-a-GCST90001477	finn-b-AB1_EARLY_SYPHILIS	Early syphilis || id:finn-b-AB1_EARLY_SYPHILIS	|| id:ebi-a-GCST90001477	Inverse variance weighted	23	0.243041203227439	0.124457193960399	0.0508421605096559	-0.000894896934942574	0.486977303389821	1.27512116214334	0.999105503365901	1.62738967273041
260	ebi-a-GCST90001477	finn-b-AB1_EARLY_SYPHILIS	Early syphilis || id:finn-b-AB1_EARLY_SYPHILIS	|| id:ebi-a-GCST90001477	MR Egger	23	0.22819402514566	0.169720962191059	0.193122930955512	-0.104459060748815	0.560847111040135	1.25632906121524	0.900811675207445	1.75215614261494
261	ebi-a-GCST90001477	finn-b-AB1_EARLY_SYPHILIS	Early syphilis || id:finn-b-AB1_EARLY_SYPHILIS	|| id:ebi-a-GCST90001477	Weighted median	23	0.193729188257992	0.163839462094732	0.237033931841809	-0.127396157447683	0.514854533963668	1.21376753594317	0.880384832495697	1.67339506194496
262	ebi-a-GCST90001478	finn-b-AB1_EARLY_SYPHILIS	Early syphilis || id:finn-b-AB1_EARLY_SYPHILIS	|| id:ebi-a-GCST90001478	Inverse variance weighted	19	0.0146883029252762	0.131604343246426	0.911132991112913	-0.24325620983772	0.272632815688272	1.01479670614953	0.784070601433243	1.31341788982968
263	ebi-a-GCST90001478	finn-b-AB1_EARLY_SYPHILIS	Early syphilis || id:finn-b-AB1_EARLY_SYPHILIS	|| id:ebi-a-GCST90001478	MR Egger	19	0.0231621060283178	0.192200896232292	0.905492104960198	-0.353551650586974	0.39987586264361	1.02343243066747	0.702189723140038	1.4916395179612
264	ebi-a-GCST90001478	finn-b-AB1_EARLY_SYPHILIS	Early syphilis || id:finn-b-AB1_EARLY_SYPHILIS	|| id:ebi-a-GCST90001478	Weighted median	19	-0.00947076210061762	0.18664129800551	0.959530214734494	-0.375287706191417	0.356346181990182	0.990573944320821	0.687091569852576	1.42810184583962
265	ebi-a-GCST90001479	finn-b-AB1_EARLY_SYPHILIS	Early syphilis || id:finn-b-AB1_EARLY_SYPHILIS	|| id:ebi-a-GCST90001479	Inverse variance weighted	16	-0.0714382056145945	0.170087284901331	0.67447881382385	-0.404809284021202	0.261932872792013	0.931053809715213	0.667104026124399	1.29943931176869
266	ebi-a-GCST90001479	finn-b-AB1_EARLY_SYPHILIS	Early syphilis || id:finn-b-AB1_EARLY_SYPHILIS	|| id:ebi-a-GCST90001479	MR Egger	16	0.160339932741475	0.248169886243082	0.528670653038338	-0.326073044294966	0.646752909777916	1.17390985356912	0.721752465606235	1.90933098254006
267	ebi-a-GCST90001479	finn-b-AB1_EARLY_SYPHILIS	Early syphilis || id:finn-b-AB1_EARLY_SYPHILIS	|| id:ebi-a-GCST90001479	Weighted median	16	0.0737742878504096	0.234737232946669	0.753304924286523	-0.386310688725061	0.53385926442588	1.07656378454488	0.679559361447235	1.70550160581312
268	ebi-a-GCST90001480	finn-b-AB1_EARLY_SYPHILIS	Early syphilis || id:finn-b-AB1_EARLY_SYPHILIS	|| id:ebi-a-GCST90001480	Inverse variance weighted	26	0.131148830282454	0.12837103963261	0.306951903615046	-0.120458407397462	0.382756067962371	1.1401374556649	0.88651395900132	1.46632030394018
269	ebi-a-GCST90001480	finn-b-AB1_EARLY_SYPHILIS	Early syphilis || id:finn-b-AB1_EARLY_SYPHILIS	|| id:ebi-a-GCST90001480	MR Egger	26	0.0104225194002972	0.211441170185115	0.961093921314998	-0.404002174162529	0.424847212963123	1.01047702304615	0.667642669703676	1.5293567359279
270	ebi-a-GCST90001480	finn-b-AB1_EARLY_SYPHILIS	Early syphilis || id:finn-b-AB1_EARLY_SYPHILIS	|| id:ebi-a-GCST90001480	Weighted median	26	0.0832251795005892	0.196248005627981	0.671506262082596	-0.301420911530253	0.467871270531431	1.08678650303911	0.739766331028178	1.59659186103591
271	ebi-a-GCST90001481	finn-b-AB1_EARLY_SYPHILIS	Early syphilis || id:finn-b-AB1_EARLY_SYPHILIS	|| id:ebi-a-GCST90001481	Inverse variance weighted	29	0.214284658325057	0.0631374263264623	0.00068894699077924	0.0905353027251909	0.338034013924923	1.23897528923153	1.09476015497637	1.40218819651825
272	ebi-a-GCST90001481	finn-b-AB1_EARLY_SYPHILIS	Early syphilis || id:finn-b-AB1_EARLY_SYPHILIS	|| id:ebi-a-GCST90001481	MR Egger	29	0.211000867354491	0.0789888124823806	0.0126469673276203	0.0561827948890254	0.365818939819957	1.23491342616864	1.05779102485819	1.4416941856129
273	ebi-a-GCST90001481	finn-b-AB1_EARLY_SYPHILIS	Early syphilis || id:finn-b-AB1_EARLY_SYPHILIS	|| id:ebi-a-GCST90001481	Weighted median	29	0.205522322915191	0.0943643137961748	0.0294085240619819	0.0205682678746883	0.390476377955694	1.22816639691018	1.0207812524312	1.47768456259047
274	ebi-a-GCST90001482	finn-b-AB1_EARLY_SYPHILIS	Early syphilis || id:finn-b-AB1_EARLY_SYPHILIS	|| id:ebi-a-GCST90001482	Inverse variance weighted	32	0.168335427565193	0.06541452903259	0.0100715071950273	0.0401229506613164	0.296547904469069	1.18333346674941	1.0409387504326	1.34520699988088
275	ebi-a-GCST90001482	finn-b-AB1_EARLY_SYPHILIS	Early syphilis || id:finn-b-AB1_EARLY_SYPHILIS	|| id:ebi-a-GCST90001482	MR Egger	32	0.112223332595014	0.080266403351048	0.172324288396899	-0.0450988179730399	0.269545483163068	1.11876268892113	0.955903016767214	1.30936918512398
276	ebi-a-GCST90001482	finn-b-AB1_EARLY_SYPHILIS	Early syphilis || id:finn-b-AB1_EARLY_SYPHILIS	|| id:ebi-a-GCST90001482	Weighted median	32	0.153190240384576	0.0973273389948002	0.115494554749852	-0.0375713440452323	0.343951824814384	1.1655466919036	0.963125701985975	1.41051068225693
277	ebi-a-GCST90001483	finn-b-AB1_EARLY_SYPHILIS	Early syphilis || id:finn-b-AB1_EARLY_SYPHILIS	|| id:ebi-a-GCST90001483	Inverse variance weighted	27	0.0866246094027372	0.0959697236512153	0.366725298824889	-0.101476048953645	0.274725267759119	1.09048724421605	0.903502818920972	1.316169031125
278	ebi-a-GCST90001483	finn-b-AB1_EARLY_SYPHILIS	Early syphilis || id:finn-b-AB1_EARLY_SYPHILIS	|| id:ebi-a-GCST90001483	MR Egger	27	0.0833554323025201	0.13158871450946	0.532189956365767	-0.174558448136021	0.341269312741062	1.08692806924573	0.839827766427153	1.40673204071389
279	ebi-a-GCST90001483	finn-b-AB1_EARLY_SYPHILIS	Early syphilis || id:finn-b-AB1_EARLY_SYPHILIS	|| id:ebi-a-GCST90001483	Weighted median	27	0.0638487849763163	0.128269646331129	0.618646146067569	-0.187559721832697	0.31525729178533	1.06593120176219	0.828979608520522	1.37061191278031
280	ebi-a-GCST90001484	finn-b-AB1_EARLY_SYPHILIS	Early syphilis || id:finn-b-AB1_EARLY_SYPHILIS	|| id:ebi-a-GCST90001484	Inverse variance weighted	26	-0.00788833082404821	0.0851112402927442	0.926155722703495	-0.174706361797827	0.15892970014973	0.99214270040906	0.839703553613547	1.17225553439542
281	ebi-a-GCST90001484	finn-b-AB1_EARLY_SYPHILIS	Early syphilis || id:finn-b-AB1_EARLY_SYPHILIS	|| id:ebi-a-GCST90001484	MR Egger	26	-0.10608426620004	0.12205976475549	0.393391855177569	-0.3453214051208	0.13315287272072	0.899348860171833	0.707992764395647	1.14242463054379
282	ebi-a-GCST90001484	finn-b-AB1_EARLY_SYPHILIS	Early syphilis || id:finn-b-AB1_EARLY_SYPHILIS	|| id:ebi-a-GCST90001484	Weighted median	26	-0.0279256375638891	0.116252928634356	0.81016398377062	-0.255781377687228	0.199930102559449	0.972460678657658	0.774311232001563	1.2213173882171
283	ebi-a-GCST90001485	finn-b-AB1_EARLY_SYPHILIS	Early syphilis || id:finn-b-AB1_EARLY_SYPHILIS	|| id:ebi-a-GCST90001485	Inverse variance weighted	36	0.0774197260427244	0.0284338320791528	0.00647306253317051	0.0216894151675848	0.133150036917864	1.08049549332809	1.02192634035517	1.14242139085736
284	ebi-a-GCST90001485	finn-b-AB1_EARLY_SYPHILIS	Early syphilis || id:finn-b-AB1_EARLY_SYPHILIS	|| id:ebi-a-GCST90001485	MR Egger	36	0.0794703532842202	0.0309618324450096	0.01484089236708	0.0187851616920013	0.140155544876439	1.0827134601554	1.01896271287521	1.15045273196885
285	ebi-a-GCST90001485	finn-b-AB1_EARLY_SYPHILIS	Early syphilis || id:finn-b-AB1_EARLY_SYPHILIS	|| id:ebi-a-GCST90001485	Weighted median	36	0.082813290235195	0.0377997847469365	0.0284633540818429	0.00872571213119948	0.156900868339191	1.08633895952025	1.00876389212572	1.1698796360412
286	ebi-a-GCST90001486	finn-b-AB1_EARLY_SYPHILIS	Early syphilis || id:finn-b-AB1_EARLY_SYPHILIS	|| id:ebi-a-GCST90001486	Inverse variance weighted	16	-0.0344250474325935	0.141334732106027	0.807563060989672	-0.311441122360407	0.24259102749522	0.966160753201648	0.732390730673432	1.27454726272799
287	ebi-a-GCST90001486	finn-b-AB1_EARLY_SYPHILIS	Early syphilis || id:finn-b-AB1_EARLY_SYPHILIS	|| id:ebi-a-GCST90001486	MR Egger	16	0.0862060849922914	0.173393534651942	0.626785622068717	-0.253645242925514	0.426057412910097	1.09003094417808	0.775967033018053	1.53120868375618
288	ebi-a-GCST90001486	finn-b-AB1_EARLY_SYPHILIS	Early syphilis || id:finn-b-AB1_EARLY_SYPHILIS	|| id:ebi-a-GCST90001486	Weighted median	16	0.11896731219305	0.152305903390197	0.434739160094152	-0.179552258451735	0.417486882837836	1.12633310032766	0.835644280325797	1.51814149005976
289	ebi-a-GCST90001487	finn-b-AB1_EARLY_SYPHILIS	Early syphilis || id:finn-b-AB1_EARLY_SYPHILIS	|| id:ebi-a-GCST90001487	Inverse variance weighted	30	-0.195797111101161	0.123752633999535	0.11361186213698	-0.43835227374025	0.0467580515379282	0.822179028755074	0.645098491566815	1.04786844824706
290	ebi-a-GCST90001487	finn-b-AB1_EARLY_SYPHILIS	Early syphilis || id:finn-b-AB1_EARLY_SYPHILIS	|| id:ebi-a-GCST90001487	MR Egger	30	-0.25693466517909	0.179154606871385	0.162603962740773	-0.608077694647004	0.0942083642888236	0.773418743289844	0.544396359913048	1.09878867038638
291	ebi-a-GCST90001487	finn-b-AB1_EARLY_SYPHILIS	Early syphilis || id:finn-b-AB1_EARLY_SYPHILIS	|| id:ebi-a-GCST90001487	Weighted median	30	-0.135822210327252	0.171622546624088	0.428710178539971	-0.472202401710465	0.200557981055961	0.872997828690442	0.623627276915452	1.2220844679338
292	ebi-a-GCST90001488	finn-b-AB1_EARLY_SYPHILIS	Early syphilis || id:finn-b-AB1_EARLY_SYPHILIS	|| id:ebi-a-GCST90001488	Inverse variance weighted	19	-0.389327991979097	0.146930937101815	0.00805550165825242	-0.677312628698655	-0.10134335525954	0.677512015060361	0.507980291356464	0.903622716002267
293	ebi-a-GCST90001488	finn-b-AB1_EARLY_SYPHILIS	Early syphilis || id:finn-b-AB1_EARLY_SYPHILIS	|| id:ebi-a-GCST90001488	MR Egger	19	-0.4925283335651	0.21746116739289	0.0368763314555332	-0.918752221655165	-0.0663044454750348	0.611079426758046	0.39901661488033	0.935845906865145
294	ebi-a-GCST90001488	finn-b-AB1_EARLY_SYPHILIS	Early syphilis || id:finn-b-AB1_EARLY_SYPHILIS	|| id:ebi-a-GCST90001488	Weighted median	19	-0.272763508335659	0.236152173831147	0.248076991858127	-0.735621769044706	0.190094752373388	0.761272801013992	0.479207409992154	1.20936418235515
295	ebi-a-GCST90001489	finn-b-AB1_EARLY_SYPHILIS	Early syphilis || id:finn-b-AB1_EARLY_SYPHILIS	|| id:ebi-a-GCST90001489	Inverse variance weighted	30	-0.040508198747291	0.0969732324553168	0.676147775286756	-0.230575734359712	0.14955933686513	0.960301291211528	0.794076293865207	1.16132237799692
296	ebi-a-GCST90001489	finn-b-AB1_EARLY_SYPHILIS	Early syphilis || id:finn-b-AB1_EARLY_SYPHILIS	|| id:ebi-a-GCST90001489	MR Egger	30	-0.0952139384677643	0.160437879691422	0.557635439248637	-0.409672182662952	0.219244305727423	0.90917840542537	0.663867841857271	1.24513543325018
297	ebi-a-GCST90001489	finn-b-AB1_EARLY_SYPHILIS	Early syphilis || id:finn-b-AB1_EARLY_SYPHILIS	|| id:ebi-a-GCST90001489	Weighted median	30	-0.0959228945875177	0.111286384580039	0.388717033588058	-0.314044208364395	0.122198419189359	0.90853406626198	0.730486733821876	1.12997828891415
298	ebi-a-GCST90001490	finn-b-AB1_EARLY_SYPHILIS	Early syphilis || id:finn-b-AB1_EARLY_SYPHILIS	|| id:ebi-a-GCST90001490	Inverse variance weighted	7	-0.111572322375555	0.23668400453365	0.63735667665657	-0.575472971261508	0.352328326510398	0.894426702000202	0.562438788504428	1.42237545063032
299	ebi-a-GCST90001490	finn-b-AB1_EARLY_SYPHILIS	Early syphilis || id:finn-b-AB1_EARLY_SYPHILIS	|| id:ebi-a-GCST90001490	MR Egger	7	0.0266034877874703	0.423154842853058	0.952306412649744	-0.802780004204524	0.855986979779465	1.02696051963464	0.448081562402138	2.35369628519045
300	ebi-a-GCST90001490	finn-b-AB1_EARLY_SYPHILIS	Early syphilis || id:finn-b-AB1_EARLY_SYPHILIS	|| id:ebi-a-GCST90001490	Weighted median	7	-0.341794129941519	0.310351815892077	0.270760959107477	-0.95008368908999	0.266495429206952	0.710494459189815	0.38670865880449	1.30538162269246
301	ebi-a-GCST90001491	finn-b-AB1_EARLY_SYPHILIS	Early syphilis || id:finn-b-AB1_EARLY_SYPHILIS	|| id:ebi-a-GCST90001491	Inverse variance weighted	26	-0.0422273115002367	0.0705757118519663	0.549622165503383	-0.180555706730091	0.0961010837296172	0.958651843214903	0.834806175079345	1.1008703384495
302	ebi-a-GCST90001491	finn-b-AB1_EARLY_SYPHILIS	Early syphilis || id:finn-b-AB1_EARLY_SYPHILIS	|| id:ebi-a-GCST90001491	MR Egger	26	-0.0739691855417463	0.101007746546692	0.471069862840289	-0.271944368773263	0.12400599768977	0.928700310797334	0.761896645155905	1.13202266049955
303	ebi-a-GCST90001491	finn-b-AB1_EARLY_SYPHILIS	Early syphilis || id:finn-b-AB1_EARLY_SYPHILIS	|| id:ebi-a-GCST90001491	Weighted median	26	-0.0868970634946904	0.0898912011647742	0.333698258631315	-0.263083817777648	0.0892896907882672	0.916771460026561	0.768677465774035	1.09339735759381
304	ebi-a-GCST90001492	finn-b-AB1_EARLY_SYPHILIS	Early syphilis || id:finn-b-AB1_EARLY_SYPHILIS	|| id:ebi-a-GCST90001492	Inverse variance weighted	22	-0.0895000731183133	0.0702680165584461	0.202771267946646	-0.227225385572868	0.048225239336241	0.914388198265779	0.796741188082825	1.04940699644214
305	ebi-a-GCST90001492	finn-b-AB1_EARLY_SYPHILIS	Early syphilis || id:finn-b-AB1_EARLY_SYPHILIS	|| id:ebi-a-GCST90001492	MR Egger	22	-0.146926360462573	0.0834261917680692	0.093494755246306	-0.310441696327989	0.0165889754028424	0.863357552326264	0.733123066932571	1.016727336486
306	ebi-a-GCST90001492	finn-b-AB1_EARLY_SYPHILIS	Early syphilis || id:finn-b-AB1_EARLY_SYPHILIS	|| id:ebi-a-GCST90001492	Weighted median	22	-0.139071574636869	0.0775461082541183	0.0729081961698192	-0.291061946814941	0.0129187975412033	0.870165744432127	0.747469373236951	1.01300260571758
307	ebi-a-GCST90001493	finn-b-AB1_EARLY_SYPHILIS	Early syphilis || id:finn-b-AB1_EARLY_SYPHILIS	|| id:ebi-a-GCST90001493	Inverse variance weighted	30	-0.0966490274456655	0.098264004750562	0.325329483133938	-0.289246476756767	0.095948421865436	0.907874589286648	0.748827614053176	1.10070229035901
308	ebi-a-GCST90001493	finn-b-AB1_EARLY_SYPHILIS	Early syphilis || id:finn-b-AB1_EARLY_SYPHILIS	|| id:ebi-a-GCST90001493	MR Egger	30	-0.0349007574718107	0.125608188516776	0.783165727417922	-0.281092806964691	0.21129129202107	0.965701250135629	0.754958266843615	1.23527212757403
309	ebi-a-GCST90001493	finn-b-AB1_EARLY_SYPHILIS	Early syphilis || id:finn-b-AB1_EARLY_SYPHILIS	|| id:ebi-a-GCST90001493	Weighted median	30	-0.132717047196228	0.109913181721771	0.227250569583234	-0.348146883370898	0.0827127889784429	0.875712842460363	0.70599516964783	1.08622978657566
310	ebi-a-GCST90001494	finn-b-AB1_EARLY_SYPHILIS	Early syphilis || id:finn-b-AB1_EARLY_SYPHILIS	|| id:ebi-a-GCST90001494	Inverse variance weighted	25	-0.179769497166953	0.089821487938203	0.0453483761547414	-0.355819613525831	-0.00371938080807555	0.83546276575267	0.700598987418591	0.996287527521166
311	ebi-a-GCST90001494	finn-b-AB1_EARLY_SYPHILIS	Early syphilis || id:finn-b-AB1_EARLY_SYPHILIS	|| id:ebi-a-GCST90001494	MR Egger	25	-0.156462548710669	0.10974877525664	0.167403003853164	-0.371570148213682	0.058645050792345	0.855163544080507	0.689650626372777	1.06039878622403
312	ebi-a-GCST90001494	finn-b-AB1_EARLY_SYPHILIS	Early syphilis || id:finn-b-AB1_EARLY_SYPHILIS	|| id:ebi-a-GCST90001494	Weighted median	25	-0.144448989315937	0.117660169509282	0.21956726904074	-0.375062921554129	0.0861649429222548	0.865499060976229	0.687246034841917	1.08998609897115
313	ebi-a-GCST90001495	finn-b-AB1_EARLY_SYPHILIS	Early syphilis || id:finn-b-AB1_EARLY_SYPHILIS	|| id:ebi-a-GCST90001495	Inverse variance weighted	27	-0.109514680559371	0.0829747277321639	0.186883147456706	-0.272145146914412	0.0531157857956702	0.896269006535164	0.761743688319451	1.05455174016309
314	ebi-a-GCST90001495	finn-b-AB1_EARLY_SYPHILIS	Early syphilis || id:finn-b-AB1_EARLY_SYPHILIS	|| id:ebi-a-GCST90001495	MR Egger	27	-0.0563743733028011	0.138095105380256	0.686581246330316	-0.327040779848102	0.2142920332425	0.945185217534091	0.721054337940669	1.23898442660569
315	ebi-a-GCST90001495	finn-b-AB1_EARLY_SYPHILIS	Early syphilis || id:finn-b-AB1_EARLY_SYPHILIS	|| id:ebi-a-GCST90001495	Weighted median	27	-0.0757691404033212	0.110690760475053	0.493651991059576	-0.292723030934425	0.141184750127783	0.927030195674794	0.746228794369444	1.15163739348737
316	ebi-a-GCST90001496	finn-b-AB1_EARLY_SYPHILIS	Early syphilis || id:finn-b-AB1_EARLY_SYPHILIS	|| id:ebi-a-GCST90001496	Inverse variance weighted	26	-0.158014559922569	0.0862933807155622	0.0670808621018698	-0.327149586125071	0.0111204662799333	0.853837350072275	0.720975886970722	1.01118252850535
317	ebi-a-GCST90001496	finn-b-AB1_EARLY_SYPHILIS	Early syphilis || id:finn-b-AB1_EARLY_SYPHILIS	|| id:ebi-a-GCST90001496	MR Egger	26	-0.260678378826078	0.113335032777349	0.0304450776552963	-0.482815043069683	-0.0385417145824738	0.770528698111965	0.617043939372847	0.962191566483192
318	ebi-a-GCST90001496	finn-b-AB1_EARLY_SYPHILIS	Early syphilis || id:finn-b-AB1_EARLY_SYPHILIS	|| id:ebi-a-GCST90001496	Weighted median	26	-0.0798003178456527	0.118699838826655	0.501401222424896	-0.312452001945896	0.152851366254591	0.923300694652312	0.731650745915949	1.16515178519804
319	ebi-a-GCST90001497	finn-b-AB1_EARLY_SYPHILIS	Early syphilis || id:finn-b-AB1_EARLY_SYPHILIS	|| id:ebi-a-GCST90001497	Inverse variance weighted	20	-0.168798562521279	0.0830836360828299	0.0421870364151757	-0.331642489243625	-0.0059546357989323	0.844679036265284	0.717743878147832	0.994063057907537
320	ebi-a-GCST90001497	finn-b-AB1_EARLY_SYPHILIS	Early syphilis || id:finn-b-AB1_EARLY_SYPHILIS	|| id:ebi-a-GCST90001497	MR Egger	20	-0.269200896019706	0.109596719757517	0.024424091044819	-0.484010466744441	-0.0543913252949723	0.76398975772873	0.616306751153269	0.947061424886532
321	ebi-a-GCST90001497	finn-b-AB1_EARLY_SYPHILIS	Early syphilis || id:finn-b-AB1_EARLY_SYPHILIS	|| id:ebi-a-GCST90001497	Weighted median	20	-0.0810344442878362	0.129928664401172	0.532835056179836	-0.335694626514133	0.17362573793846	0.922161927686702	0.714841366088716	1.18961025650734
322	ebi-a-GCST90001498	finn-b-AB1_EARLY_SYPHILIS	Early syphilis || id:finn-b-AB1_EARLY_SYPHILIS	|| id:ebi-a-GCST90001498	Inverse variance weighted	19	0.187688862957084	0.200737706872248	0.349790591943539	-0.205757042512522	0.58113476842669	1.20645808314681	0.814030827143914	1.78806632114553
323	ebi-a-GCST90001498	finn-b-AB1_EARLY_SYPHILIS	Early syphilis || id:finn-b-AB1_EARLY_SYPHILIS	|| id:ebi-a-GCST90001498	MR Egger	19	-0.0580601952685773	0.435610157210515	0.895533228845076	-0.911856103401186	0.795735712864032	0.943593145884379	0.401777790395651	2.21607078898809
324	ebi-a-GCST90001498	finn-b-AB1_EARLY_SYPHILIS	Early syphilis || id:finn-b-AB1_EARLY_SYPHILIS	|| id:ebi-a-GCST90001498	Weighted median	19	0.231977241622133	0.283873528639057	0.413822608389467	-0.324414874510419	0.788369357754686	1.2610910281156	0.722950246524244	2.19980640277757
325	ebi-a-GCST90001499	finn-b-AB1_EARLY_SYPHILIS	Early syphilis || id:finn-b-AB1_EARLY_SYPHILIS	|| id:ebi-a-GCST90001499	Inverse variance weighted	28	0.102579010326871	0.0994425586432924	0.302287503170802	-0.0923284046139816	0.297486425267725	1.1080248438565	0.911805659185243	1.34647009725763
326	ebi-a-GCST90001499	finn-b-AB1_EARLY_SYPHILIS	Early syphilis || id:finn-b-AB1_EARLY_SYPHILIS	|| id:ebi-a-GCST90001499	MR Egger	28	0.0432700810023324	0.126541235333851	0.735141237958438	-0.204750740252016	0.291290902256681	1.04421988072143	0.814850400505493	1.33815379929548
327	ebi-a-GCST90001499	finn-b-AB1_EARLY_SYPHILIS	Early syphilis || id:finn-b-AB1_EARLY_SYPHILIS	|| id:ebi-a-GCST90001499	Weighted median	28	0.132928999013445	0.105871836313122	0.209273635701514	-0.0745798001602747	0.340437798187164	1.14216890033317	0.92813340590915	1.40556280873268
328	ebi-a-GCST90001500	finn-b-AB1_EARLY_SYPHILIS	Early syphilis || id:finn-b-AB1_EARLY_SYPHILIS	|| id:ebi-a-GCST90001500	Inverse variance weighted	25	-0.0399643491180895	0.116892014499853	0.732432785218248	-0.269072697537802	0.189143999301623	0.960823692753741	0.764087706334159	1.20821492206184
329	ebi-a-GCST90001500	finn-b-AB1_EARLY_SYPHILIS	Early syphilis || id:finn-b-AB1_EARLY_SYPHILIS	|| id:ebi-a-GCST90001500	MR Egger	25	-0.0366723899867962	0.163239837922503	0.824232754966955	-0.356622472314903	0.283277692341311	0.963991897020998	0.700036731100342	1.32747373993
330	ebi-a-GCST90001500	finn-b-AB1_EARLY_SYPHILIS	Early syphilis || id:finn-b-AB1_EARLY_SYPHILIS	|| id:ebi-a-GCST90001500	Weighted median	25	0.0500806510130319	0.165958949025221	0.762830989709715	-0.275198889076401	0.375360191102465	1.05135588587405	0.75942106764907	1.45551558397481
331	ebi-a-GCST90001501	finn-b-AB1_EARLY_SYPHILIS	Early syphilis || id:finn-b-AB1_EARLY_SYPHILIS	|| id:ebi-a-GCST90001501	Inverse variance weighted	21	-0.120698994028962	0.0610274679991834	0.047953367254034	-0.240312831307361	-0.00108515675056205	0.886300701248657	0.786381817731405	0.998915431819109
332	ebi-a-GCST90001501	finn-b-AB1_EARLY_SYPHILIS	Early syphilis || id:finn-b-AB1_EARLY_SYPHILIS	|| id:ebi-a-GCST90001501	MR Egger	21	-0.116655953775096	0.0769617672600256	0.146039568770286	-0.267501017604747	0.0341891100545538	0.889891304246011	0.765289551860149	1.03478027558043
333	ebi-a-GCST90001501	finn-b-AB1_EARLY_SYPHILIS	Early syphilis || id:finn-b-AB1_EARLY_SYPHILIS	|| id:ebi-a-GCST90001501	Weighted median	21	-0.136880283452967	0.074942327863313	0.0677787533578998	-0.283767246065061	0.0100066791591262	0.872074621645508	0.752941874496763	1.01005691339249
334	ebi-a-GCST90001502	finn-b-AB1_EARLY_SYPHILIS	Early syphilis || id:finn-b-AB1_EARLY_SYPHILIS	|| id:ebi-a-GCST90001502	Inverse variance weighted	38	0.00703725512187841	0.0299219097919856	0.81406331220488	-0.0516096880704133	0.0656841983141701	1.00706207478832	0.949699473546123	1.06788942262976
335	ebi-a-GCST90001502	finn-b-AB1_EARLY_SYPHILIS	Early syphilis || id:finn-b-AB1_EARLY_SYPHILIS	|| id:ebi-a-GCST90001502	MR Egger	38	0.0193634907206948	0.0340026463074018	0.572573660669668	-0.0472816960418127	0.0860086774832023	1.01955217902749	0.953818672798059	1.08981578512227
336	ebi-a-GCST90001502	finn-b-AB1_EARLY_SYPHILIS	Early syphilis || id:finn-b-AB1_EARLY_SYPHILIS	|| id:ebi-a-GCST90001502	Weighted median	38	0.0329078357747553	0.033732670397943	0.329288553537616	-0.033208198205213	0.0990238697547235	1.03345528724609	0.967337140765698	1.10409265366518
337	ebi-a-GCST90001503	finn-b-AB1_EARLY_SYPHILIS	Early syphilis || id:finn-b-AB1_EARLY_SYPHILIS	|| id:ebi-a-GCST90001503	Inverse variance weighted	31	-0.0842351668930996	0.0500160879254443	0.0921504722134591	-0.18226669922697	0.0137963654407712	0.919215061725086	0.833379049226407	1.01389197447019
338	ebi-a-GCST90001503	finn-b-AB1_EARLY_SYPHILIS	Early syphilis || id:finn-b-AB1_EARLY_SYPHILIS	|| id:ebi-a-GCST90001503	MR Egger	31	-0.0700034164395382	0.0588106426212621	0.243574243857259	-0.185272275977212	0.0452654430981356	0.932390634444278	0.830878024924908	1.04630555763943
339	ebi-a-GCST90001503	finn-b-AB1_EARLY_SYPHILIS	Early syphilis || id:finn-b-AB1_EARLY_SYPHILIS	|| id:ebi-a-GCST90001503	Weighted median	31	-0.111750586981437	0.07555726346563	0.139135382820741	-0.259842823374072	0.0363416494111979	0.894267271587502	0.771172786614957	1.03701007985886
340	ebi-a-GCST90001504	finn-b-AB1_EARLY_SYPHILIS	Early syphilis || id:finn-b-AB1_EARLY_SYPHILIS	|| id:ebi-a-GCST90001504	Inverse variance weighted	23	0.0685497620547786	0.105984279604646	0.517766705771503	-0.139179425970327	0.276278950079884	1.07095391649248	0.870071900956923	1.31821552907196
341	ebi-a-GCST90001504	finn-b-AB1_EARLY_SYPHILIS	Early syphilis || id:finn-b-AB1_EARLY_SYPHILIS	|| id:ebi-a-GCST90001504	MR Egger	23	0.133200243482677	0.147293820890795	0.376085444545669	-0.155495645463281	0.421896132428636	1.14247874935083	0.855990804364202	1.52485013397748
342	ebi-a-GCST90001504	finn-b-AB1_EARLY_SYPHILIS	Early syphilis || id:finn-b-AB1_EARLY_SYPHILIS	|| id:ebi-a-GCST90001504	Weighted median	23	0.0917722069458877	0.159518093914956	0.565082285550311	-0.220883257127426	0.404427671019201	1.09611510623242	0.801810280461913	1.49844465129427
343	ebi-a-GCST90001505	finn-b-AB1_EARLY_SYPHILIS	Early syphilis || id:finn-b-AB1_EARLY_SYPHILIS	|| id:ebi-a-GCST90001505	Inverse variance weighted	25	-0.128726644008604	0.133209027273271	0.333868697065406	-0.389816337464214	0.132363049447006	0.879214271188343	0.677181235900522	1.14152267322246
344	ebi-a-GCST90001505	finn-b-AB1_EARLY_SYPHILIS	Early syphilis || id:finn-b-AB1_EARLY_SYPHILIS	|| id:ebi-a-GCST90001505	MR Egger	25	-0.144679663059528	0.194793070416865	0.465160981405806	-0.526474081076584	0.237114754957528	0.865299436092754	0.590684006182538	1.26758657127252
345	ebi-a-GCST90001505	finn-b-AB1_EARLY_SYPHILIS	Early syphilis || id:finn-b-AB1_EARLY_SYPHILIS	|| id:ebi-a-GCST90001505	Weighted median	25	-0.0762057797607689	0.194912368522221	0.695816031859666	-0.458234022064322	0.305822462542784	0.926625506163933	0.632399463460999	1.35774123522247
346	ebi-a-GCST90001506	finn-b-AB1_EARLY_SYPHILIS	Early syphilis || id:finn-b-AB1_EARLY_SYPHILIS	|| id:ebi-a-GCST90001506	Inverse variance weighted	20	-0.105802149708806	0.146557462329289	0.470346237965123	-0.393054775874212	0.1814504764566	0.899602617109485	0.674991773309024	1.19895515873158
347	ebi-a-GCST90001506	finn-b-AB1_EARLY_SYPHILIS	Early syphilis || id:finn-b-AB1_EARLY_SYPHILIS	|| id:ebi-a-GCST90001506	MR Egger	20	0.0633690757575868	0.198392923841906	0.753091412864504	-0.325481054972548	0.452219206487722	1.0654199873651	0.722179861853828	1.57179645879798
348	ebi-a-GCST90001506	finn-b-AB1_EARLY_SYPHILIS	Early syphilis || id:finn-b-AB1_EARLY_SYPHILIS	|| id:ebi-a-GCST90001506	Weighted median	20	0.0366083326144993	0.226961336476789	0.871858965727208	-0.408235886880007	0.481452552109006	1.03728666990813	0.664822037528535	1.61842354018374
349	ebi-a-GCST90001507	finn-b-AB1_EARLY_SYPHILIS	Early syphilis || id:finn-b-AB1_EARLY_SYPHILIS	|| id:ebi-a-GCST90001507	Inverse variance weighted	25	-0.0528130809878787	0.104220262209403	0.61233385801742	-0.257084794918308	0.151458632942551	0.94855729930597	0.77330263885119	1.16353016899478
350	ebi-a-GCST90001507	finn-b-AB1_EARLY_SYPHILIS	Early syphilis || id:finn-b-AB1_EARLY_SYPHILIS	|| id:ebi-a-GCST90001507	MR Egger	25	-0.044137881328241	0.143716164373508	0.7615167231291	-0.325821563500316	0.237545800843834	0.956822020486357	0.721933995314487	1.26813307702567
351	ebi-a-GCST90001507	finn-b-AB1_EARLY_SYPHILIS	Early syphilis || id:finn-b-AB1_EARLY_SYPHILIS	|| id:ebi-a-GCST90001507	Weighted median	25	-0.0417146409666166	0.150038205208719	0.780991791710915	-0.335789523175707	0.252360241242473	0.9591434417702	0.714773533248125	1.2870596057331
352	ebi-a-GCST90001508	finn-b-AB1_EARLY_SYPHILIS	Early syphilis || id:finn-b-AB1_EARLY_SYPHILIS	|| id:ebi-a-GCST90001508	Inverse variance weighted	33	0.00819060779938201	0.0777983677630299	0.916153676914115	-0.144294193016157	0.160675408614921	1.00822424259454	0.865633047398365	1.17430373806827
353	ebi-a-GCST90001508	finn-b-AB1_EARLY_SYPHILIS	Early syphilis || id:finn-b-AB1_EARLY_SYPHILIS	|| id:ebi-a-GCST90001508	MR Egger	33	-0.0618368833730559	0.0939749685971771	0.515386005286155	-0.246027821823523	0.122354055077411	0.940036209821733	0.781900470725949	1.1301541677748
354	ebi-a-GCST90001508	finn-b-AB1_EARLY_SYPHILIS	Early syphilis || id:finn-b-AB1_EARLY_SYPHILIS	|| id:ebi-a-GCST90001508	Weighted median	33	-0.119387148276191	0.103505040492822	0.248728664613127	-0.322257027642122	0.0834827310897412	0.887464154027709	0.724511946798685	1.08706644267794
355	ebi-a-GCST90001509	finn-b-AB1_EARLY_SYPHILIS	Early syphilis || id:finn-b-AB1_EARLY_SYPHILIS	|| id:ebi-a-GCST90001509	Inverse variance weighted	27	0.00454314299979679	0.0738097370909211	0.950919537455242	-0.140123941698409	0.149210227698002	1.00455347872025	0.869250492339652	1.16091702046991
356	ebi-a-GCST90001509	finn-b-AB1_EARLY_SYPHILIS	Early syphilis || id:finn-b-AB1_EARLY_SYPHILIS	|| id:ebi-a-GCST90001509	MR Egger	27	-0.099935428515214	0.0861021216541579	0.256743210504016	-0.268695586957363	0.0688247299269355	0.904895846617922	0.7643759062308	1.07124843490177
357	ebi-a-GCST90001509	finn-b-AB1_EARLY_SYPHILIS	Early syphilis || id:finn-b-AB1_EARLY_SYPHILIS	|| id:ebi-a-GCST90001509	Weighted median	27	-0.118065266947388	0.0974798275854236	0.225827804366312	-0.309125729014818	0.0729951951200426	0.888638052028889	0.734088468003993	1.07572536817102
358	ebi-a-GCST90001510	finn-b-AB1_EARLY_SYPHILIS	Early syphilis || id:finn-b-AB1_EARLY_SYPHILIS	|| id:ebi-a-GCST90001510	Inverse variance weighted	21	-0.0490719930869679	0.0809521420924893	0.544391757802017	-0.207738191588247	0.109594205414311	0.952112581707146	0.81241970718448	1.11582518275766
359	ebi-a-GCST90001510	finn-b-AB1_EARLY_SYPHILIS	Early syphilis || id:finn-b-AB1_EARLY_SYPHILIS	|| id:ebi-a-GCST90001510	MR Egger	21	-0.0593153603091765	0.110302605195961	0.596991945179991	-0.27550846649326	0.156877745874907	0.942409523731084	0.75918600442365	1.16985258585384
360	ebi-a-GCST90001510	finn-b-AB1_EARLY_SYPHILIS	Early syphilis || id:finn-b-AB1_EARLY_SYPHILIS	|| id:ebi-a-GCST90001510	Weighted median	21	-0.0362966055471891	0.0914757468728693	0.69152277745735	-0.215589069418013	0.142995858323635	0.964354218248882	0.806066471189146	1.15372502330045
361	ebi-a-GCST90001511	finn-b-AB1_EARLY_SYPHILIS	Early syphilis || id:finn-b-AB1_EARLY_SYPHILIS	|| id:ebi-a-GCST90001511	Inverse variance weighted	24	-0.0601450306404822	0.0861740585065789	0.485209577663904	-0.229046185313377	0.108756124032412	0.941627958774765	0.795291801855774	1.11489042220396
362	ebi-a-GCST90001511	finn-b-AB1_EARLY_SYPHILIS	Early syphilis || id:finn-b-AB1_EARLY_SYPHILIS	|| id:ebi-a-GCST90001511	MR Egger	24	-0.079728304294405	0.107126072172793	0.464602720931049	-0.28969540575308	0.13023879716427	0.923367187208358	0.748491519071024	1.13910036478606
363	ebi-a-GCST90001511	finn-b-AB1_EARLY_SYPHILIS	Early syphilis || id:finn-b-AB1_EARLY_SYPHILIS	|| id:ebi-a-GCST90001511	Weighted median	24	-0.0484543546837144	0.104836990186827	0.643946809798132	-0.253934855449895	0.157026146082466	0.952700824643843	0.775742335785922	1.17002620510264
364	ebi-a-GCST90001512	finn-b-AB1_EARLY_SYPHILIS	Early syphilis || id:finn-b-AB1_EARLY_SYPHILIS	|| id:ebi-a-GCST90001512	Inverse variance weighted	30	-0.0351572728027965	0.0737387840220908	0.63351786794755	-0.179685289486095	0.109370743880501	0.965453564728727	0.835533121096806	1.11557586660818
365	ebi-a-GCST90001512	finn-b-AB1_EARLY_SYPHILIS	Early syphilis || id:finn-b-AB1_EARLY_SYPHILIS	|| id:ebi-a-GCST90001512	MR Egger	30	0.00140824521826092	0.0922048387066714	0.987922686463209	-0.179313238646815	0.182129729083337	1.00140923726118	0.835844039730939	1.19976982882457
366	ebi-a-GCST90001512	finn-b-AB1_EARLY_SYPHILIS	Early syphilis || id:finn-b-AB1_EARLY_SYPHILIS	|| id:ebi-a-GCST90001512	Weighted median	30	-0.0376331931823531	0.111391045351241	0.735478065185468	-0.255959642070786	0.18069325570608	0.96306613533446	0.774173212189482	1.19804762865012
367	ebi-a-GCST90001513	finn-b-AB1_EARLY_SYPHILIS	Early syphilis || id:finn-b-AB1_EARLY_SYPHILIS	|| id:ebi-a-GCST90001513	Inverse variance weighted	21	0.132433876347607	0.136773783182444	0.332909815986552	-0.135642738689983	0.400510491385197	1.14160352659863	0.873154521100591	1.49258645571656
368	ebi-a-GCST90001513	finn-b-AB1_EARLY_SYPHILIS	Early syphilis || id:finn-b-AB1_EARLY_SYPHILIS	|| id:ebi-a-GCST90001513	MR Egger	21	0.281249228736647	0.218111128880233	0.212709268545508	-0.14624858386861	0.708747041341904	1.32478373697133	0.863942914217339	2.03144434760906
369	ebi-a-GCST90001513	finn-b-AB1_EARLY_SYPHILIS	Early syphilis || id:finn-b-AB1_EARLY_SYPHILIS	|| id:ebi-a-GCST90001513	Weighted median	21	0.32444149013714	0.193095827889458	0.0929165155908724	-0.0540263325261984	0.702909312800479	1.38325786703689	0.947407158549505	2.01961987457314
370	ebi-a-GCST90001514	finn-b-AB1_EARLY_SYPHILIS	Early syphilis || id:finn-b-AB1_EARLY_SYPHILIS	|| id:ebi-a-GCST90001514	Inverse variance weighted	19	0.0412539741924084	0.141452822495618	0.770558250370948	-0.235993557899003	0.31850150628382	1.04211674269668	0.789785761796058	1.37506569242149
371	ebi-a-GCST90001514	finn-b-AB1_EARLY_SYPHILIS	Early syphilis || id:finn-b-AB1_EARLY_SYPHILIS	|| id:ebi-a-GCST90001514	MR Egger	19	0.18173676572964	0.205961227695012	0.389876311509718	-0.221947240552584	0.585420772011864	1.19929845587118	0.800957621301425	1.79574642653125
372	ebi-a-GCST90001514	finn-b-AB1_EARLY_SYPHILIS	Early syphilis || id:finn-b-AB1_EARLY_SYPHILIS	|| id:ebi-a-GCST90001514	Weighted median	19	0.101363583015893	0.162093632966147	0.531748132424358	-0.216339937597756	0.419067103629542	1.10667893829091	0.805461448699666	1.52054238527977
373	ebi-a-GCST90001515	finn-b-AB1_EARLY_SYPHILIS	Early syphilis || id:finn-b-AB1_EARLY_SYPHILIS	|| id:ebi-a-GCST90001515	Inverse variance weighted	23	-0.251667727030255	0.127572284334802	0.0485244962786532	-0.501709404326466	-0.00162604973404434	0.777503038397015	0.605494739234512	0.99837527156856
374	ebi-a-GCST90001515	finn-b-AB1_EARLY_SYPHILIS	Early syphilis || id:finn-b-AB1_EARLY_SYPHILIS	|| id:ebi-a-GCST90001515	MR Egger	23	-0.409080976869459	0.245759119896836	0.110851552500574	-0.890768851867258	0.0726068981283389	0.664260440413326	0.410340140655064	1.07530774833218
375	ebi-a-GCST90001515	finn-b-AB1_EARLY_SYPHILIS	Early syphilis || id:finn-b-AB1_EARLY_SYPHILIS	|| id:ebi-a-GCST90001515	Weighted median	23	-0.135302596237711	0.170413520107915	0.427215036040639	-0.469313095649225	0.198707903173803	0.873451568536968	0.625431732543577	1.21982560666848
376	ebi-a-GCST90001516	finn-b-AB1_EARLY_SYPHILIS	Early syphilis || id:finn-b-AB1_EARLY_SYPHILIS	|| id:ebi-a-GCST90001516	Inverse variance weighted	20	0.0197089322630097	0.12475467883417	0.874471370382108	-0.224810238251964	0.264228102777983	1.01990443554319	0.798667760970887	1.30242524923777
377	ebi-a-GCST90001516	finn-b-AB1_EARLY_SYPHILIS	Early syphilis || id:finn-b-AB1_EARLY_SYPHILIS	|| id:ebi-a-GCST90001516	MR Egger	20	0.090193045598453	0.194367395090154	0.648186251758979	-0.290767048778248	0.471153139975154	1.09438552962401	0.747689832992583	1.60184027467217
378	ebi-a-GCST90001516	finn-b-AB1_EARLY_SYPHILIS	Early syphilis || id:finn-b-AB1_EARLY_SYPHILIS	|| id:ebi-a-GCST90001516	Weighted median	20	-0.0768990901758386	0.15460905570788	0.618922757120227	-0.379932839363284	0.226134659011607	0.925983289703046	0.683907339322354	1.25374448190433
379	ebi-a-GCST90001517	finn-b-AB1_EARLY_SYPHILIS	Early syphilis || id:finn-b-AB1_EARLY_SYPHILIS	|| id:ebi-a-GCST90001517	Inverse variance weighted	29	-0.0382706453389753	0.0588757683565932	0.515676906789433	-0.153667151317898	0.0771258606399474	0.962452422376627	0.857557410366955	1.08017801973428
380	ebi-a-GCST90001517	finn-b-AB1_EARLY_SYPHILIS	Early syphilis || id:finn-b-AB1_EARLY_SYPHILIS	|| id:ebi-a-GCST90001517	MR Egger	29	-0.0393040884827227	0.0707794394129499	0.583258989986051	-0.178031789732105	0.0994236127666591	0.961458296294408	0.836915817736236	1.10453409521372
381	ebi-a-GCST90001517	finn-b-AB1_EARLY_SYPHILIS	Early syphilis || id:finn-b-AB1_EARLY_SYPHILIS	|| id:ebi-a-GCST90001517	Weighted median	29	-0.0636351159106533	0.0868952641389406	0.463973442871149	-0.233949833622977	0.10667960180167	0.938347325081561	0.791401516646615	1.11257772946737
382	ebi-a-GCST90001518	finn-b-AB1_EARLY_SYPHILIS	Early syphilis || id:finn-b-AB1_EARLY_SYPHILIS	|| id:ebi-a-GCST90001518	Inverse variance weighted	29	-0.0704673136851594	0.0483068485044348	0.144635647735103	-0.165148736753852	0.0242141093835329	0.931958201307142	0.847767600509109	1.024509651539
383	ebi-a-GCST90001518	finn-b-AB1_EARLY_SYPHILIS	Early syphilis || id:finn-b-AB1_EARLY_SYPHILIS	|| id:ebi-a-GCST90001518	MR Egger	29	-0.0369434793942771	0.0569092436045699	0.521716157197136	-0.148485596859234	0.0745986380706798	0.963730604447243	0.862012422767354	1.07745161602957
384	ebi-a-GCST90001518	finn-b-AB1_EARLY_SYPHILIS	Early syphilis || id:finn-b-AB1_EARLY_SYPHILIS	|| id:ebi-a-GCST90001518	Weighted median	29	-0.0495078669467191	0.0691451864957661	0.473992122120409	-0.185032432478421	0.0860166985849825	0.951697671152141	0.831077329517475	1.08982452668066
385	ebi-a-GCST90001519	finn-b-AB1_EARLY_SYPHILIS	Early syphilis || id:finn-b-AB1_EARLY_SYPHILIS	|| id:ebi-a-GCST90001519	Inverse variance weighted	19	0.0179991231708666	0.101758144689406	0.859601548303657	-0.181446840420369	0.217445086762102	1.01816208363522	0.834062582541269	1.24289717612543
386	ebi-a-GCST90001519	finn-b-AB1_EARLY_SYPHILIS	Early syphilis || id:finn-b-AB1_EARLY_SYPHILIS	|| id:ebi-a-GCST90001519	MR Egger	19	-0.0424867639653981	0.148702696214635	0.778547682457483	-0.333944048546083	0.248970520615286	0.958403150894263	0.716093847598255	1.2827042191813
387	ebi-a-GCST90001519	finn-b-AB1_EARLY_SYPHILIS	Early syphilis || id:finn-b-AB1_EARLY_SYPHILIS	|| id:ebi-a-GCST90001519	Weighted median	19	-0.00773088817746012	0.12914529930123	0.952265592867284	-0.260855674807871	0.24539389845295	0.99229891827896	0.770392098579566	1.27812466539193
388	ebi-a-GCST90001520	finn-b-AB1_EARLY_SYPHILIS	Early syphilis || id:finn-b-AB1_EARLY_SYPHILIS	|| id:ebi-a-GCST90001520	Inverse variance weighted	28	0.0739849898314486	0.0736193729928763	0.314913071227999	-0.0703089812345889	0.218278960897486	1.07679064256588	0.932105772215308	1.24393402817551
389	ebi-a-GCST90001520	finn-b-AB1_EARLY_SYPHILIS	Early syphilis || id:finn-b-AB1_EARLY_SYPHILIS	|| id:ebi-a-GCST90001520	MR Egger	28	0.139318203441637	0.0917836850523342	0.141107026705959	-0.0405778192609378	0.319214226144212	1.14948981342964	0.960234436869622	1.37604607837859
390	ebi-a-GCST90001520	finn-b-AB1_EARLY_SYPHILIS	Early syphilis || id:finn-b-AB1_EARLY_SYPHILIS	|| id:ebi-a-GCST90001520	Weighted median	28	0.0943852714027181	0.104533938285498	0.366570955594896	-0.110501247636858	0.299271790442294	1.09898307111376	0.895385213073196	1.34887618531166
391	ebi-a-GCST90001521	finn-b-AB1_EARLY_SYPHILIS	Early syphilis || id:finn-b-AB1_EARLY_SYPHILIS	|| id:ebi-a-GCST90001521	Inverse variance weighted	23	0.0570645174032923	0.121833048887718	0.639510790558042	-0.181728258416634	0.295857293223219	1.05872411432274	0.833827895344679	1.34427830551906
392	ebi-a-GCST90001521	finn-b-AB1_EARLY_SYPHILIS	Early syphilis || id:finn-b-AB1_EARLY_SYPHILIS	|| id:ebi-a-GCST90001521	MR Egger	23	-0.0981422264688739	0.190811853186555	0.612384715416458	-0.472133458714523	0.275849005776775	0.906519963451411	0.6236702731304	1.31764889163496
393	ebi-a-GCST90001521	finn-b-AB1_EARLY_SYPHILIS	Early syphilis || id:finn-b-AB1_EARLY_SYPHILIS	|| id:ebi-a-GCST90001521	Weighted median	23	-0.184740080737956	0.176392963449238	0.294951486170777	-0.530470289098463	0.160990127622551	0.83132033194058	0.588328220259033	1.17467337193772
394	ebi-a-GCST90001522	finn-b-AB1_EARLY_SYPHILIS	Early syphilis || id:finn-b-AB1_EARLY_SYPHILIS	|| id:ebi-a-GCST90001522	Inverse variance weighted	21	-0.0838656618903643	0.129277302845001	0.516514924084528	-0.337249175466566	0.169517851685837	0.919554779048743	0.713730973495345	1.18473349633452
395	ebi-a-GCST90001522	finn-b-AB1_EARLY_SYPHILIS	Early syphilis || id:finn-b-AB1_EARLY_SYPHILIS	|| id:ebi-a-GCST90001522	MR Egger	21	0.0931749261359221	0.271382839430089	0.735117132861678	-0.438735439147052	0.625085291418896	1.09765372680043	0.644851359490121	1.86840530957637
396	ebi-a-GCST90001522	finn-b-AB1_EARLY_SYPHILIS	Early syphilis || id:finn-b-AB1_EARLY_SYPHILIS	|| id:ebi-a-GCST90001522	Weighted median	21	-0.0837335900221939	0.181521901099932	0.644593118260532	-0.439516516178061	0.272049336133674	0.919676234386537	0.644347877559491	1.31265176087634
397	ebi-a-GCST90001523	finn-b-AB1_EARLY_SYPHILIS	Early syphilis || id:finn-b-AB1_EARLY_SYPHILIS	|| id:ebi-a-GCST90001523	Inverse variance weighted	34	-0.0542804316527468	0.0699188225301515	0.437551190969069	-0.191321323811844	0.0827604605063501	0.947166453800761	0.825867174722992	1.08628157004353
398	ebi-a-GCST90001523	finn-b-AB1_EARLY_SYPHILIS	Early syphilis || id:finn-b-AB1_EARLY_SYPHILIS	|| id:ebi-a-GCST90001523	MR Egger	34	-0.0196786066956069	0.091531124534571	0.831136637612366	-0.199079610783366	0.159722397392152	0.980513753226907	0.819484650920944	1.17318514652676
399	ebi-a-GCST90001523	finn-b-AB1_EARLY_SYPHILIS	Early syphilis || id:finn-b-AB1_EARLY_SYPHILIS	|| id:ebi-a-GCST90001523	Weighted median	34	0.0552096684508155	0.100518600599547	0.582835075886759	-0.141806788724296	0.252226125625927	1.05676216113424	0.86778890689116	1.28688700251519
400	ebi-a-GCST90001524	finn-b-AB1_EARLY_SYPHILIS	Early syphilis || id:finn-b-AB1_EARLY_SYPHILIS	|| id:ebi-a-GCST90001524	Inverse variance weighted	21	-0.0748744090085705	0.147649351849772	0.61207789454806	-0.364267138634124	0.214518320616983	0.927860009869794	0.694705587250852	1.23926482486271
401	ebi-a-GCST90001524	finn-b-AB1_EARLY_SYPHILIS	Early syphilis || id:finn-b-AB1_EARLY_SYPHILIS	|| id:ebi-a-GCST90001524	MR Egger	21	0.216697879522754	0.291347595434812	0.46611009366673	-0.354343407529477	0.787739166574984	1.2419688212376	0.701633979587728	2.19842054091032
402	ebi-a-GCST90001524	finn-b-AB1_EARLY_SYPHILIS	Early syphilis || id:finn-b-AB1_EARLY_SYPHILIS	|| id:ebi-a-GCST90001524	Weighted median	21	0.100024518914279	0.193887590346605	0.605931779391945	-0.279995158165068	0.480044195993625	1.10519801599886	0.755787400844705	1.61614582778522
403	ebi-a-GCST90001525	finn-b-AB1_EARLY_SYPHILIS	Early syphilis || id:finn-b-AB1_EARLY_SYPHILIS	|| id:ebi-a-GCST90001525	Inverse variance weighted	27	-0.00867535672564299	0.102563157519021	0.932590921142448	-0.209699145462925	0.192348432011639	0.991362165596606	0.810828150606337	1.21209277532046
404	ebi-a-GCST90001525	finn-b-AB1_EARLY_SYPHILIS	Early syphilis || id:finn-b-AB1_EARLY_SYPHILIS	|| id:ebi-a-GCST90001525	MR Egger	27	0.11934000624965	0.16501769134348	0.476272322433057	-0.204094668783572	0.442774681282871	1.12675295621394	0.815385176010608	1.55702146873509
405	ebi-a-GCST90001525	finn-b-AB1_EARLY_SYPHILIS	Early syphilis || id:finn-b-AB1_EARLY_SYPHILIS	|| id:ebi-a-GCST90001525	Weighted median	27	-0.0683010850078737	0.141821301545635	0.630090395811177	-0.346270836037318	0.209668666021571	0.933979224097296	0.707320893174582	1.23326936820751
406	ebi-a-GCST90001526	finn-b-AB1_EARLY_SYPHILIS	Early syphilis || id:finn-b-AB1_EARLY_SYPHILIS	|| id:ebi-a-GCST90001526	Inverse variance weighted	24	-0.0498031469362501	0.0736028972389725	0.498630232853201	-0.194064825524636	0.0944585316521361	0.951416695359072	0.823604511943423	1.09906358583689
407	ebi-a-GCST90001526	finn-b-AB1_EARLY_SYPHILIS	Early syphilis || id:finn-b-AB1_EARLY_SYPHILIS	|| id:ebi-a-GCST90001526	MR Egger	24	-0.0365666369479145	0.111654410409174	0.746387002722479	-0.255409281349897	0.182276007454067	0.964093847484256	0.77459940398549	1.19994534203696
408	ebi-a-GCST90001526	finn-b-AB1_EARLY_SYPHILIS	Early syphilis || id:finn-b-AB1_EARLY_SYPHILIS	|| id:ebi-a-GCST90001526	Weighted median	24	-0.0457534296888456	0.100230429674694	0.648043105467704	-0.242205071851246	0.150698212473555	0.955277476218688	0.784895201134597	1.16264573315216
409	ebi-a-GCST90001527	finn-b-AB1_EARLY_SYPHILIS	Early syphilis || id:finn-b-AB1_EARLY_SYPHILIS	|| id:ebi-a-GCST90001527	Inverse variance weighted	28	-0.0535777110358583	0.0741629498889258	0.470028729596218	-0.198937092818153	0.0917816707464362	0.947832281113362	0.81960145052874	1.09612547969625
410	ebi-a-GCST90001527	finn-b-AB1_EARLY_SYPHILIS	Early syphilis || id:finn-b-AB1_EARLY_SYPHILIS	|| id:ebi-a-GCST90001527	MR Egger	28	-0.171197214720855	0.0929047503707531	0.0768014788143089	-0.353290525447531	0.0108960960058213	0.842655373039402	0.702373106471366	1.01095567465484
411	ebi-a-GCST90001527	finn-b-AB1_EARLY_SYPHILIS	Early syphilis || id:finn-b-AB1_EARLY_SYPHILIS	|| id:ebi-a-GCST90001527	Weighted median	28	-0.139222463496605	0.108778937309746	0.200592266681214	-0.352429180623707	0.0739842536304961	0.870034456020396	0.702978352536381	1.07678984983187
412	ebi-a-GCST90001528	finn-b-AB1_EARLY_SYPHILIS	Early syphilis || id:finn-b-AB1_EARLY_SYPHILIS	|| id:ebi-a-GCST90001528	Inverse variance weighted	23	-0.0121499816704785	0.0668793455591598	0.855841582038388	-0.143233498966432	0.118933535625475	0.987923531328418	0.866551706342894	1.12629505730407
413	ebi-a-GCST90001528	finn-b-AB1_EARLY_SYPHILIS	Early syphilis || id:finn-b-AB1_EARLY_SYPHILIS	|| id:ebi-a-GCST90001528	MR Egger	23	0.0520681060021367	0.0995356384619853	0.606373782858394	-0.143021745383354	0.247157957387628	1.05344748616699	0.866735221200913	1.28038134249804
414	ebi-a-GCST90001528	finn-b-AB1_EARLY_SYPHILIS	Early syphilis || id:finn-b-AB1_EARLY_SYPHILIS	|| id:ebi-a-GCST90001528	Weighted median	23	0.0365110564718846	0.0972873727572649	0.707444203552729	-0.154172194132355	0.227194307076124	1.03718577156968	0.857124416508287	1.25507371395269
415	ebi-a-GCST90001529	finn-b-AB1_EARLY_SYPHILIS	Early syphilis || id:finn-b-AB1_EARLY_SYPHILIS	|| id:ebi-a-GCST90001529	Inverse variance weighted	17	-0.00562583655706986	0.146252289421302	0.969315616178743	-0.292280323822822	0.281028650708682	0.994389958826783	0.746559228300924	1.32449155101323
416	ebi-a-GCST90001529	finn-b-AB1_EARLY_SYPHILIS	Early syphilis || id:finn-b-AB1_EARLY_SYPHILIS	|| id:ebi-a-GCST90001529	MR Egger	17	-0.115702767210015	0.264387690033292	0.66789354146729	-0.633902639675268	0.402497105255238	0.890739941071958	0.530517337687934	1.49555459596984
417	ebi-a-GCST90001529	finn-b-AB1_EARLY_SYPHILIS	Early syphilis || id:finn-b-AB1_EARLY_SYPHILIS	|| id:ebi-a-GCST90001529	Weighted median	17	-0.111778093008238	0.209755156223417	0.594104223540179	-0.522898199206135	0.299342013189659	0.894242674186252	0.592800003434757	1.34897091042914
418	ebi-a-GCST90001530	finn-b-AB1_EARLY_SYPHILIS	Early syphilis || id:finn-b-AB1_EARLY_SYPHILIS	|| id:ebi-a-GCST90001530	Inverse variance weighted	19	0.013875812017766	0.122493644963239	0.909810307898498	-0.226211732110182	0.253963356145714	1.01397252791681	0.797549217008462	1.28912456490958
419	ebi-a-GCST90001530	finn-b-AB1_EARLY_SYPHILIS	Early syphilis || id:finn-b-AB1_EARLY_SYPHILIS	|| id:ebi-a-GCST90001530	MR Egger	19	-0.0774782119433789	0.233292654301416	0.743867833283187	-0.534731814374155	0.379775390487397	0.925447187872704	0.585826379293494	1.46195618328826
420	ebi-a-GCST90001530	finn-b-AB1_EARLY_SYPHILIS	Early syphilis || id:finn-b-AB1_EARLY_SYPHILIS	|| id:ebi-a-GCST90001530	Weighted median	19	-0.0337087574990049	0.150561133896444	0.822844833970446	-0.328808579936036	0.261391064938026	0.966853052337246	0.719780784044665	1.2987354560383
421	ebi-a-GCST90001531	finn-b-AB1_EARLY_SYPHILIS	Early syphilis || id:finn-b-AB1_EARLY_SYPHILIS	|| id:ebi-a-GCST90001531	Inverse variance weighted	24	0.0050856171583182	0.0546091819368656	0.925802262269999	-0.101948379437938	0.112119613754575	1.00509857085914	0.903076167765056	1.1186466581697
422	ebi-a-GCST90001531	finn-b-AB1_EARLY_SYPHILIS	Early syphilis || id:finn-b-AB1_EARLY_SYPHILIS	|| id:ebi-a-GCST90001531	MR Egger	24	0.0305144816985007	0.0682409606806273	0.659132463346715	-0.103237801235529	0.16426676463253	1.030984820352	0.901912472077979	1.17852866292811
423	ebi-a-GCST90001531	finn-b-AB1_EARLY_SYPHILIS	Early syphilis || id:finn-b-AB1_EARLY_SYPHILIS	|| id:ebi-a-GCST90001531	Weighted median	24	-0.00336323119234352	0.0843213191190758	0.968184097149467	-0.168633016665732	0.161906554281045	0.996642418134578	0.84481888095404	1.17575036734906
424	ebi-a-GCST90001532	finn-b-AB1_EARLY_SYPHILIS	Early syphilis || id:finn-b-AB1_EARLY_SYPHILIS	|| id:ebi-a-GCST90001532	Inverse variance weighted	23	0.00391330248899889	0.055715590944313	0.94400493203636	-0.105289255761855	0.113115860739852	1.00392096945497	0.900064136191517	1.1197616618478
425	ebi-a-GCST90001532	finn-b-AB1_EARLY_SYPHILIS	Early syphilis || id:finn-b-AB1_EARLY_SYPHILIS	|| id:ebi-a-GCST90001532	MR Egger	23	0.0360403872603162	0.0673741109423177	0.598317936591636	-0.0960128701866265	0.168093644707259	1.03669771502593	0.908452324042515	1.18304739158736
426	ebi-a-GCST90001532	finn-b-AB1_EARLY_SYPHILIS	Early syphilis || id:finn-b-AB1_EARLY_SYPHILIS	|| id:ebi-a-GCST90001532	Weighted median	23	0.00471895278767505	0.0881643590000182	0.957314014474934	-0.168083190852361	0.177521096427711	1.00473010458007	0.845283511903752	1.19425325211411
427	ebi-a-GCST90001533	finn-b-AB1_EARLY_SYPHILIS	Early syphilis || id:finn-b-AB1_EARLY_SYPHILIS	|| id:ebi-a-GCST90001533	Inverse variance weighted	20	-0.0802064625096435	0.12294840323585	0.514169790034896	-0.32118533285191	0.160772407832623	0.922925777142447	0.725288818687939	1.17441765013681
428	ebi-a-GCST90001533	finn-b-AB1_EARLY_SYPHILIS	Early syphilis || id:finn-b-AB1_EARLY_SYPHILIS	|| id:ebi-a-GCST90001533	MR Egger	20	-0.337669890280844	0.243663000028437	0.182736901669519	-0.815249370336581	0.139909589774892	0.71343075945806	0.442528960005047	1.15016980704517
429	ebi-a-GCST90001533	finn-b-AB1_EARLY_SYPHILIS	Early syphilis || id:finn-b-AB1_EARLY_SYPHILIS	|| id:ebi-a-GCST90001533	Weighted median	20	0.0214122999261384	0.172019747469908	0.900938540615098	-0.315746405114882	0.358571004967159	1.02164318822532	0.729244359360155	1.43128265669821
430	ebi-a-GCST90001534	finn-b-AB1_EARLY_SYPHILIS	Early syphilis || id:finn-b-AB1_EARLY_SYPHILIS	|| id:ebi-a-GCST90001534	Inverse variance weighted	16	-0.138102346637801	0.0789752361604689	0.0803465008962523	-0.29289380951232	0.016689116236718	0.871009542285657	0.74610136535854	1.01682915750743
431	ebi-a-GCST90001534	finn-b-AB1_EARLY_SYPHILIS	Early syphilis || id:finn-b-AB1_EARLY_SYPHILIS	|| id:ebi-a-GCST90001534	MR Egger	16	-0.192127100399432	0.0908618702871477	0.0528939234156358	-0.370216366162241	-0.0140378346366221	0.825201978324976	0.690584895268068	0.986060236326371
432	ebi-a-GCST90001534	finn-b-AB1_EARLY_SYPHILIS	Early syphilis || id:finn-b-AB1_EARLY_SYPHILIS	|| id:ebi-a-GCST90001534	Weighted median	16	-0.182826110264678	0.112531589381601	0.104234005123493	-0.403388025452616	0.0377358049232604	0.832912978162478	0.668052827524013	1.03845684144874
433	ebi-a-GCST90001535	finn-b-AB1_EARLY_SYPHILIS	Early syphilis || id:finn-b-AB1_EARLY_SYPHILIS	|| id:ebi-a-GCST90001535	Inverse variance weighted	29	0.015446602543686	0.133803920530677	0.908094728980829	-0.246809081696441	0.277702286783813	1.01556651794167	0.781289841824543	1.32009312953002
434	ebi-a-GCST90001535	finn-b-AB1_EARLY_SYPHILIS	Early syphilis || id:finn-b-AB1_EARLY_SYPHILIS	|| id:ebi-a-GCST90001535	MR Egger	29	-0.0597477032639198	0.200945319361038	0.768487856200151	-0.453600529211555	0.334105122683716	0.942002167678121	0.635336480925124	1.3966899596544
435	ebi-a-GCST90001535	finn-b-AB1_EARLY_SYPHILIS	Early syphilis || id:finn-b-AB1_EARLY_SYPHILIS	|| id:ebi-a-GCST90001535	Weighted median	29	-0.210706491514013	0.201396616698447	0.295456438363474	-0.605443860242969	0.184030877214943	0.810011777324948	0.545832099695648	1.20205293857024
436	ebi-a-GCST90001536	finn-b-AB1_EARLY_SYPHILIS	Early syphilis || id:finn-b-AB1_EARLY_SYPHILIS	|| id:ebi-a-GCST90001536	Inverse variance weighted	25	0.00559337316976744	0.0519386684208431	0.914240105943063	-0.096206416935085	0.10739316327462	1.00560904528785	0.908276513063438	1.11337190538375
437	ebi-a-GCST90001536	finn-b-AB1_EARLY_SYPHILIS	Early syphilis || id:finn-b-AB1_EARLY_SYPHILIS	|| id:ebi-a-GCST90001536	MR Egger	25	0.00248934411401191	0.060605920980362	0.967591164560479	-0.116298261007498	0.121276949235522	1.00249244510368	0.890209668864455	1.12893752746127
438	ebi-a-GCST90001536	finn-b-AB1_EARLY_SYPHILIS	Early syphilis || id:finn-b-AB1_EARLY_SYPHILIS	|| id:ebi-a-GCST90001536	Weighted median	25	0.0260971409704468	0.0601228054583489	0.664242020578559	-0.0917435577279171	0.143937839668811	1.02644065307181	0.912339081855803	1.15481232277738
439	ebi-a-GCST90001537	finn-b-AB1_EARLY_SYPHILIS	Early syphilis || id:finn-b-AB1_EARLY_SYPHILIS	|| id:ebi-a-GCST90001537	Inverse variance weighted	28	0.0567631270457535	0.131510827114579	0.666015277203879	-0.200998094098821	0.314524348190328	1.05840507316377	0.817913990415613	1.36960769961836
440	ebi-a-GCST90001537	finn-b-AB1_EARLY_SYPHILIS	Early syphilis || id:finn-b-AB1_EARLY_SYPHILIS	|| id:ebi-a-GCST90001537	MR Egger	28	0.171988397009178	0.185860019865329	0.363285845548943	-0.192297241926867	0.536274035945222	1.18766405267886	0.825061589143295	1.70962497901545
441	ebi-a-GCST90001537	finn-b-AB1_EARLY_SYPHILIS	Early syphilis || id:finn-b-AB1_EARLY_SYPHILIS	|| id:ebi-a-GCST90001537	Weighted median	28	0.141512320865767	0.178950464035309	0.429066274298865	-0.209230588643438	0.492255230374972	1.15201469799182	0.811208158686472	1.63600162323087
442	ebi-a-GCST90001538	finn-b-AB1_EARLY_SYPHILIS	Early syphilis || id:finn-b-AB1_EARLY_SYPHILIS	|| id:ebi-a-GCST90001538	Inverse variance weighted	31	-0.0509604854860845	0.0506410743575171	0.314267744533126	-0.150216991226818	0.048296020254649	0.950316221074068	0.860521230607156	1.04948127706192
443	ebi-a-GCST90001538	finn-b-AB1_EARLY_SYPHILIS	Early syphilis || id:finn-b-AB1_EARLY_SYPHILIS	|| id:ebi-a-GCST90001538	MR Egger	31	-0.0496757596500069	0.0566916760406669	0.388097961512656	-0.160791444689714	0.0614399253897001	0.951537901469875	0.851469631104081	1.06336661327504
444	ebi-a-GCST90001538	finn-b-AB1_EARLY_SYPHILIS	Early syphilis || id:finn-b-AB1_EARLY_SYPHILIS	|| id:ebi-a-GCST90001538	Weighted median	31	-0.0666578570661484	0.0580669747551121	0.250990105558873	-0.180469127586168	0.0471534134538713	0.93551522651074	0.834878455012246	1.04828281743191
445	ebi-a-GCST90001539	finn-b-AB1_EARLY_SYPHILIS	Early syphilis || id:finn-b-AB1_EARLY_SYPHILIS	|| id:ebi-a-GCST90001539	Inverse variance weighted	23	-0.0595534447228017	0.147032712084779	0.685451533167138	-0.347737560408969	0.228630670963366	0.942185177419971	0.70628420883293	1.2568777518285
446	ebi-a-GCST90001539	finn-b-AB1_EARLY_SYPHILIS	Early syphilis || id:finn-b-AB1_EARLY_SYPHILIS	|| id:ebi-a-GCST90001539	MR Egger	23	0.122860058421077	0.237351339655231	0.610126956306142	-0.342348567303174	0.588068684145329	1.13072617426895	0.71010064369949	1.80050770622588
447	ebi-a-GCST90001539	finn-b-AB1_EARLY_SYPHILIS	Early syphilis || id:finn-b-AB1_EARLY_SYPHILIS	|| id:ebi-a-GCST90001539	Weighted median	23	-0.0230445409174443	0.221160661981997	0.91701206946557	-0.456519438402159	0.41043035656727	0.977218956575044	0.633484695343575	1.50746639359881
448	ebi-a-GCST90001540	finn-b-AB1_EARLY_SYPHILIS	Early syphilis || id:finn-b-AB1_EARLY_SYPHILIS	|| id:ebi-a-GCST90001540	Inverse variance weighted	25	-0.181697227426152	0.171093493347798	0.288246464683036	-0.517040474387836	0.153646019535531	0.833853770251623	0.59628265297015	1.16607804486584
449	ebi-a-GCST90001540	finn-b-AB1_EARLY_SYPHILIS	Early syphilis || id:finn-b-AB1_EARLY_SYPHILIS	|| id:ebi-a-GCST90001540	MR Egger	25	-0.553936224063638	0.342977350316498	0.119929421247326	-1.22617183068397	0.118299382556699	0.574683270384446	0.29341366765003	1.12558104025911
450	ebi-a-GCST90001540	finn-b-AB1_EARLY_SYPHILIS	Early syphilis || id:finn-b-AB1_EARLY_SYPHILIS	|| id:ebi-a-GCST90001540	Weighted median	25	-0.23081587595693	0.24408267695439	0.34432902977778	-0.709217922787533	0.247586170873674	0.793885626010243	0.492028851579445	1.28092973646264
451	ebi-a-GCST90001541	finn-b-AB1_EARLY_SYPHILIS	Early syphilis || id:finn-b-AB1_EARLY_SYPHILIS	|| id:ebi-a-GCST90001541	Inverse variance weighted	35	0.0355398925803934	0.132237258970019	0.788115500491756	-0.223645135000844	0.294724920161631	1.03617898315697	0.799598833668347	1.34275694251642
452	ebi-a-GCST90001541	finn-b-AB1_EARLY_SYPHILIS	Early syphilis || id:finn-b-AB1_EARLY_SYPHILIS	|| id:ebi-a-GCST90001541	MR Egger	35	0.0146795381457356	0.218283510808728	0.946788590565006	-0.413156143039371	0.442515219330842	1.0147878117191	0.661558976933429	1.55661753331067
453	ebi-a-GCST90001541	finn-b-AB1_EARLY_SYPHILIS	Early syphilis || id:finn-b-AB1_EARLY_SYPHILIS	|| id:ebi-a-GCST90001541	Weighted median	35	0.259525300054398	0.215939045011889	0.229423517844577	-0.163715228168904	0.682765828277699	1.2963145801262	0.848983754117538	1.97934469593528
454	ebi-a-GCST90001542	finn-b-AB1_EARLY_SYPHILIS	Early syphilis || id:finn-b-AB1_EARLY_SYPHILIS	|| id:ebi-a-GCST90001542	Inverse variance weighted	23	-0.169995758194124	0.0755723410147913	0.0244842542063449	-0.318117546583115	-0.0218739698051331	0.84366839526635	0.727517266219472	0.97836353062798
455	ebi-a-GCST90001542	finn-b-AB1_EARLY_SYPHILIS	Early syphilis || id:finn-b-AB1_EARLY_SYPHILIS	|| id:ebi-a-GCST90001542	MR Egger	23	-0.171736232475108	0.0945761876889869	0.0836994117757605	-0.357105560345523	0.0136330953953059	0.84220128922323	0.699698633406604	1.0137264497944
456	ebi-a-GCST90001542	finn-b-AB1_EARLY_SYPHILIS	Early syphilis || id:finn-b-AB1_EARLY_SYPHILIS	|| id:ebi-a-GCST90001542	Weighted median	23	-0.20658279490185	0.123765445930602	0.0950881352406236	-0.44916306892583	0.0359974791221299	0.813358916697421	0.638162025812418	1.03665323321144
457	ebi-a-GCST90001543	finn-b-AB1_EARLY_SYPHILIS	Early syphilis || id:finn-b-AB1_EARLY_SYPHILIS	|| id:ebi-a-GCST90001543	Inverse variance weighted	28	-0.0988387650529349	0.11976563742909	0.409219374554507	-0.333579414413952	0.135901884308082	0.905888757174928	0.716355007467905	1.14556948973754
458	ebi-a-GCST90001543	finn-b-AB1_EARLY_SYPHILIS	Early syphilis || id:finn-b-AB1_EARLY_SYPHILIS	|| id:ebi-a-GCST90001543	MR Egger	28	-0.158465339577826	0.158827527084943	0.327610942132457	-0.469767292664315	0.152836613508663	0.853452544303785	0.625147727819444	1.16513459613657
459	ebi-a-GCST90001543	finn-b-AB1_EARLY_SYPHILIS	Early syphilis || id:finn-b-AB1_EARLY_SYPHILIS	|| id:ebi-a-GCST90001543	Weighted median	28	-0.107433293619461	0.152389662407998	0.480816028454668	-0.406117031939136	0.191250444700215	0.898136431883211	0.666232192416799	1.21076264320062
460	ebi-a-GCST90001544	finn-b-AB1_EARLY_SYPHILIS	Early syphilis || id:finn-b-AB1_EARLY_SYPHILIS	|| id:ebi-a-GCST90001544	Inverse variance weighted	20	0.113262102588382	0.144168480792809	0.432088271143603	-0.169308119765523	0.395832324942287	1.11992542983771	0.844248733584528	1.4856201952142
461	ebi-a-GCST90001544	finn-b-AB1_EARLY_SYPHILIS	Early syphilis || id:finn-b-AB1_EARLY_SYPHILIS	|| id:ebi-a-GCST90001544	MR Egger	20	0.0608209955925863	0.230808024824541	0.795147910519494	-0.391562733063514	0.513204724248686	1.06270866762492	0.675999641636041	1.67063655464653
462	ebi-a-GCST90001544	finn-b-AB1_EARLY_SYPHILIS	Early syphilis || id:finn-b-AB1_EARLY_SYPHILIS	|| id:ebi-a-GCST90001544	Weighted median	20	0.0904705811825025	0.201792673070493	0.65391193421364	-0.305043058035665	0.485984220400669	1.09468930270312	0.737091635990386	1.62577434194122
463	ebi-a-GCST90001545	finn-b-AB1_EARLY_SYPHILIS	Early syphilis || id:finn-b-AB1_EARLY_SYPHILIS	|| id:ebi-a-GCST90001545	Inverse variance weighted	12	-0.0366392670462314	0.24581692430678	0.881513362407009	-0.518440438687521	0.445161904595058	0.964023827796126	0.595448462598085	1.56074286681966
464	ebi-a-GCST90001545	finn-b-AB1_EARLY_SYPHILIS	Early syphilis || id:finn-b-AB1_EARLY_SYPHILIS	|| id:ebi-a-GCST90001545	MR Egger	12	-0.423837625709339	0.460060922457928	0.378602073275301	-1.32555703372688	0.4778817823082	0.654530152150019	0.265654939105899	1.612654827783
465	ebi-a-GCST90001545	finn-b-AB1_EARLY_SYPHILIS	Early syphilis || id:finn-b-AB1_EARLY_SYPHILIS	|| id:ebi-a-GCST90001545	Weighted median	12	0.0576804246263476	0.307589597185339	0.851249825999294	-0.545195185856917	0.660556035109612	1.05937639100231	0.579728617469037	1.93586844601996
466	ebi-a-GCST90001546	finn-b-AB1_EARLY_SYPHILIS	Early syphilis || id:finn-b-AB1_EARLY_SYPHILIS	|| id:ebi-a-GCST90001546	Inverse variance weighted	22	-0.146489910469129	0.247121778071718	0.553325515426006	-0.630848595489697	0.337868774551439	0.863734446966166	0.532140037715969	1.4019565189608
467	ebi-a-GCST90001546	finn-b-AB1_EARLY_SYPHILIS	Early syphilis || id:finn-b-AB1_EARLY_SYPHILIS	|| id:ebi-a-GCST90001546	MR Egger	22	-0.165920123811597	0.548154233778775	0.765252743401905	-1.240302422018	0.908462174394802	0.847113895716225	0.289296715011958	2.48050501467276
468	ebi-a-GCST90001546	finn-b-AB1_EARLY_SYPHILIS	Early syphilis || id:finn-b-AB1_EARLY_SYPHILIS	|| id:ebi-a-GCST90001546	Weighted median	22	0.102026292929774	0.305375719355375	0.738303445034244	-0.49651011700676	0.700562702866309	1.10741258846657	0.608651078601655	2.01488617076262
469	ebi-a-GCST90001547	finn-b-AB1_EARLY_SYPHILIS	Early syphilis || id:finn-b-AB1_EARLY_SYPHILIS	|| id:ebi-a-GCST90001547	Inverse variance weighted	26	0.00164117725183652	0.125364331369458	0.989554982869813	-0.2440729122323	0.247355266735973	1.00164252472027	0.783430510513004	1.28063399863125
470	ebi-a-GCST90001547	finn-b-AB1_EARLY_SYPHILIS	Early syphilis || id:finn-b-AB1_EARLY_SYPHILIS	|| id:ebi-a-GCST90001547	MR Egger	26	0.0213424084008394	0.153386888258287	0.890499717357989	-0.279295892585403	0.321980709387082	1.0215717865198	0.756316081782308	1.37985815739091
471	ebi-a-GCST90001547	finn-b-AB1_EARLY_SYPHILIS	Early syphilis || id:finn-b-AB1_EARLY_SYPHILIS	|| id:ebi-a-GCST90001547	Weighted median	26	0.142720941131275	0.14983935161202	0.340846988629077	-0.150964188028284	0.436406070290834	1.15340788805126	0.859878492052053	1.547136913547
472	ebi-a-GCST90001548	finn-b-AB1_EARLY_SYPHILIS	Early syphilis || id:finn-b-AB1_EARLY_SYPHILIS	|| id:ebi-a-GCST90001548	Inverse variance weighted	25	0.250926365881578	0.205257476987954	0.221520260533765	-0.151378289014812	0.653231020777967	1.28521544514062	0.859522489235846	1.9217399906505
473	ebi-a-GCST90001548	finn-b-AB1_EARLY_SYPHILIS	Early syphilis || id:finn-b-AB1_EARLY_SYPHILIS	|| id:ebi-a-GCST90001548	MR Egger	25	0.504302115563756	0.360328162819441	0.17498761966464	-0.201941083562348	1.21054531468986	1.65582953947253	0.817143069682771	3.35531385569262
474	ebi-a-GCST90001548	finn-b-AB1_EARLY_SYPHILIS	Early syphilis || id:finn-b-AB1_EARLY_SYPHILIS	|| id:ebi-a-GCST90001548	Weighted median	25	0.579983279146057	0.288219119884266	0.0441883428389679	0.0150738041728963	1.14489275411922	1.78600856691201	1.01518798696061	3.14210436101908
475	ebi-a-GCST90001549	finn-b-AB1_EARLY_SYPHILIS	Early syphilis || id:finn-b-AB1_EARLY_SYPHILIS	|| id:ebi-a-GCST90001549	Inverse variance weighted	31	0.049267139756847	0.165510024905357	0.765956100291234	-0.275132509057654	0.373666788571348	1.05050094382628	0.759471479706936	1.4530528959504
476	ebi-a-GCST90001549	finn-b-AB1_EARLY_SYPHILIS	Early syphilis || id:finn-b-AB1_EARLY_SYPHILIS	|| id:ebi-a-GCST90001549	MR Egger	31	0.707346866190105	0.346618670452802	0.0504761301724108	0.0279742721026138	1.3867194602776	2.02860196009583	1.02836922630314	4.00170075810063
477	ebi-a-GCST90001549	finn-b-AB1_EARLY_SYPHILIS	Early syphilis || id:finn-b-AB1_EARLY_SYPHILIS	|| id:ebi-a-GCST90001549	Weighted median	31	0.0981615883330438	0.232359458054814	0.672692395214871	-0.357262949454393	0.55358612612048	1.10314102542675	0.699588517127993	1.73947984020005
478	ebi-a-GCST90001550	finn-b-AB1_EARLY_SYPHILIS	Early syphilis || id:finn-b-AB1_EARLY_SYPHILIS	|| id:ebi-a-GCST90001550	Inverse variance weighted	22	0.100937241350676	0.188367708080394	0.592060736894413	-0.268263466486897	0.470137949188249	1.10620721551418	0.764706280082525	1.60021492634215
479	ebi-a-GCST90001550	finn-b-AB1_EARLY_SYPHILIS	Early syphilis || id:finn-b-AB1_EARLY_SYPHILIS	|| id:ebi-a-GCST90001550	MR Egger	22	0.431216293588512	0.372392290804727	0.260521063504321	-0.298672596388752	1.16110518356578	1.53912841756562	0.741802238412987	3.19346068680799
480	ebi-a-GCST90001550	finn-b-AB1_EARLY_SYPHILIS	Early syphilis || id:finn-b-AB1_EARLY_SYPHILIS	|| id:ebi-a-GCST90001550	Weighted median	22	0.14275223475813	0.277199446817004	0.606566835470322	-0.400558681003197	0.686063150519457	1.15344398293208	0.66994565555202	1.98588200510978
481	ebi-a-GCST90001551	finn-b-AB1_EARLY_SYPHILIS	Early syphilis || id:finn-b-AB1_EARLY_SYPHILIS	|| id:ebi-a-GCST90001551	Inverse variance weighted	29	-0.00171548457586492	0.0324373601433931	0.95782268150916	-0.0652927104569153	0.0618617413051855	0.998285986026748	0.936793214071816	1.06381525285152
482	ebi-a-GCST90001551	finn-b-AB1_EARLY_SYPHILIS	Early syphilis || id:finn-b-AB1_EARLY_SYPHILIS	|| id:ebi-a-GCST90001551	MR Egger	29	0.0168030878933114	0.0301329710753719	0.58169049338459	-0.0422575354144176	0.0758637112010404	1.01694505381531	0.958622869441717	1.07881553366414
483	ebi-a-GCST90001551	finn-b-AB1_EARLY_SYPHILIS	Early syphilis || id:finn-b-AB1_EARLY_SYPHILIS	|| id:ebi-a-GCST90001551	Weighted median	29	0.00233701227930868	0.0324041782914609	0.942505846566028	-0.0611751771719548	0.0658492017305721	1.00233974522106	0.940658443456254	1.06806564257088
484	ebi-a-GCST90001552	finn-b-AB1_EARLY_SYPHILIS	Early syphilis || id:finn-b-AB1_EARLY_SYPHILIS	|| id:ebi-a-GCST90001552	Inverse variance weighted	38	-0.00954314445978334	0.0296803932235368	0.747808586782163	-0.0677167151779154	0.0486304262583487	0.990502246836651	0.934525172880129	1.04983228858865
485	ebi-a-GCST90001552	finn-b-AB1_EARLY_SYPHILIS	Early syphilis || id:finn-b-AB1_EARLY_SYPHILIS	|| id:ebi-a-GCST90001552	MR Egger	38	-0.00176053568332964	0.0312995676852724	0.955455334873374	-0.0631076883464635	0.0595866169798042	0.998241013150557	0.938842365863194	1.06139769206054
486	ebi-a-GCST90001552	finn-b-AB1_EARLY_SYPHILIS	Early syphilis || id:finn-b-AB1_EARLY_SYPHILIS	|| id:ebi-a-GCST90001552	Weighted median	38	0.000471017741110272	0.0308090045743345	0.987802165338994	-0.0599146312245854	0.0608566667068059	1.00047112868739	0.941844934301016	1.0627465763033
487	ebi-a-GCST90001553	finn-b-AB1_EARLY_SYPHILIS	Early syphilis || id:finn-b-AB1_EARLY_SYPHILIS	|| id:ebi-a-GCST90001553	Inverse variance weighted	28	-0.000989905224320922	0.0273675514927539	0.971146198317356	-0.0546303061501186	0.0526504957014768	0.999010584570226	0.946835122379397	1.0540611818194
488	ebi-a-GCST90001553	finn-b-AB1_EARLY_SYPHILIS	Early syphilis || id:finn-b-AB1_EARLY_SYPHILIS	|| id:ebi-a-GCST90001553	MR Egger	28	0.0035953969874732	0.028193357334791	0.899505010193994	-0.0516635833887172	0.0588543773636636	1.0036018681804	0.949648290569977	1.06062077909987
489	ebi-a-GCST90001553	finn-b-AB1_EARLY_SYPHILIS	Early syphilis || id:finn-b-AB1_EARLY_SYPHILIS	|| id:ebi-a-GCST90001553	Weighted median	28	0.000482167481717791	0.0294400567839555	0.986932878770699	-0.057220343814835	0.0581846787782706	1.00048228374314	0.944385956834805	1.05991072065358
490	ebi-a-GCST90001554	finn-b-AB1_EARLY_SYPHILIS	Early syphilis || id:finn-b-AB1_EARLY_SYPHILIS	|| id:ebi-a-GCST90001554	Inverse variance weighted	24	-0.182811301892286	0.0781043773784934	0.0192526522183072	-0.335895881554133	-0.0297267222304388	0.832925312339354	0.71469751513684	0.970710770979493
491	ebi-a-GCST90001554	finn-b-AB1_EARLY_SYPHILIS	Early syphilis || id:finn-b-AB1_EARLY_SYPHILIS	|| id:ebi-a-GCST90001554	MR Egger	24	-0.18945380024894	0.0927020708317015	0.0531400718453312	-0.371149859079075	-0.00775774141880486	0.827410942194004	0.689940539957214	0.99227227219439
492	ebi-a-GCST90001554	finn-b-AB1_EARLY_SYPHILIS	Early syphilis || id:finn-b-AB1_EARLY_SYPHILIS	|| id:ebi-a-GCST90001554	Weighted median	24	-0.202825351820894	0.11352623900866	0.0740030547117779	-0.425336780277866	0.0196860766360788	0.816420815383898	0.653549645431386	1.0198811252543
493	ebi-a-GCST90001555	finn-b-AB1_EARLY_SYPHILIS	Early syphilis || id:finn-b-AB1_EARLY_SYPHILIS	|| id:ebi-a-GCST90001555	Inverse variance weighted	23	-0.0797269079723248	0.0676176010777129	0.238364279050272	-0.212257406084642	0.0528035901399924	0.923368476527249	0.808756491928934	1.05422256507732
494	ebi-a-GCST90001555	finn-b-AB1_EARLY_SYPHILIS	Early syphilis || id:finn-b-AB1_EARLY_SYPHILIS	|| id:ebi-a-GCST90001555	MR Egger	23	-0.0971120996411672	0.0788203080353663	0.231540862738196	-0.251599903390485	0.0573757041081508	0.907454275132757	0.777555773271327	1.05905362645847
495	ebi-a-GCST90001555	finn-b-AB1_EARLY_SYPHILIS	Early syphilis || id:finn-b-AB1_EARLY_SYPHILIS	|| id:ebi-a-GCST90001555	Weighted median	23	-0.0870137763821368	0.0913700440035849	0.340933296844563	-0.266099062629163	0.0920715098648896	0.916664467226174	0.76636320578652	1.0964432257844
496	ebi-a-GCST90001556	finn-b-AB1_EARLY_SYPHILIS	Early syphilis || id:finn-b-AB1_EARLY_SYPHILIS	|| id:ebi-a-GCST90001556	Inverse variance weighted	14	-0.114753781940623	0.108036151358778	0.288154218293511	-0.326504638603829	0.0969970747225816	0.891585641369989	0.721441028561734	1.10185715037846
497	ebi-a-GCST90001556	finn-b-AB1_EARLY_SYPHILIS	Early syphilis || id:finn-b-AB1_EARLY_SYPHILIS	|| id:ebi-a-GCST90001556	MR Egger	14	-0.15530143976606	0.134080527072673	0.269286541446629	-0.4180992728285	0.107496393296379	0.856157058798435	0.658296874188238	1.11348684472226
498	ebi-a-GCST90001556	finn-b-AB1_EARLY_SYPHILIS	Early syphilis || id:finn-b-AB1_EARLY_SYPHILIS	|| id:ebi-a-GCST90001556	Weighted median	14	-0.10027065298372	0.135295888635406	0.458619949127554	-0.365450594709116	0.164909288741676	0.904592554227042	0.693883920002737	1.17928613932972
499	ebi-a-GCST90001557	finn-b-AB1_EARLY_SYPHILIS	Early syphilis || id:finn-b-AB1_EARLY_SYPHILIS	|| id:ebi-a-GCST90001557	Inverse variance weighted	19	0.378637062445183	0.16992182906904	0.0258604180169807	0.0455902774698648	0.711683847420501	1.46029294440366	1.04664548885556	2.03741907473066
500	ebi-a-GCST90001557	finn-b-AB1_EARLY_SYPHILIS	Early syphilis || id:finn-b-AB1_EARLY_SYPHILIS	|| id:ebi-a-GCST90001557	MR Egger	19	0.195365655983578	0.290038424844395	0.509630067734457	-0.373109656711436	0.763840968678593	1.2157554534799	0.68858972021955	2.14650506573764
501	ebi-a-GCST90001557	finn-b-AB1_EARLY_SYPHILIS	Early syphilis || id:finn-b-AB1_EARLY_SYPHILIS	|| id:ebi-a-GCST90001557	Weighted median	19	0.30153349701424	0.248976631999246	0.225860316697625	-0.186460701704281	0.789527695732761	1.35193040001151	0.829891174619325	2.20235599843999
502	ebi-a-GCST90001558	finn-b-AB1_EARLY_SYPHILIS	Early syphilis || id:finn-b-AB1_EARLY_SYPHILIS	|| id:ebi-a-GCST90001558	Inverse variance weighted	24	0.119068469293789	0.124281587938143	0.338035542305113	-0.124523443064972	0.362660381652549	1.1264470426815	0.88291756282998	1.43714769462598
503	ebi-a-GCST90001558	finn-b-AB1_EARLY_SYPHILIS	Early syphilis || id:finn-b-AB1_EARLY_SYPHILIS	|| id:ebi-a-GCST90001558	MR Egger	24	-0.00549765161603669	0.193226124753371	0.977558250523726	-0.384220856132643	0.37322555290057	0.994517432814967	0.680981011737416	1.45241189860702
504	ebi-a-GCST90001558	finn-b-AB1_EARLY_SYPHILIS	Early syphilis || id:finn-b-AB1_EARLY_SYPHILIS	|| id:ebi-a-GCST90001558	Weighted median	24	0.138135647544957	0.167831505139328	0.410473030698754	-0.190814102528125	0.467085397618039	1.14813128090124	0.82628617838634	1.59533763563402
505	ebi-a-GCST90001559	finn-b-AB1_EARLY_SYPHILIS	Early syphilis || id:finn-b-AB1_EARLY_SYPHILIS	|| id:ebi-a-GCST90001559	Inverse variance weighted	18	0.0573328606724869	0.141431750319296	0.685202067041447	-0.219873369953333	0.334539091298307	1.05900825393452	0.802620427389849	1.39729621079867
506	ebi-a-GCST90001559	finn-b-AB1_EARLY_SYPHILIS	Early syphilis || id:finn-b-AB1_EARLY_SYPHILIS	|| id:ebi-a-GCST90001559	MR Egger	18	0.081818395833056	0.208911888091888	0.700490526048644	-0.327648904827045	0.491285696493157	1.08525870442957	0.720615980088281	1.63441623289546
507	ebi-a-GCST90001559	finn-b-AB1_EARLY_SYPHILIS	Early syphilis || id:finn-b-AB1_EARLY_SYPHILIS	|| id:ebi-a-GCST90001559	Weighted median	18	0.0790025332118372	0.206057682528513	0.701423139543099	-0.324870524544049	0.482875590967723	1.08220706352659	0.722620909257069	1.62072825923474
508	ebi-a-GCST90001560	finn-b-AB1_EARLY_SYPHILIS	Early syphilis || id:finn-b-AB1_EARLY_SYPHILIS	|| id:ebi-a-GCST90001560	Inverse variance weighted	28	-0.0311946236831577	0.0335276563759255	0.352156420644692	-0.0969088301799716	0.0345195828136563	0.969286908529153	0.907638751622906	1.03512229878473
509	ebi-a-GCST90001560	finn-b-AB1_EARLY_SYPHILIS	Early syphilis || id:finn-b-AB1_EARLY_SYPHILIS	|| id:ebi-a-GCST90001560	MR Egger	28	-0.00871687022609636	0.0347831251559014	0.804088329450379	-0.0768917955316631	0.0594580550794703	0.991321011537126	0.925990044446294	1.06126124552734
510	ebi-a-GCST90001560	finn-b-AB1_EARLY_SYPHILIS	Early syphilis || id:finn-b-AB1_EARLY_SYPHILIS	|| id:ebi-a-GCST90001560	Weighted median	28	-0.027781230105324	0.0400647508940675	0.488053365969546	-0.106308141857696	0.0507456816470484	0.972601119372916	0.899147540390439	1.0520553022863
511	ebi-a-GCST90001561	finn-b-AB1_EARLY_SYPHILIS	Early syphilis || id:finn-b-AB1_EARLY_SYPHILIS	|| id:ebi-a-GCST90001561	Inverse variance weighted	26	0.0383313659778064	0.0492205443302478	0.436116617227018	-0.0581409009094792	0.134803632865092	1.03907549010357	0.943516995667707	1.14431205700743
512	ebi-a-GCST90001561	finn-b-AB1_EARLY_SYPHILIS	Early syphilis || id:finn-b-AB1_EARLY_SYPHILIS	|| id:ebi-a-GCST90001561	MR Egger	26	0.0412990474240669	0.0538810590701099	0.450861525927156	-0.0643078283533485	0.146905923201482	1.04216371532463	0.937716299433609	1.15824499392328
513	ebi-a-GCST90001561	finn-b-AB1_EARLY_SYPHILIS	Early syphilis || id:finn-b-AB1_EARLY_SYPHILIS	|| id:ebi-a-GCST90001561	Weighted median	26	0.0273459539479501	0.0755758341242808	0.717475612367956	-0.12078268093564	0.17547458883154	1.02772328619776	0.886226532588099	1.19181170293851
514	ebi-a-GCST90001562	finn-b-AB1_EARLY_SYPHILIS	Early syphilis || id:finn-b-AB1_EARLY_SYPHILIS	|| id:ebi-a-GCST90001562	Inverse variance weighted	35	-0.00735680642638369	0.0239464667355901	0.758676784204812	-0.0542918812281404	0.039578268375373	0.992670188634304	0.947155609209121	1.04037192391868
515	ebi-a-GCST90001562	finn-b-AB1_EARLY_SYPHILIS	Early syphilis || id:finn-b-AB1_EARLY_SYPHILIS	|| id:ebi-a-GCST90001562	MR Egger	35	-0.0138767013492655	0.0260211580074652	0.597409766307485	-0.0648781710438973	0.0371247683453663	0.986219136255472	0.937181632282663	1.03782250015666
516	ebi-a-GCST90001562	finn-b-AB1_EARLY_SYPHILIS	Early syphilis || id:finn-b-AB1_EARLY_SYPHILIS	|| id:ebi-a-GCST90001562	Weighted median	35	-0.0187859259361552	0.0309675783065062	0.54409511654437	-0.0794823794169073	0.0419105275445969	0.981389429780445	0.923594294095229	1.04280117259525
517	ebi-a-GCST90001563	finn-b-AB1_EARLY_SYPHILIS	Early syphilis || id:finn-b-AB1_EARLY_SYPHILIS	|| id:ebi-a-GCST90001563	Inverse variance weighted	4	0.17450493168533	0.14554707141588	0.230543993929913	-0.110767328289794	0.459777191660454	1.19065661431429	0.895147000084411	1.58372107941678
518	ebi-a-GCST90001563	finn-b-AB1_EARLY_SYPHILIS	Early syphilis || id:finn-b-AB1_EARLY_SYPHILIS	|| id:ebi-a-GCST90001563	MR Egger	4	-0.0290180328825523	0.223633965237252	0.908631851980452	-0.467340604747565	0.409304538982461	0.971398947185536	0.62666660843598	1.5057702163966
519	ebi-a-GCST90001563	finn-b-AB1_EARLY_SYPHILIS	Early syphilis || id:finn-b-AB1_EARLY_SYPHILIS	|| id:ebi-a-GCST90001563	Weighted median	4	0.141921636313707	0.170072892439772	0.404013172673352	-0.191421232868246	0.475264505495661	1.15248633192091	0.825784667234542	1.60843958233395
520	ebi-a-GCST90001564	finn-b-AB1_EARLY_SYPHILIS	Early syphilis || id:finn-b-AB1_EARLY_SYPHILIS	|| id:ebi-a-GCST90001564	Inverse variance weighted	16	-0.149198543455475	0.154673221793751	0.334742757762158	-0.452358058171227	0.153960971260276	0.861398072969945	0.636126358702056	1.16644536099764
521	ebi-a-GCST90001564	finn-b-AB1_EARLY_SYPHILIS	Early syphilis || id:finn-b-AB1_EARLY_SYPHILIS	|| id:ebi-a-GCST90001564	MR Egger	16	-0.131737046755849	0.219227383615962	0.557500877104886	-0.561422718643136	0.297948625131437	0.876571462086707	0.570396971890715	1.34709257939757
522	ebi-a-GCST90001564	finn-b-AB1_EARLY_SYPHILIS	Early syphilis || id:finn-b-AB1_EARLY_SYPHILIS	|| id:ebi-a-GCST90001564	Weighted median	16	-0.101412959302525	0.244373408376845	0.678147909889565	-0.580384839721141	0.377558921116091	0.90355982239675	0.559682936889753	1.45871939063682
523	ebi-a-GCST90001565	finn-b-AB1_EARLY_SYPHILIS	Early syphilis || id:finn-b-AB1_EARLY_SYPHILIS	|| id:ebi-a-GCST90001565	Inverse variance weighted	14	0.163251030182286	0.165572402228611	0.324143066480086	-0.161270878185791	0.487772938550363	1.1773321985125	0.851061505884306	1.62868499640813
524	ebi-a-GCST90001565	finn-b-AB1_EARLY_SYPHILIS	Early syphilis || id:finn-b-AB1_EARLY_SYPHILIS	|| id:ebi-a-GCST90001565	MR Egger	14	0.211600638553041	0.211271509615476	0.336326062276029	-0.202491520293293	0.625692797399374	1.23565431383369	0.816693407889317	1.86954072182584
525	ebi-a-GCST90001565	finn-b-AB1_EARLY_SYPHILIS	Early syphilis || id:finn-b-AB1_EARLY_SYPHILIS	|| id:ebi-a-GCST90001565	Weighted median	14	0.329754634309246	0.224165604036878	0.141282634996391	-0.109609949603036	0.769119218221527	1.39062687447584	0.89618362391127	2.15786480852491
526	ebi-a-GCST90001566	finn-b-AB1_EARLY_SYPHILIS	Early syphilis || id:finn-b-AB1_EARLY_SYPHILIS	|| id:ebi-a-GCST90001566	Inverse variance weighted	18	-0.131030334518996	0.19500206112906	0.501619773549976	-0.513234374331954	0.251173705293962	0.877191164815399	0.598556488887474	1.28553336888952
527	ebi-a-GCST90001566	finn-b-AB1_EARLY_SYPHILIS	Early syphilis || id:finn-b-AB1_EARLY_SYPHILIS	|| id:ebi-a-GCST90001566	MR Egger	18	-0.0832689589573228	0.316516756251006	0.795847298346704	-0.703641801209294	0.537103883294649	0.920103643820818	0.494780127872594	1.71104429559941
528	ebi-a-GCST90001566	finn-b-AB1_EARLY_SYPHILIS	Early syphilis || id:finn-b-AB1_EARLY_SYPHILIS	|| id:ebi-a-GCST90001566	Weighted median	18	-0.198096941185703	0.296587681288219	0.504184451085518	-0.779408796510613	0.383214914139206	0.820290329366179	0.458677102665846	1.46699327378868
529	ebi-a-GCST90001567	finn-b-AB1_EARLY_SYPHILIS	Early syphilis || id:finn-b-AB1_EARLY_SYPHILIS	|| id:ebi-a-GCST90001567	Inverse variance weighted	21	-0.0357956358436121	0.17653775870567	0.83931890509564	-0.381809642906726	0.310218371219502	0.964837451528251	0.682624983346062	1.36372287944755
530	ebi-a-GCST90001567	finn-b-AB1_EARLY_SYPHILIS	Early syphilis || id:finn-b-AB1_EARLY_SYPHILIS	|| id:ebi-a-GCST90001567	MR Egger	21	-0.132870628642653	0.244824353749749	0.593633675284281	-0.61272636199216	0.346985104706854	0.87557835954267	0.541871515459724	1.41479565141751
531	ebi-a-GCST90001567	finn-b-AB1_EARLY_SYPHILIS	Early syphilis || id:finn-b-AB1_EARLY_SYPHILIS	|| id:ebi-a-GCST90001567	Weighted median	21	0.0519973736098181	0.245521142681184	0.832275793275486	-0.429224066045303	0.533218813264939	1.05337297594129	0.651014042695556	1.70440966503438
532	ebi-a-GCST90001568	finn-b-AB1_EARLY_SYPHILIS	Early syphilis || id:finn-b-AB1_EARLY_SYPHILIS	|| id:ebi-a-GCST90001568	Inverse variance weighted	21	0.0561229489566936	0.185140115436772	0.761784923779998	-0.306751677299379	0.418997575212766	1.05772772226231	0.735833302334701	1.5204366680503
533	ebi-a-GCST90001568	finn-b-AB1_EARLY_SYPHILIS	Early syphilis || id:finn-b-AB1_EARLY_SYPHILIS	|| id:ebi-a-GCST90001568	MR Egger	21	-0.151112671559072	0.27032029144034	0.582682222427207	-0.680940442782139	0.378715099663995	0.85975082373606	0.506140772035895	1.46040690605026
534	ebi-a-GCST90001568	finn-b-AB1_EARLY_SYPHILIS	Early syphilis || id:finn-b-AB1_EARLY_SYPHILIS	|| id:ebi-a-GCST90001568	Weighted median	21	-0.10129825203722	0.246978461229159	0.681695809023649	-0.585376036046372	0.382779531971932	0.903663473217654	0.556896409309801	1.46635471009747
535	ebi-a-GCST90001569	finn-b-AB1_EARLY_SYPHILIS	Early syphilis || id:finn-b-AB1_EARLY_SYPHILIS	|| id:ebi-a-GCST90001569	Inverse variance weighted	21	0.0355810753040714	0.191215529975766	0.852383299121682	-0.339201363448429	0.410363514056572	1.03622165670841	0.712338995609926	1.50736563412781
536	ebi-a-GCST90001569	finn-b-AB1_EARLY_SYPHILIS	Early syphilis || id:finn-b-AB1_EARLY_SYPHILIS	|| id:ebi-a-GCST90001569	MR Egger	21	-0.0669396433445344	0.35989297110141	0.854417143548605	-0.772329866703299	0.63845058001423	0.935251648294794	0.461935565286803	1.89354470919566
537	ebi-a-GCST90001569	finn-b-AB1_EARLY_SYPHILIS	Early syphilis || id:finn-b-AB1_EARLY_SYPHILIS	|| id:ebi-a-GCST90001569	Weighted median	21	0.0337775093709076	0.274790405813379	0.902169662195647	-0.504811686023316	0.572366704765131	1.03435444695326	0.603619234663376	1.77245697368912
538	ebi-a-GCST90001570	finn-b-AB1_EARLY_SYPHILIS	Early syphilis || id:finn-b-AB1_EARLY_SYPHILIS	|| id:ebi-a-GCST90001570	Inverse variance weighted	29	-0.00174750100576431	0.0454525877377916	0.969331544797099	-0.0908345729718358	0.0873395709603072	0.998254024985099	0.913168761199398	1.09126717945332
539	ebi-a-GCST90001570	finn-b-AB1_EARLY_SYPHILIS	Early syphilis || id:finn-b-AB1_EARLY_SYPHILIS	|| id:ebi-a-GCST90001570	MR Egger	29	-0.00963826602572622	0.0487001997063226	0.844597854408624	-0.105090657450119	0.0858141253986661	0.990408033192807	0.900242905160438	1.08960377981322
540	ebi-a-GCST90001570	finn-b-AB1_EARLY_SYPHILIS	Early syphilis || id:finn-b-AB1_EARLY_SYPHILIS	|| id:ebi-a-GCST90001570	Weighted median	29	-0.0058095013443644	0.0440430391714264	0.895059357210217	-0.0921338581203601	0.0805148554316313	0.994207341177236	0.911983065035385	1.08384494750717
541	ebi-a-GCST90001571	finn-b-AB1_EARLY_SYPHILIS	Early syphilis || id:finn-b-AB1_EARLY_SYPHILIS	|| id:ebi-a-GCST90001571	Inverse variance weighted	25	0.111101329957989	0.14597030271107	0.446583705241823	-0.175000463355708	0.397203123271687	1.11750813817019	0.839456631802095	1.48765807733952
542	ebi-a-GCST90001571	finn-b-AB1_EARLY_SYPHILIS	Early syphilis || id:finn-b-AB1_EARLY_SYPHILIS	|| id:ebi-a-GCST90001571	MR Egger	25	-0.0331409397950951	0.242988013796201	0.892700406126869	-0.509397446835649	0.443115567245459	0.967402204511851	0.600857518356416	1.55755232597298
543	ebi-a-GCST90001571	finn-b-AB1_EARLY_SYPHILIS	Early syphilis || id:finn-b-AB1_EARLY_SYPHILIS	|| id:ebi-a-GCST90001571	Weighted median	25	0.139410572577915	0.201204308806867	0.488384452936042	-0.254949872683544	0.533771017839374	1.14959599571478	0.774955343419203	1.70535110775869
544	ebi-a-GCST90001572	finn-b-AB1_EARLY_SYPHILIS	Early syphilis || id:finn-b-AB1_EARLY_SYPHILIS	|| id:ebi-a-GCST90001572	Inverse variance weighted	22	0.0217643973743125	0.0433929542060737	0.615973377487744	-0.063285792869592	0.106814587618217	1.02200296952016	0.938675168681058	1.11272792181734
545	ebi-a-GCST90001572	finn-b-AB1_EARLY_SYPHILIS	Early syphilis || id:finn-b-AB1_EARLY_SYPHILIS	|| id:ebi-a-GCST90001572	MR Egger	22	0.00352810921107002	0.044333442251503	0.937361243018145	-0.0833654376018758	0.0904216560240159	1.00353434031422	0.920014877750497	1.09463574616563
546	ebi-a-GCST90001572	finn-b-AB1_EARLY_SYPHILIS	Early syphilis || id:finn-b-AB1_EARLY_SYPHILIS	|| id:ebi-a-GCST90001572	Weighted median	22	0.00897252651513838	0.0437664734064762	0.837564993979874	-0.0768097613615549	0.0947548143918317	1.00901290029243	0.926066010386977	1.09938926765177
547	ebi-a-GCST90001573	finn-b-AB1_EARLY_SYPHILIS	Early syphilis || id:finn-b-AB1_EARLY_SYPHILIS	|| id:ebi-a-GCST90001573	Inverse variance weighted	26	-0.00382560567885352	0.0438109197338881	0.930416500858452	-0.0896950083572741	0.0820437969995671	0.996181702628014	0.914209969155979	1.08550335057825
548	ebi-a-GCST90001573	finn-b-AB1_EARLY_SYPHILIS	Early syphilis || id:finn-b-AB1_EARLY_SYPHILIS	|| id:ebi-a-GCST90001573	MR Egger	26	0.00544741671549068	0.0467565623893741	0.908221025584103	-0.0861954455676826	0.0970902789986639	1.00546228086808	0.917414909019163	1.10195985296259
549	ebi-a-GCST90001573	finn-b-AB1_EARLY_SYPHILIS	Early syphilis || id:finn-b-AB1_EARLY_SYPHILIS	|| id:ebi-a-GCST90001573	Weighted median	26	0.00619922344139726	0.0453303738404634	0.891223265485712	-0.0826483092859109	0.0950467561687054	1.00621847839506	0.920674883096417	1.09971027216307
550	ebi-a-GCST90001574	finn-b-AB1_EARLY_SYPHILIS	Early syphilis || id:finn-b-AB1_EARLY_SYPHILIS	|| id:ebi-a-GCST90001574	Inverse variance weighted	24	0.000174092716844537	0.0415654486172815	0.99665815023271	-0.0812941865730271	0.0816423720067162	1.00017410787186	0.921922434344909	1.0850676898519
551	ebi-a-GCST90001574	finn-b-AB1_EARLY_SYPHILIS	Early syphilis || id:finn-b-AB1_EARLY_SYPHILIS	|| id:ebi-a-GCST90001574	MR Egger	24	-0.00330177734216861	0.0447516459722783	0.941852154771555	-0.0910150034478341	0.0844114487634968	0.996703667530406	0.91300401258843	1.08807648944735
552	ebi-a-GCST90001574	finn-b-AB1_EARLY_SYPHILIS	Early syphilis || id:finn-b-AB1_EARLY_SYPHILIS	|| id:ebi-a-GCST90001574	Weighted median	24	0.00542650542856588	0.0427800579572697	0.899061802349401	-0.0784224081676828	0.0892754190248145	1.00544125557767	0.924573796523415	1.09338175299671
553	ebi-a-GCST90001575	finn-b-AB1_EARLY_SYPHILIS	Early syphilis || id:finn-b-AB1_EARLY_SYPHILIS	|| id:ebi-a-GCST90001575	Inverse variance weighted	34	-0.00598299651104522	0.112694173448639	0.957659754756637	-0.226863576470378	0.214897583448288	0.994034865971103	0.797029508452323	1.2397349210883
554	ebi-a-GCST90001575	finn-b-AB1_EARLY_SYPHILIS	Early syphilis || id:finn-b-AB1_EARLY_SYPHILIS	|| id:ebi-a-GCST90001575	MR Egger	34	-0.0228455631083868	0.157846879275376	0.885829868982572	-0.332225446488123	0.286534320271349	0.977413420808384	0.717325586089411	1.33180387498024
555	ebi-a-GCST90001575	finn-b-AB1_EARLY_SYPHILIS	Early syphilis || id:finn-b-AB1_EARLY_SYPHILIS	|| id:ebi-a-GCST90001575	Weighted median	34	0.0914764153244803	0.161876681394191	0.572006157457956	-0.225801880208134	0.408754710857095	1.0957909325142	0.797876161066775	1.504942529145
556	ebi-a-GCST90001576	finn-b-AB1_EARLY_SYPHILIS	Early syphilis || id:finn-b-AB1_EARLY_SYPHILIS	|| id:ebi-a-GCST90001576	Inverse variance weighted	16	0.0889802361724428	0.22886503759934	0.697432151155481	-0.359595237522263	0.537555709867149	1.09305905308221	0.697958776428227	1.71181756555768
557	ebi-a-GCST90001576	finn-b-AB1_EARLY_SYPHILIS	Early syphilis || id:finn-b-AB1_EARLY_SYPHILIS	|| id:ebi-a-GCST90001576	MR Egger	16	0.297631138058961	0.45118928375395	0.520177441574249	-0.586699858098781	1.1819621342167	1.34666496280315	0.55615966532881	3.26076599058911
558	ebi-a-GCST90001576	finn-b-AB1_EARLY_SYPHILIS	Early syphilis || id:finn-b-AB1_EARLY_SYPHILIS	|| id:ebi-a-GCST90001576	Weighted median	16	0.447755874608284	0.309520850447294	0.148006258878802	-0.158904992268412	1.05441674148498	1.56479664242768	0.853077404068144	2.87030053835227
559	ebi-a-GCST90001577	finn-b-AB1_EARLY_SYPHILIS	Early syphilis || id:finn-b-AB1_EARLY_SYPHILIS	|| id:ebi-a-GCST90001577	Inverse variance weighted	31	-0.0139865102762159	0.149258343598318	0.92534212950717	-0.306532863728919	0.278559843176487	0.98611084653608	0.735994330263754	1.32122566937116
560	ebi-a-GCST90001577	finn-b-AB1_EARLY_SYPHILIS	Early syphilis || id:finn-b-AB1_EARLY_SYPHILIS	|| id:ebi-a-GCST90001577	MR Egger	31	0.15568780429204	0.230826193201426	0.505347516106972	-0.296731534382755	0.608107142966835	1.16846135752049	0.743243520910753	1.83695102023306
561	ebi-a-GCST90001577	finn-b-AB1_EARLY_SYPHILIS	Early syphilis || id:finn-b-AB1_EARLY_SYPHILIS	|| id:ebi-a-GCST90001577	Weighted median	31	0.142480237790998	0.226251278095187	0.528862515215936	-0.300972267275569	0.585932742857564	1.15313029233035	0.740098297404238	1.79666603173335
562	ebi-a-GCST90001578	finn-b-AB1_EARLY_SYPHILIS	Early syphilis || id:finn-b-AB1_EARLY_SYPHILIS	|| id:ebi-a-GCST90001578	Inverse variance weighted	26	0.166412846331392	0.180207690804271	0.355772588616499	-0.186794227644979	0.519619920307763	1.18106059762078	0.829614430537864	1.6813884666254
563	ebi-a-GCST90001578	finn-b-AB1_EARLY_SYPHILIS	Early syphilis || id:finn-b-AB1_EARLY_SYPHILIS	|| id:ebi-a-GCST90001578	MR Egger	26	-0.0265385530465177	0.359593853364251	0.941780032062787	-0.731342505640449	0.678265399547414	0.973810499750324	0.48126245863599	1.97045681084641
564	ebi-a-GCST90001578	finn-b-AB1_EARLY_SYPHILIS	Early syphilis || id:finn-b-AB1_EARLY_SYPHILIS	|| id:ebi-a-GCST90001578	Weighted median	26	0.0676336562127789	0.270584224889777	0.802622788363513	-0.462711424571184	0.597978736996741	1.06997325861486	0.629574285966084	1.81843953870214
565	ebi-a-GCST90001579	finn-b-AB1_EARLY_SYPHILIS	Early syphilis || id:finn-b-AB1_EARLY_SYPHILIS	|| id:ebi-a-GCST90001579	Inverse variance weighted	18	0.0253684309475068	0.112370785847429	0.821390841831734	-0.194878309313454	0.245615171208468	1.02569294794316	0.822934795463242	1.27840751085038
566	ebi-a-GCST90001579	finn-b-AB1_EARLY_SYPHILIS	Early syphilis || id:finn-b-AB1_EARLY_SYPHILIS	|| id:ebi-a-GCST90001579	MR Egger	18	0.209815868441715	0.14166470477677	0.158010841153793	-0.0678469529207536	0.487478689804183	1.23345092180543	0.93440347035629	1.62820582839077
567	ebi-a-GCST90001579	finn-b-AB1_EARLY_SYPHILIS	Early syphilis || id:finn-b-AB1_EARLY_SYPHILIS	|| id:ebi-a-GCST90001579	Weighted median	18	0.213142111154421	0.160368071916612	0.18382134308686	-0.101179309802138	0.52746353211098	1.23756050990029	0.903770963363352	1.69462848193866
568	ebi-a-GCST90001580	finn-b-AB1_EARLY_SYPHILIS	Early syphilis || id:finn-b-AB1_EARLY_SYPHILIS	|| id:ebi-a-GCST90001580	Inverse variance weighted	21	0.0355151681570924	0.143479579204019	0.804499868051525	-0.245704807082785	0.316735143396969	1.03615336454588	0.782153076899346	1.37263897128145
569	ebi-a-GCST90001580	finn-b-AB1_EARLY_SYPHILIS	Early syphilis || id:finn-b-AB1_EARLY_SYPHILIS	|| id:ebi-a-GCST90001580	MR Egger	21	-0.111602150937349	0.219622979621497	0.617194782797212	-0.542063190995483	0.318858889120786	0.894400022935953	0.581547170883376	1.37555720512353
570	ebi-a-GCST90001580	finn-b-AB1_EARLY_SYPHILIS	Early syphilis || id:finn-b-AB1_EARLY_SYPHILIS	|| id:ebi-a-GCST90001580	Weighted median	21	0.0511732958987348	0.204219964903556	0.802139387239232	-0.349097835312236	0.451444427109705	1.05250527232707	0.705324121288618	1.57057913495486
571	ebi-a-GCST90001581	finn-b-AB1_EARLY_SYPHILIS	Early syphilis || id:finn-b-AB1_EARLY_SYPHILIS	|| id:ebi-a-GCST90001581	Inverse variance weighted	25	-0.0308564081965126	0.0178471114863474	0.0838216066579804	-0.0658367467097535	0.00412393031672842	0.969614791817097	0.936283703210704	1.00413244541856
572	ebi-a-GCST90001581	finn-b-AB1_EARLY_SYPHILIS	Early syphilis || id:finn-b-AB1_EARLY_SYPHILIS	|| id:ebi-a-GCST90001581	MR Egger	25	-0.0275965725120289	0.0184196901647953	0.147678801941305	-0.0636991652350277	0.00850602021096997	0.972780734137961	0.938287226494019	1.00854229919118
573	ebi-a-GCST90001581	finn-b-AB1_EARLY_SYPHILIS	Early syphilis || id:finn-b-AB1_EARLY_SYPHILIS	|| id:ebi-a-GCST90001581	Weighted median	25	-0.0304041156199445	0.0232809921436565	0.191565121741137	-0.0760348602215113	0.0152266289816222	0.970053440580878	0.926783898104265	1.01534314472621
574	ebi-a-GCST90001582	finn-b-AB1_EARLY_SYPHILIS	Early syphilis || id:finn-b-AB1_EARLY_SYPHILIS	|| id:ebi-a-GCST90001582	Inverse variance weighted	26	0.0729148068616352	0.0960416967814395	0.447733233311514	-0.115326918829986	0.261156532553257	1.07563889595787	0.891074787157575	1.29843089623057
575	ebi-a-GCST90001582	finn-b-AB1_EARLY_SYPHILIS	Early syphilis || id:finn-b-AB1_EARLY_SYPHILIS	|| id:ebi-a-GCST90001582	MR Egger	26	0.123985203157834	0.114080995635834	0.287912805873196	-0.0996135482883999	0.347583954604068	1.13199912086293	0.905187161580022	1.41564315538644
576	ebi-a-GCST90001582	finn-b-AB1_EARLY_SYPHILIS	Early syphilis || id:finn-b-AB1_EARLY_SYPHILIS	|| id:ebi-a-GCST90001582	Weighted median	26	0.0982166612091582	0.110759748950661	0.375211305920998	-0.118872446734137	0.315305769152454	1.10320178024874	0.887921050768946	1.37067835804772
577	ebi-a-GCST90001583	finn-b-AB1_EARLY_SYPHILIS	Early syphilis || id:finn-b-AB1_EARLY_SYPHILIS	|| id:ebi-a-GCST90001583	Inverse variance weighted	26	0.0407312978713484	0.0992565902759364	0.681539198271793	-0.153811619069487	0.235274214812184	1.04157219527491	0.857433529924601	1.26525567301431
578	ebi-a-GCST90001583	finn-b-AB1_EARLY_SYPHILIS	Early syphilis || id:finn-b-AB1_EARLY_SYPHILIS	|| id:ebi-a-GCST90001583	MR Egger	26	0.058908368231289	0.118528553811341	0.623713272104199	-0.173407597238939	0.291224333701517	1.06067804448185	0.840794839337166	1.33806472329534
579	ebi-a-GCST90001583	finn-b-AB1_EARLY_SYPHILIS	Early syphilis || id:finn-b-AB1_EARLY_SYPHILIS	|| id:ebi-a-GCST90001583	Weighted median	26	0.0806837388163485	0.101288126427636	0.42569704396602	-0.117840988981817	0.279208466614514	1.08402800636778	0.888837376314514	1.32208292529532
580	ebi-a-GCST90001584	finn-b-AB1_EARLY_SYPHILIS	Early syphilis || id:finn-b-AB1_EARLY_SYPHILIS	|| id:ebi-a-GCST90001584	Inverse variance weighted	22	0.114077563010478	0.160458370778681	0.477116439598548	-0.200420843715738	0.428575969736693	1.12083905716428	0.818386267877968	1.53506998024585
581	ebi-a-GCST90001584	finn-b-AB1_EARLY_SYPHILIS	Early syphilis || id:finn-b-AB1_EARLY_SYPHILIS	|| id:ebi-a-GCST90001584	MR Egger	22	0.201041069366617	0.234317893252113	0.401066625868302	-0.258222001407524	0.660304140140757	1.22267498527943	0.772423733915078	1.93538087190936
582	ebi-a-GCST90001584	finn-b-AB1_EARLY_SYPHILIS	Early syphilis || id:finn-b-AB1_EARLY_SYPHILIS	|| id:ebi-a-GCST90001584	Weighted median	22	0.193508475204372	0.233852382752101	0.407964313193703	-0.264842194989747	0.65185914539849	1.21349967116564	0.767327028471803	1.91910541044263
583	ebi-a-GCST90001585	finn-b-AB1_EARLY_SYPHILIS	Early syphilis || id:finn-b-AB1_EARLY_SYPHILIS	|| id:ebi-a-GCST90001585	Inverse variance weighted	25	0.152337188292869	0.160861205607053	0.343633626371609	-0.162950774696954	0.467625151282692	1.16455284382245	0.849633010827657	1.59619895739909
584	ebi-a-GCST90001585	finn-b-AB1_EARLY_SYPHILIS	Early syphilis || id:finn-b-AB1_EARLY_SYPHILIS	|| id:ebi-a-GCST90001585	MR Egger	25	0.0793184745212302	0.292143462832855	0.788424575757799	-0.493282712631165	0.651919661673626	1.08254903146132	0.610618615065997	1.91922155106783
585	ebi-a-GCST90001585	finn-b-AB1_EARLY_SYPHILIS	Early syphilis || id:finn-b-AB1_EARLY_SYPHILIS	|| id:ebi-a-GCST90001585	Weighted median	25	0.0520073283079719	0.221975566539893	0.814757495781344	-0.383064782110218	0.487079438726162	1.0533834620035	0.681768731438259	1.62755589521044
586	ebi-a-GCST90001586	finn-b-AB1_EARLY_SYPHILIS	Early syphilis || id:finn-b-AB1_EARLY_SYPHILIS	|| id:ebi-a-GCST90001586	Inverse variance weighted	26	-0.119919913788775	0.0698806466127724	0.0861496697802388	-0.256885981149808	0.0170461535722594	0.886991469658934	0.773456397347157	1.01719226829873
587	ebi-a-GCST90001586	finn-b-AB1_EARLY_SYPHILIS	Early syphilis || id:finn-b-AB1_EARLY_SYPHILIS	|| id:ebi-a-GCST90001586	MR Egger	26	-0.192458861235674	0.0792300060024359	0.0229926304394393	-0.347749673000448	-0.0371680494708998	0.824928254034588	0.706275653952651	0.963514203691035
588	ebi-a-GCST90001586	finn-b-AB1_EARLY_SYPHILIS	Early syphilis || id:finn-b-AB1_EARLY_SYPHILIS	|| id:ebi-a-GCST90001586	Weighted median	26	-0.165989288994594	0.0892279163963099	0.0628453183603799	-0.340876005131362	0.00889742714217298	0.847055306954782	0.711147081328721	1.0089371269016
589	ebi-a-GCST90001587	finn-b-AB1_EARLY_SYPHILIS	Early syphilis || id:finn-b-AB1_EARLY_SYPHILIS	|| id:ebi-a-GCST90001587	Inverse variance weighted	24	-0.0865243343589301	0.177296602291083	0.625535488992329	-0.434025674849453	0.260977006131592	0.917113231150618	0.647895620649282	1.29819781450078
590	ebi-a-GCST90001587	finn-b-AB1_EARLY_SYPHILIS	Early syphilis || id:finn-b-AB1_EARLY_SYPHILIS	|| id:ebi-a-GCST90001587	MR Egger	24	0.173010636173633	0.324503969851832	0.59927210473118	-0.463017144735957	0.809038417083224	1.1888787501376	0.629381841830167	2.24574747567971
591	ebi-a-GCST90001587	finn-b-AB1_EARLY_SYPHILIS	Early syphilis || id:finn-b-AB1_EARLY_SYPHILIS	|| id:ebi-a-GCST90001587	Weighted median	24	-0.08288032765287	0.249285410238597	0.739533155514146	-0.571479731720519	0.405719076414779	0.92046129439275	0.564689231602796	1.50038100083894
592	ebi-a-GCST90001588	finn-b-AB1_EARLY_SYPHILIS	Early syphilis || id:finn-b-AB1_EARLY_SYPHILIS	|| id:ebi-a-GCST90001588	Inverse variance weighted	26	-0.122124486892371	0.144095256727085	0.396701961330795	-0.404551190077457	0.160302216292715	0.885038185991226	0.66727622385403	1.17386557869323
593	ebi-a-GCST90001588	finn-b-AB1_EARLY_SYPHILIS	Early syphilis || id:finn-b-AB1_EARLY_SYPHILIS	|| id:ebi-a-GCST90001588	MR Egger	26	-0.250696936517906	0.266565806015334	0.356347185942075	-0.77316591630796	0.271772043272148	0.778258197461333	0.4615495256367	1.31228782237449
594	ebi-a-GCST90001588	finn-b-AB1_EARLY_SYPHILIS	Early syphilis || id:finn-b-AB1_EARLY_SYPHILIS	|| id:ebi-a-GCST90001588	Weighted median	26	-0.0676811911242843	0.203286161782229	0.739182929901206	-0.466122068217453	0.330759685968884	0.934558371592163	0.627430690026682	1.39202522891549
595	ebi-a-GCST90001589	finn-b-AB1_EARLY_SYPHILIS	Early syphilis || id:finn-b-AB1_EARLY_SYPHILIS	|| id:ebi-a-GCST90001589	Inverse variance weighted	14	-0.119735069840714	0.204662587603827	0.55852322077126	-0.520873741544215	0.281403601862787	0.887155439818061	0.594001317538176	1.32498826376457
596	ebi-a-GCST90001589	finn-b-AB1_EARLY_SYPHILIS	Early syphilis || id:finn-b-AB1_EARLY_SYPHILIS	|| id:ebi-a-GCST90001589	MR Egger	14	-0.344942752634565	0.385615135037458	0.388630237545916	-1.10074841730798	0.410862912038853	0.708260898377717	0.332622050419745	1.50811859748259
597	ebi-a-GCST90001589	finn-b-AB1_EARLY_SYPHILIS	Early syphilis || id:finn-b-AB1_EARLY_SYPHILIS	|| id:ebi-a-GCST90001589	Weighted median	14	-0.372924925340199	0.308492334556782	0.226715537458483	-0.977569901071492	0.231720050391093	0.688716936092806	0.37622425102626	1.26076672826695
598	ebi-a-GCST90001590	finn-b-AB1_EARLY_SYPHILIS	Early syphilis || id:finn-b-AB1_EARLY_SYPHILIS	|| id:ebi-a-GCST90001590	Inverse variance weighted	22	0.0972538266314169	0.126068585923713	0.440448632997263	-0.14984060177906	0.344348255041894	1.10214009062625	0.860845182680175	1.41106996217801
599	ebi-a-GCST90001590	finn-b-AB1_EARLY_SYPHILIS	Early syphilis || id:finn-b-AB1_EARLY_SYPHILIS	|| id:ebi-a-GCST90001590	MR Egger	22	-0.013877442695192	0.168594924515361	0.935216569189058	-0.344323494745299	0.316568609354916	0.986218405126204	0.708699630356795	1.37241039919832
600	ebi-a-GCST90001590	finn-b-AB1_EARLY_SYPHILIS	Early syphilis || id:finn-b-AB1_EARLY_SYPHILIS	|| id:ebi-a-GCST90001590	Weighted median	22	0.0718858727282949	0.169231513922952	0.67099830693271	-0.259807894560692	0.403579640017281	1.07453270357982	0.771199723235734	1.4971744624312
601	ebi-a-GCST90001591	finn-b-AB1_EARLY_SYPHILIS	Early syphilis || id:finn-b-AB1_EARLY_SYPHILIS	|| id:ebi-a-GCST90001591	Inverse variance weighted	22	-0.0323597247740418	0.16274548705994	0.842390730935135	-0.351340879411524	0.286621429863441	0.96815824892359	0.703743821184261	1.3319198929256
602	ebi-a-GCST90001591	finn-b-AB1_EARLY_SYPHILIS	Early syphilis || id:finn-b-AB1_EARLY_SYPHILIS	|| id:ebi-a-GCST90001591	MR Egger	22	0.163230576826759	0.262689162839554	0.541366142559306	-0.351640182338766	0.678101335992285	1.17730811836473	0.703533220116883	1.97013355721459
603	ebi-a-GCST90001591	finn-b-AB1_EARLY_SYPHILIS	Early syphilis || id:finn-b-AB1_EARLY_SYPHILIS	|| id:ebi-a-GCST90001591	Weighted median	22	0.0203329569413985	0.253064290877469	0.935961277282018	-0.47567305317844	0.516338967061237	1.02054107970074	0.621466635576692	1.67588094957068
604	ebi-a-GCST90001592	finn-b-AB1_EARLY_SYPHILIS	Early syphilis || id:finn-b-AB1_EARLY_SYPHILIS	|| id:ebi-a-GCST90001592	Inverse variance weighted	23	-0.0131275333499744	0.0840782196260891	0.875926793193901	-0.177920843817109	0.15166577711716	0.986958256900842	0.837008675278396	1.16377121245578
605	ebi-a-GCST90001592	finn-b-AB1_EARLY_SYPHILIS	Early syphilis || id:finn-b-AB1_EARLY_SYPHILIS	|| id:ebi-a-GCST90001592	MR Egger	23	-0.0418067844609534	0.0998981875588467	0.679834943479829	-0.237607232076293	0.153993663154386	0.959055067013547	0.788512332632863	1.1664834949292
606	ebi-a-GCST90001592	finn-b-AB1_EARLY_SYPHILIS	Early syphilis || id:finn-b-AB1_EARLY_SYPHILIS	|| id:ebi-a-GCST90001592	Weighted median	23	-0.0235409398958823	0.0971484326663569	0.808532762527604	-0.213951867921942	0.166869988130177	0.976733986462582	0.807387245313375	1.18160063321387
607	ebi-a-GCST90001593	finn-b-AB1_EARLY_SYPHILIS	Early syphilis || id:finn-b-AB1_EARLY_SYPHILIS	|| id:ebi-a-GCST90001593	Inverse variance weighted	22	-0.0141872546070324	0.137549920055223	0.917849805641488	-0.283785097915269	0.255410588701205	0.98591291024204	0.75292843321118	1.29099157862365
608	ebi-a-GCST90001593	finn-b-AB1_EARLY_SYPHILIS	Early syphilis || id:finn-b-AB1_EARLY_SYPHILIS	|| id:ebi-a-GCST90001593	MR Egger	22	0.0286941826127584	0.218735868029758	0.896942046528133	-0.400028118725567	0.457416483951083	1.02910982666847	0.670301197755219	1.57998678637654
609	ebi-a-GCST90001593	finn-b-AB1_EARLY_SYPHILIS	Early syphilis || id:finn-b-AB1_EARLY_SYPHILIS	|| id:ebi-a-GCST90001593	Weighted median	22	-0.0368360184296709	0.209379883473036	0.860349628498941	-0.447220590036821	0.373548553177479	0.963834173432329	0.639402846819474	1.45288110382509
610	ebi-a-GCST90001594	finn-b-AB1_EARLY_SYPHILIS	Early syphilis || id:finn-b-AB1_EARLY_SYPHILIS	|| id:ebi-a-GCST90001594	Inverse variance weighted	18	-0.213225873304625	0.213883445903239	0.318800645722963	-0.632437427274973	0.205985680665724	0.807973616933129	0.531295228017797	1.22873560919341
611	ebi-a-GCST90001594	finn-b-AB1_EARLY_SYPHILIS	Early syphilis || id:finn-b-AB1_EARLY_SYPHILIS	|| id:ebi-a-GCST90001594	MR Egger	18	-0.107506585988711	0.411763590043911	0.797355363805362	-0.914563222474776	0.699550050497354	0.898070607748441	0.400691600961337	2.01284682425743
612	ebi-a-GCST90001594	finn-b-AB1_EARLY_SYPHILIS	Early syphilis || id:finn-b-AB1_EARLY_SYPHILIS	|| id:ebi-a-GCST90001594	Weighted median	18	-0.294540826485065	0.276657575783108	0.287038699535176	-0.836789675019956	0.247708022049826	0.744873535152559	0.433098681533694	1.28108582876742
613	ebi-a-GCST90001595	finn-b-AB1_EARLY_SYPHILIS	Early syphilis || id:finn-b-AB1_EARLY_SYPHILIS	|| id:ebi-a-GCST90001595	Inverse variance weighted	8	-0.201075817183128	0.359772739452527	0.576232183100372	-0.90623038651008	0.504078752143824	0.817850422087975	0.404044448307341	1.65545972902637
614	ebi-a-GCST90001595	finn-b-AB1_EARLY_SYPHILIS	Early syphilis || id:finn-b-AB1_EARLY_SYPHILIS	|| id:ebi-a-GCST90001595	MR Egger	8	0.918239478494425	1.1104761163313	0.439938923440085	-1.25829370951492	3.09477266650377	2.50487661665249	0.284138435820221	22.0822179390836
615	ebi-a-GCST90001595	finn-b-AB1_EARLY_SYPHILIS	Early syphilis || id:finn-b-AB1_EARLY_SYPHILIS	|| id:ebi-a-GCST90001595	Weighted median	8	-0.0889608629253529	0.476586239653324	0.851925121775511	-1.02306989264587	0.845148166795161	0.914881378654604	0.359489649847469	2.328322769137
616	ebi-a-GCST90001596	finn-b-AB1_EARLY_SYPHILIS	Early syphilis || id:finn-b-AB1_EARLY_SYPHILIS	|| id:ebi-a-GCST90001596	Inverse variance weighted	26	0.0703381326688397	0.102644254791593	0.493179065172289	-0.130844606722683	0.271520872060362	1.07287089262672	0.877354098727595	1.3119582548426
617	ebi-a-GCST90001596	finn-b-AB1_EARLY_SYPHILIS	Early syphilis || id:finn-b-AB1_EARLY_SYPHILIS	|| id:ebi-a-GCST90001596	MR Egger	26	0.0982286134706619	0.141691936347332	0.494804640250394	-0.179487581770109	0.375944808711433	1.10321496608371	0.835698328772686	1.45636675279523
618	ebi-a-GCST90001596	finn-b-AB1_EARLY_SYPHILIS	Early syphilis || id:finn-b-AB1_EARLY_SYPHILIS	|| id:ebi-a-GCST90001596	Weighted median	26	0.0339882688098189	0.149246759589068	0.819854563628117	-0.258535379984755	0.326511917604392	1.03457246989053	0.772181710788737	1.38612476895121
619	ebi-a-GCST90001597	finn-b-AB1_EARLY_SYPHILIS	Early syphilis || id:finn-b-AB1_EARLY_SYPHILIS	|| id:ebi-a-GCST90001597	Inverse variance weighted	19	-0.0420037757520542	0.171394033758093	0.806401147501135	-0.377936081917917	0.293928530413809	0.958866160124776	0.685274300685049	1.34168801035339
620	ebi-a-GCST90001597	finn-b-AB1_EARLY_SYPHILIS	Early syphilis || id:finn-b-AB1_EARLY_SYPHILIS	|| id:ebi-a-GCST90001597	MR Egger	19	-0.136010286241951	0.337647119650019	0.692102685530545	-0.797798640755988	0.525778068272086	0.872833654264393	0.450319188105464	1.69177465260066
621	ebi-a-GCST90001597	finn-b-AB1_EARLY_SYPHILIS	Early syphilis || id:finn-b-AB1_EARLY_SYPHILIS	|| id:ebi-a-GCST90001597	Weighted median	19	0.099593764832597	0.242391921404904	0.681161217600512	-0.375494401121015	0.574681930786209	1.10472204996191	0.686949566185142	1.7765653662894
622	ebi-a-GCST90001598	finn-b-AB1_EARLY_SYPHILIS	Early syphilis || id:finn-b-AB1_EARLY_SYPHILIS	|| id:ebi-a-GCST90001598	Inverse variance weighted	20	-0.331933703510524	0.195519440935117	0.0895640610627304	-0.715151807743353	0.051284400722306	0.717534891321986	0.489117854282349	1.05262221723611
623	ebi-a-GCST90001598	finn-b-AB1_EARLY_SYPHILIS	Early syphilis || id:finn-b-AB1_EARLY_SYPHILIS	|| id:ebi-a-GCST90001598	MR Egger	20	-0.71590253440315	0.42778135004013	0.111512966894716	-1.5543539804818	0.122548911675504	0.488750798265964	0.211325859182701	1.13037440722811
624	ebi-a-GCST90001598	finn-b-AB1_EARLY_SYPHILIS	Early syphilis || id:finn-b-AB1_EARLY_SYPHILIS	|| id:ebi-a-GCST90001598	Weighted median	20	-0.56625445411055	0.303112182391722	0.0617432665549052	-1.16035433159833	0.0278454233772256	0.567647612049655	0.313375122499989	1.02823673077523
625	ebi-a-GCST90001599	finn-b-AB1_EARLY_SYPHILIS	Early syphilis || id:finn-b-AB1_EARLY_SYPHILIS	|| id:ebi-a-GCST90001599	Inverse variance weighted	15	-0.229567049173114	0.231381142052376	0.321119617983595	-0.683074087595772	0.223939989249544	0.794877670960513	0.505061998671524	1.2509959439703
626	ebi-a-GCST90001599	finn-b-AB1_EARLY_SYPHILIS	Early syphilis || id:finn-b-AB1_EARLY_SYPHILIS	|| id:ebi-a-GCST90001599	MR Egger	15	0.0640460977293954	0.548863086703223	0.908890208453886	-1.01172555220892	1.13981774766771	1.06614154433315	0.363591042631587	3.12619855628516
627	ebi-a-GCST90001599	finn-b-AB1_EARLY_SYPHILIS	Early syphilis || id:finn-b-AB1_EARLY_SYPHILIS	|| id:ebi-a-GCST90001599	Weighted median	15	-0.379696237857318	0.309993014393851	0.220630168858562	-0.987282546069266	0.227890070354629	0.684069171972949	0.372587806769644	1.25594725200728
628	ebi-a-GCST90001600	finn-b-AB1_EARLY_SYPHILIS	Early syphilis || id:finn-b-AB1_EARLY_SYPHILIS	|| id:ebi-a-GCST90001600	Inverse variance weighted	12	0.118403049723836	0.111157000080957	0.286791078083369	-0.0994646704348404	0.336270769882512	1.12569773210539	0.905321933933768	1.3997179749761
629	ebi-a-GCST90001600	finn-b-AB1_EARLY_SYPHILIS	Early syphilis || id:finn-b-AB1_EARLY_SYPHILIS	|| id:ebi-a-GCST90001600	MR Egger	12	0.117797991798082	0.175015070226113	0.516152991164034	-0.225231545845099	0.460827529441263	1.12501682578523	0.798331347050643	1.58538539539472
630	ebi-a-GCST90001600	finn-b-AB1_EARLY_SYPHILIS	Early syphilis || id:finn-b-AB1_EARLY_SYPHILIS	|| id:ebi-a-GCST90001600	Weighted median	12	0.127271510197131	0.138390255487946	0.357752245194107	-0.143973390559244	0.398516410953506	1.13572533693381	0.865910789154493	1.48961308382923
631	ebi-a-GCST90001601	finn-b-AB1_EARLY_SYPHILIS	Early syphilis || id:finn-b-AB1_EARLY_SYPHILIS	|| id:ebi-a-GCST90001601	Inverse variance weighted	19	-0.275309817477105	0.214019320505704	0.198311055173951	-0.694787685668285	0.144168050714076	0.759336830956782	0.499180419892315	1.1550782039325
632	ebi-a-GCST90001601	finn-b-AB1_EARLY_SYPHILIS	Early syphilis || id:finn-b-AB1_EARLY_SYPHILIS	|| id:ebi-a-GCST90001601	MR Egger	19	-0.196417342935966	0.336326033232908	0.566883799769677	-0.855616368072465	0.462781682200534	0.821669245255851	0.425021140869523	1.5884865096783
633	ebi-a-GCST90001601	finn-b-AB1_EARLY_SYPHILIS	Early syphilis || id:finn-b-AB1_EARLY_SYPHILIS	|| id:ebi-a-GCST90001601	Weighted median	19	-0.130832990482249	0.266647622392221	0.623667822611196	-0.653462330371002	0.391796349406504	0.877364290342946	0.52024140727724	1.47963635189609
634	ebi-a-GCST90001602	finn-b-AB1_EARLY_SYPHILIS	Early syphilis || id:finn-b-AB1_EARLY_SYPHILIS	|| id:ebi-a-GCST90001602	Inverse variance weighted	22	-0.110348711908047	0.116472793188758	0.343424549309928	-0.338635386558012	0.117937962741918	0.895521801726298	0.71274227713283	1.12517430647328
635	ebi-a-GCST90001602	finn-b-AB1_EARLY_SYPHILIS	Early syphilis || id:finn-b-AB1_EARLY_SYPHILIS	|| id:ebi-a-GCST90001602	MR Egger	22	-0.111457076611219	0.148249749290224	0.460916196888063	-0.402026585220058	0.179112431997621	0.894529786829048	0.668962960926415	1.19615522272905
636	ebi-a-GCST90001602	finn-b-AB1_EARLY_SYPHILIS	Early syphilis || id:finn-b-AB1_EARLY_SYPHILIS	|| id:ebi-a-GCST90001602	Weighted median	22	-0.108716582186163	0.168711971537766	0.51932151133853	-0.439392046400183	0.221958882027858	0.896984602891397	0.644428084388247	1.24852004019661
637	ebi-a-GCST90001603	finn-b-AB1_EARLY_SYPHILIS	Early syphilis || id:finn-b-AB1_EARLY_SYPHILIS	|| id:ebi-a-GCST90001603	Inverse variance weighted	17	-0.12795121076589	0.166944416014845	0.443420480926906	-0.455162266154986	0.199259844623207	0.879896307564356	0.634345026868083	1.22049906481949
638	ebi-a-GCST90001603	finn-b-AB1_EARLY_SYPHILIS	Early syphilis || id:finn-b-AB1_EARLY_SYPHILIS	|| id:ebi-a-GCST90001603	MR Egger	17	-0.0413131885277558	0.277187502669688	0.883504116806285	-0.584600693760344	0.501974316704832	0.959528569544185	0.557328362078861	1.65197958405934
639	ebi-a-GCST90001603	finn-b-AB1_EARLY_SYPHILIS	Early syphilis || id:finn-b-AB1_EARLY_SYPHILIS	|| id:ebi-a-GCST90001603	Weighted median	17	0.150917694740096	0.239779565129426	0.52908602663671	-0.319050252913579	0.620885642393771	1.16290094127866	0.72683902260997	1.86057511657912
640	ebi-a-GCST90001604	finn-b-AB1_EARLY_SYPHILIS	Early syphilis || id:finn-b-AB1_EARLY_SYPHILIS	|| id:ebi-a-GCST90001604	Inverse variance weighted	17	-0.0177934749037743	0.202130064506111	0.929852968486294	-0.413968401335753	0.378381451528204	0.982363894207328	0.661021838343039	1.45991972528656
641	ebi-a-GCST90001604	finn-b-AB1_EARLY_SYPHILIS	Early syphilis || id:finn-b-AB1_EARLY_SYPHILIS	|| id:ebi-a-GCST90001604	MR Egger	17	0.0916518294427891	0.619676424775964	0.884389377750999	-1.1229139631181	1.30621762200368	1.09598316657427	0.325330411241189	3.6921820398882
642	ebi-a-GCST90001604	finn-b-AB1_EARLY_SYPHILIS	Early syphilis || id:finn-b-AB1_EARLY_SYPHILIS	|| id:ebi-a-GCST90001604	Weighted median	17	0.171071373325108	0.266729413336678	0.521284439324327	-0.351718276814781	0.693861023464997	1.18657543583383	0.703478280203978	2.00142819550307
643	ebi-a-GCST90001605	finn-b-AB1_EARLY_SYPHILIS	Early syphilis || id:finn-b-AB1_EARLY_SYPHILIS	|| id:ebi-a-GCST90001605	Inverse variance weighted	16	-0.100731234519143	0.136143908859902	0.45936800055862	-0.367573295884551	0.166110826846264	0.904176011532784	0.692412573956596	1.18070394816744
644	ebi-a-GCST90001605	finn-b-AB1_EARLY_SYPHILIS	Early syphilis || id:finn-b-AB1_EARLY_SYPHILIS	|| id:ebi-a-GCST90001605	MR Egger	16	-0.0415483232921079	0.173842954264841	0.814569442882123	-0.382280513651197	0.299183867066981	0.959302977543397	0.682303630875635	1.34875759277817
645	ebi-a-GCST90001605	finn-b-AB1_EARLY_SYPHILIS	Early syphilis || id:finn-b-AB1_EARLY_SYPHILIS	|| id:ebi-a-GCST90001605	Weighted median	16	-0.130893999575393	0.164044679696413	0.424918795787245	-0.452421571780361	0.190633572629576	0.877310764776025	0.636085957304182	1.21001598786094
646	ebi-a-GCST90001606	finn-b-AB1_EARLY_SYPHILIS	Early syphilis || id:finn-b-AB1_EARLY_SYPHILIS	|| id:ebi-a-GCST90001606	Inverse variance weighted	15	0.0723225734696646	0.216162486813988	0.737945673209369	-0.351355900685751	0.49600104762508	1.07500205528376	0.703733250134733	1.64214127816619
647	ebi-a-GCST90001606	finn-b-AB1_EARLY_SYPHILIS	Early syphilis || id:finn-b-AB1_EARLY_SYPHILIS	|| id:ebi-a-GCST90001606	MR Egger	15	0.190027413009721	0.345850118478936	0.592010458314475	-0.487838819208994	0.867893645228435	1.20928274728259	0.613951822308602	2.38188846378287
648	ebi-a-GCST90001606	finn-b-AB1_EARLY_SYPHILIS	Early syphilis || id:finn-b-AB1_EARLY_SYPHILIS	|| id:ebi-a-GCST90001606	Weighted median	15	0.20754299297346	0.298069411032466	0.486246724482663	-0.376673052650174	0.791759038597093	1.2306506250324	0.686140369002931	2.20727569650719
649	ebi-a-GCST90001607	finn-b-AB1_EARLY_SYPHILIS	Early syphilis || id:finn-b-AB1_EARLY_SYPHILIS	|| id:ebi-a-GCST90001607	Inverse variance weighted	17	-0.00209132680360881	0.211755334194308	0.992120102905859	-0.417131781824452	0.412949128217234	0.997910858496633	0.658934078687114	1.51126814307375
650	ebi-a-GCST90001607	finn-b-AB1_EARLY_SYPHILIS	Early syphilis || id:finn-b-AB1_EARLY_SYPHILIS	|| id:ebi-a-GCST90001607	MR Egger	17	-0.227142241836597	0.546820968507688	0.683739750883406	-1.29891134011167	0.844626856438471	0.796807434876007	0.27282864902367	2.32710930668649
651	ebi-a-GCST90001607	finn-b-AB1_EARLY_SYPHILIS	Early syphilis || id:finn-b-AB1_EARLY_SYPHILIS	|| id:ebi-a-GCST90001607	Weighted median	17	0.0516370016001025	0.305311323887055	0.8656951678403	-0.546773193218525	0.65004719641873	1.05299343819647	0.578814522856633	1.91563123781442
652	ebi-a-GCST90001608	finn-b-AB1_EARLY_SYPHILIS	Early syphilis || id:finn-b-AB1_EARLY_SYPHILIS	|| id:ebi-a-GCST90001608	Inverse variance weighted	21	-0.167174380172183	0.186471237961009	0.369977434070721	-0.53265800657576	0.198309246231395	0.846052063768322	0.58704253120418	1.21933941164081
653	ebi-a-GCST90001608	finn-b-AB1_EARLY_SYPHILIS	Early syphilis || id:finn-b-AB1_EARLY_SYPHILIS	|| id:ebi-a-GCST90001608	MR Egger	21	0.173931575459876	0.412162764751014	0.677763483799765	-0.633907443452111	0.981770594371864	1.18997413960136	0.530514789207154	2.66917809216259
654	ebi-a-GCST90001608	finn-b-AB1_EARLY_SYPHILIS	Early syphilis || id:finn-b-AB1_EARLY_SYPHILIS	|| id:ebi-a-GCST90001608	Weighted median	21	-0.217417340985756	0.267775958877924	0.416827498782382	-0.742258220386487	0.307423538414975	0.804594109127131	0.476037702770466	1.35991682313077
655	ebi-a-GCST90001609	finn-b-AB1_EARLY_SYPHILIS	Early syphilis || id:finn-b-AB1_EARLY_SYPHILIS	|| id:ebi-a-GCST90001609	Inverse variance weighted	17	0.442927225122334	0.152691790620631	0.00372220079825517	0.143651315505898	0.742203134738771	1.55725900088463	1.15448148854154	2.10055823320284
656	ebi-a-GCST90001609	finn-b-AB1_EARLY_SYPHILIS	Early syphilis || id:finn-b-AB1_EARLY_SYPHILIS	|| id:ebi-a-GCST90001609	MR Egger	17	0.19990879844935	0.245274853913889	0.427801338800246	-0.280829915221872	0.680647512120573	1.22129136941415	0.755156765228791	1.9751562558717
657	ebi-a-GCST90001609	finn-b-AB1_EARLY_SYPHILIS	Early syphilis || id:finn-b-AB1_EARLY_SYPHILIS	|| id:ebi-a-GCST90001609	Weighted median	17	0.275373977948419	0.214581802936357	0.199385115438265	-0.145206355806841	0.695954311703679	1.31702312038458	0.864843809153745	2.00562214965129
658	ebi-a-GCST90001610	finn-b-AB1_EARLY_SYPHILIS	Early syphilis || id:finn-b-AB1_EARLY_SYPHILIS	|| id:ebi-a-GCST90001610	Inverse variance weighted	20	0.219386660148525	0.177534226872215	0.216554146130286	-0.128580424521016	0.567353744818066	1.24531269640078	0.879342838847876	1.76359395142041
659	ebi-a-GCST90001610	finn-b-AB1_EARLY_SYPHILIS	Early syphilis || id:finn-b-AB1_EARLY_SYPHILIS	|| id:ebi-a-GCST90001610	MR Egger	20	-0.248218308468034	0.344708390275204	0.480721342416129	-0.923846753407434	0.427410136471365	0.780189602688375	0.396988981373255	1.53328138740138
660	ebi-a-GCST90001610	finn-b-AB1_EARLY_SYPHILIS	Early syphilis || id:finn-b-AB1_EARLY_SYPHILIS	|| id:ebi-a-GCST90001610	Weighted median	20	0.261058160446644	0.25962099896693	0.314639009769708	-0.247798997528539	0.769915318421827	1.29830317313032	0.780516813320367	2.15958336911365
661	ebi-a-GCST90001611	finn-b-AB1_EARLY_SYPHILIS	Early syphilis || id:finn-b-AB1_EARLY_SYPHILIS	|| id:ebi-a-GCST90001611	Inverse variance weighted	15	0.518357276901064	0.213711858990819	0.0152874807132687	0.0994820332790588	0.93723252052307	1.67926681229222	1.10459862454643	2.55290651663087
662	ebi-a-GCST90001611	finn-b-AB1_EARLY_SYPHILIS	Early syphilis || id:finn-b-AB1_EARLY_SYPHILIS	|| id:ebi-a-GCST90001611	MR Egger	15	0.0680536436291582	0.502289517103697	0.894302365029322	-0.916433809894088	1.0525410971524	1.07042272829854	0.399942772886095	2.86492192117798
663	ebi-a-GCST90001611	finn-b-AB1_EARLY_SYPHILIS	Early syphilis || id:finn-b-AB1_EARLY_SYPHILIS	|| id:ebi-a-GCST90001611	Weighted median	15	0.297413567687354	0.296992827549956	0.316625409279587	-0.284692374310559	0.879519509685268	1.3463720002779	0.752245628809381	2.40974157071726
664	ebi-a-GCST90001612	finn-b-AB1_EARLY_SYPHILIS	Early syphilis || id:finn-b-AB1_EARLY_SYPHILIS	|| id:ebi-a-GCST90001612	Inverse variance weighted	18	-0.149623824465619	0.144502262800871	0.300462176526677	-0.432848259555326	0.133600610624088	0.861031814614219	0.648658912129383	1.14293625188021
665	ebi-a-GCST90001612	finn-b-AB1_EARLY_SYPHILIS	Early syphilis || id:finn-b-AB1_EARLY_SYPHILIS	|| id:ebi-a-GCST90001612	MR Egger	18	-0.265437915782129	0.209100127230253	0.222442377017509	-0.675274165153425	0.144398333589168	0.766870051935113	0.509016846793388	1.15534422929163
666	ebi-a-GCST90001612	finn-b-AB1_EARLY_SYPHILIS	Early syphilis || id:finn-b-AB1_EARLY_SYPHILIS	|| id:ebi-a-GCST90001612	Weighted median	18	-0.250642723186605	0.219455848823181	0.253408292316732	-0.680776186880041	0.17949074050683	0.778300390574534	0.506223915473208	1.19660782403421
667	ebi-a-GCST90001613	finn-b-AB1_EARLY_SYPHILIS	Early syphilis || id:finn-b-AB1_EARLY_SYPHILIS	|| id:ebi-a-GCST90001613	Inverse variance weighted	20	-0.085107571437108	0.0991007284365591	0.390451614513179	-0.279344999172764	0.109129856298548	0.918413484029167	0.756278942592463	1.11530717059925
668	ebi-a-GCST90001613	finn-b-AB1_EARLY_SYPHILIS	Early syphilis || id:finn-b-AB1_EARLY_SYPHILIS	|| id:ebi-a-GCST90001613	MR Egger	20	-0.0347347032876194	0.120131715205407	0.775779159114499	-0.270192865090216	0.200723458514978	0.965861622183749	0.763232279278588	1.22228671209923
669	ebi-a-GCST90001613	finn-b-AB1_EARLY_SYPHILIS	Early syphilis || id:finn-b-AB1_EARLY_SYPHILIS	|| id:ebi-a-GCST90001613	Weighted median	20	-0.0576430772303166	0.124480540180492	0.643314921247962	-0.301624935984081	0.186338781523448	0.943986817704407	0.739615416002231	1.20483036551121
670	ebi-a-GCST90001614	finn-b-AB1_EARLY_SYPHILIS	Early syphilis || id:finn-b-AB1_EARLY_SYPHILIS	|| id:ebi-a-GCST90001614	Inverse variance weighted	14	0.321307639858222	0.250296162181724	0.199243509171228	-0.169272838017957	0.811888117734401	1.37892972939437	0.844278520680697	2.25215631101758
671	ebi-a-GCST90001614	finn-b-AB1_EARLY_SYPHILIS	Early syphilis || id:finn-b-AB1_EARLY_SYPHILIS	|| id:ebi-a-GCST90001614	MR Egger	14	1.44226184291995	0.656554675191025	0.0484215475417182	0.155414679545538	2.72910900629436	4.23025317249134	1.16814226538638	15.3192315984338
672	ebi-a-GCST90001614	finn-b-AB1_EARLY_SYPHILIS	Early syphilis || id:finn-b-AB1_EARLY_SYPHILIS	|| id:ebi-a-GCST90001614	Weighted median	14	0.332880612580564	0.335682561928999	0.321366835806947	-0.325057208800273	0.990818433961401	1.39498074537648	0.722486019901344	2.69343797162585
673	ebi-a-GCST90001615	finn-b-AB1_EARLY_SYPHILIS	Early syphilis || id:finn-b-AB1_EARLY_SYPHILIS	|| id:ebi-a-GCST90001615	Inverse variance weighted	21	0.00823045927932883	0.157160391272092	0.958234032019323	-0.299803907613972	0.316264826172629	1.00826442262333	0.74096350373821	1.37199354731935
674	ebi-a-GCST90001615	finn-b-AB1_EARLY_SYPHILIS	Early syphilis || id:finn-b-AB1_EARLY_SYPHILIS	|| id:ebi-a-GCST90001615	MR Egger	21	0.183825272529662	0.247740128648071	0.467156479638602	-0.301745379620557	0.669395924679882	1.20180581625974	0.739526339396396	1.95305717058654
675	ebi-a-GCST90001615	finn-b-AB1_EARLY_SYPHILIS	Early syphilis || id:finn-b-AB1_EARLY_SYPHILIS	|| id:ebi-a-GCST90001615	Weighted median	21	0.0426310171282427	0.230780998319682	0.853444745931593	-0.409699739578334	0.49496177383482	1.04355277070471	0.663849547959391	1.64043553029894
676	ebi-a-GCST90001616	finn-b-AB1_EARLY_SYPHILIS	Early syphilis || id:finn-b-AB1_EARLY_SYPHILIS	|| id:ebi-a-GCST90001616	Inverse variance weighted	18	0.185686057062988	0.105902482727082	0.0795388071186881	-0.0218828090820938	0.39325492320807	1.20404419986362	0.978354882639985	1.48179608539727
677	ebi-a-GCST90001616	finn-b-AB1_EARLY_SYPHILIS	Early syphilis || id:finn-b-AB1_EARLY_SYPHILIS	|| id:ebi-a-GCST90001616	MR Egger	18	0.182851499586615	0.126577131203053	0.167872893510791	-0.0652396775713677	0.430942676744598	1.20063609988458	0.936842896236502	1.5387073437147
678	ebi-a-GCST90001616	finn-b-AB1_EARLY_SYPHILIS	Early syphilis || id:finn-b-AB1_EARLY_SYPHILIS	|| id:ebi-a-GCST90001616	Weighted median	18	0.191084218319602	0.134587217393166	0.155671785127875	-0.0727067277710038	0.454875164410208	1.21056139923515	0.929873496114032	1.57597663278108
679	ebi-a-GCST90001617	finn-b-AB1_EARLY_SYPHILIS	Early syphilis || id:finn-b-AB1_EARLY_SYPHILIS	|| id:ebi-a-GCST90001617	Inverse variance weighted	19	0.0555888477562779	0.0829085391660178	0.502549312034827	-0.106911889009117	0.218089584521673	1.05716293945516	0.898604846465662	1.24369847876196
680	ebi-a-GCST90001617	finn-b-AB1_EARLY_SYPHILIS	Early syphilis || id:finn-b-AB1_EARLY_SYPHILIS	|| id:ebi-a-GCST90001617	MR Egger	19	0.064380005014468	0.0962405273438784	0.512510693292005	-0.124251428579534	0.25301143860847	1.06649759620257	0.883157761863845	1.28789800851144
681	ebi-a-GCST90001617	finn-b-AB1_EARLY_SYPHILIS	Early syphilis || id:finn-b-AB1_EARLY_SYPHILIS	|| id:ebi-a-GCST90001617	Weighted median	19	0.073523979557969	0.123775005611627	0.552503325408491	-0.169075031440819	0.316122990556757	1.0762943454251	0.844445541043342	1.37179896356938
682	ebi-a-GCST90001618	finn-b-AB1_EARLY_SYPHILIS	Early syphilis || id:finn-b-AB1_EARLY_SYPHILIS	|| id:ebi-a-GCST90001618	Inverse variance weighted	31	-0.02529749392854	0.0987551370397756	0.797824338095463	-0.2188575625265	0.16826257466942	0.97501980640553	0.803436149419025	1.18324726061992
683	ebi-a-GCST90001618	finn-b-AB1_EARLY_SYPHILIS	Early syphilis || id:finn-b-AB1_EARLY_SYPHILIS	|| id:ebi-a-GCST90001618	MR Egger	31	0.0922606872999171	0.14125235235824	0.518797042042429	-0.184593923322233	0.369115297922068	1.09665066772255	0.831441844451695	1.44645436724372
684	ebi-a-GCST90001618	finn-b-AB1_EARLY_SYPHILIS	Early syphilis || id:finn-b-AB1_EARLY_SYPHILIS	|| id:ebi-a-GCST90001618	Weighted median	31	-0.105103027514426	0.132738144162391	0.428473062838263	-0.365269790072713	0.15506373504386	0.900231769166686	0.694009388774925	1.16773238420814
685	ebi-a-GCST90001619	finn-b-AB1_EARLY_SYPHILIS	Early syphilis || id:finn-b-AB1_EARLY_SYPHILIS	|| id:ebi-a-GCST90001619	Inverse variance weighted	32	0.206073625146145	0.0826628942384284	0.0126690297584032	0.0440543524388257	0.368092897853465	1.22884367445994	1.04503915377153	1.44497626793259
686	ebi-a-GCST90001619	finn-b-AB1_EARLY_SYPHILIS	Early syphilis || id:finn-b-AB1_EARLY_SYPHILIS	|| id:ebi-a-GCST90001619	MR Egger	32	0.316013265831872	0.102947891811825	0.00452026110090246	0.114235397880696	0.517791133783049	1.3716484515631	1.12101597861322	1.67831637600999
687	ebi-a-GCST90001619	finn-b-AB1_EARLY_SYPHILIS	Early syphilis || id:finn-b-AB1_EARLY_SYPHILIS	|| id:ebi-a-GCST90001619	Weighted median	32	0.198852701601691	0.11213111585351	0.076163363477498	-0.0209242854711872	0.41862968867457	1.22000224828703	0.979293108478817	1.51987742274367
688	ebi-a-GCST90001620	finn-b-AB1_EARLY_SYPHILIS	Early syphilis || id:finn-b-AB1_EARLY_SYPHILIS	|| id:ebi-a-GCST90001620	Inverse variance weighted	26	0.112300052890825	0.122623822226046	0.35976685598809	-0.128042638672224	0.352642744453875	1.11884852401817	0.879815864164605	1.42282274130878
689	ebi-a-GCST90001620	finn-b-AB1_EARLY_SYPHILIS	Early syphilis || id:finn-b-AB1_EARLY_SYPHILIS	|| id:ebi-a-GCST90001620	MR Egger	26	0.1747196000639	0.181537863768329	0.345425350912493	-0.181094612922024	0.530533813049824	1.19091223807531	0.834356414062913	1.69983946295953
690	ebi-a-GCST90001620	finn-b-AB1_EARLY_SYPHILIS	Early syphilis || id:finn-b-AB1_EARLY_SYPHILIS	|| id:ebi-a-GCST90001620	Weighted median	26	0.159008966906844	0.14315809463393	0.266687663474274	-0.121580898575659	0.439598832389347	1.17234845897301	0.885519413191867	1.55208444759255
691	ebi-a-GCST90001621	finn-b-AB1_EARLY_SYPHILIS	Early syphilis || id:finn-b-AB1_EARLY_SYPHILIS	|| id:ebi-a-GCST90001621	Inverse variance weighted	34	-0.169113001900201	0.125247845197002	0.176943232170248	-0.414598778486325	0.0763727746859224	0.84441347766696	0.660605276589418	1.07936485906814
692	ebi-a-GCST90001621	finn-b-AB1_EARLY_SYPHILIS	Early syphilis || id:finn-b-AB1_EARLY_SYPHILIS	|| id:ebi-a-GCST90001621	MR Egger	34	-0.320575456435485	0.214053224973113	0.144025993904303	-0.740119777382786	0.0989688645118165	0.725731290146293	0.477056771487292	1.1040319244508
693	ebi-a-GCST90001621	finn-b-AB1_EARLY_SYPHILIS	Early syphilis || id:finn-b-AB1_EARLY_SYPHILIS	|| id:ebi-a-GCST90001621	Weighted median	34	-0.0198333794220104	0.211286786179033	0.925212843181762	-0.433955480332916	0.394288721488895	0.980362008183344	0.647941100965356	1.48332875574237
694	ebi-a-GCST90001622	finn-b-AB1_EARLY_SYPHILIS	Early syphilis || id:finn-b-AB1_EARLY_SYPHILIS	|| id:ebi-a-GCST90001622	Inverse variance weighted	34	-0.065577545761842	0.122118626204991	0.591268499337502	-0.304930053123624	0.17377496159994	0.93652642028898	0.737174935672424	1.18978778775115
695	ebi-a-GCST90001622	finn-b-AB1_EARLY_SYPHILIS	Early syphilis || id:finn-b-AB1_EARLY_SYPHILIS	|| id:ebi-a-GCST90001622	MR Egger	34	-0.0231504706879297	0.184246050373308	0.900795287339785	-0.384272729419613	0.337971788043753	0.97711544547781	0.680945687930163	1.40210094683677
696	ebi-a-GCST90001622	finn-b-AB1_EARLY_SYPHILIS	Early syphilis || id:finn-b-AB1_EARLY_SYPHILIS	|| id:ebi-a-GCST90001622	Weighted median	34	-0.0287234205387911	0.180286906440229	0.873416280965277	-0.382085757161641	0.324638916084058	0.971685175467215	0.682436526876355	1.38353098499052
697	ebi-a-GCST90001623	finn-b-AB1_EARLY_SYPHILIS	Early syphilis || id:finn-b-AB1_EARLY_SYPHILIS	|| id:ebi-a-GCST90001623	Inverse variance weighted	34	-0.0160880748705938	0.128373608303878	0.900268404562625	-0.267700347146194	0.235524197405007	0.984040646985839	0.765137022247036	1.26557200444506
698	ebi-a-GCST90001623	finn-b-AB1_EARLY_SYPHILIS	Early syphilis || id:finn-b-AB1_EARLY_SYPHILIS	|| id:ebi-a-GCST90001623	MR Egger	34	-0.0152738565083795	0.19290466550781	0.937383912004275	-0.393367000903688	0.362819287886929	0.984842197223959	0.674781056879891	1.43737608450019
699	ebi-a-GCST90001623	finn-b-AB1_EARLY_SYPHILIS	Early syphilis || id:finn-b-AB1_EARLY_SYPHILIS	|| id:ebi-a-GCST90001623	Weighted median	34	-0.00457224025009096	0.180177237701897	0.979754776750858	-0.357719626145809	0.348575145645628	0.995438196527817	0.699269104298386	1.41704702383609
700	ebi-a-GCST90001624	finn-b-AB1_EARLY_SYPHILIS	Early syphilis || id:finn-b-AB1_EARLY_SYPHILIS	|| id:ebi-a-GCST90001624	Inverse variance weighted	24	-0.195640686445878	0.100692361517257	0.0520216446511618	-0.392997715019701	0.00171634212794614	0.822307647885567	0.675030290015285	1.00171781588613
701	ebi-a-GCST90001624	finn-b-AB1_EARLY_SYPHILIS	Early syphilis || id:finn-b-AB1_EARLY_SYPHILIS	|| id:ebi-a-GCST90001624	MR Egger	24	-0.17798152613498	0.131838520879888	0.190744195191487	-0.43638502705956	0.0804219747896004	0.836957885192948	0.646368808536806	1.08374428396751
702	ebi-a-GCST90001624	finn-b-AB1_EARLY_SYPHILIS	Early syphilis || id:finn-b-AB1_EARLY_SYPHILIS	|| id:ebi-a-GCST90001624	Weighted median	24	-0.190985509715282	0.119977360749014	0.11141925911434	-0.426141136783349	0.0441701173527858	0.826144559134342	0.653024169885595	1.04516013964207
703	ebi-a-GCST90001625	finn-b-AB1_EARLY_SYPHILIS	Early syphilis || id:finn-b-AB1_EARLY_SYPHILIS	|| id:ebi-a-GCST90001625	Inverse variance weighted	26	-0.211123732696366	0.195371622280292	0.279863334567396	-0.59405211236574	0.171804646973007	0.809673877551009	0.552085633068838	1.18744583941518
704	ebi-a-GCST90001625	finn-b-AB1_EARLY_SYPHILIS	Early syphilis || id:finn-b-AB1_EARLY_SYPHILIS	|| id:ebi-a-GCST90001625	MR Egger	26	-0.216176984819363	0.365368757091755	0.559605566348781	-0.932299748719202	0.499945779080477	0.805592711575155	0.393647378548696	1.64863187794029
705	ebi-a-GCST90001625	finn-b-AB1_EARLY_SYPHILIS	Early syphilis || id:finn-b-AB1_EARLY_SYPHILIS	|| id:ebi-a-GCST90001625	Weighted median	26	-0.370703265117661	0.274174894220746	0.176353371395553	-0.908086057790323	0.166679527555001	0.690248732049335	0.403295369865307	1.1813756063077
706	ebi-a-GCST90001626	finn-b-AB1_EARLY_SYPHILIS	Early syphilis || id:finn-b-AB1_EARLY_SYPHILIS	|| id:ebi-a-GCST90001626	Inverse variance weighted	20	-0.263188218601492	0.223795897493997	0.239587299675002	-0.701828177689725	0.175451740486742	0.768597219402304	0.495678286964558	1.19178447232488
707	ebi-a-GCST90001626	finn-b-AB1_EARLY_SYPHILIS	Early syphilis || id:finn-b-AB1_EARLY_SYPHILIS	|| id:ebi-a-GCST90001626	MR Egger	20	0.142510662642725	0.498299640403868	0.778148149628822	-0.834156632548856	1.11917795783431	1.15316537668223	0.43424055139256	3.0623357991652
708	ebi-a-GCST90001626	finn-b-AB1_EARLY_SYPHILIS	Early syphilis || id:finn-b-AB1_EARLY_SYPHILIS	|| id:ebi-a-GCST90001626	Weighted median	20	-0.0711467077718025	0.312968848807876	0.820168390822243	-0.68456565143524	0.542272235891635	0.931325249452395	0.504309227999934	1.71991046784431
709	ebi-a-GCST90001627	finn-b-AB1_EARLY_SYPHILIS	Early syphilis || id:finn-b-AB1_EARLY_SYPHILIS	|| id:ebi-a-GCST90001627	Inverse variance weighted	35	0.0398708492633588	0.0821417401350703	0.627399119977365	-0.121126961401379	0.200868659928097	1.04067636139414	0.885921474620472	1.22246420274269
710	ebi-a-GCST90001627	finn-b-AB1_EARLY_SYPHILIS	Early syphilis || id:finn-b-AB1_EARLY_SYPHILIS	|| id:ebi-a-GCST90001627	MR Egger	35	0.0398187311968245	0.117335193651512	0.736489725274149	-0.190158248360139	0.269795710753788	1.04062212476766	0.826828279370548	1.30969686641627
711	ebi-a-GCST90001627	finn-b-AB1_EARLY_SYPHILIS	Early syphilis || id:finn-b-AB1_EARLY_SYPHILIS	|| id:ebi-a-GCST90001627	Weighted median	35	-0.0793509256208227	0.126260262818486	0.529695376279069	-0.326821040745056	0.168119189503411	0.923715712051481	0.721212799183564	1.18307761267781
712	ebi-a-GCST90001628	finn-b-AB1_EARLY_SYPHILIS	Early syphilis || id:finn-b-AB1_EARLY_SYPHILIS	|| id:ebi-a-GCST90001628	Inverse variance weighted	33	0.0348940130780867	0.0834636326074504	0.675892678025734	-0.128694706832516	0.19848273298869	1.03550995247089	0.879242351257738	1.21955096923207
713	ebi-a-GCST90001628	finn-b-AB1_EARLY_SYPHILIS	Early syphilis || id:finn-b-AB1_EARLY_SYPHILIS	|| id:ebi-a-GCST90001628	MR Egger	33	0.0627013731413205	0.113350252343345	0.584118156340947	-0.159465121451635	0.284867867734276	1.06470884109565	0.852599704317853	1.32958633525943
714	ebi-a-GCST90001628	finn-b-AB1_EARLY_SYPHILIS	Early syphilis || id:finn-b-AB1_EARLY_SYPHILIS	|| id:ebi-a-GCST90001628	Weighted median	33	0.1096359965421	0.122072182961458	0.369119273666291	-0.129625482062357	0.348897475146557	1.11587181532487	0.878424355000543	1.41750385351696
715	ebi-a-GCST90001629	finn-b-AB1_EARLY_SYPHILIS	Early syphilis || id:finn-b-AB1_EARLY_SYPHILIS	|| id:ebi-a-GCST90001629	Inverse variance weighted	32	0.0567423255645505	0.121159714352353	0.639550998928974	-0.18073071456606	0.294215365695162	1.05838305699952	0.834660090240558	1.34207290900994
716	ebi-a-GCST90001629	finn-b-AB1_EARLY_SYPHILIS	Early syphilis || id:finn-b-AB1_EARLY_SYPHILIS	|| id:ebi-a-GCST90001629	MR Egger	32	0.0472960501066239	0.19876372182593	0.813536744526487	-0.342280844672198	0.436872944885446	1.04843235164841	0.710148735211763	1.54785940110874
717	ebi-a-GCST90001629	finn-b-AB1_EARLY_SYPHILIS	Early syphilis || id:finn-b-AB1_EARLY_SYPHILIS	|| id:ebi-a-GCST90001629	Weighted median	32	0.116338490871222	0.168282561632376	0.489359274959721	-0.213495329928234	0.446172311670679	1.12337606032588	0.807755932419928	1.56232064942264
718	ebi-a-GCST90001630	finn-b-AB1_EARLY_SYPHILIS	Early syphilis || id:finn-b-AB1_EARLY_SYPHILIS	|| id:ebi-a-GCST90001630	Inverse variance weighted	26	0.0317586566172873	0.169442311020153	0.851323112898891	-0.300348272982213	0.363865586216787	1.03226834410559	0.740560258633937	1.43888079574794
719	ebi-a-GCST90001630	finn-b-AB1_EARLY_SYPHILIS	Early syphilis || id:finn-b-AB1_EARLY_SYPHILIS	|| id:ebi-a-GCST90001630	MR Egger	26	-0.0180593768649083	0.339422241561246	0.95800800241302	-0.683326970324951	0.647208216595135	0.982102716446689	0.504934293362809	1.91020051188904
720	ebi-a-GCST90001630	finn-b-AB1_EARLY_SYPHILIS	Early syphilis || id:finn-b-AB1_EARLY_SYPHILIS	|| id:ebi-a-GCST90001630	Weighted median	26	-0.0020715332757395	0.243699617585675	0.993217779618089	-0.479722783743663	0.475579717192184	0.997930610868506	0.618954952400095	1.60894666121786
721	ebi-a-GCST90001631	finn-b-AB1_EARLY_SYPHILIS	Early syphilis || id:finn-b-AB1_EARLY_SYPHILIS	|| id:ebi-a-GCST90001631	Inverse variance weighted	28	-0.0108856213985356	0.166400231275778	0.94784094849835	-0.33703007469906	0.315258831901989	0.989173412576739	0.713887369632061	1.37061402368417
722	ebi-a-GCST90001631	finn-b-AB1_EARLY_SYPHILIS	Early syphilis || id:finn-b-AB1_EARLY_SYPHILIS	|| id:ebi-a-GCST90001631	MR Egger	28	-0.127396213077924	0.299370165521364	0.673939468723847	-0.714161737499797	0.459369311343949	0.880384783519678	0.489602355120821	1.58307524248269
723	ebi-a-GCST90001631	finn-b-AB1_EARLY_SYPHILIS	Early syphilis || id:finn-b-AB1_EARLY_SYPHILIS	|| id:ebi-a-GCST90001631	Weighted median	28	-0.162731564054691	0.234124486957928	0.487015029296534	-0.62161555849223	0.296152430382849	0.849819279840978	0.537076058537625	1.34467511055298
724	ebi-a-GCST90001632	finn-b-AB1_EARLY_SYPHILIS	Early syphilis || id:finn-b-AB1_EARLY_SYPHILIS	|| id:ebi-a-GCST90001632	Inverse variance weighted	29	0.0633392544401814	0.166394636402256	0.703457907726525	-0.26279423290824	0.389472741788603	1.06538821561123	0.768900095371103	1.47620224889615
725	ebi-a-GCST90001632	finn-b-AB1_EARLY_SYPHILIS	Early syphilis || id:finn-b-AB1_EARLY_SYPHILIS	|| id:ebi-a-GCST90001632	MR Egger	29	0.00276264149219399	0.305811338632974	0.992858580342067	-0.596627582228434	0.602152865212822	1.0027664611028	0.550665582592783	1.82604580220555
726	ebi-a-GCST90001632	finn-b-AB1_EARLY_SYPHILIS	Early syphilis || id:finn-b-AB1_EARLY_SYPHILIS	|| id:ebi-a-GCST90001632	Weighted median	29	-0.0411036088161773	0.232235956348591	0.8595156799121	-0.496286083259415	0.414078865627061	0.959729688339515	0.6087874522592	1.51297644401531
727	ebi-a-GCST90001633	finn-b-AB1_EARLY_SYPHILIS	Early syphilis || id:finn-b-AB1_EARLY_SYPHILIS	|| id:ebi-a-GCST90001633	Inverse variance weighted	28	-0.037154695181578	0.119428803903825	0.755722091420203	-0.271235150833075	0.196925760469919	0.963527070824392	0.762437187583755	1.21765363931629
728	ebi-a-GCST90001633	finn-b-AB1_EARLY_SYPHILIS	Early syphilis || id:finn-b-AB1_EARLY_SYPHILIS	|| id:ebi-a-GCST90001633	MR Egger	28	-0.197893802284723	0.16770234337369	0.248672550655096	-0.526590395297156	0.130802790727709	0.820456979168127	0.59061530522828	1.13974299126147
729	ebi-a-GCST90001633	finn-b-AB1_EARLY_SYPHILIS	Early syphilis || id:finn-b-AB1_EARLY_SYPHILIS	|| id:ebi-a-GCST90001633	Weighted median	28	-0.102491383001694	0.183697297199745	0.576887909983903	-0.462538085513194	0.257555319509806	0.902585927300822	0.629683425238524	1.29376337935668
730	ebi-a-GCST90001634	finn-b-AB1_EARLY_SYPHILIS	Early syphilis || id:finn-b-AB1_EARLY_SYPHILIS	|| id:ebi-a-GCST90001634	Inverse variance weighted	20	0.113701650232457	0.151816284068968	0.45389193083086	-0.183858266542721	0.411261567007635	1.12041779862378	0.832053725320895	1.50871993631039
731	ebi-a-GCST90001634	finn-b-AB1_EARLY_SYPHILIS	Early syphilis || id:finn-b-AB1_EARLY_SYPHILIS	|| id:ebi-a-GCST90001634	MR Egger	20	-0.0468008318369701	0.249144752859855	0.853098786120788	-0.535124547442285	0.441522883768345	0.954277440349325	0.585596351074963	1.55507361254559
732	ebi-a-GCST90001634	finn-b-AB1_EARLY_SYPHILIS	Early syphilis || id:finn-b-AB1_EARLY_SYPHILIS	|| id:ebi-a-GCST90001634	Weighted median	20	0.151746196858889	0.215484693525066	0.481302811053227	-0.270603802450241	0.574096196168019	1.16386480639947	0.762918703055161	1.7755250751499
733	ebi-a-GCST90001635	finn-b-AB1_EARLY_SYPHILIS	Early syphilis || id:finn-b-AB1_EARLY_SYPHILIS	|| id:ebi-a-GCST90001635	Inverse variance weighted	26	-0.000610609106575644	0.141986383089187	0.996568726757316	-0.278903919961383	0.277682701748232	0.999389577277227	0.756612595090227	1.32006727571228
734	ebi-a-GCST90001635	finn-b-AB1_EARLY_SYPHILIS	Early syphilis || id:finn-b-AB1_EARLY_SYPHILIS	|| id:ebi-a-GCST90001635	MR Egger	26	-0.336713638168784	0.245400798460612	0.182723155459977	-0.817699203151583	0.144271926814015	0.714113305419599	0.441446164912263	1.15519819518346
735	ebi-a-GCST90001635	finn-b-AB1_EARLY_SYPHILIS	Early syphilis || id:finn-b-AB1_EARLY_SYPHILIS	|| id:ebi-a-GCST90001635	Weighted median	26	0.0210953990095323	0.201274982985817	0.916527489381887	-0.37340356764267	0.415594365661734	1.02131947985697	0.688387365912171	1.51527109820374
736	ebi-a-GCST90001636	finn-b-AB1_EARLY_SYPHILIS	Early syphilis || id:finn-b-AB1_EARLY_SYPHILIS	|| id:ebi-a-GCST90001636	Inverse variance weighted	10	-0.469624949911755	0.27482920801103	0.0874901607953503	-1.00829019761337	0.0690402977898626	0.625236719401282	0.364842254738892	1.07147938652952
737	ebi-a-GCST90001636	finn-b-AB1_EARLY_SYPHILIS	Early syphilis || id:finn-b-AB1_EARLY_SYPHILIS	|| id:ebi-a-GCST90001636	MR Egger	10	-0.878461565150765	1.14709503590566	0.465778991692482	-3.12676783552586	1.36984470522433	0.41542151926991	0.0438593289675953	3.93473960351798
738	ebi-a-GCST90001636	finn-b-AB1_EARLY_SYPHILIS	Early syphilis || id:finn-b-AB1_EARLY_SYPHILIS	|| id:ebi-a-GCST90001636	Weighted median	10	-0.529911422858182	0.393567678004945	0.178163804208607	-1.30130407174787	0.24148122603151	0.588657108933368	0.272176623655829	1.27313355292395
739	ebi-a-GCST90001637	finn-b-AB1_EARLY_SYPHILIS	Early syphilis || id:finn-b-AB1_EARLY_SYPHILIS	|| id:ebi-a-GCST90001637	Inverse variance weighted	31	-0.205742689648943	0.153678092438108	0.180639055050477	-0.506951750827635	0.0954663715297493	0.814042510901173	0.60232883164959	1.10017182431639
740	ebi-a-GCST90001637	finn-b-AB1_EARLY_SYPHILIS	Early syphilis || id:finn-b-AB1_EARLY_SYPHILIS	|| id:ebi-a-GCST90001637	MR Egger	31	-0.178309765323004	0.29551636685727	0.550944032366131	-0.757521844363254	0.400902313717245	0.836683207898693	0.468826814418567	1.49317139901187
741	ebi-a-GCST90001637	finn-b-AB1_EARLY_SYPHILIS	Early syphilis || id:finn-b-AB1_EARLY_SYPHILIS	|| id:ebi-a-GCST90001637	Weighted median	31	-0.223952789115112	0.229804174586489	0.329789721828683	-0.67436897130463	0.226463393074405	0.799352871634961	0.509477814313045	1.25415669817263
742	ebi-a-GCST90001638	finn-b-AB1_EARLY_SYPHILIS	Early syphilis || id:finn-b-AB1_EARLY_SYPHILIS	|| id:ebi-a-GCST90001638	Inverse variance weighted	29	-0.0622958506148487	0.159552209596416	0.696209889696031	-0.375018181423823	0.250426480194126	0.93960486298993	0.687276783006901	1.28457314488603
743	ebi-a-GCST90001638	finn-b-AB1_EARLY_SYPHILIS	Early syphilis || id:finn-b-AB1_EARLY_SYPHILIS	|| id:ebi-a-GCST90001638	MR Egger	29	-0.0591206010962277	0.3104978865782	0.850415547391143	-0.667696458789499	0.549455256597043	0.942593084542701	0.512888678266454	1.73230909684098
744	ebi-a-GCST90001638	finn-b-AB1_EARLY_SYPHILIS	Early syphilis || id:finn-b-AB1_EARLY_SYPHILIS	|| id:ebi-a-GCST90001638	Weighted median	29	-0.198572696742429	0.236178126332336	0.4004739177837	-0.661481824353808	0.264336430868951	0.819900164502765	0.51608601876873	1.30256634612089
745	ebi-a-GCST90001639	finn-b-AB1_EARLY_SYPHILIS	Early syphilis || id:finn-b-AB1_EARLY_SYPHILIS	|| id:ebi-a-GCST90001639	Inverse variance weighted	18	-0.00499895655978415	0.202619268573762	0.980316848997838	-0.402132722964358	0.39213480984479	0.99501351742926	0.668891962474596	1.48013723502403
746	ebi-a-GCST90001639	finn-b-AB1_EARLY_SYPHILIS	Early syphilis || id:finn-b-AB1_EARLY_SYPHILIS	|| id:ebi-a-GCST90001639	MR Egger	18	-0.470917238764895	0.402803106344169	0.259486414605855	-1.26041132719947	0.318576849669677	0.624429254809344	0.283537375875865	1.3751692984295
747	ebi-a-GCST90001639	finn-b-AB1_EARLY_SYPHILIS	Early syphilis || id:finn-b-AB1_EARLY_SYPHILIS	|| id:ebi-a-GCST90001639	Weighted median	18	0.100958153481545	0.286851081129333	0.724873367006758	-0.461269965531947	0.663186272495036	1.10623034890612	0.63048244589188	1.94096694176766
748	ebi-a-GCST90001640	finn-b-AB1_EARLY_SYPHILIS	Early syphilis || id:finn-b-AB1_EARLY_SYPHILIS	|| id:ebi-a-GCST90001640	Inverse variance weighted	6	0.530851829038043	0.415279304905437	0.201143418682158	-0.283095608576613	1.3447992666527	1.7003801250512	0.753447748349203	3.83741616589062
749	ebi-a-GCST90001640	finn-b-AB1_EARLY_SYPHILIS	Early syphilis || id:finn-b-AB1_EARLY_SYPHILIS	|| id:ebi-a-GCST90001640	MR Egger	6	1.83090892286088	1.69995133975476	0.342087283595341	-1.50099570305844	5.16281354878021	6.23955535643511	0.222908099337201	174.65516579155
750	ebi-a-GCST90001640	finn-b-AB1_EARLY_SYPHILIS	Early syphilis || id:finn-b-AB1_EARLY_SYPHILIS	|| id:ebi-a-GCST90001640	Weighted median	6	0.569278547735732	0.516879826602942	0.27073345726531	-0.443805912406034	1.5823630078775	1.76699179124064	0.641589933390242	4.86644167531337
751	ebi-a-GCST90001641	finn-b-AB1_EARLY_SYPHILIS	Early syphilis || id:finn-b-AB1_EARLY_SYPHILIS	|| id:ebi-a-GCST90001641	Inverse variance weighted	20	-0.0855255424281021	0.146349473490061	0.558956235944302	-0.372370510468621	0.201319425612417	0.918029694047232	0.689098876871524	1.22301537187033
752	ebi-a-GCST90001641	finn-b-AB1_EARLY_SYPHILIS	Early syphilis || id:finn-b-AB1_EARLY_SYPHILIS	|| id:ebi-a-GCST90001641	MR Egger	20	-0.152961072659417	0.218244193846547	0.49234507985558	-0.580719692598649	0.274797547279816	0.858163127169526	0.559495556821971	1.31626416662986
753	ebi-a-GCST90001641	finn-b-AB1_EARLY_SYPHILIS	Early syphilis || id:finn-b-AB1_EARLY_SYPHILIS	|| id:ebi-a-GCST90001641	Weighted median	20	-0.128405184574773	0.204449954158292	0.529969933670571	-0.529127094725026	0.27231672557548	0.87949694834236	0.589118990374313	1.31300279702756
754	ebi-a-GCST90001642	finn-b-AB1_EARLY_SYPHILIS	Early syphilis || id:finn-b-AB1_EARLY_SYPHILIS	|| id:ebi-a-GCST90001642	Inverse variance weighted	30	-0.0110705602713689	0.153761129885011	0.942603155608688	-0.312442374845991	0.290301254303253	0.988990492875783	0.731657789624681	1.33683015320649
755	ebi-a-GCST90001642	finn-b-AB1_EARLY_SYPHILIS	Early syphilis || id:finn-b-AB1_EARLY_SYPHILIS	|| id:ebi-a-GCST90001642	MR Egger	30	0.0791802350628739	0.284762219809062	0.783011319673368	-0.478953715762888	0.637314185888635	1.08239939081293	0.61943115392773	1.89139411830244
756	ebi-a-GCST90001642	finn-b-AB1_EARLY_SYPHILIS	Early syphilis || id:finn-b-AB1_EARLY_SYPHILIS	|| id:ebi-a-GCST90001642	Weighted median	30	-0.0296152042730662	0.226800393912454	0.896108929361955	-0.474143976341477	0.414913567795344	0.9708190286981	0.622417632702644	1.51423985594667
757	ebi-a-GCST90001643	finn-b-AB1_EARLY_SYPHILIS	Early syphilis || id:finn-b-AB1_EARLY_SYPHILIS	|| id:ebi-a-GCST90001643	Inverse variance weighted	28	0.134851634244414	0.0799723424510158	0.0917518177231602	-0.0218941569595768	0.291597425448405	1.14436698688288	0.978343780451636	1.33856403733958
758	ebi-a-GCST90001643	finn-b-AB1_EARLY_SYPHILIS	Early syphilis || id:finn-b-AB1_EARLY_SYPHILIS	|| id:ebi-a-GCST90001643	MR Egger	28	0.101214906339928	0.101702571790614	0.328809069933707	-0.0981221343696756	0.300551947049532	1.10651441317583	0.906538177523421	1.3506040638142
759	ebi-a-GCST90001643	finn-b-AB1_EARLY_SYPHILIS	Early syphilis || id:finn-b-AB1_EARLY_SYPHILIS	|| id:ebi-a-GCST90001643	Weighted median	28	0.0850880394629469	0.110492671044453	0.441253279950591	-0.13147759578418	0.301653674710074	1.08881292098367	0.876798918909954	1.35209288165505
760	ebi-a-GCST90001644	finn-b-AB1_EARLY_SYPHILIS	Early syphilis || id:finn-b-AB1_EARLY_SYPHILIS	|| id:ebi-a-GCST90001644	Inverse variance weighted	32	0.153699251405215	0.129131797596883	0.233947752929686	-0.0993990718846761	0.406797574695106	1.16614011903251	0.905381323687986	1.50200003207245
761	ebi-a-GCST90001644	finn-b-AB1_EARLY_SYPHILIS	Early syphilis || id:finn-b-AB1_EARLY_SYPHILIS	|| id:ebi-a-GCST90001644	MR Egger	32	0.30778832608702	0.224478883553266	0.180506814542581	-0.132190285677381	0.747766937851421	1.36041299451595	0.876174255804059	2.11227789836106
762	ebi-a-GCST90001644	finn-b-AB1_EARLY_SYPHILIS	Early syphilis || id:finn-b-AB1_EARLY_SYPHILIS	|| id:ebi-a-GCST90001644	Weighted median	32	0.0223689985342728	0.184003954777256	0.903241132981248	-0.338278752829148	0.383016749897694	1.02262106053145	0.712996510400228	1.4667025969811
763	ebi-a-GCST90001645	finn-b-AB1_EARLY_SYPHILIS	Early syphilis || id:finn-b-AB1_EARLY_SYPHILIS	|| id:ebi-a-GCST90001645	Inverse variance weighted	22	0.272526450568663	0.1811514869223	0.132475345027326	-0.0825304637990443	0.627583364936371	1.31327819540817	0.920783386869476	1.873078558029
764	ebi-a-GCST90001645	finn-b-AB1_EARLY_SYPHILIS	Early syphilis || id:finn-b-AB1_EARLY_SYPHILIS	|| id:ebi-a-GCST90001645	MR Egger	22	0.396296022709109	0.32422148335631	0.235804231372653	-0.239178084669258	1.03177013008748	1.48630923372153	0.787274668339147	2.80602847657512
765	ebi-a-GCST90001645	finn-b-AB1_EARLY_SYPHILIS	Early syphilis || id:finn-b-AB1_EARLY_SYPHILIS	|| id:ebi-a-GCST90001645	Weighted median	22	0.554653178940198	0.250745629698779	0.0269656051325193	0.0631917447305913	1.04611461314981	1.74133694770807	1.06523107209533	2.8465695799586
766	ebi-a-GCST90001646	finn-b-AB1_EARLY_SYPHILIS	Early syphilis || id:finn-b-AB1_EARLY_SYPHILIS	|| id:ebi-a-GCST90001646	Inverse variance weighted	27	-0.106008366772698	0.07685960731133	0.167818675722852	-0.256653197102905	0.0446364635575091	0.899417122825816	0.773636466615249	1.04564765977427
767	ebi-a-GCST90001646	finn-b-AB1_EARLY_SYPHILIS	Early syphilis || id:finn-b-AB1_EARLY_SYPHILIS	|| id:ebi-a-GCST90001646	MR Egger	27	-0.0539805406921982	0.100636681568384	0.596430052819481	-0.251228436566231	0.143267355181835	0.947450543054161	0.777844663098275	1.15403829854421
768	ebi-a-GCST90001646	finn-b-AB1_EARLY_SYPHILIS	Early syphilis || id:finn-b-AB1_EARLY_SYPHILIS	|| id:ebi-a-GCST90001646	Weighted median	27	-0.0761783991214408	0.104327851247603	0.465278474714388	-0.280660987566742	0.12830418932386	0.926650878110059	0.755284342865789	1.13689878257509
769	ebi-a-GCST90001647	finn-b-AB1_EARLY_SYPHILIS	Early syphilis || id:finn-b-AB1_EARLY_SYPHILIS	|| id:ebi-a-GCST90001647	Inverse variance weighted	27	-0.00687046884117605	0.105730387870489	0.94818910920229	-0.214102029067335	0.200361091384983	0.99315307887107	0.807266016222021	1.22184387581083
770	ebi-a-GCST90001647	finn-b-AB1_EARLY_SYPHILIS	Early syphilis || id:finn-b-AB1_EARLY_SYPHILIS	|| id:ebi-a-GCST90001647	MR Egger	27	-0.0701241465460035	0.144240702258272	0.631087668003517	-0.352835922972216	0.212587629880209	0.932278073618591	0.702692479612572	1.23687449598036
771	ebi-a-GCST90001647	finn-b-AB1_EARLY_SYPHILIS	Early syphilis || id:finn-b-AB1_EARLY_SYPHILIS	|| id:ebi-a-GCST90001647	Weighted median	27	-0.0783767165725664	0.151464520297743	0.604835610544594	-0.375247176356143	0.218493743211011	0.924616042740122	0.687119418125059	1.24420123189824
772	ebi-a-GCST90001648	finn-b-AB1_EARLY_SYPHILIS	Early syphilis || id:finn-b-AB1_EARLY_SYPHILIS	|| id:ebi-a-GCST90001648	Inverse variance weighted	18	-0.0692066588899132	0.166519938165339	0.677698452079052	-0.395585737693977	0.257172419914151	0.933133819751408	0.673285554999625	1.29326809271044
773	ebi-a-GCST90001648	finn-b-AB1_EARLY_SYPHILIS	Early syphilis || id:finn-b-AB1_EARLY_SYPHILIS	|| id:ebi-a-GCST90001648	MR Egger	18	0.204719000444634	0.299835856011465	0.504518626412377	-0.382959277337837	0.792397278227104	1.22718017942433	0.681840665087692	2.20868491699341
774	ebi-a-GCST90001648	finn-b-AB1_EARLY_SYPHILIS	Early syphilis || id:finn-b-AB1_EARLY_SYPHILIS	|| id:ebi-a-GCST90001648	Weighted median	18	0.0369964126003713	0.222161374443046	0.867740305077976	-0.398439881307999	0.472432706508742	1.03768929822528	0.671366641063033	1.60389124777823
775	ebi-a-GCST90001649	finn-b-AB1_EARLY_SYPHILIS	Early syphilis || id:finn-b-AB1_EARLY_SYPHILIS	|| id:ebi-a-GCST90001649	Inverse variance weighted	24	0.0355877410392205	0.132256318978251	0.787866894618013	-0.223634644158152	0.294810126236593	1.03622856391055	0.799607222177929	1.34287135843952
776	ebi-a-GCST90001649	finn-b-AB1_EARLY_SYPHILIS	Early syphilis || id:finn-b-AB1_EARLY_SYPHILIS	|| id:ebi-a-GCST90001649	MR Egger	24	0.0377882187595034	0.221462542965211	0.866074004432858	-0.396278365452311	0.471854802971318	1.03851127238203	0.672819380196389	1.60296462112869
777	ebi-a-GCST90001649	finn-b-AB1_EARLY_SYPHILIS	Early syphilis || id:finn-b-AB1_EARLY_SYPHILIS	|| id:ebi-a-GCST90001649	Weighted median	24	0.0578867157098673	0.178057665909018	0.745104672668804	-0.291106309471809	0.406879740891543	1.05959495344884	0.747436214245143	1.50212345077249
778	ebi-a-GCST90001650	finn-b-AB1_EARLY_SYPHILIS	Early syphilis || id:finn-b-AB1_EARLY_SYPHILIS	|| id:ebi-a-GCST90001650	Inverse variance weighted	23	0.030967289855121	0.137211058692585	0.821441821909063	-0.237966385182346	0.299900964892588	1.03145176439806	0.788229186828828	1.34972513078346
779	ebi-a-GCST90001650	finn-b-AB1_EARLY_SYPHILIS	Early syphilis || id:finn-b-AB1_EARLY_SYPHILIS	|| id:ebi-a-GCST90001650	MR Egger	23	-0.0513718927980327	0.232496435150856	0.827259526330303	-0.507064905693711	0.404321120097646	0.949925334444377	0.602260679067281	1.49828499914147
780	ebi-a-GCST90001650	finn-b-AB1_EARLY_SYPHILIS	Early syphilis || id:finn-b-AB1_EARLY_SYPHILIS	|| id:ebi-a-GCST90001650	Weighted median	23	0.0549365868087808	0.185752164047129	0.767419429748198	-0.309137654723593	0.419010828341154	1.05647361818772	0.73407971353091	1.5204568187262
781	ebi-a-GCST90001651	finn-b-AB1_EARLY_SYPHILIS	Early syphilis || id:finn-b-AB1_EARLY_SYPHILIS	|| id:ebi-a-GCST90001651	Inverse variance weighted	24	-0.296391623678021	0.179693806477583	0.0990604063497722	-0.648591484374085	0.0558082370180418	0.743496200281513	0.522781604485799	1.05739489509536
782	ebi-a-GCST90001651	finn-b-AB1_EARLY_SYPHILIS	Early syphilis || id:finn-b-AB1_EARLY_SYPHILIS	|| id:ebi-a-GCST90001651	MR Egger	24	-0.754972915036246	0.273708075583669	0.0114690454627612	-1.29144074318024	-0.218505086892254	0.470023345123402	0.274874474144555	0.803719391000313
783	ebi-a-GCST90001651	finn-b-AB1_EARLY_SYPHILIS	Early syphilis || id:finn-b-AB1_EARLY_SYPHILIS	|| id:ebi-a-GCST90001651	Weighted median	24	-0.472849727078516	0.246315618419948	0.054897018074195	-0.955628339181613	0.009928885024581	0.623223717790017	0.384570427952953	1.00997833994539
784	ebi-a-GCST90001652	finn-b-AB1_EARLY_SYPHILIS	Early syphilis || id:finn-b-AB1_EARLY_SYPHILIS	|| id:ebi-a-GCST90001652	Inverse variance weighted	26	0.0339938282543802	0.129759170778277	0.793339709327036	-0.220334146471042	0.288321802979802	1.03457822155481	0.802250683935367	1.33418658026565
785	ebi-a-GCST90001652	finn-b-AB1_EARLY_SYPHILIS	Early syphilis || id:finn-b-AB1_EARLY_SYPHILIS	|| id:ebi-a-GCST90001652	MR Egger	26	-0.157597481063189	0.19282233097674	0.421785757422915	-0.5355292497776	0.220334287651221	0.854193541855206	0.585359406813313	1.24649334828209
786	ebi-a-GCST90001652	finn-b-AB1_EARLY_SYPHILIS	Early syphilis || id:finn-b-AB1_EARLY_SYPHILIS	|| id:ebi-a-GCST90001652	Weighted median	26	-0.0360995797984094	0.19851434225565	0.855701445880522	-0.425187690619483	0.352988531022665	0.964544239579754	0.653647090188582	1.42331481937459
787	ebi-a-GCST90001653	finn-b-AB1_EARLY_SYPHILIS	Early syphilis || id:finn-b-AB1_EARLY_SYPHILIS	|| id:ebi-a-GCST90001653	Inverse variance weighted	28	-0.241555153564448	0.144484758269126	0.094556210879268	-0.524745279771935	0.0416349726430379	0.785405484682377	0.591706064676534	1.04251386320736
788	ebi-a-GCST90001653	finn-b-AB1_EARLY_SYPHILIS	Early syphilis || id:finn-b-AB1_EARLY_SYPHILIS	|| id:ebi-a-GCST90001653	MR Egger	28	-0.347596725412248	0.214566445137545	0.117300554731333	-0.768146957881837	0.0729535070573415	0.70638368537189	0.46387184645837	1.07568052419916
789	ebi-a-GCST90001653	finn-b-AB1_EARLY_SYPHILIS	Early syphilis || id:finn-b-AB1_EARLY_SYPHILIS	|| id:ebi-a-GCST90001653	Weighted median	28	-0.278966606364868	0.206535119924395	0.176792142092113	-0.683775441416683	0.125842228686946	0.756565167254365	0.50470789569921	1.13410322521237
790	ebi-a-GCST90001654	finn-b-AB1_EARLY_SYPHILIS	Early syphilis || id:finn-b-AB1_EARLY_SYPHILIS	|| id:ebi-a-GCST90001654	Inverse variance weighted	32	-0.347353382914963	0.139448672635425	0.0127418217481026	-0.620672781280397	-0.0740339845495299	0.706555599458082	0.537582640366015	0.928640133888389
791	ebi-a-GCST90001654	finn-b-AB1_EARLY_SYPHILIS	Early syphilis || id:finn-b-AB1_EARLY_SYPHILIS	|| id:ebi-a-GCST90001654	MR Egger	32	-0.442733191331403	0.21753225296558	0.0507432815309846	-0.86909640714394	-0.0163699755188663	0.642278549713647	0.419330281958892	0.983763284385713
792	ebi-a-GCST90001654	finn-b-AB1_EARLY_SYPHILIS	Early syphilis || id:finn-b-AB1_EARLY_SYPHILIS	|| id:ebi-a-GCST90001654	Weighted median	32	-0.31216442338921	0.229361208457856	0.173508428048199	-0.761712391966607	0.137383545188188	0.731861183238639	0.466866284051953	1.1472680933024
793	ebi-a-GCST90001655	finn-b-AB1_EARLY_SYPHILIS	Early syphilis || id:finn-b-AB1_EARLY_SYPHILIS	|| id:ebi-a-GCST90001655	Inverse variance weighted	24	0.109557286155819	0.163113915391121	0.50179941528825	-0.210145988010779	0.429260560322416	1.11578398807975	0.810465919025917	1.53612123450108
794	ebi-a-GCST90001655	finn-b-AB1_EARLY_SYPHILIS	Early syphilis || id:finn-b-AB1_EARLY_SYPHILIS	|| id:ebi-a-GCST90001655	MR Egger	24	0.150403724219179	0.268545755723709	0.581092212245368	-0.375945956999291	0.676753405437649	1.16230339804905	0.686639440095352	1.96747974297657
795	ebi-a-GCST90001655	finn-b-AB1_EARLY_SYPHILIS	Early syphilis || id:finn-b-AB1_EARLY_SYPHILIS	|| id:ebi-a-GCST90001655	Weighted median	24	0.121885923033629	0.266126284838895	0.646952212940967	-0.399721595250606	0.643493441317864	1.12962523021042	0.670506692300467	1.90311770990665
796	ebi-a-GCST90001656	finn-b-AB1_EARLY_SYPHILIS	Early syphilis || id:finn-b-AB1_EARLY_SYPHILIS	|| id:ebi-a-GCST90001656	Inverse variance weighted	28	0.241555153564448	0.144484758269126	0.094556210879268	-0.0416349726430379	0.524745279771935	1.27322767602572	0.95921985816422	1.69002830915155
797	ebi-a-GCST90001656	finn-b-AB1_EARLY_SYPHILIS	Early syphilis || id:finn-b-AB1_EARLY_SYPHILIS	|| id:ebi-a-GCST90001656	MR Egger	28	0.347596725412248	0.214566445137545	0.117300554731333	-0.0729535070573415	0.768146957881837	1.41566123440907	0.929644050908604	2.15576782172691
798	ebi-a-GCST90001656	finn-b-AB1_EARLY_SYPHILIS	Early syphilis || id:finn-b-AB1_EARLY_SYPHILIS	|| id:ebi-a-GCST90001656	Weighted median	28	0.278966606364868	0.202377255659919	0.16806488558092	-0.117692814728573	0.675626027458309	1.32176320465437	0.88896908888697	1.96526289948461
799	ebi-a-GCST90001657	finn-b-AB1_EARLY_SYPHILIS	Early syphilis || id:finn-b-AB1_EARLY_SYPHILIS	|| id:ebi-a-GCST90001657	Inverse variance weighted	11	-0.0109958820159221	0.33049238464898	0.973458310970794	-0.658760955927922	0.636769191896078	0.989064351718235	0.51749213298065	1.89036360070886
800	ebi-a-GCST90001657	finn-b-AB1_EARLY_SYPHILIS	Early syphilis || id:finn-b-AB1_EARLY_SYPHILIS	|| id:ebi-a-GCST90001657	MR Egger	11	0.651274991962942	0.500206618527456	0.225246728996731	-0.329129980350871	1.63167996427675	1.91798468579339	0.719549483374139	5.11245625205348
801	ebi-a-GCST90001657	finn-b-AB1_EARLY_SYPHILIS	Early syphilis || id:finn-b-AB1_EARLY_SYPHILIS	|| id:ebi-a-GCST90001657	Weighted median	11	0.0686208913473818	0.39247509979619	0.861204265994501	-0.70063030425315	0.837872086947913	1.07103009539621	0.496272402584218	2.31144318981097
802	ebi-a-GCST90001658	finn-b-AB1_EARLY_SYPHILIS	Early syphilis || id:finn-b-AB1_EARLY_SYPHILIS	|| id:ebi-a-GCST90001658	Inverse variance weighted	31	-0.00634357756146642	0.0698210424050868	0.927607957789881	-0.143192820675436	0.130505665552504	0.993676500448767	0.866586956902329	1.1394043952307
803	ebi-a-GCST90001658	finn-b-AB1_EARLY_SYPHILIS	Early syphilis || id:finn-b-AB1_EARLY_SYPHILIS	|| id:ebi-a-GCST90001658	MR Egger	31	-0.067304091085437	0.0849346760172743	0.43454965471379	-0.233776056079295	0.0991678739084205	0.934910860047923	0.791539056408559	1.10425165904182
804	ebi-a-GCST90001658	finn-b-AB1_EARLY_SYPHILIS	Early syphilis || id:finn-b-AB1_EARLY_SYPHILIS	|| id:ebi-a-GCST90001658	Weighted median	31	0.064772012430197	0.111531650818744	0.561408920342699	-0.153830023174541	0.283374048034935	1.0669157531241	0.857417749773049	1.32760165574559
805	ebi-a-GCST90001659	finn-b-AB1_EARLY_SYPHILIS	Early syphilis || id:finn-b-AB1_EARLY_SYPHILIS	|| id:ebi-a-GCST90001659	Inverse variance weighted	25	0.093397467203221	0.0878697699372146	0.287823748118693	-0.0788272818737195	0.265622216280162	1.09789802701473	0.924199536673011	1.30424224411758
806	ebi-a-GCST90001659	finn-b-AB1_EARLY_SYPHILIS	Early syphilis || id:finn-b-AB1_EARLY_SYPHILIS	|| id:ebi-a-GCST90001659	MR Egger	25	0.0342300348002721	0.116270900916972	0.771093737174934	-0.193660930996993	0.262121000597537	1.03482262456663	0.823937228485412	1.29968379543119
807	ebi-a-GCST90001659	finn-b-AB1_EARLY_SYPHILIS	Early syphilis || id:finn-b-AB1_EARLY_SYPHILIS	|| id:ebi-a-GCST90001659	Weighted median	25	0.0927195322173844	0.121590486862835	0.445728347049468	-0.145597822033772	0.331036886468541	1.09715397576902	0.864505318269088	1.39241115249111
808	ebi-a-GCST90001660	finn-b-AB1_EARLY_SYPHILIS	Early syphilis || id:finn-b-AB1_EARLY_SYPHILIS	|| id:ebi-a-GCST90001660	Inverse variance weighted	29	-0.043252426400309	0.0838517740079573	0.605980096496266	-0.207601903455905	0.121097050655287	0.957669618459073	0.812530437894519	1.12873445147
809	ebi-a-GCST90001660	finn-b-AB1_EARLY_SYPHILIS	Early syphilis || id:finn-b-AB1_EARLY_SYPHILIS	|| id:ebi-a-GCST90001660	MR Egger	29	-0.0784858147175907	0.116057042044225	0.504622009526905	-0.305957617124272	0.148985987689091	0.924515174347377	0.736417830300078	1.16065672561224
810	ebi-a-GCST90001660	finn-b-AB1_EARLY_SYPHILIS	Early syphilis || id:finn-b-AB1_EARLY_SYPHILIS	|| id:ebi-a-GCST90001660	Weighted median	29	-0.1653279838437	0.122585271989864	0.177440613106604	-0.405595116943834	0.0749391492564343	0.84761565425222	0.666579999743409	1.07781856282813
811	ebi-a-GCST90001661	finn-b-AB1_EARLY_SYPHILIS	Early syphilis || id:finn-b-AB1_EARLY_SYPHILIS	|| id:ebi-a-GCST90001661	Inverse variance weighted	24	0.103416337662404	0.124706284500816	0.406946393383694	-0.141007979959196	0.347840655284005	1.10895301188271	0.868482381216051	1.41600659859304
812	ebi-a-GCST90001661	finn-b-AB1_EARLY_SYPHILIS	Early syphilis || id:finn-b-AB1_EARLY_SYPHILIS	|| id:ebi-a-GCST90001661	MR Egger	24	0.0945604956610015	0.183060890244322	0.610622603836857	-0.26423884921787	0.453359840539873	1.09917565647959	0.767790131681712	1.57359032624059
813	ebi-a-GCST90001661	finn-b-AB1_EARLY_SYPHILIS	Early syphilis || id:finn-b-AB1_EARLY_SYPHILIS	|| id:ebi-a-GCST90001661	Weighted median	24	0.185445902479803	0.192671268992674	0.335799008545038	-0.192189784745838	0.563081589705443	1.20375507784905	0.825150252699521	1.75607567555945
814	ebi-a-GCST90001662	finn-b-AB1_EARLY_SYPHILIS	Early syphilis || id:finn-b-AB1_EARLY_SYPHILIS	|| id:ebi-a-GCST90001662	Inverse variance weighted	15	-0.00791730238832316	0.0489808362429733	0.871588712629251	-0.103919741424551	0.0880851366479044	0.992113956899419	0.901297631382406	1.09208109419407
815	ebi-a-GCST90001662	finn-b-AB1_EARLY_SYPHILIS	Early syphilis || id:finn-b-AB1_EARLY_SYPHILIS	|| id:ebi-a-GCST90001662	MR Egger	15	-0.0169725693637481	0.0530336777554139	0.754028163382648	-0.120918577764359	0.086973439036863	0.983170653261588	0.886106105395816	1.09086770483658
816	ebi-a-GCST90001662	finn-b-AB1_EARLY_SYPHILIS	Early syphilis || id:finn-b-AB1_EARLY_SYPHILIS	|| id:ebi-a-GCST90001662	Weighted median	15	-0.0145061895443927	0.0561703730934454	0.796211351943911	-0.124600120807546	0.0955877417187602	0.98559851830772	0.882849865299864	1.10030536048214
817	ebi-a-GCST90001663	finn-b-AB1_EARLY_SYPHILIS	Early syphilis || id:finn-b-AB1_EARLY_SYPHILIS	|| id:ebi-a-GCST90001663	Inverse variance weighted	28	-0.144941427879525	0.10478710264198	0.166603820325436	-0.350324149057805	0.0604412932987552	0.865072960784549	0.704459702756094	1.06230523130384
818	ebi-a-GCST90001663	finn-b-AB1_EARLY_SYPHILIS	Early syphilis || id:finn-b-AB1_EARLY_SYPHILIS	|| id:ebi-a-GCST90001663	MR Egger	28	0.0582094477315745	0.148809514036584	0.698860679930884	-0.233457199780131	0.34987609524328	1.05993697385785	0.791791483864633	1.41889173026647
819	ebi-a-GCST90001663	finn-b-AB1_EARLY_SYPHILIS	Early syphilis || id:finn-b-AB1_EARLY_SYPHILIS	|| id:ebi-a-GCST90001663	Weighted median	28	-0.115605298763239	0.164553840704484	0.482343816020258	-0.438130826544027	0.206920229017549	0.890826764341692	0.645241362637675	1.22988445877594
820	ebi-a-GCST90001664	finn-b-AB1_EARLY_SYPHILIS	Early syphilis || id:finn-b-AB1_EARLY_SYPHILIS	|| id:ebi-a-GCST90001664	Inverse variance weighted	41	-0.038481951454825	0.0190546544210196	0.0434294097025653	-0.0758290741200234	-0.0011348287896266	0.962249071778934	0.926974636974608	0.998865814885054
821	ebi-a-GCST90001664	finn-b-AB1_EARLY_SYPHILIS	Early syphilis || id:finn-b-AB1_EARLY_SYPHILIS	|| id:ebi-a-GCST90001664	MR Egger	41	-0.0348071867923809	0.0206860524348778	0.100435386974515	-0.0753518495647413	0.00573747597997949	0.965791615685447	0.92741711760641	1.0057539668188
822	ebi-a-GCST90001664	finn-b-AB1_EARLY_SYPHILIS	Early syphilis || id:finn-b-AB1_EARLY_SYPHILIS	|| id:ebi-a-GCST90001664	Weighted median	41	-0.0371958226501321	0.0251644315484282	0.139378074865536	-0.0865181084850514	0.0121264631847872	0.963487444209963	0.917118940999702	1.01220028684431
823	ebi-a-GCST90001665	finn-b-AB1_EARLY_SYPHILIS	Early syphilis || id:finn-b-AB1_EARLY_SYPHILIS	|| id:ebi-a-GCST90001665	Inverse variance weighted	26	-0.112967524026855	0.0675380621799731	0.0943962633956728	-0.245342125899602	0.0194070778458922	0.893179666523871	0.78243680055021	1.01959661934446
824	ebi-a-GCST90001665	finn-b-AB1_EARLY_SYPHILIS	Early syphilis || id:finn-b-AB1_EARLY_SYPHILIS	|| id:ebi-a-GCST90001665	MR Egger	26	-0.112714244730708	0.0776979636156357	0.159816583522931	-0.265002253417354	0.0395737639559378	0.893405919092477	0.767204221142602	1.04036723765772
825	ebi-a-GCST90001665	finn-b-AB1_EARLY_SYPHILIS	Early syphilis || id:finn-b-AB1_EARLY_SYPHILIS	|| id:ebi-a-GCST90001665	Weighted median	26	-0.154495665901741	0.0970884969356245	0.111544994440237	-0.344789119895565	0.0357977880920825	0.856847205794032	0.708369718798437	1.03644624352717
826	ebi-a-GCST90001666	finn-b-AB1_EARLY_SYPHILIS	Early syphilis || id:finn-b-AB1_EARLY_SYPHILIS	|| id:ebi-a-GCST90001666	Inverse variance weighted	52	-0.00809730043192778	0.012959478200459	0.53209126603069	-0.0334978777048274	0.0173032768409718	0.991935394399077	0.967056963609551	1.01745384572704
827	ebi-a-GCST90001666	finn-b-AB1_EARLY_SYPHILIS	Early syphilis || id:finn-b-AB1_EARLY_SYPHILIS	|| id:ebi-a-GCST90001666	MR Egger	52	-0.00730868059586273	0.0144041639524121	0.614104659897423	-0.0355408419425904	0.0209234807508649	0.992717962861143	0.965083317547629	1.02114391148259
828	ebi-a-GCST90001666	finn-b-AB1_EARLY_SYPHILIS	Early syphilis || id:finn-b-AB1_EARLY_SYPHILIS	|| id:ebi-a-GCST90001666	Weighted median	52	-0.0174815219844201	0.0201238971672658	0.385014163617413	-0.056924360432261	0.0219613164634208	0.982670393296151	0.944665520755861	1.02220424123045
829	ebi-a-GCST90001667	finn-b-AB1_EARLY_SYPHILIS	Early syphilis || id:finn-b-AB1_EARLY_SYPHILIS	|| id:ebi-a-GCST90001667	Inverse variance weighted	28	0.0527698108529879	0.0480776844180561	0.272381515039088	-0.0414624506064021	0.147002072312378	1.05418695479217	0.959385359003592	1.1583563635036
830	ebi-a-GCST90001667	finn-b-AB1_EARLY_SYPHILIS	Early syphilis || id:finn-b-AB1_EARLY_SYPHILIS	|| id:ebi-a-GCST90001667	MR Egger	28	0.0602753275150345	0.0552548754078365	0.28534112527861	-0.0480242282843251	0.168574883314394	1.06212893961317	0.953110694560859	1.18361685667957
831	ebi-a-GCST90001667	finn-b-AB1_EARLY_SYPHILIS	Early syphilis || id:finn-b-AB1_EARLY_SYPHILIS	|| id:ebi-a-GCST90001667	Weighted median	28	0.085331068724445	0.0665614920914693	0.199846673440065	-0.0451294557748347	0.215791593223725	1.08907756654077	0.955873730448688	1.2408437518056
832	ebi-a-GCST90001668	finn-b-AB1_EARLY_SYPHILIS	Early syphilis || id:finn-b-AB1_EARLY_SYPHILIS	|| id:ebi-a-GCST90001668	Inverse variance weighted	26	-0.00117166756508261	0.103812519517168	0.990994962669743	-0.204644205818733	0.202300870688568	0.998829018569359	0.814937214755392	1.22421628350312
833	ebi-a-GCST90001668	finn-b-AB1_EARLY_SYPHILIS	Early syphilis || id:finn-b-AB1_EARLY_SYPHILIS	|| id:ebi-a-GCST90001668	MR Egger	26	-0.0813760035929576	0.127372587001753	0.528950637131818	-0.331026274116394	0.168274266930479	0.921847008484326	0.718186299082261	1.18326109553667
834	ebi-a-GCST90001668	finn-b-AB1_EARLY_SYPHILIS	Early syphilis || id:finn-b-AB1_EARLY_SYPHILIS	|| id:ebi-a-GCST90001668	Weighted median	26	-0.0541257352719711	0.124768156358023	0.664426062117923	-0.298671321733695	0.190419851189753	0.947312988357046	0.741803183955564	1.2097574091347
835	ebi-a-GCST90001669	finn-b-AB1_EARLY_SYPHILIS	Early syphilis || id:finn-b-AB1_EARLY_SYPHILIS	|| id:ebi-a-GCST90001669	Inverse variance weighted	37	0.0583882483499765	0.0235442868228836	0.013140715814289	0.0122414461771246	0.104535050522828	1.06012650818817	1.01231667935359	1.11019430607514
836	ebi-a-GCST90001669	finn-b-AB1_EARLY_SYPHILIS	Early syphilis || id:finn-b-AB1_EARLY_SYPHILIS	|| id:ebi-a-GCST90001669	MR Egger	37	0.041419373102903	0.0266026697704644	0.128476605104703	-0.0107218596472073	0.0935606058530133	1.0422891219258	0.989335414611656	1.09807715122711
837	ebi-a-GCST90001669	finn-b-AB1_EARLY_SYPHILIS	Early syphilis || id:finn-b-AB1_EARLY_SYPHILIS	|| id:ebi-a-GCST90001669	Weighted median	37	0.0468640193220332	0.0320309513032423	0.143443994219211	-0.0159166452323216	0.109644683876388	1.04797949442811	0.984209355178376	1.11588150931846
838	ebi-a-GCST90001670	finn-b-AB1_EARLY_SYPHILIS	Early syphilis || id:finn-b-AB1_EARLY_SYPHILIS	|| id:ebi-a-GCST90001670	Inverse variance weighted	20	0.21808342110935	0.164260197816424	0.184286978835354	-0.103866566610841	0.54003340882954	1.24369081335905	0.901345558990312	1.71606419292328
839	ebi-a-GCST90001670	finn-b-AB1_EARLY_SYPHILIS	Early syphilis || id:finn-b-AB1_EARLY_SYPHILIS	|| id:ebi-a-GCST90001670	MR Egger	20	0.178493381466535	0.260355250046288	0.501715356114618	-0.33180290862419	0.68878967155726	1.1954149713533	0.717628747354347	1.9913039423294
840	ebi-a-GCST90001670	finn-b-AB1_EARLY_SYPHILIS	Early syphilis || id:finn-b-AB1_EARLY_SYPHILIS	|| id:ebi-a-GCST90001670	Weighted median	20	0.230700096942498	0.21808266887402	0.290121019825277	-0.196741934050581	0.658142127935578	1.25948146046267	0.821402582000291	1.93120107485687
841	ebi-a-GCST90001671	finn-b-AB1_EARLY_SYPHILIS	Early syphilis || id:finn-b-AB1_EARLY_SYPHILIS	|| id:ebi-a-GCST90001671	Inverse variance weighted	19	0.0281816127806179	0.119598319168338	0.813715504230378	-0.206231092789324	0.262594318350559	1.02858247118217	0.813645027056526	1.30029910445174
842	ebi-a-GCST90001671	finn-b-AB1_EARLY_SYPHILIS	Early syphilis || id:finn-b-AB1_EARLY_SYPHILIS	|| id:ebi-a-GCST90001671	MR Egger	19	-0.163307196336861	0.16453277086376	0.334847128307326	-0.48579142722983	0.159177034556108	0.849330237197361	0.615210110009721	1.17254550938106
843	ebi-a-GCST90001671	finn-b-AB1_EARLY_SYPHILIS	Early syphilis || id:finn-b-AB1_EARLY_SYPHILIS	|| id:ebi-a-GCST90001671	Weighted median	19	0.113569799918406	0.165105171345148	0.491538824143444	-0.210036335918083	0.437175935754895	1.12027008092369	0.810554793182526	1.54832845943107
844	ebi-a-GCST90001672	finn-b-AB1_EARLY_SYPHILIS	Early syphilis || id:finn-b-AB1_EARLY_SYPHILIS	|| id:ebi-a-GCST90001672	Inverse variance weighted	23	-0.0460398453719547	0.116090031815463	0.691671736108288	-0.273576307730262	0.181496616986352	0.955003908946627	0.760654290338803	1.19901048043403
845	ebi-a-GCST90001672	finn-b-AB1_EARLY_SYPHILIS	Early syphilis || id:finn-b-AB1_EARLY_SYPHILIS	|| id:ebi-a-GCST90001672	MR Egger	23	-0.111292580632849	0.16464169629973	0.50643752478064	-0.433990305380319	0.211405144114621	0.894676945484685	0.647918536778702	1.23541277389815
846	ebi-a-GCST90001672	finn-b-AB1_EARLY_SYPHILIS	Early syphilis || id:finn-b-AB1_EARLY_SYPHILIS	|| id:ebi-a-GCST90001672	Weighted median	23	-0.0205978822554107	0.182039288077122	0.909911039404258	-0.37739488688657	0.336199122375748	0.979612805070771	0.685645268105498	1.39961769226557
847	ebi-a-GCST90001673	finn-b-AB1_EARLY_SYPHILIS	Early syphilis || id:finn-b-AB1_EARLY_SYPHILIS	|| id:ebi-a-GCST90001673	Inverse variance weighted	20	0.336732530491692	0.139767017690946	0.0159857063004051	0.062789175817437	0.610675885165946	1.40036445884981	1.06480232948539	1.84167573953137
848	ebi-a-GCST90001673	finn-b-AB1_EARLY_SYPHILIS	Early syphilis || id:finn-b-AB1_EARLY_SYPHILIS	|| id:ebi-a-GCST90001673	MR Egger	20	0.381465385762249	0.187535461625174	0.056949480106286	0.0138958809769077	0.749034890547591	1.46442897124149	1.01399287749424	2.11495786549408
849	ebi-a-GCST90001673	finn-b-AB1_EARLY_SYPHILIS	Early syphilis || id:finn-b-AB1_EARLY_SYPHILIS	|| id:ebi-a-GCST90001673	Weighted median	20	0.358162845631488	0.187364450364993	0.0559296004753136	-0.00907147708389744	0.725397168346874	1.43069858452526	0.990969544628124	2.06555130867389
850	ebi-a-GCST90001674	finn-b-AB1_EARLY_SYPHILIS	Early syphilis || id:finn-b-AB1_EARLY_SYPHILIS	|| id:ebi-a-GCST90001674	Inverse variance weighted	18	0.206012595429405	0.156113405228709	0.186957164040805	-0.0999696788188654	0.511994869677676	1.22876868076702	0.904864854191155	1.66861654957697
851	ebi-a-GCST90001674	finn-b-AB1_EARLY_SYPHILIS	Early syphilis || id:finn-b-AB1_EARLY_SYPHILIS	|| id:ebi-a-GCST90001674	MR Egger	18	0.1563172848922	0.214860978886922	0.477414730127551	-0.264810233726168	0.577444803510568	1.16919711282463	0.767351553605137	1.78148057720738
852	ebi-a-GCST90001674	finn-b-AB1_EARLY_SYPHILIS	Early syphilis || id:finn-b-AB1_EARLY_SYPHILIS	|| id:ebi-a-GCST90001674	Weighted median	18	0.328663090923354	0.181221261242358	0.0697391506161173	-0.0265305811116678	0.683856762958375	1.38910977305041	0.973818262935128	1.98150520998466
853	ebi-a-GCST90001675	finn-b-AB1_EARLY_SYPHILIS	Early syphilis || id:finn-b-AB1_EARLY_SYPHILIS	|| id:ebi-a-GCST90001675	Inverse variance weighted	29	0.133315013562781	0.112426074935388	0.235700680516993	-0.0870400933105787	0.353670120436142	1.14260987925317	0.916640343750414	1.42428526637315
854	ebi-a-GCST90001675	finn-b-AB1_EARLY_SYPHILIS	Early syphilis || id:finn-b-AB1_EARLY_SYPHILIS	|| id:ebi-a-GCST90001675	MR Egger	29	0.125536983943559	0.144289581595263	0.391950787823515	-0.157270595983157	0.408344563870275	1.13375709899371	0.854472810621409	1.50432540806516
855	ebi-a-GCST90001675	finn-b-AB1_EARLY_SYPHILIS	Early syphilis || id:finn-b-AB1_EARLY_SYPHILIS	|| id:ebi-a-GCST90001675	Weighted median	29	0.141171570467742	0.141315160586529	0.31780248985408	-0.135806144281855	0.41814928521734	1.15162221539805	0.873011854425858	1.51914744373147
856	ebi-a-GCST90001676	finn-b-AB1_EARLY_SYPHILIS	Early syphilis || id:finn-b-AB1_EARLY_SYPHILIS	|| id:ebi-a-GCST90001676	Inverse variance weighted	8	0.438418663989212	0.413178287852801	0.288649755868181	-0.371410780202279	1.2482481081807	1.55025380701772	0.68976054338006	3.48423360721101
857	ebi-a-GCST90001676	finn-b-AB1_EARLY_SYPHILIS	Early syphilis || id:finn-b-AB1_EARLY_SYPHILIS	|| id:ebi-a-GCST90001676	MR Egger	8	0.348456842124616	1.0042259142397	0.740444926746995	-1.61982594978519	2.31673963403443	1.41687939209963	0.197933146392394	10.1425519087983
858	ebi-a-GCST90001676	finn-b-AB1_EARLY_SYPHILIS	Early syphilis || id:finn-b-AB1_EARLY_SYPHILIS	|| id:ebi-a-GCST90001676	Weighted median	8	0.330787676814454	0.471103068099773	0.482582105825191	-0.592574336661101	1.25414969029001	1.39206419342402	0.552902094929434	3.50485689308267
859	ebi-a-GCST90001677	finn-b-AB1_EARLY_SYPHILIS	Early syphilis || id:finn-b-AB1_EARLY_SYPHILIS	|| id:ebi-a-GCST90001677	Inverse variance weighted	25	0.358365904059764	0.163293164706188	0.0281911055514791	0.0383113012356348	0.678420506883893	1.43098912942897	1.03905464153093	1.97076246685812
860	ebi-a-GCST90001677	finn-b-AB1_EARLY_SYPHILIS	Early syphilis || id:finn-b-AB1_EARLY_SYPHILIS	|| id:ebi-a-GCST90001677	MR Egger	25	-0.0206386625014549	0.258522597737543	0.937060560562045	-0.527342954067039	0.486065629064129	0.979572857034103	0.590170999704682	1.62590669944493
861	ebi-a-GCST90001677	finn-b-AB1_EARLY_SYPHILIS	Early syphilis || id:finn-b-AB1_EARLY_SYPHILIS	|| id:ebi-a-GCST90001677	Weighted median	25	0.423965454447207	0.27315427805274	0.120635933726513	-0.111416930536164	0.959347839430578	1.52800880696338	0.894565699409878	2.6099937832379
862	ebi-a-GCST90001678	finn-b-AB1_EARLY_SYPHILIS	Early syphilis || id:finn-b-AB1_EARLY_SYPHILIS	|| id:ebi-a-GCST90001678	Inverse variance weighted	25	-0.0567828267879403	0.102875449408908	0.580977798600001	-0.258418707629399	0.144853054053519	0.944799232171787	0.772271808303539	1.15586970741983
863	ebi-a-GCST90001678	finn-b-AB1_EARLY_SYPHILIS	Early syphilis || id:finn-b-AB1_EARLY_SYPHILIS	|| id:ebi-a-GCST90001678	MR Egger	25	-0.128309008100235	0.130792186316849	0.336792994060913	-0.384661693281259	0.128043677080788	0.879581539325985	0.680680876170255	1.13660264509849
864	ebi-a-GCST90001678	finn-b-AB1_EARLY_SYPHILIS	Early syphilis || id:finn-b-AB1_EARLY_SYPHILIS	|| id:ebi-a-GCST90001678	Weighted median	25	-0.0415793024588393	0.145051631733613	0.774378994182304	-0.32588050065672	0.242721895739041	0.959273259596831	0.721891447831518	1.27471407140467
865	ebi-a-GCST90001679	finn-b-AB1_EARLY_SYPHILIS	Early syphilis || id:finn-b-AB1_EARLY_SYPHILIS	|| id:ebi-a-GCST90001679	Inverse variance weighted	17	0.0230585914921586	0.2255538063186	0.918573321090633	-0.419026868892298	0.465144051876615	1.0233264960171	0.657686523722039	1.5922435380373
866	ebi-a-GCST90001679	finn-b-AB1_EARLY_SYPHILIS	Early syphilis || id:finn-b-AB1_EARLY_SYPHILIS	|| id:ebi-a-GCST90001679	MR Egger	17	0.637665433194843	0.331654500861306	0.0737188262936912	-0.0123773884933163	1.287708254883	1.8920585820802	0.987698896319687	3.62447066749038
867	ebi-a-GCST90001679	finn-b-AB1_EARLY_SYPHILIS	Early syphilis || id:finn-b-AB1_EARLY_SYPHILIS	|| id:ebi-a-GCST90001679	Weighted median	17	-0.220609479412392	0.299848052168151	0.461890416526898	-0.808311661661968	0.367092702837183	0.80202982830067	0.44560977153902	1.4435317323998
868	ebi-a-GCST90001680	finn-b-AB1_EARLY_SYPHILIS	Early syphilis || id:finn-b-AB1_EARLY_SYPHILIS	|| id:ebi-a-GCST90001680	Inverse variance weighted	22	0.107488845052135	0.180140681698097	0.550711769175731	-0.245586891076134	0.460564581180405	1.11347843988331	0.782245310704578	1.5849685758656
869	ebi-a-GCST90001680	finn-b-AB1_EARLY_SYPHILIS	Early syphilis || id:finn-b-AB1_EARLY_SYPHILIS	|| id:ebi-a-GCST90001680	MR Egger	22	0.520753823886471	0.272272518637997	0.0702255855896468	-0.0129003126440035	1.05440796041695	1.68329608034553	0.987182539732625	2.87027533415862
870	ebi-a-GCST90001680	finn-b-AB1_EARLY_SYPHILIS	Early syphilis || id:finn-b-AB1_EARLY_SYPHILIS	|| id:ebi-a-GCST90001680	Weighted median	22	0.0256830241973629	0.256737364964569	0.920315605279978	-0.477522211133193	0.528888259527918	1.02601567478219	0.620318507466174	1.69704458633479
871	ebi-a-GCST90001681	finn-b-AB1_EARLY_SYPHILIS	Early syphilis || id:finn-b-AB1_EARLY_SYPHILIS	|| id:ebi-a-GCST90001681	Inverse variance weighted	27	0.239398992310343	0.160691752393253	0.136276144362947	-0.0755568423804319	0.554354827001119	1.27048534935471	0.927227023244807	1.740817493947
872	ebi-a-GCST90001681	finn-b-AB1_EARLY_SYPHILIS	Early syphilis || id:finn-b-AB1_EARLY_SYPHILIS	|| id:ebi-a-GCST90001681	MR Egger	27	0.366571159002947	0.302118152525269	0.236340745056209	-0.22558041994658	0.958722737952474	1.44277906361719	0.798052878497314	2.60836278208988
873	ebi-a-GCST90001681	finn-b-AB1_EARLY_SYPHILIS	Early syphilis || id:finn-b-AB1_EARLY_SYPHILIS	|| id:ebi-a-GCST90001681	Weighted median	27	0.436639923054924	0.218146661316563	0.0453289701179683	0.00907246687446112	0.864207379235387	1.54749875809818	1.00911374644346	2.37312435268624
874	ebi-a-GCST90001682	finn-b-AB1_EARLY_SYPHILIS	Early syphilis || id:finn-b-AB1_EARLY_SYPHILIS	|| id:ebi-a-GCST90001682	Inverse variance weighted	14	0.296466340703523	0.22028009193225	0.178347412984091	-0.135282639483687	0.728215320890733	1.345097284207	0.87346899996901	2.0713805573469
875	ebi-a-GCST90001682	finn-b-AB1_EARLY_SYPHILIS	Early syphilis || id:finn-b-AB1_EARLY_SYPHILIS	|| id:ebi-a-GCST90001682	MR Egger	14	0.370588574233919	0.482272984408256	0.457093778970129	-0.574666475206262	1.3158436236741	1.44858696476612	0.562892576133044	3.72789459918963
876	ebi-a-GCST90001682	finn-b-AB1_EARLY_SYPHILIS	Early syphilis || id:finn-b-AB1_EARLY_SYPHILIS	|| id:ebi-a-GCST90001682	Weighted median	14	0.328387885173647	0.289676774388815	0.256947460715002	-0.23937859262843	0.896154362975725	1.38872753465341	0.787116829326609	2.45016253451785
877	ebi-a-GCST90001683	finn-b-AB1_EARLY_SYPHILIS	Early syphilis || id:finn-b-AB1_EARLY_SYPHILIS	|| id:ebi-a-GCST90001683	Inverse variance weighted	14	-0.0719475638584091	0.156455018107378	0.645615982452123	-0.37859939934887	0.234704271632052	0.930579690540306	0.684819897020018	1.26453475463313
878	ebi-a-GCST90001683	finn-b-AB1_EARLY_SYPHILIS	Early syphilis || id:finn-b-AB1_EARLY_SYPHILIS	|| id:ebi-a-GCST90001683	MR Egger	14	0.00517617948722073	0.209575714688928	0.980701516312565	-0.405592221303078	0.415944580277519	1.00518959904829	0.666581929922417	1.51580186122427
879	ebi-a-GCST90001683	finn-b-AB1_EARLY_SYPHILIS	Early syphilis || id:finn-b-AB1_EARLY_SYPHILIS	|| id:ebi-a-GCST90001683	Weighted median	14	-0.0448055268655202	0.193570229363933	0.816950387927903	-0.42420317641883	0.334592122687789	0.956183415738936	0.654290931914745	1.39737031332311
880	ebi-a-GCST90001684	finn-b-AB1_EARLY_SYPHILIS	Early syphilis || id:finn-b-AB1_EARLY_SYPHILIS	|| id:ebi-a-GCST90001684	Inverse variance weighted	15	0.204425943932521	0.189791442863283	0.281431872400438	-0.167565284079515	0.576417171944556	1.22682059897249	0.845721403343225	1.77965081185534
881	ebi-a-GCST90001684	finn-b-AB1_EARLY_SYPHILIS	Early syphilis || id:finn-b-AB1_EARLY_SYPHILIS	|| id:ebi-a-GCST90001684	MR Egger	15	0.164691709306382	0.390165121687284	0.679843589667291	-0.600031929200694	0.929415347813459	1.17902957882964	0.548794113256901	2.5330278043716
882	ebi-a-GCST90001684	finn-b-AB1_EARLY_SYPHILIS	Early syphilis || id:finn-b-AB1_EARLY_SYPHILIS	|| id:ebi-a-GCST90001684	Weighted median	15	0.233174421795045	0.25809001198339	0.36628094593893	-0.272682001692401	0.73903084528249	1.26260168537473	0.76133485233337	2.09390521270009
883	ebi-a-GCST90001685	finn-b-AB1_EARLY_SYPHILIS	Early syphilis || id:finn-b-AB1_EARLY_SYPHILIS	|| id:ebi-a-GCST90001685	Inverse variance weighted	16	0.0774202075356503	0.228730213100162	0.735002797449565	-0.370891010140667	0.525731425211968	1.08049601357915	0.690119153449505	1.69169574489409
884	ebi-a-GCST90001685	finn-b-AB1_EARLY_SYPHILIS	Early syphilis || id:finn-b-AB1_EARLY_SYPHILIS	|| id:ebi-a-GCST90001685	MR Egger	16	0.3381891201379	0.576169962884018	0.566575841890776	-0.791104007114775	1.46748224739058	1.40240570148704	0.45334402387782	4.33829861644632
885	ebi-a-GCST90001685	finn-b-AB1_EARLY_SYPHILIS	Early syphilis || id:finn-b-AB1_EARLY_SYPHILIS	|| id:ebi-a-GCST90001685	Weighted median	16	-0.0610577657281814	0.334634101630665	0.855220740178119	-0.716940604924285	0.594825073467922	0.940768894006151	0.488243703715592	1.81271382548152
886	ebi-a-GCST90001686	finn-b-AB1_EARLY_SYPHILIS	Early syphilis || id:finn-b-AB1_EARLY_SYPHILIS	|| id:ebi-a-GCST90001686	Inverse variance weighted	23	-0.00169277535402734	0.19168166098643	0.992953828983237	-0.37738883088743	0.374003280179375	0.998308656582076	0.685649420385225	1.45354191832725
887	ebi-a-GCST90001686	finn-b-AB1_EARLY_SYPHILIS	Early syphilis || id:finn-b-AB1_EARLY_SYPHILIS	|| id:ebi-a-GCST90001686	MR Egger	23	0.0537219721975644	0.407160547483214	0.896285394310319	-0.744312700869535	0.851756645264664	1.05519118888105	0.475060696564673	2.34376039344823
888	ebi-a-GCST90001686	finn-b-AB1_EARLY_SYPHILIS	Early syphilis || id:finn-b-AB1_EARLY_SYPHILIS	|| id:ebi-a-GCST90001686	Weighted median	23	-0.0299918534458744	0.278846541132466	0.914347233183772	-0.576531074065508	0.516547367173759	0.970453439367776	0.561843985182259	1.67623023974393
889	ebi-a-GCST90001687	finn-b-AB1_EARLY_SYPHILIS	Early syphilis || id:finn-b-AB1_EARLY_SYPHILIS	|| id:ebi-a-GCST90001687	Inverse variance weighted	15	0.0205384177609143	0.245578409744957	0.933348362611735	-0.460795265339202	0.501872100861031	1.02075078244944	0.630781807078252	1.65181073420193
890	ebi-a-GCST90001687	finn-b-AB1_EARLY_SYPHILIS	Early syphilis || id:finn-b-AB1_EARLY_SYPHILIS	|| id:ebi-a-GCST90001687	MR Egger	15	0.0369549904931358	0.765704795833571	0.962240466291854	-1.46382640934066	1.53773639032694	1.03764631583811	0.231349341645573	4.65404340083194
891	ebi-a-GCST90001687	finn-b-AB1_EARLY_SYPHILIS	Early syphilis || id:finn-b-AB1_EARLY_SYPHILIS	|| id:ebi-a-GCST90001687	Weighted median	15	-0.141610052608591	0.350074746543462	0.685834960182493	-0.827756555833776	0.544536450616595	0.867959649104984	0.437028636697304	1.72380912648577
892	ebi-a-GCST90001688	finn-b-AB1_EARLY_SYPHILIS	Early syphilis || id:finn-b-AB1_EARLY_SYPHILIS	|| id:ebi-a-GCST90001688	Inverse variance weighted	106	0.0111316457739047	0.00772269645546474	0.14946618587788	-0.00400483927880619	0.0262681308266156	1.01119383307752	0.9960031693953	1.02661617901759
893	ebi-a-GCST90001688	finn-b-AB1_EARLY_SYPHILIS	Early syphilis || id:finn-b-AB1_EARLY_SYPHILIS	|| id:ebi-a-GCST90001688	MR Egger	106	0.0142851290630381	0.00970575402355877	0.144088957850407	-0.00473814882313706	0.0333084069492133	1.01438764910822	0.995273058496362	1.03386934256802
894	ebi-a-GCST90001688	finn-b-AB1_EARLY_SYPHILIS	Early syphilis || id:finn-b-AB1_EARLY_SYPHILIS	|| id:ebi-a-GCST90001688	Weighted median	106	0.000538580229653907	0.0118471377278904	0.963740028333935	-0.0226818097170113	0.0237589701763191	1.00053872529003	0.977573488676288	1.02404346312678
895	ebi-a-GCST90001689	finn-b-AB1_EARLY_SYPHILIS	Early syphilis || id:finn-b-AB1_EARLY_SYPHILIS	|| id:ebi-a-GCST90001689	Inverse variance weighted	42	0.00581608201168239	0.0172826106670871	0.73647275766726	-0.0280578348958084	0.0396899989191732	1.00583302825432	0.972332130447595	1.04048817173359
896	ebi-a-GCST90001689	finn-b-AB1_EARLY_SYPHILIS	Early syphilis || id:finn-b-AB1_EARLY_SYPHILIS	|| id:ebi-a-GCST90001689	MR Egger	42	0.0128516642536896	0.0183152010438244	0.486932987685738	-0.0230461297922062	0.0487494582995855	1.01293460180509	0.97721740389774	1.04995725970656
897	ebi-a-GCST90001689	finn-b-AB1_EARLY_SYPHILIS	Early syphilis || id:finn-b-AB1_EARLY_SYPHILIS	|| id:ebi-a-GCST90001689	Weighted median	42	0.00886831980544753	0.0241897130848375	0.71390596666346	-0.0385435178408339	0.056280157451729	1.00890775985631	0.962189831404771	1.05789401911699
898	ebi-a-GCST90001690	finn-b-AB1_EARLY_SYPHILIS	Early syphilis || id:finn-b-AB1_EARLY_SYPHILIS	|| id:ebi-a-GCST90001690	Inverse variance weighted	56	0.00907009105520021	0.0181554060865613	0.617370328122802	-0.02651450487446	0.0446546869848604	1.00911134897443	0.97383391839436	1.04566671523206
899	ebi-a-GCST90001690	finn-b-AB1_EARLY_SYPHILIS	Early syphilis || id:finn-b-AB1_EARLY_SYPHILIS	|| id:ebi-a-GCST90001690	MR Egger	56	0.0198751720336185	0.0197570564212526	0.318912593723901	-0.0188486585520367	0.0585990026192737	1.02007399831625	0.981327866585347	1.06034995792143
900	ebi-a-GCST90001690	finn-b-AB1_EARLY_SYPHILIS	Early syphilis || id:finn-b-AB1_EARLY_SYPHILIS	|| id:ebi-a-GCST90001690	Weighted median	56	0.0143988513433561	0.0261737889393925	0.582233753154094	-0.0369017749778532	0.0656994776645654	1.01450301414447	0.963770797107791	1.06790573941108
901	ebi-a-GCST90001691	finn-b-AB1_EARLY_SYPHILIS	Early syphilis || id:finn-b-AB1_EARLY_SYPHILIS	|| id:ebi-a-GCST90001691	Inverse variance weighted	27	-0.0301272832940821	0.0514599183406961	0.558244209206567	-0.130988723241847	0.0707341566536823	0.970322019905049	0.877227666619509	1.0732958593758
902	ebi-a-GCST90001691	finn-b-AB1_EARLY_SYPHILIS	Early syphilis || id:finn-b-AB1_EARLY_SYPHILIS	|| id:ebi-a-GCST90001691	MR Egger	27	-0.0270267246539055	0.0574003852403191	0.641833414202606	-0.139531479724931	0.0854780304171199	0.97333522912962	0.869765642790247	1.08923763098479
903	ebi-a-GCST90001691	finn-b-AB1_EARLY_SYPHILIS	Early syphilis || id:finn-b-AB1_EARLY_SYPHILIS	|| id:ebi-a-GCST90001691	Weighted median	27	-0.0802752317103946	0.0849690973555649	0.344782455304377	-0.246814662527302	0.0862641991065126	0.922862310456702	0.781285481590249	1.09009429220157
904	ebi-a-GCST90001692	finn-b-AB1_EARLY_SYPHILIS	Early syphilis || id:finn-b-AB1_EARLY_SYPHILIS	|| id:ebi-a-GCST90001692	Inverse variance weighted	28	0.0219752221477918	0.0280614721542382	0.433562463076043	-0.0330252632745151	0.0769757075700986	1.02221845577882	0.967514116705552	1.08001583986484
905	ebi-a-GCST90001692	finn-b-AB1_EARLY_SYPHILIS	Early syphilis || id:finn-b-AB1_EARLY_SYPHILIS	|| id:ebi-a-GCST90001692	MR Egger	28	0.0248230110225643	0.0309220278342789	0.42939016503135	-0.0357841635326224	0.0854301855777511	1.0251336671078	0.964848520507043	1.08918551783198
906	ebi-a-GCST90001692	finn-b-AB1_EARLY_SYPHILIS	Early syphilis || id:finn-b-AB1_EARLY_SYPHILIS	|| id:ebi-a-GCST90001692	Weighted median	28	0.0439615928774858	0.0328119340282159	0.18030875358035	-0.0203497978178173	0.108272983572789	1.04494222089383	0.97985586191064	1.11435190363347
907	ebi-a-GCST90001693	finn-b-AB1_EARLY_SYPHILIS	Early syphilis || id:finn-b-AB1_EARLY_SYPHILIS	|| id:ebi-a-GCST90001693	Inverse variance weighted	28	-0.0907716485171708	0.0552007134140991	0.100095118231512	-0.198965046808805	0.0174217497744634	0.913226223653591	0.819578539717679	1.01757439360953
908	ebi-a-GCST90001693	finn-b-AB1_EARLY_SYPHILIS	Early syphilis || id:finn-b-AB1_EARLY_SYPHILIS	|| id:ebi-a-GCST90001693	MR Egger	28	-0.074685841398599	0.0640043202493477	0.253847137231645	-0.20013430908732	0.0507626262901224	0.928034990711584	0.818620797481958	1.05207312913893
909	ebi-a-GCST90001693	finn-b-AB1_EARLY_SYPHILIS	Early syphilis || id:finn-b-AB1_EARLY_SYPHILIS	|| id:ebi-a-GCST90001693	Weighted median	28	-0.108297815687998	0.0685224626166867	0.113998873851527	-0.242601842416704	0.0260062110407078	0.89736030865346	0.784583839595449	1.02634732313865
910	ebi-a-GCST90001694	finn-b-AB1_EARLY_SYPHILIS	Early syphilis || id:finn-b-AB1_EARLY_SYPHILIS	|| id:ebi-a-GCST90001694	Inverse variance weighted	24	-0.278012420719885	0.140628042107627	0.048049040422401	-0.553643383250834	-0.00238145818893659	0.757287415401061	0.574851585744051	0.997621375232945
911	ebi-a-GCST90001694	finn-b-AB1_EARLY_SYPHILIS	Early syphilis || id:finn-b-AB1_EARLY_SYPHILIS	|| id:ebi-a-GCST90001694	MR Egger	24	-0.403126551965669	0.215929516713947	0.0752943805397673	-0.826348404725004	0.0200953007936666	0.668227528465128	0.437644472549842	1.02029857065716
912	ebi-a-GCST90001694	finn-b-AB1_EARLY_SYPHILIS	Early syphilis || id:finn-b-AB1_EARLY_SYPHILIS	|| id:ebi-a-GCST90001694	Weighted median	24	-0.313685539568464	0.213921521640801	0.142550775812042	-0.732971721984434	0.105600642847506	0.730748783610871	0.480479016344421	1.11137795113613
913	ebi-a-GCST90001695	finn-b-AB1_EARLY_SYPHILIS	Early syphilis || id:finn-b-AB1_EARLY_SYPHILIS	|| id:ebi-a-GCST90001695	Inverse variance weighted	338	-1.84175798947819e-05	5.08239146840035e-05	0.717067940537232	-0.000118032452675429	8.1197292885865e-05	0.999981582589708	0.99988197451288	1.00008120058948
914	ebi-a-GCST90001695	finn-b-AB1_EARLY_SYPHILIS	Early syphilis || id:finn-b-AB1_EARLY_SYPHILIS	|| id:ebi-a-GCST90001695	MR Egger	338	-2.73267676135412e-05	6.43667824377812e-05	0.671438159777968	-0.000153485661191592	9.883212596451e-05	0.999972673605759	0.99984652611713	1.00009883701002
915	ebi-a-GCST90001695	finn-b-AB1_EARLY_SYPHILIS	Early syphilis || id:finn-b-AB1_EARLY_SYPHILIS	|| id:ebi-a-GCST90001695	Weighted median	338	-6.33428680967982e-05	8.15458157463612e-05	0.437290681710453	-0.000223172666959666	9.64869307660697e-05	0.99993665913802	0.999776852234208	1.00009649158578
916	ebi-a-GCST90001696	finn-b-AB1_EARLY_SYPHILIS	Early syphilis || id:finn-b-AB1_EARLY_SYPHILIS	|| id:ebi-a-GCST90001696	Inverse variance weighted	51	0.000238390230531635	0.00215710460707612	0.912001757783167	-0.00398953479933756	0.00446631526040083	1.00023841864774	0.996018412822003	1.00447630411199
917	ebi-a-GCST90001696	finn-b-AB1_EARLY_SYPHILIS	Early syphilis || id:finn-b-AB1_EARLY_SYPHILIS	|| id:ebi-a-GCST90001696	MR Egger	51	0.000378177816333255	0.00256275040603237	0.883289914180542	-0.00464481297949019	0.0054011686121567	1.00037824933458	0.995365957482271	1.00541578121989
918	ebi-a-GCST90001696	finn-b-AB1_EARLY_SYPHILIS	Early syphilis || id:finn-b-AB1_EARLY_SYPHILIS	|| id:ebi-a-GCST90001696	Weighted median	51	-0.00345769796268447	0.00344607214165309	0.315680615615485	-0.0102119993603245	0.00329660343495558	0.996548272991015	0.989839966064417	1.00330204320801
919	ebi-a-GCST90001697	finn-b-AB1_EARLY_SYPHILIS	Early syphilis || id:finn-b-AB1_EARLY_SYPHILIS	|| id:ebi-a-GCST90001697	Inverse variance weighted	179	0.00242029751118836	0.00170636837801312	0.156076648400218	-0.000924184509717361	0.00576477953209407	1.00242322879559	0.999076242417257	1.00578142784954
920	ebi-a-GCST90001697	finn-b-AB1_EARLY_SYPHILIS	Early syphilis || id:finn-b-AB1_EARLY_SYPHILIS	|| id:ebi-a-GCST90001697	MR Egger	179	0.00139108856418364	0.00225512870957333	0.538122675211525	-0.00302896370658009	0.00581114083494736	1.00139205657669	0.996975618975894	1.00582805826784
921	ebi-a-GCST90001697	finn-b-AB1_EARLY_SYPHILIS	Early syphilis || id:finn-b-AB1_EARLY_SYPHILIS	|| id:ebi-a-GCST90001697	Weighted median	179	0.00147490115124792	0.00270931181191224	0.586178485380812	-0.00383535000010007	0.00678515230259592	1.00147598935288	0.996171995560779	1.00680822359972
922	ebi-a-GCST90001698	finn-b-AB1_EARLY_SYPHILIS	Early syphilis || id:finn-b-AB1_EARLY_SYPHILIS	|| id:ebi-a-GCST90001698	Inverse variance weighted	713	2.86926178709945e-05	3.06166657075729e-05	0.348677883995199	-3.13160469158484e-05	8.87012826578374e-05	1.00002869302951	0.999968684443426	1.00008870521673
923	ebi-a-GCST90001698	finn-b-AB1_EARLY_SYPHILIS	Early syphilis || id:finn-b-AB1_EARLY_SYPHILIS	|| id:ebi-a-GCST90001698	MR Egger	713	1.98304420827762e-05	4.09075398695063e-05	0.627994120507367	-6.03483360614562e-05	0.000100009220227009	1.00001983063871	0.999939653484863	1.00010001422132
924	ebi-a-GCST90001698	finn-b-AB1_EARLY_SYPHILIS	Early syphilis || id:finn-b-AB1_EARLY_SYPHILIS	|| id:ebi-a-GCST90001698	Weighted median	713	-3.38078594084531e-05	5.23376065978279e-05	0.518307004736626	-0.000136389568340196	6.87738495232896e-05	0.999966192712071	0.999863619732294	1.0000687762145
925	ebi-a-GCST90001699	finn-b-AB1_EARLY_SYPHILIS	Early syphilis || id:finn-b-AB1_EARLY_SYPHILIS	|| id:ebi-a-GCST90001699	Inverse variance weighted	33	-0.00132161465642753	0.00187839099497367	0.481688957758199	-0.00500326100657592	0.00236003169372086	0.998679258291613	0.995009234455735	1.00236281876061
926	ebi-a-GCST90001699	finn-b-AB1_EARLY_SYPHILIS	Early syphilis || id:finn-b-AB1_EARLY_SYPHILIS	|| id:ebi-a-GCST90001699	MR Egger	33	-0.00144827084447602	0.0020362751828344	0.48225621252023	-0.00543937020283145	0.00254282851387942	0.998552777393638	0.994575396385492	1.00254606424436
927	ebi-a-GCST90001699	finn-b-AB1_EARLY_SYPHILIS	Early syphilis || id:finn-b-AB1_EARLY_SYPHILIS	|| id:ebi-a-GCST90001699	Weighted median	33	-0.00169819376321764	0.00249459000542689	0.496029282437087	-0.00658759017385434	0.00319120264741906	0.998303247351931	0.993434060430438	1.00319629995533
928	ebi-a-GCST90001700	finn-b-AB1_EARLY_SYPHILIS	Early syphilis || id:finn-b-AB1_EARLY_SYPHILIS	|| id:ebi-a-GCST90001700	Inverse variance weighted	201	-0.000125870116698279	0.0013307825482653	0.92464562898115	-0.00273420391129826	0.0024824636779017	0.999874137804613	0.997269530619784	1.00248554754219
929	ebi-a-GCST90001700	finn-b-AB1_EARLY_SYPHILIS	Early syphilis || id:finn-b-AB1_EARLY_SYPHILIS	|| id:ebi-a-GCST90001700	MR Egger	201	-0.00182704052204026	0.00181851728784933	0.316267709393354	-0.00539133440622495	0.00173725336214443	0.998174627500491	0.994623172754421	1.001738763261
930	ebi-a-GCST90001700	finn-b-AB1_EARLY_SYPHILIS	Early syphilis || id:finn-b-AB1_EARLY_SYPHILIS	|| id:ebi-a-GCST90001700	Weighted median	201	-0.00197957150642757	0.00218583780875234	0.365129008627969	-0.00626381361158216	0.00230467059872702	0.998022386552994	0.993755763172462	1.0023073283934
931	ebi-a-GCST90001701	finn-b-AB1_EARLY_SYPHILIS	Early syphilis || id:finn-b-AB1_EARLY_SYPHILIS	|| id:ebi-a-GCST90001701	Inverse variance weighted	16	0.134172895322048	0.145009565679862	0.354825858082155	-0.150045853410481	0.418391644054578	1.14359052400501	0.860668510933731	1.51951566715883
932	ebi-a-GCST90001701	finn-b-AB1_EARLY_SYPHILIS	Early syphilis || id:finn-b-AB1_EARLY_SYPHILIS	|| id:ebi-a-GCST90001701	MR Egger	16	0.232137105888315	0.204291543204162	0.274907083899874	-0.168274318791843	0.632548530568473	1.26129264762284	0.845121970045916	1.88240182995244
933	ebi-a-GCST90001701	finn-b-AB1_EARLY_SYPHILIS	Early syphilis || id:finn-b-AB1_EARLY_SYPHILIS	|| id:ebi-a-GCST90001701	Weighted median	16	0.132924214840789	0.162691303030325	0.413909388923809	-0.185950739098647	0.451799168780225	1.14216343601302	0.830314496014994	1.5711363836547
934	ebi-a-GCST90001702	finn-b-AB1_EARLY_SYPHILIS	Early syphilis || id:finn-b-AB1_EARLY_SYPHILIS	|| id:ebi-a-GCST90001702	Inverse variance weighted	19	0.0422162379521234	0.0917027744335598	0.645258242253938	-0.137521199937654	0.221953675841901	1.04312001650116	0.871515873719123	1.24851354018603
935	ebi-a-GCST90001702	finn-b-AB1_EARLY_SYPHILIS	Early syphilis || id:finn-b-AB1_EARLY_SYPHILIS	|| id:ebi-a-GCST90001702	MR Egger	19	-0.0234184273918121	0.123248857744289	0.851552229177383	-0.264986188570618	0.218149333786994	0.976853655919427	0.76721654625983	1.24377279105237
936	ebi-a-GCST90001702	finn-b-AB1_EARLY_SYPHILIS	Early syphilis || id:finn-b-AB1_EARLY_SYPHILIS	|| id:ebi-a-GCST90001702	Weighted median	19	-0.0110157249967584	0.120431470686868	0.927120077207449	-0.24706140754302	0.225029957549503	0.989044725927976	0.7810927270734	1.25236023327359
937	ebi-a-GCST90001703	finn-b-AB1_EARLY_SYPHILIS	Early syphilis || id:finn-b-AB1_EARLY_SYPHILIS	|| id:ebi-a-GCST90001703	Inverse variance weighted	18	0.0271020060153674	0.093878001845729	0.772815634901076	-0.156898877602262	0.211102889632996	1.02747260580455	0.854790492911607	1.23503942127718
938	ebi-a-GCST90001703	finn-b-AB1_EARLY_SYPHILIS	Early syphilis || id:finn-b-AB1_EARLY_SYPHILIS	|| id:ebi-a-GCST90001703	MR Egger	18	-0.0316250272201368	0.128180829606701	0.808261012992439	-0.282859453249271	0.219609398808997	0.96886981378134	0.753625700060145	1.24559010657648
939	ebi-a-GCST90001703	finn-b-AB1_EARLY_SYPHILIS	Early syphilis || id:finn-b-AB1_EARLY_SYPHILIS	|| id:ebi-a-GCST90001703	Weighted median	18	-0.0340422023894701	0.121245061139659	0.778885381538527	-0.271682522223202	0.203598117444262	0.966530713871157	0.762096171285416	1.22580542463639
940	ebi-a-GCST90001704	finn-b-AB1_EARLY_SYPHILIS	Early syphilis || id:finn-b-AB1_EARLY_SYPHILIS	|| id:ebi-a-GCST90001704	Inverse variance weighted	22	-0.0305845271548247	0.0860543372570067	0.72228284873634	-0.199251028178558	0.138081973868908	0.969878447536604	0.819344189035833	1.14806965812859
941	ebi-a-GCST90001704	finn-b-AB1_EARLY_SYPHILIS	Early syphilis || id:finn-b-AB1_EARLY_SYPHILIS	|| id:ebi-a-GCST90001704	MR Egger	22	-0.0182092645047105	0.111771162480244	0.872219783039201	-0.237280742965989	0.200862213956568	0.981955522420036	0.788769815353173	1.22245632279864
942	ebi-a-GCST90001704	finn-b-AB1_EARLY_SYPHILIS	Early syphilis || id:finn-b-AB1_EARLY_SYPHILIS	|| id:ebi-a-GCST90001704	Weighted median	22	-0.0675991928026277	0.116872132271231	0.562992063917218	-0.296668572054241	0.161470186448985	0.934635006952066	0.743290318726717	1.1752374196353
943	ebi-a-GCST90001705	finn-b-AB1_EARLY_SYPHILIS	Early syphilis || id:finn-b-AB1_EARLY_SYPHILIS	|| id:ebi-a-GCST90001705	Inverse variance weighted	22	0.0189341825384896	0.0934773795633141	0.839483936620424	-0.164281481405606	0.202149846482585	1.01911457087595	0.848503150403408	1.2240314111714
944	ebi-a-GCST90001705	finn-b-AB1_EARLY_SYPHILIS	Early syphilis || id:finn-b-AB1_EARLY_SYPHILIS	|| id:ebi-a-GCST90001705	MR Egger	22	0.0313108297521632	0.121226283699084	0.79882689181512	-0.206292686298041	0.268914345802368	1.03180617010377	0.813594913347814	1.30854305404081
945	ebi-a-GCST90001705	finn-b-AB1_EARLY_SYPHILIS	Early syphilis || id:finn-b-AB1_EARLY_SYPHILIS	|| id:ebi-a-GCST90001705	Weighted median	22	-0.029423271494047	0.116042121025805	0.799837957214592	-0.256865828704625	0.198019285716531	0.971005378574955	0.773471984541866	1.21898590261152
946	ebi-a-GCST90001706	finn-b-AB1_EARLY_SYPHILIS	Early syphilis || id:finn-b-AB1_EARLY_SYPHILIS	|| id:ebi-a-GCST90001706	Inverse variance weighted	27	-0.066337693681489	0.0884581531896976	0.453295020833257	-0.239715673933296	0.107040286570318	0.935814792184481	0.786851551671278	1.11297909168659
947	ebi-a-GCST90001706	finn-b-AB1_EARLY_SYPHILIS	Early syphilis || id:finn-b-AB1_EARLY_SYPHILIS	|| id:ebi-a-GCST90001706	MR Egger	27	-0.0353819199510837	0.134861736705734	0.795196038564835	-0.299710923894322	0.228947083992154	0.965236702698237	0.741032404484186	1.25727550724895
948	ebi-a-GCST90001706	finn-b-AB1_EARLY_SYPHILIS	Early syphilis || id:finn-b-AB1_EARLY_SYPHILIS	|| id:ebi-a-GCST90001706	Weighted median	27	-0.0885597846444832	0.117093562754109	0.44945950330529	-0.318063167642537	0.140943598353571	0.915248391300635	0.72755682891334	1.15135970757025
949	ebi-a-GCST90001707	finn-b-AB1_EARLY_SYPHILIS	Early syphilis || id:finn-b-AB1_EARLY_SYPHILIS	|| id:ebi-a-GCST90001707	Inverse variance weighted	18	-0.135733355580905	0.101807687093826	0.182455393308206	-0.335276422284804	0.0638097111229938	0.873075402137405	0.715140378291039	1.06588955253646
950	ebi-a-GCST90001707	finn-b-AB1_EARLY_SYPHILIS	Early syphilis || id:finn-b-AB1_EARLY_SYPHILIS	|| id:ebi-a-GCST90001707	MR Egger	18	-0.0874806346307665	0.145953217568511	0.557315972578404	-0.373548941065048	0.198587671803515	0.916236614739426	0.688287299958508	1.21967895418057
951	ebi-a-GCST90001707	finn-b-AB1_EARLY_SYPHILIS	Early syphilis || id:finn-b-AB1_EARLY_SYPHILIS	|| id:ebi-a-GCST90001707	Weighted median	18	-0.0898377172072752	0.122156253100779	0.462075942381187	-0.329263973284802	0.149588538870252	0.914079512611494	0.719453075286898	1.16135629143412
952	ebi-a-GCST90001708	finn-b-AB1_EARLY_SYPHILIS	Early syphilis || id:finn-b-AB1_EARLY_SYPHILIS	|| id:ebi-a-GCST90001708	Inverse variance weighted	27	0.058370723148644	0.0881639200149789	0.507926094926782	-0.114430560080715	0.231172006378003	1.06010792942047	0.891873867917311	1.26007596191209
953	ebi-a-GCST90001708	finn-b-AB1_EARLY_SYPHILIS	Early syphilis || id:finn-b-AB1_EARLY_SYPHILIS	|| id:ebi-a-GCST90001708	MR Egger	27	-0.0194801377477979	0.123142774478019	0.875576790496975	-0.260839975724716	0.22187970022912	0.980708374072281	0.77040419312412	1.24842118404792
954	ebi-a-GCST90001708	finn-b-AB1_EARLY_SYPHILIS	Early syphilis || id:finn-b-AB1_EARLY_SYPHILIS	|| id:ebi-a-GCST90001708	Weighted median	27	-0.086964370098607	0.121811425296568	0.475272804639299	-0.325714763679879	0.151786023482665	0.916709757329542	0.722011101852963	1.16391116012829
955	ebi-a-GCST90001709	finn-b-AB1_EARLY_SYPHILIS	Early syphilis || id:finn-b-AB1_EARLY_SYPHILIS	|| id:ebi-a-GCST90001709	Inverse variance weighted	25	0.0218770163740467	0.0753885768970748	0.771670832855657	-0.12588459434422	0.169638627092313	1.0221180729536	0.881716595994059	1.18487659164513
956	ebi-a-GCST90001709	finn-b-AB1_EARLY_SYPHILIS	Early syphilis || id:finn-b-AB1_EARLY_SYPHILIS	|| id:ebi-a-GCST90001709	MR Egger	25	0.0329370542278047	0.0974674930010804	0.738482019090759	-0.158099232054313	0.223973340509922	1.03348548365202	0.853765056904333	1.25103766695752
957	ebi-a-GCST90001709	finn-b-AB1_EARLY_SYPHILIS	Early syphilis || id:finn-b-AB1_EARLY_SYPHILIS	|| id:ebi-a-GCST90001709	Weighted median	25	-0.0952520644028764	0.104204911052161	0.360672595723328	-0.299493690065112	0.108989561259359	0.909143742809256	0.741193399277106	1.11515070951166
958	ebi-a-GCST90001710	finn-b-AB1_EARLY_SYPHILIS	Early syphilis || id:finn-b-AB1_EARLY_SYPHILIS	|| id:ebi-a-GCST90001710	Inverse variance weighted	22	-0.139047906131284	0.129458479315552	0.282789795475669	-0.392786525589766	0.114690713327197	0.870186340198642	0.675172864331987	1.12152651072182
959	ebi-a-GCST90001710	finn-b-AB1_EARLY_SYPHILIS	Early syphilis || id:finn-b-AB1_EARLY_SYPHILIS	|| id:ebi-a-GCST90001710	MR Egger	22	-0.102858875172193	0.174854205518486	0.562945757935727	-0.445573117988426	0.239855367644039	0.90225429497921	0.640457113336128	1.27106529985746
960	ebi-a-GCST90001710	finn-b-AB1_EARLY_SYPHILIS	Early syphilis || id:finn-b-AB1_EARLY_SYPHILIS	|| id:ebi-a-GCST90001710	Weighted median	22	-0.0940085022416028	0.127805152183281	0.461997824710194	-0.344506600520834	0.156489596037628	0.910275022829697	0.708569875241176	1.16939859587676
961	ebi-a-GCST90001711	finn-b-AB1_EARLY_SYPHILIS	Early syphilis || id:finn-b-AB1_EARLY_SYPHILIS	|| id:ebi-a-GCST90001711	Inverse variance weighted	18	-0.122752853913118	0.10783355359949	0.254972319006842	-0.334106618968117	0.088600911141882	0.884482231872957	0.715977441381594	1.09264450705231
962	ebi-a-GCST90001711	finn-b-AB1_EARLY_SYPHILIS	Early syphilis || id:finn-b-AB1_EARLY_SYPHILIS	|| id:ebi-a-GCST90001711	MR Egger	18	-0.068882405129976	0.145788790855055	0.642964010662863	-0.354628435205883	0.216863624945931	0.933436440961368	0.701434022982776	1.24217468894579
963	ebi-a-GCST90001711	finn-b-AB1_EARLY_SYPHILIS	Early syphilis || id:finn-b-AB1_EARLY_SYPHILIS	|| id:ebi-a-GCST90001711	Weighted median	18	-0.10757240791653	0.125120667413184	0.389927244931713	-0.352808916046371	0.13766410021331	0.898011496955136	0.702711457432526	1.14759001028674
964	ebi-a-GCST90001712	finn-b-AB1_EARLY_SYPHILIS	Early syphilis || id:finn-b-AB1_EARLY_SYPHILIS	|| id:ebi-a-GCST90001712	Inverse variance weighted	17	0.0459698892975223	0.0925613776542207	0.619441365410135	-0.13545041090475	0.227390189499795	1.04704288328554	0.873322469125818	1.25531958491378
965	ebi-a-GCST90001712	finn-b-AB1_EARLY_SYPHILIS	Early syphilis || id:finn-b-AB1_EARLY_SYPHILIS	|| id:ebi-a-GCST90001712	MR Egger	17	-0.0484785092634126	0.127184183596475	0.708423394102999	-0.297759509112504	0.200802490585679	0.952677812833767	0.742479877923301	1.22238331576642
966	ebi-a-GCST90001712	finn-b-AB1_EARLY_SYPHILIS	Early syphilis || id:finn-b-AB1_EARLY_SYPHILIS	|| id:ebi-a-GCST90001712	Weighted median	17	0.0151362079796404	0.125321123693553	0.903865780631338	-0.230493194459724	0.260765610419005	1.01525134053228	0.794141839548115	1.29792341005369
967	ebi-a-GCST90001713	finn-b-AB1_EARLY_SYPHILIS	Early syphilis || id:finn-b-AB1_EARLY_SYPHILIS	|| id:ebi-a-GCST90001713	Inverse variance weighted	15	-0.268091605567003	0.190305314961185	0.158910669566796	-0.641090022890926	0.104906811756919	0.764837714501165	0.526717976368065	1.11060711000794
968	ebi-a-GCST90001713	finn-b-AB1_EARLY_SYPHILIS	Early syphilis || id:finn-b-AB1_EARLY_SYPHILIS	|| id:ebi-a-GCST90001713	MR Egger	15	-0.689499012915133	0.35272828678581	0.0724611567105782	-1.38084645501532	0.0018484291850549	0.501827415154051	0.251365693232615	1.00185013858335
969	ebi-a-GCST90001713	finn-b-AB1_EARLY_SYPHILIS	Early syphilis || id:finn-b-AB1_EARLY_SYPHILIS	|| id:ebi-a-GCST90001713	Weighted median	15	-0.377194232764951	0.244406101285327	0.122755724741182	-0.856230191284192	0.10184172575429	0.685782859458186	0.424760333080909	1.10720821531389
970	ebi-a-GCST90001714	finn-b-AB1_EARLY_SYPHILIS	Early syphilis || id:finn-b-AB1_EARLY_SYPHILIS	|| id:ebi-a-GCST90001714	Inverse variance weighted	4	0.273341027291285	0.230428541386179	0.235531861145423	-0.178298913825626	0.724980968408195	1.31434839707798	0.836692287213592	2.06469180522093
971	ebi-a-GCST90001714	finn-b-AB1_EARLY_SYPHILIS	Early syphilis || id:finn-b-AB1_EARLY_SYPHILIS	|| id:ebi-a-GCST90001714	MR Egger	4	0.35459747176257	0.296631048996395	0.354443778788132	-0.226799384270365	0.935994327795504	1.42560669182225	0.797080673172117	2.54974748249797
972	ebi-a-GCST90001714	finn-b-AB1_EARLY_SYPHILIS	Early syphilis || id:finn-b-AB1_EARLY_SYPHILIS	|| id:ebi-a-GCST90001714	Weighted median	4	0.314659636848686	0.281985044587657	0.264476289269555	-0.238031050543122	0.867350324240494	1.36979300454106	0.788178217352085	2.38059468528989
973	ebi-a-GCST90001715	finn-b-AB1_EARLY_SYPHILIS	Early syphilis || id:finn-b-AB1_EARLY_SYPHILIS	|| id:ebi-a-GCST90001715	Inverse variance weighted	17	-0.00144008756387496	0.096474092713285	0.98809026411749	-0.190529309281914	0.187649134154164	0.998560948864645	0.82652153262144	1.2064101529635
974	ebi-a-GCST90001715	finn-b-AB1_EARLY_SYPHILIS	Early syphilis || id:finn-b-AB1_EARLY_SYPHILIS	|| id:ebi-a-GCST90001715	MR Egger	17	-0.0546403627520681	0.131540998682183	0.683739962481633	-0.312460720169148	0.203179994665011	0.946825600483338	0.73164436724921	1.22529299460222
975	ebi-a-GCST90001715	finn-b-AB1_EARLY_SYPHILIS	Early syphilis || id:finn-b-AB1_EARLY_SYPHILIS	|| id:ebi-a-GCST90001715	Weighted median	17	-0.0447123736451618	0.118985503839623	0.707080451271886	-0.277923961170823	0.188499213880499	0.956272491452145	0.757354407667347	1.20743613379715
976	ebi-a-GCST90001716	finn-b-AB1_EARLY_SYPHILIS	Early syphilis || id:finn-b-AB1_EARLY_SYPHILIS	|| id:ebi-a-GCST90001716	Inverse variance weighted	23	-0.0231488564828214	0.090531130574723	0.798182099422837	-0.200589872409278	0.154292159443636	0.977117022743827	0.818247948806572	1.16683173789594
977	ebi-a-GCST90001716	finn-b-AB1_EARLY_SYPHILIS	Early syphilis || id:finn-b-AB1_EARLY_SYPHILIS	|| id:ebi-a-GCST90001716	MR Egger	23	-0.0222311913237499	0.124513984116695	0.860007219080282	-0.266278600192472	0.221816217544972	0.978014100537499	0.766225627154579	1.24834193343576
978	ebi-a-GCST90001716	finn-b-AB1_EARLY_SYPHILIS	Early syphilis || id:finn-b-AB1_EARLY_SYPHILIS	|| id:ebi-a-GCST90001716	Weighted median	23	-0.0410141794454818	0.126096554888553	0.744984217660303	-0.288163427027046	0.206135068136082	0.959815520199468	0.749639070942947	1.2289191806091
979	ebi-a-GCST90001717	finn-b-AB1_EARLY_SYPHILIS	Early syphilis || id:finn-b-AB1_EARLY_SYPHILIS	|| id:ebi-a-GCST90001717	Inverse variance weighted	24	-0.0224263274415012	0.083510254380298	0.788279231551806	-0.186106426026885	0.141253771143883	0.977823273282065	0.830185236963871	1.15171688341365
980	ebi-a-GCST90001717	finn-b-AB1_EARLY_SYPHILIS	Early syphilis || id:finn-b-AB1_EARLY_SYPHILIS	|| id:ebi-a-GCST90001717	MR Egger	24	-0.0639270560078797	0.109122612164006	0.563953490711487	-0.277807375849331	0.149953263833571	0.938073423855565	0.757442709221681	1.16177994431861
981	ebi-a-GCST90001717	finn-b-AB1_EARLY_SYPHILIS	Early syphilis || id:finn-b-AB1_EARLY_SYPHILIS	|| id:ebi-a-GCST90001717	Weighted median	24	-0.0626264854220962	0.116596889413278	0.5911849387943	-0.291156388672122	0.165903417827929	0.939294248270015	0.74739878417449	1.18045908491491
982	ebi-a-GCST90001718	finn-b-AB1_EARLY_SYPHILIS	Early syphilis || id:finn-b-AB1_EARLY_SYPHILIS	|| id:ebi-a-GCST90001718	Inverse variance weighted	19	-0.00872864122358715	0.092086175699139	0.924483418670466	-0.1892175455939	0.171760263146725	0.991309342768663	0.82760644497404	1.18739313719489
983	ebi-a-GCST90001718	finn-b-AB1_EARLY_SYPHILIS	Early syphilis || id:finn-b-AB1_EARLY_SYPHILIS	|| id:ebi-a-GCST90001718	MR Egger	19	-0.0397749162837287	0.12899527814303	0.761566886753393	-0.292605661444067	0.21305582887661	0.961005721549752	0.746316384002805	1.23745373496703
984	ebi-a-GCST90001718	finn-b-AB1_EARLY_SYPHILIS	Early syphilis || id:finn-b-AB1_EARLY_SYPHILIS	|| id:ebi-a-GCST90001718	Weighted median	19	-0.0205246672302769	0.12275344617846	0.867210819017269	-0.261121421740058	0.220072087279505	0.979684530072558	0.770187396443474	1.24616656010669
985	ebi-a-GCST90001719	finn-b-AB1_EARLY_SYPHILIS	Early syphilis || id:finn-b-AB1_EARLY_SYPHILIS	|| id:ebi-a-GCST90001719	Inverse variance weighted	24	0.0269990956200292	0.0905655025050922	0.765614038035555	-0.150509289289951	0.20450748053001	1.02736687363305	0.860269738675257	1.22692063382805
986	ebi-a-GCST90001719	finn-b-AB1_EARLY_SYPHILIS	Early syphilis || id:finn-b-AB1_EARLY_SYPHILIS	|| id:ebi-a-GCST90001719	MR Egger	24	-0.0737476195365939	0.120150866685395	0.545647880883561	-0.309243318239968	0.161748079166781	0.928906102012508	0.734002152184853	1.17556405493858
987	ebi-a-GCST90001719	finn-b-AB1_EARLY_SYPHILIS	Early syphilis || id:finn-b-AB1_EARLY_SYPHILIS	|| id:ebi-a-GCST90001719	Weighted median	24	-0.0327002516766306	0.120070462381609	0.785358925228516	-0.268038357944583	0.202637854591322	0.967828621120621	0.764878441375294	1.22462889420183
988	ebi-a-GCST90001720	finn-b-AB1_EARLY_SYPHILIS	Early syphilis || id:finn-b-AB1_EARLY_SYPHILIS	|| id:ebi-a-GCST90001720	Inverse variance weighted	25	0.0453330326532207	0.0953225998571684	0.634377285024787	-0.141499263066829	0.232165328373271	1.04637627935655	0.86805581528378	1.26132824493794
989	ebi-a-GCST90001720	finn-b-AB1_EARLY_SYPHILIS	Early syphilis || id:finn-b-AB1_EARLY_SYPHILIS	|| id:ebi-a-GCST90001720	MR Egger	25	0.00449321324337301	0.129742618111947	0.9726721951211	-0.249802318256043	0.258788744742789	1.00450332286188	0.778954752986417	1.2953601242846
990	ebi-a-GCST90001720	finn-b-AB1_EARLY_SYPHILIS	Early syphilis || id:finn-b-AB1_EARLY_SYPHILIS	|| id:ebi-a-GCST90001720	Weighted median	25	-0.0867565251926092	0.1284298667655	0.499347518157781	-0.338479064052989	0.164966013667771	0.916900310584957	0.712853703500025	1.17935303614616
991	ebi-a-GCST90001721	finn-b-AB1_EARLY_SYPHILIS	Early syphilis || id:finn-b-AB1_EARLY_SYPHILIS	|| id:ebi-a-GCST90001721	Inverse variance weighted	22	0.00930311185228854	0.156644744853278	0.952641577221926	-0.297720588060137	0.316326811764714	1.00934652030416	0.742508776583891	1.37207859378752
992	ebi-a-GCST90001721	finn-b-AB1_EARLY_SYPHILIS	Early syphilis || id:finn-b-AB1_EARLY_SYPHILIS	|| id:ebi-a-GCST90001721	MR Egger	22	0.294389465484604	0.222210463028127	0.200168701065717	-0.141143042050525	0.729921973019733	1.34230658396161	0.868365090090332	2.07491870171709
993	ebi-a-GCST90001721	finn-b-AB1_EARLY_SYPHILIS	Early syphilis || id:finn-b-AB1_EARLY_SYPHILIS	|| id:ebi-a-GCST90001721	Weighted median	22	0.211806474637861	0.21606022927905	0.326932043655614	-0.211671574749076	0.635284524024799	1.23590868225804	0.809230425633802	1.88755912098148
994	ebi-a-GCST90001722	finn-b-AB1_EARLY_SYPHILIS	Early syphilis || id:finn-b-AB1_EARLY_SYPHILIS	|| id:ebi-a-GCST90001722	Inverse variance weighted	20	0.0137494142235024	0.205983901188534	0.946780772008812	-0.389979032106023	0.417477860553028	1.01384437212531	0.677071071103761	1.51812779301665
995	ebi-a-GCST90001722	finn-b-AB1_EARLY_SYPHILIS	Early syphilis || id:finn-b-AB1_EARLY_SYPHILIS	|| id:ebi-a-GCST90001722	MR Egger	20	-0.0320174883190264	0.372520341551014	0.932456352012481	-0.762157357759015	0.698122381120962	0.968489644675215	0.466658590737558	2.00997519484351
996	ebi-a-GCST90001722	finn-b-AB1_EARLY_SYPHILIS	Early syphilis || id:finn-b-AB1_EARLY_SYPHILIS	|| id:ebi-a-GCST90001722	Weighted median	20	-0.128901958879219	0.267365737525579	0.629721793586743	-0.652938804429354	0.395134886670916	0.879060145362817	0.520513838456041	1.48458442806715
997	ebi-a-GCST90001723	finn-b-AB1_EARLY_SYPHILIS	Early syphilis || id:finn-b-AB1_EARLY_SYPHILIS	|| id:ebi-a-GCST90001723	Inverse variance weighted	29	-0.189347264081395	0.117626191000903	0.107455223964629	-0.419894598443166	0.0412000702803756	0.827499096080475	0.657116077222633	1.04206057004143
998	ebi-a-GCST90001723	finn-b-AB1_EARLY_SYPHILIS	Early syphilis || id:finn-b-AB1_EARLY_SYPHILIS	|| id:ebi-a-GCST90001723	MR Egger	29	-0.25457081163047	0.166772649553427	0.138527227700667	-0.581445204755187	0.0723035814942467	0.775249154490413	0.559089783208611	1.07498163906502
999	ebi-a-GCST90001723	finn-b-AB1_EARLY_SYPHILIS	Early syphilis || id:finn-b-AB1_EARLY_SYPHILIS	|| id:ebi-a-GCST90001723	Weighted median	29	-0.257598502517936	0.173229313947362	0.13700488168634	-0.597127957854766	0.0819309528188938	0.772905489426872	0.550390111882156	1.08538086475307
1000	ebi-a-GCST90001724	finn-b-AB1_EARLY_SYPHILIS	Early syphilis || id:finn-b-AB1_EARLY_SYPHILIS	|| id:ebi-a-GCST90001724	Inverse variance weighted	33	0.0593501770308175	0.0795168440644563	0.455434897749938	-0.0965028373355169	0.215203191397152	1.06114676491014	0.908007321274673	1.24011385183385
1001	ebi-a-GCST90001724	finn-b-AB1_EARLY_SYPHILIS	Early syphilis || id:finn-b-AB1_EARLY_SYPHILIS	|| id:ebi-a-GCST90001724	MR Egger	33	0.035296210179596	0.0982709473509794	0.721901114131678	-0.157314846628324	0.227907266987516	1.03592651533693	0.854435000484829	1.25596885025681
1002	ebi-a-GCST90001724	finn-b-AB1_EARLY_SYPHILIS	Early syphilis || id:finn-b-AB1_EARLY_SYPHILIS	|| id:ebi-a-GCST90001724	Weighted median	33	0.0865739387925154	0.117990485208824	0.463109280450237	-0.14468741221678	0.317835289801811	1.09043198996184	0.865292730777334	1.3741499060832
1003	ebi-a-GCST90001725	finn-b-AB1_EARLY_SYPHILIS	Early syphilis || id:finn-b-AB1_EARLY_SYPHILIS	|| id:ebi-a-GCST90001725	Inverse variance weighted	26	-0.0569704221659673	0.0804179148014068	0.478678586091805	-0.214589535176725	0.10064869084479	0.944622008826328	0.806872565019935	1.10588806491028
1004	ebi-a-GCST90001725	finn-b-AB1_EARLY_SYPHILIS	Early syphilis || id:finn-b-AB1_EARLY_SYPHILIS	|| id:ebi-a-GCST90001725	MR Egger	26	-0.0330373618596838	0.0959114901203635	0.733502898915409	-0.221023882495596	0.154949158776229	0.967502411224419	0.801697533523746	1.16759859745451
1005	ebi-a-GCST90001725	finn-b-AB1_EARLY_SYPHILIS	Early syphilis || id:finn-b-AB1_EARLY_SYPHILIS	|| id:ebi-a-GCST90001725	Weighted median	26	-0.00113403743402875	0.0882867881748385	0.989751512115983	-0.174176142256712	0.171908067388655	0.998866605343421	0.84014889890137	1.187568651908
1006	ebi-a-GCST90001726	finn-b-AB1_EARLY_SYPHILIS	Early syphilis || id:finn-b-AB1_EARLY_SYPHILIS	|| id:ebi-a-GCST90001726	Inverse variance weighted	32	0.0366724019608154	0.0778191091951179	0.637460870240127	-0.115853052061616	0.189197855983247	1.03735313031603	0.890606086410515	1.2082799942605
1007	ebi-a-GCST90001726	finn-b-AB1_EARLY_SYPHILIS	Early syphilis || id:finn-b-AB1_EARLY_SYPHILIS	|| id:ebi-a-GCST90001726	MR Egger	32	-0.0336242072444425	0.0929499780158207	0.72007800984886	-0.215806164155451	0.148557749666566	0.966934803464936	0.805891497393857	1.16015979468119
1008	ebi-a-GCST90001726	finn-b-AB1_EARLY_SYPHILIS	Early syphilis || id:finn-b-AB1_EARLY_SYPHILIS	|| id:ebi-a-GCST90001726	Weighted median	32	0.00745413792088001	0.0962930279582835	0.938296604074472	-0.181280196877356	0.196188472719116	1.00748198916628	0.83420158526675	1.21675620907611
1009	ebi-a-GCST90001727	finn-b-AB1_EARLY_SYPHILIS	Early syphilis || id:finn-b-AB1_EARLY_SYPHILIS	|| id:ebi-a-GCST90001727	Inverse variance weighted	19	-0.0184544808732749	0.0685975710018617	0.787910227519746	-0.152905720036924	0.115996758290374	0.98171476037334	0.858210630063834	1.12299223171263
1010	ebi-a-GCST90001727	finn-b-AB1_EARLY_SYPHILIS	Early syphilis || id:finn-b-AB1_EARLY_SYPHILIS	|| id:ebi-a-GCST90001727	MR Egger	19	0.0561897964035669	0.0803420336530987	0.493772350530472	-0.101280589556507	0.21366018236364	1.05779843102336	0.903679434297276	1.23820182047807
1011	ebi-a-GCST90001727	finn-b-AB1_EARLY_SYPHILIS	Early syphilis || id:finn-b-AB1_EARLY_SYPHILIS	|| id:ebi-a-GCST90001727	Weighted median	19	0.0149545416871853	0.0871512064430643	0.863757468437648	-0.155861822941221	0.185770906315591	1.01506692033731	0.855677417191485	1.2041463664484
1012	ebi-a-GCST90001728	finn-b-AB1_EARLY_SYPHILIS	Early syphilis || id:finn-b-AB1_EARLY_SYPHILIS	|| id:ebi-a-GCST90001728	Inverse variance weighted	22	-0.0305448131314307	0.070053808122284	0.662822718927116	-0.167850277051107	0.106760650788246	0.969916966076817	0.84548041302925	1.11266790641915
1013	ebi-a-GCST90001728	finn-b-AB1_EARLY_SYPHILIS	Early syphilis || id:finn-b-AB1_EARLY_SYPHILIS	|| id:ebi-a-GCST90001728	MR Egger	22	-0.00475410486363695	0.103651313838639	0.963871683582142	-0.207910679987368	0.198402470260095	0.995257178005827	0.812279586294734	1.21945308867175
1014	ebi-a-GCST90001728	finn-b-AB1_EARLY_SYPHILIS	Early syphilis || id:finn-b-AB1_EARLY_SYPHILIS	|| id:ebi-a-GCST90001728	Weighted median	22	-0.0638811337736258	0.0989300171108911	0.518460423383	-0.257783967310972	0.130021699763721	0.938116503272227	0.772762155962306	1.13885309589959
1015	ebi-a-GCST90001729	finn-b-AB1_EARLY_SYPHILIS	Early syphilis || id:finn-b-AB1_EARLY_SYPHILIS	|| id:ebi-a-GCST90001729	Inverse variance weighted	22	-0.00837558127981836	0.0202521787774422	0.679193109276884	-0.048069851683605	0.0313186891239683	0.991659396180761	0.953067211403015	1.03181427948396
1016	ebi-a-GCST90001729	finn-b-AB1_EARLY_SYPHILIS	Early syphilis || id:finn-b-AB1_EARLY_SYPHILIS	|| id:ebi-a-GCST90001729	MR Egger	22	-0.0149908716018782	0.0205458637989676	0.474076101882034	-0.0552607646478546	0.0252790214440983	0.985120932138086	0.946238370264025	1.02560124534564
1017	ebi-a-GCST90001729	finn-b-AB1_EARLY_SYPHILIS	Early syphilis || id:finn-b-AB1_EARLY_SYPHILIS	|| id:ebi-a-GCST90001729	Weighted median	22	-0.00956805421152425	0.0210480979254484	0.649411088979362	-0.0508223261454031	0.0316862177223546	0.990477573978882	0.950447525206848	1.03219357043576
1018	ebi-a-GCST90001730	finn-b-AB1_EARLY_SYPHILIS	Early syphilis || id:finn-b-AB1_EARLY_SYPHILIS	|| id:ebi-a-GCST90001730	Inverse variance weighted	25	-0.066939776406795	0.0694645271244704	0.335219373458764	-0.203090249570757	0.0692106967571671	0.935251523848104	0.81620457598889	1.071661981067
1019	ebi-a-GCST90001730	finn-b-AB1_EARLY_SYPHILIS	Early syphilis || id:finn-b-AB1_EARLY_SYPHILIS	|| id:ebi-a-GCST90001730	MR Egger	25	-0.0211866803913206	0.0834206973604184	0.801772433744194	-0.184691247217741	0.142317886435099	0.979036180651583	0.831360929230061	1.15294309526012
1020	ebi-a-GCST90001730	finn-b-AB1_EARLY_SYPHILIS	Early syphilis || id:finn-b-AB1_EARLY_SYPHILIS	|| id:ebi-a-GCST90001730	Weighted median	25	5.34421902913772e-06	0.0913638888264122	0.999953328717667	-0.179067877880739	0.179078566318797	1.00000534423331	0.836049148226608	1.19611471480637
1021	ebi-a-GCST90001731	finn-b-AB1_EARLY_SYPHILIS	Early syphilis || id:finn-b-AB1_EARLY_SYPHILIS	|| id:ebi-a-GCST90001731	Inverse variance weighted	22	0.00868394228346605	0.19394114303482	0.964285716774655	-0.37144069806478	0.388808582631712	1.00872175709154	0.689739907527656	1.47522214116491
1022	ebi-a-GCST90001731	finn-b-AB1_EARLY_SYPHILIS	Early syphilis || id:finn-b-AB1_EARLY_SYPHILIS	|| id:ebi-a-GCST90001731	MR Egger	22	0.360314744577837	0.392290081365689	0.369306999228752	-0.408573814898914	1.12920330405459	1.43378061822506	0.664597413489983	3.09319118532622
1023	ebi-a-GCST90001731	finn-b-AB1_EARLY_SYPHILIS	Early syphilis || id:finn-b-AB1_EARLY_SYPHILIS	|| id:ebi-a-GCST90001731	Weighted median	22	0.101167223797422	0.270347513229693	0.70824676143726	-0.428713902132775	0.631048349727619	1.10646165301317	0.651346251299903	1.87958000394623
1024	ebi-a-GCST90001732	finn-b-AB1_EARLY_SYPHILIS	Early syphilis || id:finn-b-AB1_EARLY_SYPHILIS	|| id:ebi-a-GCST90001732	Inverse variance weighted	26	-0.00433564188467058	0.179871954399731	0.98076961592379	-0.356884672508144	0.348213388738803	0.995673743441901	0.699853205395461	1.41653448999983
1025	ebi-a-GCST90001732	finn-b-AB1_EARLY_SYPHILIS	Early syphilis || id:finn-b-AB1_EARLY_SYPHILIS	|| id:ebi-a-GCST90001732	MR Egger	26	-0.0740643078643315	0.321341728896174	0.819668625675699	-0.703894096500833	0.55576548077217	0.928611974868212	0.494655312921759	1.743274917589
1026	ebi-a-GCST90001732	finn-b-AB1_EARLY_SYPHILIS	Early syphilis || id:finn-b-AB1_EARLY_SYPHILIS	|| id:ebi-a-GCST90001732	Weighted median	26	-0.00457390400626856	0.252257926048667	0.985533665925552	-0.498999439061657	0.48985163104912	0.995436540362746	0.607137834305585	1.6320740528758
1027	ebi-a-GCST90001733	finn-b-AB1_EARLY_SYPHILIS	Early syphilis || id:finn-b-AB1_EARLY_SYPHILIS	|| id:ebi-a-GCST90001733	Inverse variance weighted	22	0.0544600658119898	0.180136016415742	0.76240244070271	-0.298606526362864	0.407526657986844	1.05597030625497	0.741851250925194	1.50309551450047
1028	ebi-a-GCST90001733	finn-b-AB1_EARLY_SYPHILIS	Early syphilis || id:finn-b-AB1_EARLY_SYPHILIS	|| id:ebi-a-GCST90001733	MR Egger	22	0.0729657249404461	0.334723653875326	0.829647239025811	-0.583092636655193	0.729024086536085	1.07569366681835	0.558169479142069	2.07305649640975
1029	ebi-a-GCST90001733	finn-b-AB1_EARLY_SYPHILIS	Early syphilis || id:finn-b-AB1_EARLY_SYPHILIS	|| id:ebi-a-GCST90001733	Weighted median	22	-0.18129913630048	0.27100599618252	0.50350459942857	-0.712470888818219	0.349872616217258	0.834185786119569	0.490430898891146	1.4188867939138
1030	ebi-a-GCST90001734	finn-b-AB1_EARLY_SYPHILIS	Early syphilis || id:finn-b-AB1_EARLY_SYPHILIS	|| id:ebi-a-GCST90001734	Inverse variance weighted	17	-0.184841874628334	0.182304056075846	0.310620544763495	-0.542157824536992	0.172474075280325	0.831235712916764	0.581492139618983	1.18824101540045
1031	ebi-a-GCST90001734	finn-b-AB1_EARLY_SYPHILIS	Early syphilis || id:finn-b-AB1_EARLY_SYPHILIS	|| id:ebi-a-GCST90001734	MR Egger	17	-0.164830977257002	0.296280375730407	0.586186630068502	-0.745540513688599	0.415878559174596	0.84803702951984	0.474477768887865	1.51570178961703
1032	ebi-a-GCST90001734	finn-b-AB1_EARLY_SYPHILIS	Early syphilis || id:finn-b-AB1_EARLY_SYPHILIS	|| id:ebi-a-GCST90001734	Weighted median	17	-0.0887906791791469	0.245800208440984	0.717926696595414	-0.570559087723475	0.392977729365182	0.915037089844339	0.565209348738689	1.48138539756868
1033	ebi-a-GCST90001735	finn-b-AB1_EARLY_SYPHILIS	Early syphilis || id:finn-b-AB1_EARLY_SYPHILIS	|| id:ebi-a-GCST90001735	Inverse variance weighted	28	-0.118824607939286	0.12608260216833	0.345970174896465	-0.365946508189212	0.12829729231064	0.88796352885798	0.693539898922582	1.1368909413962
1034	ebi-a-GCST90001735	finn-b-AB1_EARLY_SYPHILIS	Early syphilis || id:finn-b-AB1_EARLY_SYPHILIS	|| id:ebi-a-GCST90001735	MR Egger	28	-0.176682524904029	0.196971513498591	0.377952398509202	-0.562746691361267	0.209381641553208	0.838045800965051	0.569642281566369	1.23291544051813
1035	ebi-a-GCST90001735	finn-b-AB1_EARLY_SYPHILIS	Early syphilis || id:finn-b-AB1_EARLY_SYPHILIS	|| id:ebi-a-GCST90001735	Weighted median	28	-0.110883168853222	0.181354264264136	0.540923227469979	-0.466337526810928	0.244571189104483	0.895043311757343	0.62729551925508	1.27707357271238
1036	ebi-a-GCST90001736	finn-b-AB1_EARLY_SYPHILIS	Early syphilis || id:finn-b-AB1_EARLY_SYPHILIS	|| id:ebi-a-GCST90001736	Inverse variance weighted	25	-0.255109775605639	0.141372327361188	0.0711491803656277	-0.532199537233568	0.0219799860222904	0.774831435702164	0.587311733913179	1.02222332551086
1037	ebi-a-GCST90001736	finn-b-AB1_EARLY_SYPHILIS	Early syphilis || id:finn-b-AB1_EARLY_SYPHILIS	|| id:ebi-a-GCST90001736	MR Egger	25	-0.440973898178367	0.217903066953272	0.0547685808235505	-0.868063909406781	-0.0138838869499533	0.643409500513798	0.419763463116936	0.986212049704029
1038	ebi-a-GCST90001736	finn-b-AB1_EARLY_SYPHILIS	Early syphilis || id:finn-b-AB1_EARLY_SYPHILIS	|| id:ebi-a-GCST90001736	Weighted median	25	-0.37155474956263	0.20447848471981	0.0692041275180153	-0.772332579613457	0.0292230804881967	0.689661246143885	0.461934312098815	1.02965426463274
1039	ebi-a-GCST90001737	finn-b-AB1_EARLY_SYPHILIS	Early syphilis || id:finn-b-AB1_EARLY_SYPHILIS	|| id:ebi-a-GCST90001737	Inverse variance weighted	28	0.0155728778524591	0.0732129734913329	0.831555869811731	-0.127924550190553	0.159070305895472	1.01569476701448	0.879919766418863	1.17242037184731
1040	ebi-a-GCST90001737	finn-b-AB1_EARLY_SYPHILIS	Early syphilis || id:finn-b-AB1_EARLY_SYPHILIS	|| id:ebi-a-GCST90001737	MR Egger	28	0.0238738152097137	0.087987422991607	0.788278314854432	-0.148581533853836	0.196329164273264	1.02416107618601	0.861929727853018	1.21692740844106
1041	ebi-a-GCST90001737	finn-b-AB1_EARLY_SYPHILIS	Early syphilis || id:finn-b-AB1_EARLY_SYPHILIS	|| id:ebi-a-GCST90001737	Weighted median	28	0.0100713492753345	0.0974833436585425	0.917714130157524	-0.180996004295409	0.201138702846078	1.01012223600264	0.834438692859644	1.22279436512013
1042	ebi-a-GCST90001738	finn-b-AB1_EARLY_SYPHILIS	Early syphilis || id:finn-b-AB1_EARLY_SYPHILIS	|| id:ebi-a-GCST90001738	Inverse variance weighted	21	-0.0595452112570964	0.106778137330137	0.57708095697819	-0.268830360424165	0.149739937909972	0.942192934901253	0.764272895581685	1.1615321329722
1043	ebi-a-GCST90001738	finn-b-AB1_EARLY_SYPHILIS	Early syphilis || id:finn-b-AB1_EARLY_SYPHILIS	|| id:ebi-a-GCST90001738	MR Egger	21	-0.149380954261528	0.129616301838397	0.26341610515367	-0.403428905864787	0.104666997341731	0.861240958983203	0.668025517807292	1.11034080234683
1044	ebi-a-GCST90001738	finn-b-AB1_EARLY_SYPHILIS	Early syphilis || id:finn-b-AB1_EARLY_SYPHILIS	|| id:ebi-a-GCST90001738	Weighted median	21	-0.0732840393521134	0.143097570220236	0.608562569313262	-0.353755276983776	0.207187198279549	0.92933682430409	0.702046753333551	1.23021284395467
1045	ebi-a-GCST90001739	finn-b-AB1_EARLY_SYPHILIS	Early syphilis || id:finn-b-AB1_EARLY_SYPHILIS	|| id:ebi-a-GCST90001739	Inverse variance weighted	22	0.179104435391706	0.19496958233776	0.358290401605794	-0.203035945990303	0.561244816773715	1.19614565758537	0.816248900023215	1.75285312374649
1046	ebi-a-GCST90001739	finn-b-AB1_EARLY_SYPHILIS	Early syphilis || id:finn-b-AB1_EARLY_SYPHILIS	|| id:ebi-a-GCST90001739	MR Egger	22	-0.155595324755419	0.356351465626312	0.667054003053623	-0.854044197382991	0.542853547872152	0.855905484059151	0.425689872191754	1.72091056306018
1047	ebi-a-GCST90001739	finn-b-AB1_EARLY_SYPHILIS	Early syphilis || id:finn-b-AB1_EARLY_SYPHILIS	|| id:ebi-a-GCST90001739	Weighted median	22	0.186857536072822	0.281531210886001	0.506870353092591	-0.36494363726374	0.738658709409383	1.20545553888629	0.694235778803393	2.09312614042492
1048	ebi-a-GCST90001740	finn-b-AB1_EARLY_SYPHILIS	Early syphilis || id:finn-b-AB1_EARLY_SYPHILIS	|| id:ebi-a-GCST90001740	Inverse variance weighted	28	-0.0103689896676973	0.197044038546446	0.958032528665202	-0.396575305218732	0.375837325883338	0.989684582981033	0.672619623026181	1.45621022678997
1049	ebi-a-GCST90001740	finn-b-AB1_EARLY_SYPHILIS	Early syphilis || id:finn-b-AB1_EARLY_SYPHILIS	|| id:ebi-a-GCST90001740	MR Egger	28	0.00370038966192239	0.374086687080733	0.99218312743281	-0.729509517016314	0.736910296340158	1.0037072445564	0.482145416226286	2.08946968875088
1050	ebi-a-GCST90001740	finn-b-AB1_EARLY_SYPHILIS	Early syphilis || id:finn-b-AB1_EARLY_SYPHILIS	|| id:ebi-a-GCST90001740	Weighted median	28	0.128910607967155	0.238715318625878	0.589184506279203	-0.338971416539565	0.596792632473876	1.13758842827825	0.712502814594143	1.81628395796547
1051	ebi-a-GCST90001741	finn-b-AB1_EARLY_SYPHILIS	Early syphilis || id:finn-b-AB1_EARLY_SYPHILIS	|| id:ebi-a-GCST90001741	Inverse variance weighted	28	-0.02292672476428	0.0703610510303659	0.744542403335452	-0.160834384783797	0.114980935255237	0.977334095535788	0.851433069702993	1.12185204954507
1052	ebi-a-GCST90001741	finn-b-AB1_EARLY_SYPHILIS	Early syphilis || id:finn-b-AB1_EARLY_SYPHILIS	|| id:ebi-a-GCST90001741	MR Egger	28	0.0102248251718321	0.0844534276899481	0.904565962134893	-0.155303893100466	0.17575354344413	1.01027727731563	0.856154958361442	1.19214421068551
1053	ebi-a-GCST90001741	finn-b-AB1_EARLY_SYPHILIS	Early syphilis || id:finn-b-AB1_EARLY_SYPHILIS	|| id:ebi-a-GCST90001741	Weighted median	28	0.00197636357127222	0.0915695694707562	0.982780441494243	-0.17749999259141	0.181452719733954	1.00197831786501	0.837361005539418	1.19895784832356
1054	ebi-a-GCST90001742	finn-b-AB1_EARLY_SYPHILIS	Early syphilis || id:finn-b-AB1_EARLY_SYPHILIS	|| id:ebi-a-GCST90001742	Inverse variance weighted	26	-0.0803365279954154	0.117845198152517	0.49542085119174	-0.311313116374348	0.150640060383517	0.922805744159155	0.732484487071654	1.16257812483861
1055	ebi-a-GCST90001742	finn-b-AB1_EARLY_SYPHILIS	Early syphilis || id:finn-b-AB1_EARLY_SYPHILIS	|| id:ebi-a-GCST90001742	MR Egger	26	-0.267288223526786	0.161754745329665	0.111471637780043	-0.58432752437293	0.0497510773193571	0.765452418272599	0.557480627922355	1.05100944372362
1056	ebi-a-GCST90001742	finn-b-AB1_EARLY_SYPHILIS	Early syphilis || id:finn-b-AB1_EARLY_SYPHILIS	|| id:ebi-a-GCST90001742	Weighted median	26	-0.274752506314779	0.160129390017972	0.0861957969832023	-0.588606110750005	0.0391010981204472	0.759760135793939	0.555100494336763	1.03987560780559
1057	ebi-a-GCST90001743	finn-b-AB1_EARLY_SYPHILIS	Early syphilis || id:finn-b-AB1_EARLY_SYPHILIS	|| id:ebi-a-GCST90001743	Inverse variance weighted	26	-0.0914004587692271	0.110867825888145	0.409707073150343	-0.308701397509991	0.125900479971537	0.912652158149764	0.734400030966612	1.13416929010626
1058	ebi-a-GCST90001743	finn-b-AB1_EARLY_SYPHILIS	Early syphilis || id:finn-b-AB1_EARLY_SYPHILIS	|| id:ebi-a-GCST90001743	MR Egger	26	-0.213408747943435	0.150748364436931	0.169721410727548	-0.508875542239819	0.0820580463529492	0.807825872559525	0.601171190503033	1.08551881840929
1059	ebi-a-GCST90001743	finn-b-AB1_EARLY_SYPHILIS	Early syphilis || id:finn-b-AB1_EARLY_SYPHILIS	|| id:ebi-a-GCST90001743	Weighted median	26	-0.104406752078983	0.12625619054833	0.408269014504478	-0.351868885553709	0.143055381395744	0.900858796700365	0.703372338205429	1.15379369860207
1060	ebi-a-GCST90001744	finn-b-AB1_EARLY_SYPHILIS	Early syphilis || id:finn-b-AB1_EARLY_SYPHILIS	|| id:ebi-a-GCST90001744	Inverse variance weighted	16	0.0706172710627246	0.182319370767608	0.69851391144785	-0.286728695641788	0.427963237767237	1.07317041388653	0.750715373563593	1.53412968189845
1061	ebi-a-GCST90001744	finn-b-AB1_EARLY_SYPHILIS	Early syphilis || id:finn-b-AB1_EARLY_SYPHILIS	|| id:ebi-a-GCST90001744	MR Egger	16	0.0244093574708843	0.281041349910983	0.932018166270677	-0.526431688354643	0.575250403296412	1.02470970461829	0.590709047416146	1.77757558197543
1062	ebi-a-GCST90001744	finn-b-AB1_EARLY_SYPHILIS	Early syphilis || id:finn-b-AB1_EARLY_SYPHILIS	|| id:ebi-a-GCST90001744	Weighted median	16	0.128665973539198	0.228051186776576	0.572619537805045	-0.318314352542891	0.575646299621287	1.13731016902114	0.727374100574028	1.77827945693709
1063	ebi-a-GCST90001745	finn-b-AB1_EARLY_SYPHILIS	Early syphilis || id:finn-b-AB1_EARLY_SYPHILIS	|| id:ebi-a-GCST90001745	Inverse variance weighted	31	0.0320538945702851	0.139447347525808	0.818197621226587	-0.241262906580298	0.305370695720869	1.03257315389194	0.785635050609951	1.35712799131171
1064	ebi-a-GCST90001745	finn-b-AB1_EARLY_SYPHILIS	Early syphilis || id:finn-b-AB1_EARLY_SYPHILIS	|| id:ebi-a-GCST90001745	MR Egger	31	-0.114557818729643	0.242344146448284	0.639960491387527	-0.58955234576828	0.360436708308995	0.891760376475403	0.554575487239582	1.4339554981232
1065	ebi-a-GCST90001745	finn-b-AB1_EARLY_SYPHILIS	Early syphilis || id:finn-b-AB1_EARLY_SYPHILIS	|| id:ebi-a-GCST90001745	Weighted median	31	-0.0899854569292246	0.201719404186702	0.655530632083636	-0.48535548913516	0.305384575276711	0.913944476733789	0.615478361999282	1.35714682777617
1066	ebi-a-GCST90001746	finn-b-AB1_EARLY_SYPHILIS	Early syphilis || id:finn-b-AB1_EARLY_SYPHILIS	|| id:ebi-a-GCST90001746	Inverse variance weighted	23	-0.0728049500260699	0.160813335429352	0.65074349384908	-0.387999087467599	0.242389187415459	0.9297821663277	0.678412962337631	1.27429003396723
1067	ebi-a-GCST90001746	finn-b-AB1_EARLY_SYPHILIS	Early syphilis || id:finn-b-AB1_EARLY_SYPHILIS	|| id:ebi-a-GCST90001746	MR Egger	23	-0.331836053193857	0.247357562601257	0.194078751081983	-0.81665687589232	0.152984769504607	0.717604962252512	0.441906536170523	1.16530723060117
1068	ebi-a-GCST90001746	finn-b-AB1_EARLY_SYPHILIS	Early syphilis || id:finn-b-AB1_EARLY_SYPHILIS	|| id:ebi-a-GCST90001746	Weighted median	23	-0.092900850663587	0.217642439062509	0.669487998095735	-0.519480031226105	0.333678329898931	0.911283849005972	0.594829760474034	1.39609398964393
1069	ebi-a-GCST90001747	finn-b-AB1_EARLY_SYPHILIS	Early syphilis || id:finn-b-AB1_EARLY_SYPHILIS	|| id:ebi-a-GCST90001747	Inverse variance weighted	25	-0.0331869981966029	0.0883326818436137	0.707136489966158	-0.206319054610086	0.13994505821688	0.967357648538792	0.8135734605061	1.15021060249972
1070	ebi-a-GCST90001747	finn-b-AB1_EARLY_SYPHILIS	Early syphilis || id:finn-b-AB1_EARLY_SYPHILIS	|| id:ebi-a-GCST90001747	MR Egger	25	-0.0174822757175458	0.108083640359916	0.872917077594285	-0.229326210822982	0.19436165938789	0.982669652625203	0.795069131041884	1.21453545168473
1071	ebi-a-GCST90001747	finn-b-AB1_EARLY_SYPHILIS	Early syphilis || id:finn-b-AB1_EARLY_SYPHILIS	|| id:ebi-a-GCST90001747	Weighted median	25	-0.0215762709421404	0.0900732171836272	0.810685743067188	-0.19811977662205	0.154967234737769	0.978654831696488	0.820271597892449	1.1676197031126
1072	ebi-a-GCST90001748	finn-b-AB1_EARLY_SYPHILIS	Early syphilis || id:finn-b-AB1_EARLY_SYPHILIS	|| id:ebi-a-GCST90001748	Inverse variance weighted	25	0.0202633246759041	0.125110037397049	0.871334187111802	-0.224952348622312	0.26547899797412	1.0204700195874	0.798554270063898	1.30405546612804
1073	ebi-a-GCST90001748	finn-b-AB1_EARLY_SYPHILIS	Early syphilis || id:finn-b-AB1_EARLY_SYPHILIS	|| id:ebi-a-GCST90001748	MR Egger	25	0.0255817601658136	0.175163004551561	0.885157976495733	-0.317737728755245	0.368901249086872	1.02591178155894	0.727793642730305	1.44614478850491
1074	ebi-a-GCST90001748	finn-b-AB1_EARLY_SYPHILIS	Early syphilis || id:finn-b-AB1_EARLY_SYPHILIS	|| id:ebi-a-GCST90001748	Weighted median	25	-0.00301067989729299	0.169885943499004	0.985860812109018	-0.33598712915534	0.329965769360754	0.996993847654619	0.714632303678235	1.39092051555049
1075	ebi-a-GCST90001749	finn-b-AB1_EARLY_SYPHILIS	Early syphilis || id:finn-b-AB1_EARLY_SYPHILIS	|| id:ebi-a-GCST90001749	Inverse variance weighted	16	0.235807041548645	0.156651304483296	0.132247239308786	-0.0712295152386153	0.542843598335905	1.26593001470304	0.931248131960706	1.72089344088334
1076	ebi-a-GCST90001749	finn-b-AB1_EARLY_SYPHILIS	Early syphilis || id:finn-b-AB1_EARLY_SYPHILIS	|| id:ebi-a-GCST90001749	MR Egger	16	0.281303093798909	0.304539414651594	0.371289435832536	-0.315594158918215	0.878200346516034	1.32485509845173	0.72935539249228	2.406564824174
1077	ebi-a-GCST90001749	finn-b-AB1_EARLY_SYPHILIS	Early syphilis || id:finn-b-AB1_EARLY_SYPHILIS	|| id:ebi-a-GCST90001749	Weighted median	16	0.349597979926438	0.204521472715069	0.0873868603749223	-0.0512641065950974	0.750460066447974	1.41849716961257	0.9500277288075	2.11797420136836
1078	ebi-a-GCST90001750	finn-b-AB1_EARLY_SYPHILIS	Early syphilis || id:finn-b-AB1_EARLY_SYPHILIS	|| id:ebi-a-GCST90001750	Inverse variance weighted	19	0.155158236404951	0.160942096393276	0.335014602670105	-0.16028827252587	0.470604745335772	1.16784274172223	0.851898174727381	1.60096207487443
1079	ebi-a-GCST90001750	finn-b-AB1_EARLY_SYPHILIS	Early syphilis || id:finn-b-AB1_EARLY_SYPHILIS	|| id:ebi-a-GCST90001750	MR Egger	19	-0.0534346100065899	0.45597339224978	0.908084456104253	-0.947142458816158	0.840273238802979	0.947967926593635	0.387847732336535	2.3169999845983
1080	ebi-a-GCST90001750	finn-b-AB1_EARLY_SYPHILIS	Early syphilis || id:finn-b-AB1_EARLY_SYPHILIS	|| id:ebi-a-GCST90001750	Weighted median	19	0.129860247969146	0.21958586971313	0.554261090075201	-0.300528056668588	0.56024855260688	1.13866924086576	0.740427129948198	1.75110768859119
1081	ebi-a-GCST90001751	finn-b-AB1_EARLY_SYPHILIS	Early syphilis || id:finn-b-AB1_EARLY_SYPHILIS	|| id:ebi-a-GCST90001751	Inverse variance weighted	26	0.0752889050190084	0.127234788629082	0.55403001689095	-0.174091280693993	0.32466909073201	1.07819560201346	0.840220198275093	1.38357273318079
1082	ebi-a-GCST90001751	finn-b-AB1_EARLY_SYPHILIS	Early syphilis || id:finn-b-AB1_EARLY_SYPHILIS	|| id:ebi-a-GCST90001751	MR Egger	26	0.047156759196497	0.188655702127087	0.804743929672403	-0.322608416972594	0.416921935365588	1.04828632472229	0.724257405754903	1.51728406208613
1083	ebi-a-GCST90001751	finn-b-AB1_EARLY_SYPHILIS	Early syphilis || id:finn-b-AB1_EARLY_SYPHILIS	|| id:ebi-a-GCST90001751	Weighted median	26	0.00820150721843887	0.171954033158455	0.961958579240861	-0.328828397772132	0.34523141220901	1.00823523171295	0.719766519688406	1.41231670918415
1084	ebi-a-GCST90001752	finn-b-AB1_EARLY_SYPHILIS	Early syphilis || id:finn-b-AB1_EARLY_SYPHILIS	|| id:ebi-a-GCST90001752	Inverse variance weighted	29	0.078082688318065	0.122468993452101	0.523752926850563	-0.161956538848053	0.318121915484183	1.08121205858046	0.850478166497844	1.37454382918926
1085	ebi-a-GCST90001752	finn-b-AB1_EARLY_SYPHILIS	Early syphilis || id:finn-b-AB1_EARLY_SYPHILIS	|| id:ebi-a-GCST90001752	MR Egger	29	-0.0463697871886321	0.189105065466753	0.80815074990947	-0.417015715503468	0.324276141126204	0.954688865197886	0.659010563179949	1.383029165625
1086	ebi-a-GCST90001752	finn-b-AB1_EARLY_SYPHILIS	Early syphilis || id:finn-b-AB1_EARLY_SYPHILIS	|| id:ebi-a-GCST90001752	Weighted median	29	-0.101951679780562	0.194260069743175	0.599707933227331	-0.482701416477186	0.278798056916061	0.903073187309205	0.617114055956577	1.32154044096865
1087	ebi-a-GCST90001753	finn-b-AB1_EARLY_SYPHILIS	Early syphilis || id:finn-b-AB1_EARLY_SYPHILIS	|| id:ebi-a-GCST90001753	Inverse variance weighted	26	-0.083534905290166	0.185862182853338	0.653110378535935	-0.447824783682708	0.280754973102376	0.919858978166317	0.639016640365755	1.32412911693328
1088	ebi-a-GCST90001753	finn-b-AB1_EARLY_SYPHILIS	Early syphilis || id:finn-b-AB1_EARLY_SYPHILIS	|| id:ebi-a-GCST90001753	MR Egger	26	-0.224334537679427	0.268388089790418	0.411479141398198	-0.750375193668646	0.301706118309792	0.799047778062055	0.472189357044576	1.3521637921323
1089	ebi-a-GCST90001753	finn-b-AB1_EARLY_SYPHILIS	Early syphilis || id:finn-b-AB1_EARLY_SYPHILIS	|| id:ebi-a-GCST90001753	Weighted median	26	0.0191778835042945	0.196337760911264	0.922187970520041	-0.365644127881783	0.403999894890372	1.01936296034628	0.69374964344014	1.49780378952453
1090	ebi-a-GCST90001754	finn-b-AB1_EARLY_SYPHILIS	Early syphilis || id:finn-b-AB1_EARLY_SYPHILIS	|| id:ebi-a-GCST90001754	Inverse variance weighted	18	-0.273817833372057	0.245153371267922	0.264026561479545	-0.754318441057184	0.20668277431307	0.760470595007604	0.470331063858306	1.22959245159585
1091	ebi-a-GCST90001754	finn-b-AB1_EARLY_SYPHILIS	Early syphilis || id:finn-b-AB1_EARLY_SYPHILIS	|| id:ebi-a-GCST90001754	MR Egger	18	-1.54554189534637	0.684666293473413	0.0383181212633078	-2.88748783055426	-0.203595960138481	0.213196309826493	0.0557160049922705	0.815791917061172
1092	ebi-a-GCST90001754	finn-b-AB1_EARLY_SYPHILIS	Early syphilis || id:finn-b-AB1_EARLY_SYPHILIS	|| id:ebi-a-GCST90001754	Weighted median	18	-0.23439949127634	0.311824119512965	0.452228981496482	-0.845574765521752	0.376775782969073	0.791045736893311	0.42931053439133	1.45757745903968
1093	ebi-a-GCST90001755	finn-b-AB1_EARLY_SYPHILIS	Early syphilis || id:finn-b-AB1_EARLY_SYPHILIS	|| id:ebi-a-GCST90001755	Inverse variance weighted	29	-0.0555625169788088	0.17764512368001	0.754453477480646	-0.403746959391629	0.292621925434012	0.945952883705443	0.667813083719829	1.33993609889508
1094	ebi-a-GCST90001755	finn-b-AB1_EARLY_SYPHILIS	Early syphilis || id:finn-b-AB1_EARLY_SYPHILIS	|| id:ebi-a-GCST90001755	MR Egger	29	-0.370890150468673	0.346497151485581	0.293915672732755	-1.05002456738041	0.308244266443065	0.690119746725869	0.349929152162956	1.36103340312496
1095	ebi-a-GCST90001755	finn-b-AB1_EARLY_SYPHILIS	Early syphilis || id:finn-b-AB1_EARLY_SYPHILIS	|| id:ebi-a-GCST90001755	Weighted median	29	-0.0252538594250402	0.246897611944575	0.918530663053467	-0.509173178836407	0.458665459986326	0.975062351838902	0.600992286581423	1.58196138486513
1096	ebi-a-GCST90001756	finn-b-AB1_EARLY_SYPHILIS	Early syphilis || id:finn-b-AB1_EARLY_SYPHILIS	|| id:ebi-a-GCST90001756	Inverse variance weighted	14	0.0105961405434546	0.0953859730320961	0.911547366100527	-0.176360366599454	0.197552647686363	1.01065247845297	0.838315827872817	1.21841721012822
1097	ebi-a-GCST90001756	finn-b-AB1_EARLY_SYPHILIS	Early syphilis || id:finn-b-AB1_EARLY_SYPHILIS	|| id:ebi-a-GCST90001756	MR Egger	14	0.080411473876951	0.111755405200817	0.485591653612137	-0.13862912031665	0.299452068070552	1.0837329037232	0.870550838211978	1.34911937943173
1098	ebi-a-GCST90001756	finn-b-AB1_EARLY_SYPHILIS	Early syphilis || id:finn-b-AB1_EARLY_SYPHILIS	|| id:ebi-a-GCST90001756	Weighted median	14	0.0969982866662255	0.119969475525834	0.418788581140921	-0.13814188536441	0.332138458696861	1.10185848576803	0.870975104358311	1.39394583907597
1099	ebi-a-GCST90001757	finn-b-AB1_EARLY_SYPHILIS	Early syphilis || id:finn-b-AB1_EARLY_SYPHILIS	|| id:ebi-a-GCST90001757	Inverse variance weighted	34	0.0255563107594245	0.044274680072033	0.563789628711024	-0.0612220621817601	0.112334683700609	1.02588567304532	0.940614341709773	1.1188872713195
1100	ebi-a-GCST90001757	finn-b-AB1_EARLY_SYPHILIS	Early syphilis || id:finn-b-AB1_EARLY_SYPHILIS	|| id:ebi-a-GCST90001757	MR Egger	34	0.0320832115190783	0.0487074115105772	0.514805092415255	-0.063383315041653	0.12754973807981	1.03260342622997	0.938583631503274	1.13604137135237
1101	ebi-a-GCST90001757	finn-b-AB1_EARLY_SYPHILIS	Early syphilis || id:finn-b-AB1_EARLY_SYPHILIS	|| id:ebi-a-GCST90001757	Weighted median	34	0.00102921989882363	0.055564477493164	0.985221642542081	-0.107877155987778	0.109935595785425	1.00102974972738	0.897737871379032	1.11620617976155
1102	ebi-a-GCST90001758	finn-b-AB1_EARLY_SYPHILIS	Early syphilis || id:finn-b-AB1_EARLY_SYPHILIS	|| id:ebi-a-GCST90001758	Inverse variance weighted	28	-0.035194594129477	0.124301433731542	0.77707022191833	-0.278825404243299	0.208436215984345	0.965417533393216	0.756672003403654	1.23175036157092
1103	ebi-a-GCST90001758	finn-b-AB1_EARLY_SYPHILIS	Early syphilis || id:finn-b-AB1_EARLY_SYPHILIS	|| id:ebi-a-GCST90001758	MR Egger	28	-0.0511132952530732	0.169561504887375	0.765473777600019	-0.383453844832328	0.281227254326182	0.950171014568529	0.681503532232664	1.32475462594956
1104	ebi-a-GCST90001758	finn-b-AB1_EARLY_SYPHILIS	Early syphilis || id:finn-b-AB1_EARLY_SYPHILIS	|| id:ebi-a-GCST90001758	Weighted median	28	-0.00542127444305497	0.163664099553829	0.973575388235036	-0.326202909568561	0.315360360682451	0.994593394145786	0.721658741110732	1.37075318751893
1105	ebi-a-GCST90001759	finn-b-AB1_EARLY_SYPHILIS	Early syphilis || id:finn-b-AB1_EARLY_SYPHILIS	|| id:ebi-a-GCST90001759	Inverse variance weighted	25	-0.0157518478905567	0.0812250166706839	0.846231845888659	-0.174952880565097	0.143449184783984	0.984371563629243	0.839496576441564	1.15424815594746
1106	ebi-a-GCST90001759	finn-b-AB1_EARLY_SYPHILIS	Early syphilis || id:finn-b-AB1_EARLY_SYPHILIS	|| id:ebi-a-GCST90001759	MR Egger	25	-0.042792911793544	0.0973019466388091	0.664190488546539	-0.23350472720561	0.147918903618522	0.958109782760428	0.791753852948146	1.15941886787554
1107	ebi-a-GCST90001759	finn-b-AB1_EARLY_SYPHILIS	Early syphilis || id:finn-b-AB1_EARLY_SYPHILIS	|| id:ebi-a-GCST90001759	Weighted median	25	-0.00668099092295629	0.0878225507977456	0.939360422722238	-0.178813190486538	0.165451208640625	0.993341277278086	0.836262106523339	1.17992539115118
1108	ebi-a-GCST90001760	finn-b-AB1_EARLY_SYPHILIS	Early syphilis || id:finn-b-AB1_EARLY_SYPHILIS	|| id:ebi-a-GCST90001760	Inverse variance weighted	23	-0.0392489147217325	0.113325493033867	0.729088779319487	-0.261366881068111	0.182869051624646	0.961511345028086	0.769998369962774	1.20065717368001
1109	ebi-a-GCST90001760	finn-b-AB1_EARLY_SYPHILIS	Early syphilis || id:finn-b-AB1_EARLY_SYPHILIS	|| id:ebi-a-GCST90001760	MR Egger	23	0.028387373862049	0.148104685499629	0.84984110961017	-0.261897809717223	0.318672557441321	1.02879413519914	0.769589664274771	1.37530091911714
1110	ebi-a-GCST90001760	finn-b-AB1_EARLY_SYPHILIS	Early syphilis || id:finn-b-AB1_EARLY_SYPHILIS	|| id:ebi-a-GCST90001760	Weighted median	23	-0.00163778228474374	0.163301634626791	0.991998002373914	-0.321708986153254	0.318433421583767	0.998363558148783	0.724909118227981	1.37497207467327
1111	ebi-a-GCST90001761	finn-b-AB1_EARLY_SYPHILIS	Early syphilis || id:finn-b-AB1_EARLY_SYPHILIS	|| id:ebi-a-GCST90001761	Inverse variance weighted	31	-0.0795148272661318	0.11971553115051	0.506563535061816	-0.314157268321132	0.155127613788869	0.923564325933034	0.73040414969192	1.16780697986987
1112	ebi-a-GCST90001761	finn-b-AB1_EARLY_SYPHILIS	Early syphilis || id:finn-b-AB1_EARLY_SYPHILIS	|| id:ebi-a-GCST90001761	MR Egger	31	-0.18086731885679	0.200719232557164	0.374960149500105	-0.57427701466883	0.212542376955251	0.834546079878261	0.563111843273438	1.23681852505805
1113	ebi-a-GCST90001761	finn-b-AB1_EARLY_SYPHILIS	Early syphilis || id:finn-b-AB1_EARLY_SYPHILIS	|| id:ebi-a-GCST90001761	Weighted median	31	-0.0786347929805764	0.19222769159091	0.682487485218999	-0.455401068498761	0.298131482537608	0.924377451941676	0.634193561874722	1.34733892777514
1114	ebi-a-GCST90001762	finn-b-AB1_EARLY_SYPHILIS	Early syphilis || id:finn-b-AB1_EARLY_SYPHILIS	|| id:ebi-a-GCST90001762	Inverse variance weighted	21	-0.0131415535109177	0.100622784621317	0.896090030046953	-0.210362211368699	0.184079104346863	0.986944419684236	0.810290696307731	1.20211091153381
1115	ebi-a-GCST90001762	finn-b-AB1_EARLY_SYPHILIS	Early syphilis || id:finn-b-AB1_EARLY_SYPHILIS	|| id:ebi-a-GCST90001762	MR Egger	21	-0.0264459574512895	0.126453347825202	0.836567935543396	-0.274294519188685	0.221402604286106	0.973900674488015	0.7601081758479	1.2478257094264
1116	ebi-a-GCST90001762	finn-b-AB1_EARLY_SYPHILIS	Early syphilis || id:finn-b-AB1_EARLY_SYPHILIS	|| id:ebi-a-GCST90001762	Weighted median	21	-0.000331063567291692	0.0950652609482242	0.99722138273825	-0.186658975025811	0.185996847891228	0.999668991228204	0.829726645651017	1.20441846391364
1117	ebi-a-GCST90001763	finn-b-AB1_EARLY_SYPHILIS	Early syphilis || id:finn-b-AB1_EARLY_SYPHILIS	|| id:ebi-a-GCST90001763	Inverse variance weighted	24	-0.000163574319111881	0.055846000107752	0.99766297967813	-0.109621734530306	0.109294585892082	0.999836439058438	0.896173062514675	1.11549090982936
1118	ebi-a-GCST90001763	finn-b-AB1_EARLY_SYPHILIS	Early syphilis || id:finn-b-AB1_EARLY_SYPHILIS	|| id:ebi-a-GCST90001763	MR Egger	24	-0.0746820648816248	0.0647490659512919	0.261120767561392	-0.201590234146157	0.0522261043829074	0.928038495458097	0.817429814150836	1.05361394231359
1119	ebi-a-GCST90001763	finn-b-AB1_EARLY_SYPHILIS	Early syphilis || id:finn-b-AB1_EARLY_SYPHILIS	|| id:ebi-a-GCST90001763	Weighted median	24	-0.0248868634758346	0.0718162180379108	0.728940367883924	-0.16564665083014	0.115872923878471	0.975420261443921	0.847345590158561	1.12285317524021
1120	ebi-a-GCST90001764	finn-b-AB1_EARLY_SYPHILIS	Early syphilis || id:finn-b-AB1_EARLY_SYPHILIS	|| id:ebi-a-GCST90001764	Inverse variance weighted	3	0.16623914633335	0.296250248171835	0.574699151640506	-0.414411340083447	0.746889632750147	1.18085546521356	0.660729110992694	2.11042559882024
1121	ebi-a-GCST90001764	finn-b-AB1_EARLY_SYPHILIS	Early syphilis || id:finn-b-AB1_EARLY_SYPHILIS	|| id:ebi-a-GCST90001764	MR Egger	3	0.296610668578485	0.452105797499575	0.63036147061339	-0.589516694520682	1.18273803167765	1.34529143324987	0.55459525890003	3.26329699241393
1122	ebi-a-GCST90001764	finn-b-AB1_EARLY_SYPHILIS	Early syphilis || id:finn-b-AB1_EARLY_SYPHILIS	|| id:ebi-a-GCST90001764	Weighted median	3	0.207053797624356	0.347267369154128	0.551016635656228	-0.473590245917734	0.887697841166447	1.23004874370104	0.622762379721793	2.429530044118
1123	ebi-a-GCST90001765	finn-b-AB1_EARLY_SYPHILIS	Early syphilis || id:finn-b-AB1_EARLY_SYPHILIS	|| id:ebi-a-GCST90001765	Inverse variance weighted	25	0.0632119563573515	0.0854089994357679	0.459233949104998	-0.104189682536754	0.230613595251457	1.06525260236575	0.90105436693238	1.25937251789843
1124	ebi-a-GCST90001765	finn-b-AB1_EARLY_SYPHILIS	Early syphilis || id:finn-b-AB1_EARLY_SYPHILIS	|| id:ebi-a-GCST90001765	MR Egger	25	0.0299188251284551	0.104820820757305	0.777870723837658	-0.175529983555863	0.235367633812773	1.03037089033402	0.839012240225944	1.26537387745596
1125	ebi-a-GCST90001765	finn-b-AB1_EARLY_SYPHILIS	Early syphilis || id:finn-b-AB1_EARLY_SYPHILIS	|| id:ebi-a-GCST90001765	Weighted median	25	0.0978319966343721	0.119237564623033	0.411942719138379	-0.135873630026772	0.331537623295516	1.10277749921321	0.872952940558486	1.39310855862735
1126	ebi-a-GCST90001766	finn-b-AB1_EARLY_SYPHILIS	Early syphilis || id:finn-b-AB1_EARLY_SYPHILIS	|| id:ebi-a-GCST90001766	Inverse variance weighted	21	0.0114635173847076	0.101611078463467	0.910175169489899	-0.187694196403688	0.210621231173103	1.01152947529572	0.828868139338359	1.23444469733002
1127	ebi-a-GCST90001766	finn-b-AB1_EARLY_SYPHILIS	Early syphilis || id:finn-b-AB1_EARLY_SYPHILIS	|| id:ebi-a-GCST90001766	MR Egger	21	-0.121300926910425	0.138205623209609	0.391078586266688	-0.392183948401259	0.149582094580409	0.885767368245151	0.675579830700343	1.16134880734168
1128	ebi-a-GCST90001766	finn-b-AB1_EARLY_SYPHILIS	Early syphilis || id:finn-b-AB1_EARLY_SYPHILIS	|| id:ebi-a-GCST90001766	Weighted median	21	-0.014956202832922	0.139605200226913	0.91468415566574	-0.288582395277672	0.258669989611828	0.985155085660103	0.749325061757325	1.29520630275713
1129	ebi-a-GCST90001767	finn-b-AB1_EARLY_SYPHILIS	Early syphilis || id:finn-b-AB1_EARLY_SYPHILIS	|| id:ebi-a-GCST90001767	Inverse variance weighted	21	-0.0519070113770961	0.0922808605063331	0.573782582947676	-0.232777497969509	0.128963475215317	0.949417147731396	0.792329848912973	1.13764857103777
1130	ebi-a-GCST90001767	finn-b-AB1_EARLY_SYPHILIS	Early syphilis || id:finn-b-AB1_EARLY_SYPHILIS	|| id:ebi-a-GCST90001767	MR Egger	21	-0.141172353201088	0.152929410697699	0.367519290529747	-0.440913998168578	0.158569291766402	0.868339637683454	0.643448041903481	1.17183311979887
1131	ebi-a-GCST90001767	finn-b-AB1_EARLY_SYPHILIS	Early syphilis || id:finn-b-AB1_EARLY_SYPHILIS	|| id:ebi-a-GCST90001767	Weighted median	21	-0.058677054165169	0.14426966613708	0.684215199593247	-0.341445599793846	0.224091491463508	0.943011261546294	0.710742131086652	1.2511854869832
1132	ebi-a-GCST90001768	finn-b-AB1_EARLY_SYPHILIS	Early syphilis || id:finn-b-AB1_EARLY_SYPHILIS	|| id:ebi-a-GCST90001768	Inverse variance weighted	25	0.0918409883789851	0.124758511549698	0.461639367693869	-0.152685694258423	0.336367671016393	1.09619050119312	0.85839947930092	1.39985361580676
1133	ebi-a-GCST90001768	finn-b-AB1_EARLY_SYPHILIS	Early syphilis || id:finn-b-AB1_EARLY_SYPHILIS	|| id:ebi-a-GCST90001768	MR Egger	25	0.189529992072888	0.173702013827939	0.286518464155248	-0.150925955029872	0.529985939175648	1.2086813743057	0.859911368413551	1.69890842039772
1134	ebi-a-GCST90001768	finn-b-AB1_EARLY_SYPHILIS	Early syphilis || id:finn-b-AB1_EARLY_SYPHILIS	|| id:ebi-a-GCST90001768	Weighted median	25	0.182539349396338	0.170088138662685	0.283179389015372	-0.150833402382525	0.515912101175201	1.2002613795851	0.859990959170292	1.67516572582742
1135	ebi-a-GCST90001769	finn-b-AB1_EARLY_SYPHILIS	Early syphilis || id:finn-b-AB1_EARLY_SYPHILIS	|| id:ebi-a-GCST90001769	Inverse variance weighted	29	-0.0491982768244255	0.082937631527903	0.553049944473701	-0.211756034619115	0.113359480970264	0.951992352963475	0.80916208102345	1.12003449167395
1136	ebi-a-GCST90001769	finn-b-AB1_EARLY_SYPHILIS	Early syphilis || id:finn-b-AB1_EARLY_SYPHILIS	|| id:ebi-a-GCST90001769	MR Egger	29	-0.150107016256446	0.114743272724716	0.201834057673232	-0.375003830796889	0.0747897982839973	0.860615871607972	0.687286645930384	1.07765760159782
1137	ebi-a-GCST90001769	finn-b-AB1_EARLY_SYPHILIS	Early syphilis || id:finn-b-AB1_EARLY_SYPHILIS	|| id:ebi-a-GCST90001769	Weighted median	29	-0.10135062973632	0.111707085796736	0.364253896983834	-0.320296517897922	0.117595258425282	0.90361614264371	0.725933752807036	1.12478877044768
1138	ebi-a-GCST90001770	finn-b-AB1_EARLY_SYPHILIS	Early syphilis || id:finn-b-AB1_EARLY_SYPHILIS	|| id:ebi-a-GCST90001770	Inverse variance weighted	6	-0.0360565353070551	0.309699866670106	0.907316418164207	-0.643068273980462	0.570955203366352	0.964585758789516	0.525677025927586	1.76995691302613
1139	ebi-a-GCST90001770	finn-b-AB1_EARLY_SYPHILIS	Early syphilis || id:finn-b-AB1_EARLY_SYPHILIS	|| id:ebi-a-GCST90001770	MR Egger	6	-0.406390269759435	0.469073334962444	0.435163611149437	-1.32577400628583	0.512993466766956	0.666050177452548	0.265597305526642	1.6702836574525
1140	ebi-a-GCST90001770	finn-b-AB1_EARLY_SYPHILIS	Early syphilis || id:finn-b-AB1_EARLY_SYPHILIS	|| id:ebi-a-GCST90001770	Weighted median	6	-0.122100360377161	0.367137017404453	0.739455596726342	-0.841688914489889	0.597488193735567	0.88505953913607	0.43098201663663	1.81754773419281
1141	ebi-a-GCST90001771	finn-b-AB1_EARLY_SYPHILIS	Early syphilis || id:finn-b-AB1_EARLY_SYPHILIS	|| id:ebi-a-GCST90001771	Inverse variance weighted	31	-0.0890224172063699	0.0886510774975316	0.315287630000293	-0.262778529101532	0.0847336946887919	0.9148250655223	0.768912170124389	1.08842717416281
1142	ebi-a-GCST90001771	finn-b-AB1_EARLY_SYPHILIS	Early syphilis || id:finn-b-AB1_EARLY_SYPHILIS	|| id:ebi-a-GCST90001771	MR Egger	31	-0.158927002613088	0.115503389848406	0.17937083632377	-0.385313646715964	0.0674596414897882	0.853058627747083	0.680237248563082	1.06978708371371
1143	ebi-a-GCST90001771	finn-b-AB1_EARLY_SYPHILIS	Early syphilis || id:finn-b-AB1_EARLY_SYPHILIS	|| id:ebi-a-GCST90001771	Weighted median	31	-0.135418693651748	0.123995452106094	0.274777593315986	-0.378449779779692	0.107612392476196	0.873350168954803	0.684922367143551	1.11361601577471
1144	ebi-a-GCST90001772	finn-b-AB1_EARLY_SYPHILIS	Early syphilis || id:finn-b-AB1_EARLY_SYPHILIS	|| id:ebi-a-GCST90001772	Inverse variance weighted	23	-0.0213091527088985	0.0833308439558916	0.798169003362759	-0.184637606862446	0.142019301444649	0.978916283163757	0.831405524921737	1.15259889514609
1145	ebi-a-GCST90001772	finn-b-AB1_EARLY_SYPHILIS	Early syphilis || id:finn-b-AB1_EARLY_SYPHILIS	|| id:ebi-a-GCST90001772	MR Egger	23	-0.10191079879287	0.104099857105788	0.338738222137392	-0.305946518720214	0.102124921134475	0.903110106587705	0.736426003408068	1.1075218159684
1146	ebi-a-GCST90001772	finn-b-AB1_EARLY_SYPHILIS	Early syphilis || id:finn-b-AB1_EARLY_SYPHILIS	|| id:ebi-a-GCST90001772	Weighted median	23	0.00763073481742014	0.121631525168455	0.949976340743366	-0.230767054512751	0.246028524147592	1.00765992306972	0.79392438559916	1.27893605358221
1147	ebi-a-GCST90001773	finn-b-AB1_EARLY_SYPHILIS	Early syphilis || id:finn-b-AB1_EARLY_SYPHILIS	|| id:ebi-a-GCST90001773	Inverse variance weighted	38	-0.0333650082657356	0.0842807142029549	0.692193913760014	-0.198555208103527	0.131825191572056	0.967185464462604	0.819914503566063	1.1409088613498
1148	ebi-a-GCST90001773	finn-b-AB1_EARLY_SYPHILIS	Early syphilis || id:finn-b-AB1_EARLY_SYPHILIS	|| id:ebi-a-GCST90001773	MR Egger	38	-0.236670114378113	0.115696105533863	0.0481539348416051	-0.463434481224485	-0.00990574753174117	0.789251607834842	0.629119232624368	0.990143152787404
1149	ebi-a-GCST90001773	finn-b-AB1_EARLY_SYPHILIS	Early syphilis || id:finn-b-AB1_EARLY_SYPHILIS	|| id:ebi-a-GCST90001773	Weighted median	38	-0.07863852750995	0.124142911062564	0.526438768042176	-0.321958633192576	0.164681578172676	0.924373999833375	0.724728169400448	1.17901763398384
1150	ebi-a-GCST90001774	finn-b-AB1_EARLY_SYPHILIS	Early syphilis || id:finn-b-AB1_EARLY_SYPHILIS	|| id:ebi-a-GCST90001774	Inverse variance weighted	20	-0.043203057072606	0.203705655029573	0.832040173273369	-0.44246614093057	0.356060026785358	0.957716899131396	0.642450093362176	1.42769324552776
1151	ebi-a-GCST90001774	finn-b-AB1_EARLY_SYPHILIS	Early syphilis || id:finn-b-AB1_EARLY_SYPHILIS	|| id:ebi-a-GCST90001774	MR Egger	20	0.481175436846938	0.369819893244749	0.209631133647237	-0.24367155391277	1.20602242760665	1.61797511245622	0.783745009975438	3.34017241731435
1152	ebi-a-GCST90001774	finn-b-AB1_EARLY_SYPHILIS	Early syphilis || id:finn-b-AB1_EARLY_SYPHILIS	|| id:ebi-a-GCST90001774	Weighted median	20	0.228810209930722	0.28876309312649	0.428138915056762	-0.337165452597198	0.794785872458641	1.25710343062062	0.713790731601928	2.21396687476105
1153	ebi-a-GCST90001775	finn-b-AB1_EARLY_SYPHILIS	Early syphilis || id:finn-b-AB1_EARLY_SYPHILIS	|| id:ebi-a-GCST90001775	Inverse variance weighted	24	-0.072907831699528	0.102028581275195	0.474867103710305	-0.272883850998909	0.127068187599853	0.929686513703012	0.761181192929949	1.13549444178241
1154	ebi-a-GCST90001775	finn-b-AB1_EARLY_SYPHILIS	Early syphilis || id:finn-b-AB1_EARLY_SYPHILIS	|| id:ebi-a-GCST90001775	MR Egger	24	-0.053097207645846	0.123670174809901	0.671847439077125	-0.295490750273252	0.18929633498156	0.948287827174548	0.744166298026193	1.20839899032323
1155	ebi-a-GCST90001775	finn-b-AB1_EARLY_SYPHILIS	Early syphilis || id:finn-b-AB1_EARLY_SYPHILIS	|| id:ebi-a-GCST90001775	Weighted median	24	-0.0882260124525988	0.141668590724711	0.533440016606255	-0.365896450273032	0.189444425367835	0.9155539267491	0.693574616953659	1.20857795584769
1156	ebi-a-GCST90001776	finn-b-AB1_EARLY_SYPHILIS	Early syphilis || id:finn-b-AB1_EARLY_SYPHILIS	|| id:ebi-a-GCST90001776	Inverse variance weighted	19	0.0446222933142249	0.15091192632734	0.76747115768964	-0.251165082287362	0.340409668915811	1.04563284279752	0.777893944447054	1.4055232718311
1157	ebi-a-GCST90001776	finn-b-AB1_EARLY_SYPHILIS	Early syphilis || id:finn-b-AB1_EARLY_SYPHILIS	|| id:ebi-a-GCST90001776	MR Egger	19	0.205016056772591	0.222902737187954	0.370567892138682	-0.231873308115799	0.641905421660982	1.22754477521224	0.793046589509107	1.90009791995147
1158	ebi-a-GCST90001776	finn-b-AB1_EARLY_SYPHILIS	Early syphilis || id:finn-b-AB1_EARLY_SYPHILIS	|| id:ebi-a-GCST90001776	Weighted median	19	-0.00130091343231227	0.20941678675727	0.995043510681375	-0.411757815476561	0.409155988611936	0.998699932388747	0.662484700166615	1.50554655028628
1159	ebi-a-GCST90001777	finn-b-AB1_EARLY_SYPHILIS	Early syphilis || id:finn-b-AB1_EARLY_SYPHILIS	|| id:ebi-a-GCST90001777	Inverse variance weighted	26	-0.022539562918999	0.0470834842915297	0.632141502992271	-0.114823192130397	0.0697440662923993	0.977712555265528	0.891523758389101	1.07223372538171
1160	ebi-a-GCST90001777	finn-b-AB1_EARLY_SYPHILIS	Early syphilis || id:finn-b-AB1_EARLY_SYPHILIS	|| id:ebi-a-GCST90001777	MR Egger	26	-0.0109063494350007	0.0527793624171754	0.838033781664929	-0.114353899772664	0.092541200902663	0.989152909166671	0.891942241863518	1.0969583363029
1161	ebi-a-GCST90001777	finn-b-AB1_EARLY_SYPHILIS	Early syphilis || id:finn-b-AB1_EARLY_SYPHILIS	|| id:ebi-a-GCST90001777	Weighted median	26	-0.0268756003466106	0.0542111362365308	0.620065214362945	-0.133129427370211	0.0793782266769898	0.973482334857233	0.875351790296524	1.08261371803223
1162	ebi-a-GCST90001778	finn-b-AB1_EARLY_SYPHILIS	Early syphilis || id:finn-b-AB1_EARLY_SYPHILIS	|| id:ebi-a-GCST90001778	Inverse variance weighted	27	-0.00933042462397432	0.0699739910132734	0.893923447358963	-0.14647944700999	0.127818597762041	0.990712968723534	0.863743484663541	1.13634684813783
1163	ebi-a-GCST90001778	finn-b-AB1_EARLY_SYPHILIS	Early syphilis || id:finn-b-AB1_EARLY_SYPHILIS	|| id:ebi-a-GCST90001778	MR Egger	27	-0.0204432244521761	0.0854314405168455	0.812828627221513	-0.187888847865193	0.147002398960841	0.979764321551525	0.828706814645195	1.15835674187899
1164	ebi-a-GCST90001778	finn-b-AB1_EARLY_SYPHILIS	Early syphilis || id:finn-b-AB1_EARLY_SYPHILIS	|| id:ebi-a-GCST90001778	Weighted median	27	-0.0132713058952508	0.0954927124937555	0.889468198284529	-0.200437022383012	0.17389441059251	0.986816369600159	0.818373027585944	1.18992991519209
1165	ebi-a-GCST90001779	finn-b-AB1_EARLY_SYPHILIS	Early syphilis || id:finn-b-AB1_EARLY_SYPHILIS	|| id:ebi-a-GCST90001779	Inverse variance weighted	25	-0.0407312979971239	0.0882970268297344	0.64458436376288	-0.213793470583403	0.132330874589155	0.960087072610738	0.807515143433296	1.14148594548357
1166	ebi-a-GCST90001779	finn-b-AB1_EARLY_SYPHILIS	Early syphilis || id:finn-b-AB1_EARLY_SYPHILIS	|| id:ebi-a-GCST90001779	MR Egger	25	-0.0859479535122699	0.107033966930329	0.430196924440069	-0.295734528695714	0.123838621671174	0.917641990019875	0.743984908450341	1.13183320290944
1167	ebi-a-GCST90001779	finn-b-AB1_EARLY_SYPHILIS	Early syphilis || id:finn-b-AB1_EARLY_SYPHILIS	|| id:ebi-a-GCST90001779	Weighted median	25	-0.0904089679264804	0.124020128630895	0.466010076216546	-0.333488420043034	0.152670484190073	0.913557493148697	0.716420194706955	1.16494104919741
1168	ebi-a-GCST90001780	finn-b-AB1_EARLY_SYPHILIS	Early syphilis || id:finn-b-AB1_EARLY_SYPHILIS	|| id:ebi-a-GCST90001780	Inverse variance weighted	27	0.122160730193779	0.055936987864504	0.0289696727169235	0.0125242339793511	0.231797226408207	1.12993570196995	1.01260299064326	1.26086403297629
1169	ebi-a-GCST90001780	finn-b-AB1_EARLY_SYPHILIS	Early syphilis || id:finn-b-AB1_EARLY_SYPHILIS	|| id:ebi-a-GCST90001780	MR Egger	27	0.0639587628434054	0.0626542860450596	0.317117099923071	-0.0588436378049115	0.186761163491722	1.06604843704875	0.942854184381634	1.20533937162237
1170	ebi-a-GCST90001780	finn-b-AB1_EARLY_SYPHILIS	Early syphilis || id:finn-b-AB1_EARLY_SYPHILIS	|| id:ebi-a-GCST90001780	Weighted median	27	0.0160885660682206	0.0823250693088971	0.845058445826853	-0.145268569777218	0.177445701913659	1.01621868391392	0.86479000546031	1.19416321536469
1171	ebi-a-GCST90001781	finn-b-AB1_EARLY_SYPHILIS	Early syphilis || id:finn-b-AB1_EARLY_SYPHILIS	|| id:ebi-a-GCST90001781	Inverse variance weighted	24	0.0348090259556049	0.105667936311934	0.741839008255677	-0.172300129215785	0.241918181126995	1.03542195119926	0.841726508537465	1.27368997667438
1172	ebi-a-GCST90001781	finn-b-AB1_EARLY_SYPHILIS	Early syphilis || id:finn-b-AB1_EARLY_SYPHILIS	|| id:ebi-a-GCST90001781	MR Egger	24	0.0949972763267868	0.156859075694227	0.550963354761088	-0.212446512033897	0.402441064687471	1.09965586001881	0.808603565724895	1.49547078658954
1173	ebi-a-GCST90001781	finn-b-AB1_EARLY_SYPHILIS	Early syphilis || id:finn-b-AB1_EARLY_SYPHILIS	|| id:ebi-a-GCST90001781	Weighted median	24	0.0937907437453382	0.132081853228161	0.477644850308061	-0.165089688581857	0.352671176072533	1.09832988946951	0.847817661114175	1.42286319503746
1174	ebi-a-GCST90001782	finn-b-AB1_EARLY_SYPHILIS	Early syphilis || id:finn-b-AB1_EARLY_SYPHILIS	|| id:ebi-a-GCST90001782	Inverse variance weighted	24	-0.0551251722849301	0.0793631883326255	0.487309948417495	-0.210677021416876	0.100426676847016	0.946366681659365	0.810035648802453	1.10564256953261
1175	ebi-a-GCST90001782	finn-b-AB1_EARLY_SYPHILIS	Early syphilis || id:finn-b-AB1_EARLY_SYPHILIS	|| id:ebi-a-GCST90001782	MR Egger	24	-0.0437282777524856	0.103375254215638	0.676397673509239	-0.246343776015137	0.158887220510166	0.95721401848372	0.781653465018097	1.17220573846051
1176	ebi-a-GCST90001782	finn-b-AB1_EARLY_SYPHILIS	Early syphilis || id:finn-b-AB1_EARLY_SYPHILIS	|| id:ebi-a-GCST90001782	Weighted median	24	-0.0746198494046382	0.102302963304888	0.465756611507195	-0.275133657482219	0.125893958672942	0.928096235611901	0.759470607511733	1.13416189387378
1177	ebi-a-GCST90001783	finn-b-AB1_EARLY_SYPHILIS	Early syphilis || id:finn-b-AB1_EARLY_SYPHILIS	|| id:ebi-a-GCST90001783	Inverse variance weighted	13	0.381980728770738	0.204366528391888	0.0616094131391424	-0.0185776668773629	0.78253912441884	1.46518384896702	0.981593834303208	2.18701833309469
1178	ebi-a-GCST90001783	finn-b-AB1_EARLY_SYPHILIS	Early syphilis || id:finn-b-AB1_EARLY_SYPHILIS	|| id:ebi-a-GCST90001783	MR Egger	13	0.676826986983996	0.487656472915	0.192631629412605	-0.278979699929404	1.63263367389739	1.9676245185048	0.756555261184375	5.11733437655356
1179	ebi-a-GCST90001783	finn-b-AB1_EARLY_SYPHILIS	Early syphilis || id:finn-b-AB1_EARLY_SYPHILIS	|| id:ebi-a-GCST90001783	Weighted median	13	0.374270176634738	0.257879768114831	0.146686337135156	-0.131174168870332	0.879714522139807	1.45392991528818	0.877065003666581	2.41021154615982
1180	ebi-a-GCST90001784	finn-b-AB1_EARLY_SYPHILIS	Early syphilis || id:finn-b-AB1_EARLY_SYPHILIS	|| id:ebi-a-GCST90001784	Inverse variance weighted	23	0.0071190546183746	0.0942245991452112	0.939773856341233	-0.177561159706239	0.191799268942989	1.00714445532828	0.837309788149065	1.21142732147054
1181	ebi-a-GCST90001784	finn-b-AB1_EARLY_SYPHILIS	Early syphilis || id:finn-b-AB1_EARLY_SYPHILIS	|| id:ebi-a-GCST90001784	MR Egger	23	-0.0533921654212861	0.120600436131728	0.662495257043186	-0.289769020239473	0.1829846893969	0.948008163553075	0.748436421280301	1.20079602302878
1182	ebi-a-GCST90001784	finn-b-AB1_EARLY_SYPHILIS	Early syphilis || id:finn-b-AB1_EARLY_SYPHILIS	|| id:ebi-a-GCST90001784	Weighted median	23	-0.0717592410311024	0.128964796768425	0.577920331289247	-0.324530242697215	0.18101176063501	0.930754956441429	0.722866845876143	1.19842927349959
1183	ebi-a-GCST90001785	finn-b-AB1_EARLY_SYPHILIS	Early syphilis || id:finn-b-AB1_EARLY_SYPHILIS	|| id:ebi-a-GCST90001785	Inverse variance weighted	26	0.0403766112110627	0.167124447204591	0.809093160321616	-0.287187305309935	0.36794052773206	1.04120282902003	0.750371167169472	1.44475611349612
1184	ebi-a-GCST90001785	finn-b-AB1_EARLY_SYPHILIS	Early syphilis || id:finn-b-AB1_EARLY_SYPHILIS	|| id:ebi-a-GCST90001785	MR Egger	26	-0.049951651664143	0.314857411969186	0.875273257605344	-0.667072179123747	0.567168875795461	0.951275415972203	0.513208964202687	1.76326794766527
1185	ebi-a-GCST90001785	finn-b-AB1_EARLY_SYPHILIS	Early syphilis || id:finn-b-AB1_EARLY_SYPHILIS	|| id:ebi-a-GCST90001785	Weighted median	26	0.107119206602362	0.246972545359367	0.664485093670779	-0.376946982301997	0.591185395506721	1.11306693149829	0.685952440551311	1.80612812310905
1186	ebi-a-GCST90001786	finn-b-AB1_EARLY_SYPHILIS	Early syphilis || id:finn-b-AB1_EARLY_SYPHILIS	|| id:ebi-a-GCST90001786	Inverse variance weighted	21	0.114362405326433	0.217868879622111	0.59964303963359	-0.312660598732906	0.541385409385771	1.12115836503117	0.731498141838052	1.7183858817753
1187	ebi-a-GCST90001786	finn-b-AB1_EARLY_SYPHILIS	Early syphilis || id:finn-b-AB1_EARLY_SYPHILIS	|| id:ebi-a-GCST90001786	MR Egger	21	-0.654245460580668	0.385409913244075	0.105915955933495	-1.40964889053906	0.10115796937772	0.519834150003433	0.24422901922047	1.10645141340003
1188	ebi-a-GCST90001786	finn-b-AB1_EARLY_SYPHILIS	Early syphilis || id:finn-b-AB1_EARLY_SYPHILIS	|| id:ebi-a-GCST90001786	Weighted median	21	-0.133664519527049	0.251551946120232	0.595169672200253	-0.626706333922703	0.359377294868606	0.874883521713659	0.534348872569994	1.43243715081635
1189	ebi-a-GCST90001787	finn-b-AB1_EARLY_SYPHILIS	Early syphilis || id:finn-b-AB1_EARLY_SYPHILIS	|| id:ebi-a-GCST90001787	Inverse variance weighted	22	0.102698599097512	0.11068915656089	0.353505701139449	-0.114252147761833	0.319649345956857	1.10815735910892	0.892033003397679	1.37664495357219
1190	ebi-a-GCST90001787	finn-b-AB1_EARLY_SYPHILIS	Early syphilis || id:finn-b-AB1_EARLY_SYPHILIS	|| id:ebi-a-GCST90001787	MR Egger	22	-0.0600530388583243	0.13567059195389	0.662777324171926	-0.325967399087949	0.2058613213713	0.941714584793202	0.721828719322728	1.22858281400097
1191	ebi-a-GCST90001787	finn-b-AB1_EARLY_SYPHILIS	Early syphilis || id:finn-b-AB1_EARLY_SYPHILIS	|| id:ebi-a-GCST90001787	Weighted median	22	0.139619677351618	0.146435740047294	0.340360316297928	-0.147394373141078	0.426633727844314	1.14983640686	0.862953584584079	1.53209139652387
1192	ebi-a-GCST90001788	finn-b-AB1_EARLY_SYPHILIS	Early syphilis || id:finn-b-AB1_EARLY_SYPHILIS	|| id:ebi-a-GCST90001788	Inverse variance weighted	20	-0.280756368404925	0.204419936861262	0.169618869082377	-0.681419444652999	0.119906707843149	0.755212306647592	0.505898387715077	1.12739166987264
1193	ebi-a-GCST90001788	finn-b-AB1_EARLY_SYPHILIS	Early syphilis || id:finn-b-AB1_EARLY_SYPHILIS	|| id:ebi-a-GCST90001788	MR Egger	20	-0.261808410554639	0.348200968444973	0.461837177313651	-0.944282308706787	0.420665487597508	0.769658468021743	0.388958622970281	1.52297473925096
1194	ebi-a-GCST90001788	finn-b-AB1_EARLY_SYPHILIS	Early syphilis || id:finn-b-AB1_EARLY_SYPHILIS	|| id:ebi-a-GCST90001788	Weighted median	20	-0.117904225180647	0.314046611313271	0.707336657901857	-0.733435583354658	0.497627132993365	0.888781171394569	0.480256192373247	1.64481371228542
1195	ebi-a-GCST90001789	finn-b-AB1_EARLY_SYPHILIS	Early syphilis || id:finn-b-AB1_EARLY_SYPHILIS	|| id:ebi-a-GCST90001789	Inverse variance weighted	22	0.0794420160986291	0.136585085760616	0.560815769960822	-0.188264751992179	0.347148784189437	1.08268277953784	0.828395358875931	1.4150272433906
1196	ebi-a-GCST90001789	finn-b-AB1_EARLY_SYPHILIS	Early syphilis || id:finn-b-AB1_EARLY_SYPHILIS	|| id:ebi-a-GCST90001789	MR Egger	22	0.0626414293959543	0.210845058067756	0.769456169322162	-0.350614884416847	0.475897743208756	1.06464502037284	0.704254921181547	1.6094584294889
1197	ebi-a-GCST90001789	finn-b-AB1_EARLY_SYPHILIS	Early syphilis || id:finn-b-AB1_EARLY_SYPHILIS	|| id:ebi-a-GCST90001789	Weighted median	22	0.128173075517774	0.212974089624017	0.547290806991722	-0.2892561401453	0.545602291180848	1.13674972922026	0.74882037787596	1.72564741166324
1198	ebi-a-GCST90001790	finn-b-AB1_EARLY_SYPHILIS	Early syphilis || id:finn-b-AB1_EARLY_SYPHILIS	|| id:ebi-a-GCST90001790	Inverse variance weighted	24	0.186847494851958	0.105196986885883	0.0757052731232732	-0.0193385994443728	0.393033589148288	1.20544343470175	0.980847191695476	1.48146814974692
1199	ebi-a-GCST90001790	finn-b-AB1_EARLY_SYPHILIS	Early syphilis || id:finn-b-AB1_EARLY_SYPHILIS	|| id:ebi-a-GCST90001790	MR Egger	24	0.18103484882398	0.142003787803461	0.215659386432233	-0.0972925752708037	0.459362272918764	1.19845694338055	0.907290516528749	1.58306410016525
1200	ebi-a-GCST90001790	finn-b-AB1_EARLY_SYPHILIS	Early syphilis || id:finn-b-AB1_EARLY_SYPHILIS	|| id:ebi-a-GCST90001790	Weighted median	24	0.151892707055506	0.166620788313525	0.361975541074626	-0.174684038039002	0.478469452150014	1.16403533695302	0.839722299162397	1.61360281491499
1201	ebi-a-GCST90001791	finn-b-AB1_EARLY_SYPHILIS	Early syphilis || id:finn-b-AB1_EARLY_SYPHILIS	|| id:ebi-a-GCST90001791	Inverse variance weighted	25	0.0512380532970618	0.152364738854823	0.736655578704024	-0.247396834858392	0.349872941452515	1.05257343203713	0.78083077117294	1.41888725538589
1202	ebi-a-GCST90001791	finn-b-AB1_EARLY_SYPHILIS	Early syphilis || id:finn-b-AB1_EARLY_SYPHILIS	|| id:ebi-a-GCST90001791	MR Egger	25	0.196142673476308	0.233138954792047	0.408835307135716	-0.260809677916104	0.653095024868721	1.21670048383915	0.770427535036519	1.92147865964352
1203	ebi-a-GCST90001791	finn-b-AB1_EARLY_SYPHILIS	Early syphilis || id:finn-b-AB1_EARLY_SYPHILIS	|| id:ebi-a-GCST90001791	Weighted median	25	0.239432628411934	0.230434078638146	0.298781283206455	-0.212218165718832	0.6910834225427	1.2705280842477	0.808788228452201	1.99587674013426
1204	ebi-a-GCST90001792	finn-b-AB1_EARLY_SYPHILIS	Early syphilis || id:finn-b-AB1_EARLY_SYPHILIS	|| id:ebi-a-GCST90001792	Inverse variance weighted	22	0.0254489180999467	0.0702907836985055	0.717313179820829	-0.112321017949124	0.163218854149018	1.02577550637022	0.893757299308218	1.17729431724195
1205	ebi-a-GCST90001792	finn-b-AB1_EARLY_SYPHILIS	Early syphilis || id:finn-b-AB1_EARLY_SYPHILIS	|| id:ebi-a-GCST90001792	MR Egger	22	-0.00365227828070996	0.0825419841948259	0.96514590444724	-0.165434567302569	0.158130010741149	0.996354383175312	0.847525317258298	1.17131846879107
1206	ebi-a-GCST90001792	finn-b-AB1_EARLY_SYPHILIS	Early syphilis || id:finn-b-AB1_EARLY_SYPHILIS	|| id:ebi-a-GCST90001792	Weighted median	22	-0.0126381135523579	0.0887850475628489	0.886807450529612	-0.186656806775542	0.161380579670826	0.98744141203439	0.82972844470799	1.17513211511463
1207	ebi-a-GCST90001793	finn-b-AB1_EARLY_SYPHILIS	Early syphilis || id:finn-b-AB1_EARLY_SYPHILIS	|| id:ebi-a-GCST90001793	Inverse variance weighted	20	0.0497793714894359	0.177895981399822	0.779613372652558	-0.298896752054215	0.398455495033087	1.05103918158428	0.741635977873411	1.48952234544089
1208	ebi-a-GCST90001793	finn-b-AB1_EARLY_SYPHILIS	Early syphilis || id:finn-b-AB1_EARLY_SYPHILIS	|| id:ebi-a-GCST90001793	MR Egger	20	-0.298066352724926	0.327525710626001	0.374819393183155	-0.940016745551888	0.343884040102035	0.742252087665189	0.390621294134604	1.41041507443648
1209	ebi-a-GCST90001793	finn-b-AB1_EARLY_SYPHILIS	Early syphilis || id:finn-b-AB1_EARLY_SYPHILIS	|| id:ebi-a-GCST90001793	Weighted median	20	-0.0950239341009406	0.253865648556047	0.708175207448225	-0.592600605270792	0.402552737068911	0.909351169705086	0.552887571150866	1.4956377986988
1210	ebi-a-GCST90001794	finn-b-AB1_EARLY_SYPHILIS	Early syphilis || id:finn-b-AB1_EARLY_SYPHILIS	|| id:ebi-a-GCST90001794	Inverse variance weighted	26	-0.0296612724584634	0.086960619681269	0.733036913926048	-0.200104087033751	0.140781542116824	0.970774305857257	0.818645538257409	1.15117313766671
1211	ebi-a-GCST90001794	finn-b-AB1_EARLY_SYPHILIS	Early syphilis || id:finn-b-AB1_EARLY_SYPHILIS	|| id:ebi-a-GCST90001794	MR Egger	26	-0.106848140721514	0.104203146659488	0.31540708530524	-0.311086308174111	0.0973900267310827	0.89866213281179	0.732650639401512	1.10229021243951
1212	ebi-a-GCST90001794	finn-b-AB1_EARLY_SYPHILIS	Early syphilis || id:finn-b-AB1_EARLY_SYPHILIS	|| id:ebi-a-GCST90001794	Weighted median	26	-0.0896832671174876	0.109373716728445	0.412232685147243	-0.30405575190524	0.124689217670265	0.914220703177457	0.7378197304482	1.13279634526792
1213	ebi-a-GCST90001795	finn-b-AB1_EARLY_SYPHILIS	Early syphilis || id:finn-b-AB1_EARLY_SYPHILIS	|| id:ebi-a-GCST90001795	Inverse variance weighted	22	-0.206640430906881	0.15751731044773	0.189567864390974	-0.515374359384431	0.102093497570669	0.813312039289733	0.59727695652656	1.10748701423275
1214	ebi-a-GCST90001795	finn-b-AB1_EARLY_SYPHILIS	Early syphilis || id:finn-b-AB1_EARLY_SYPHILIS	|| id:ebi-a-GCST90001795	MR Egger	22	-0.425142518821394	0.239638747004742	0.0912733232017325	-0.894834462950688	0.0445494253078999	0.653676617269852	0.408675243935801	1.04555665239287
1215	ebi-a-GCST90001795	finn-b-AB1_EARLY_SYPHILIS	Early syphilis || id:finn-b-AB1_EARLY_SYPHILIS	|| id:ebi-a-GCST90001795	Weighted median	22	-0.294005352707288	0.259149813279456	0.256585052430137	-0.801938986735022	0.213928281320446	0.745272502207058	0.448458565334685	1.23853382559758
1216	ebi-a-GCST90001796	finn-b-AB1_EARLY_SYPHILIS	Early syphilis || id:finn-b-AB1_EARLY_SYPHILIS	|| id:ebi-a-GCST90001796	Inverse variance weighted	16	-0.0397547466473866	0.121539203908749	0.743596775534573	-0.277971586308535	0.198462093013762	0.961025104881155	0.757318339418269	1.21952579799041
1217	ebi-a-GCST90001796	finn-b-AB1_EARLY_SYPHILIS	Early syphilis || id:finn-b-AB1_EARLY_SYPHILIS	|| id:ebi-a-GCST90001796	MR Egger	16	-0.107040779807922	0.153680686516563	0.497509117516648	-0.408254925380385	0.194173365764541	0.898489032033059	0.664809380434409	1.21430678393286
1218	ebi-a-GCST90001796	finn-b-AB1_EARLY_SYPHILIS	Early syphilis || id:finn-b-AB1_EARLY_SYPHILIS	|| id:ebi-a-GCST90001796	Weighted median	16	-0.107443724452036	0.173374971034163	0.535442953405148	-0.447258667678997	0.232371218774924	0.898127063621319	0.639378500330198	1.26158796705313
1219	ebi-a-GCST90001797	finn-b-AB1_EARLY_SYPHILIS	Early syphilis || id:finn-b-AB1_EARLY_SYPHILIS	|| id:ebi-a-GCST90001797	Inverse variance weighted	19	-0.022085414643087	0.160214135209266	0.890359479766784	-0.336105119653249	0.291934290367075	0.978156682579033	0.714547988831175	1.33901502856245
1220	ebi-a-GCST90001797	finn-b-AB1_EARLY_SYPHILIS	Early syphilis || id:finn-b-AB1_EARLY_SYPHILIS	|| id:ebi-a-GCST90001797	MR Egger	19	-0.154256209679984	0.212246807394561	0.477251602940565	-0.570259952173324	0.261747532813356	0.857052407756017	0.56537844823875	1.29919849603146
1221	ebi-a-GCST90001797	finn-b-AB1_EARLY_SYPHILIS	Early syphilis || id:finn-b-AB1_EARLY_SYPHILIS	|| id:ebi-a-GCST90001797	Weighted median	19	-0.248108687335467	0.236147681730208	0.293419123724782	-0.710958143526674	0.214740768855741	0.780275132644099	0.49117335735796	1.23954052780404
1222	ebi-a-GCST90001798	finn-b-AB1_EARLY_SYPHILIS	Early syphilis || id:finn-b-AB1_EARLY_SYPHILIS	|| id:ebi-a-GCST90001798	Inverse variance weighted	30	0.0914896885169237	0.111031989961806	0.409942992866043	-0.126133011808215	0.309112388842063	1.09580547725465	0.881497589396977	1.36221545971866
1223	ebi-a-GCST90001798	finn-b-AB1_EARLY_SYPHILIS	Early syphilis || id:finn-b-AB1_EARLY_SYPHILIS	|| id:ebi-a-GCST90001798	MR Egger	30	-0.184359592210431	0.199083260139798	0.3623372407524	-0.574562782084434	0.205843597663572	0.831636699972968	0.562950947247806	1.22856103915122
1224	ebi-a-GCST90001798	finn-b-AB1_EARLY_SYPHILIS	Early syphilis || id:finn-b-AB1_EARLY_SYPHILIS	|| id:ebi-a-GCST90001798	Weighted median	30	-0.0379444428405453	0.154529705522116	0.806032233471885	-0.340822665663893	0.264933779982803	0.962766427973347	0.711185014546991	1.30334466541451
1225	ebi-a-GCST90001799	finn-b-AB1_EARLY_SYPHILIS	Early syphilis || id:finn-b-AB1_EARLY_SYPHILIS	|| id:ebi-a-GCST90001799	Inverse variance weighted	21	0.00142604229392444	0.0758901367413289	0.985007930914502	-0.14731862571908	0.150170710306929	1.00142705957574	0.86301895356915	1.16203259673852
1226	ebi-a-GCST90001799	finn-b-AB1_EARLY_SYPHILIS	Early syphilis || id:finn-b-AB1_EARLY_SYPHILIS	|| id:ebi-a-GCST90001799	MR Egger	21	0.0307405063913585	0.0917050920011796	0.741139059955837	-0.149001473930953	0.210482486713671	1.03121787471639	0.861567845006507	1.23427343684879
1227	ebi-a-GCST90001799	finn-b-AB1_EARLY_SYPHILIS	Early syphilis || id:finn-b-AB1_EARLY_SYPHILIS	|| id:ebi-a-GCST90001799	Weighted median	21	0.00566752178469938	0.091583745411352	0.950655615442606	-0.173836619221551	0.185171662790949	1.00568361257022	0.84043419723545	1.20342500569255
1228	ebi-a-GCST90001800	finn-b-AB1_EARLY_SYPHILIS	Early syphilis || id:finn-b-AB1_EARLY_SYPHILIS	|| id:ebi-a-GCST90001800	Inverse variance weighted	31	-0.00575290638795008	0.107150904490813	0.957182341059072	-0.215768679189943	0.204262866414043	0.994263609890625	0.805921706775035	1.22662054842591
1229	ebi-a-GCST90001800	finn-b-AB1_EARLY_SYPHILIS	Early syphilis || id:finn-b-AB1_EARLY_SYPHILIS	|| id:ebi-a-GCST90001800	MR Egger	31	0.065529151811438	0.14754821420622	0.660252135413155	-0.223665348032754	0.354723651655629	1.06772386294453	0.799582671514951	1.42578658607145
1230	ebi-a-GCST90001800	finn-b-AB1_EARLY_SYPHILIS	Early syphilis || id:finn-b-AB1_EARLY_SYPHILIS	|| id:ebi-a-GCST90001800	Weighted median	31	0.0415560015947329	0.125545419700053	0.740641671764566	-0.20451302101737	0.287625024206836	1.04243153804541	0.815044129144651	1.33325727117637
1231	ebi-a-GCST90001801	finn-b-AB1_EARLY_SYPHILIS	Early syphilis || id:finn-b-AB1_EARLY_SYPHILIS	|| id:ebi-a-GCST90001801	Inverse variance weighted	24	-0.143224243234216	0.0978809364935303	0.143399087429065	-0.335070878761535	0.0486223922931037	0.866559726950558	0.715287385871735	1.04982385430642
1232	ebi-a-GCST90001801	finn-b-AB1_EARLY_SYPHILIS	Early syphilis || id:finn-b-AB1_EARLY_SYPHILIS	|| id:ebi-a-GCST90001801	MR Egger	24	-0.175772642102743	0.172901715757292	0.32039211622628	-0.514660004987035	0.163114720781549	0.838808671434768	0.597703776379087	1.17717172800312
1233	ebi-a-GCST90001801	finn-b-AB1_EARLY_SYPHILIS	Early syphilis || id:finn-b-AB1_EARLY_SYPHILIS	|| id:ebi-a-GCST90001801	Weighted median	24	-0.147664552976462	0.13620040641096	0.278288915107169	-0.414617349541943	0.119288243589019	0.862720463420389	0.660593008566001	1.12669463399253
1234	ebi-a-GCST90001802	finn-b-AB1_EARLY_SYPHILIS	Early syphilis || id:finn-b-AB1_EARLY_SYPHILIS	|| id:ebi-a-GCST90001802	Inverse variance weighted	28	0.209628915607805	0.122967621596528	0.0882412686451559	-0.0313876227213896	0.450645453937	1.23322034621417	0.969099855139178	1.56932478552292
1235	ebi-a-GCST90001802	finn-b-AB1_EARLY_SYPHILIS	Early syphilis || id:finn-b-AB1_EARLY_SYPHILIS	|| id:ebi-a-GCST90001802	MR Egger	28	-0.0172984255840335	0.235296960087308	0.941957065734518	-0.478480467355158	0.443883616187091	0.9828503331806	0.619724368111125	1.55874906190554
1236	ebi-a-GCST90001802	finn-b-AB1_EARLY_SYPHILIS	Early syphilis || id:finn-b-AB1_EARLY_SYPHILIS	|| id:ebi-a-GCST90001802	Weighted median	28	0.366413445066093	0.17532815612077	0.0366292785250764	0.0227702590693841	0.710056631062801	1.44255153519373	1.02303148034255	2.0341064489951
1237	ebi-a-GCST90001803	finn-b-AB1_EARLY_SYPHILIS	Early syphilis || id:finn-b-AB1_EARLY_SYPHILIS	|| id:ebi-a-GCST90001803	Inverse variance weighted	15	0.167541809253449	0.269196011445032	0.533693015714713	-0.360082373178814	0.695165991685712	1.18239472419222	0.69761885862119	2.0040417005939
1238	ebi-a-GCST90001803	finn-b-AB1_EARLY_SYPHILIS	Early syphilis || id:finn-b-AB1_EARLY_SYPHILIS	|| id:ebi-a-GCST90001803	MR Egger	15	-1.10335232115141	1.21790430658674	0.381450409920397	-3.49044476206142	1.28374011975859	0.331757061247304	0.0304873095567273	3.61011677605252
1239	ebi-a-GCST90001803	finn-b-AB1_EARLY_SYPHILIS	Early syphilis || id:finn-b-AB1_EARLY_SYPHILIS	|| id:ebi-a-GCST90001803	Weighted median	15	0.413343331429367	0.356392506080675	0.246131040682846	-0.285185980488756	1.11187264334749	1.51186400726822	0.75187440734562	3.04004598925312
1240	ebi-a-GCST90001804	finn-b-AB1_EARLY_SYPHILIS	Early syphilis || id:finn-b-AB1_EARLY_SYPHILIS	|| id:ebi-a-GCST90001804	Inverse variance weighted	32	0.123048234305981	0.079693079782228	0.12258189090748	-0.0331502020671856	0.279246670679148	1.13093896968823	0.967393244210908	1.32213343520169
1241	ebi-a-GCST90001804	finn-b-AB1_EARLY_SYPHILIS	Early syphilis || id:finn-b-AB1_EARLY_SYPHILIS	|| id:ebi-a-GCST90001804	MR Egger	32	0.0987136179007841	0.104021667785579	0.350217528266531	-0.10516885095895	0.302596086760519	1.10375016000486	0.900172514760955	1.35336771089291
1242	ebi-a-GCST90001804	finn-b-AB1_EARLY_SYPHILIS	Early syphilis || id:finn-b-AB1_EARLY_SYPHILIS	|| id:ebi-a-GCST90001804	Weighted median	32	0.145342004891472	0.122741106554615	0.236359741195514	-0.0952305639555728	0.385914573738517	1.15643500907294	0.909163290016525	1.47095900691856
1243	ebi-a-GCST90001805	finn-b-AB1_EARLY_SYPHILIS	Early syphilis || id:finn-b-AB1_EARLY_SYPHILIS	|| id:ebi-a-GCST90001805	Inverse variance weighted	24	0.121409263491466	0.100639465465053	0.227671673626429	-0.0758440888200369	0.318662615802969	1.12908691187285	0.926960718833003	1.37528724644074
1244	ebi-a-GCST90001805	finn-b-AB1_EARLY_SYPHILIS	Early syphilis || id:finn-b-AB1_EARLY_SYPHILIS	|| id:ebi-a-GCST90001805	MR Egger	24	0.233037257175847	0.122124596088884	0.0695012157013981	-0.00632695115836507	0.472401465510059	1.26242851297219	0.993693021852161	1.60384114139656
1245	ebi-a-GCST90001805	finn-b-AB1_EARLY_SYPHILIS	Early syphilis || id:finn-b-AB1_EARLY_SYPHILIS	|| id:ebi-a-GCST90001805	Weighted median	24	0.18511674516803	0.111433775368641	0.0966679570790017	-0.0332934545545066	0.403526944890567	1.20335891826658	0.967254672648055	1.49709557071181
1246	ebi-a-GCST90001806	finn-b-AB1_EARLY_SYPHILIS	Early syphilis || id:finn-b-AB1_EARLY_SYPHILIS	|| id:ebi-a-GCST90001806	Inverse variance weighted	30	0.0396660818085635	0.127167312562904	0.755101001705501	-0.209581850814729	0.288914014431856	1.04046328656049	0.810923261986929	1.33497693484308
1247	ebi-a-GCST90001806	finn-b-AB1_EARLY_SYPHILIS	Early syphilis || id:finn-b-AB1_EARLY_SYPHILIS	|| id:ebi-a-GCST90001806	MR Egger	30	-0.0343368825527112	0.252296406508544	0.892718084981704	-0.528837839309458	0.460164074204036	0.966245938403517	0.589289420880478	1.58433391199578
1248	ebi-a-GCST90001806	finn-b-AB1_EARLY_SYPHILIS	Early syphilis || id:finn-b-AB1_EARLY_SYPHILIS	|| id:ebi-a-GCST90001806	Weighted median	30	-0.0441597989786234	0.196235702246475	0.821952451868088	-0.428781775381715	0.340462177424468	0.956801049425653	0.651302043813913	1.40559707569964
1249	ebi-a-GCST90001807	finn-b-AB1_EARLY_SYPHILIS	Early syphilis || id:finn-b-AB1_EARLY_SYPHILIS	|| id:ebi-a-GCST90001807	Inverse variance weighted	18	0.142398851896508	0.168018456254852	0.396705842033078	-0.186917322363002	0.471715026156017	1.15303644760891	0.829512315668498	1.60274057949719
1250	ebi-a-GCST90001807	finn-b-AB1_EARLY_SYPHILIS	Early syphilis || id:finn-b-AB1_EARLY_SYPHILIS	|| id:ebi-a-GCST90001807	MR Egger	18	0.30065560443749	0.231831247773499	0.213066196346354	-0.153733641198568	0.755044850073548	1.35074407115989	0.85750039337262	2.12770694902851
1251	ebi-a-GCST90001807	finn-b-AB1_EARLY_SYPHILIS	Early syphilis || id:finn-b-AB1_EARLY_SYPHILIS	|| id:ebi-a-GCST90001807	Weighted median	18	0.281089495832715	0.255934166693269	0.272078627786083	-0.220541470886092	0.782720462551522	1.3245721423177	0.802084375022141	2.18741495887595
1252	ebi-a-GCST90001808	finn-b-AB1_EARLY_SYPHILIS	Early syphilis || id:finn-b-AB1_EARLY_SYPHILIS	|| id:ebi-a-GCST90001808	Inverse variance weighted	30	0.106905557495466	0.138952202484856	0.441674113541558	-0.165440759374852	0.379251874365784	1.11282915114414	0.84752006933652	1.46119102596079
1253	ebi-a-GCST90001808	finn-b-AB1_EARLY_SYPHILIS	Early syphilis || id:finn-b-AB1_EARLY_SYPHILIS	|| id:ebi-a-GCST90001808	MR Egger	30	-0.285349460798874	0.274980948893556	0.308285722537812	-0.824312120630243	0.253613199032495	0.751751500731017	0.438536548980734	1.28867324779391
1254	ebi-a-GCST90001808	finn-b-AB1_EARLY_SYPHILIS	Early syphilis || id:finn-b-AB1_EARLY_SYPHILIS	|| id:ebi-a-GCST90001808	Weighted median	30	0.0124956423552148	0.182677164083783	0.945464937042912	-0.345551599248999	0.370542883959429	1.01257403909304	0.707829807375069	1.44852077994209
1255	ebi-a-GCST90001809	finn-b-AB1_EARLY_SYPHILIS	Early syphilis || id:finn-b-AB1_EARLY_SYPHILIS	|| id:ebi-a-GCST90001809	Inverse variance weighted	20	0.0198952345473871	0.229340560532364	0.930870436701345	-0.429612264096047	0.469402733190821	1.02009446377018	0.650761369359996	1.59903885511514
1256	ebi-a-GCST90001809	finn-b-AB1_EARLY_SYPHILIS	Early syphilis || id:finn-b-AB1_EARLY_SYPHILIS	|| id:ebi-a-GCST90001809	MR Egger	20	0.673801569785695	0.541657848151274	0.229470345049025	-0.387847812590803	1.73545095216219	1.96168062935273	0.678515596937748	5.67148479555257
1257	ebi-a-GCST90001809	finn-b-AB1_EARLY_SYPHILIS	Early syphilis || id:finn-b-AB1_EARLY_SYPHILIS	|| id:ebi-a-GCST90001809	Weighted median	20	0.0304389362180847	0.313220946651835	0.922583134585992	-0.583474119219512	0.644351991655681	1.03090693705035	0.557956587827586	1.90475233386246
1258	ebi-a-GCST90001810	finn-b-AB1_EARLY_SYPHILIS	Early syphilis || id:finn-b-AB1_EARLY_SYPHILIS	|| id:ebi-a-GCST90001810	Inverse variance weighted	18	0.0937249978843173	0.165626671209835	0.571474630990199	-0.230903277686959	0.418353273455593	1.09825768119896	0.793816242065268	1.51945736355109
1259	ebi-a-GCST90001810	finn-b-AB1_EARLY_SYPHILIS	Early syphilis || id:finn-b-AB1_EARLY_SYPHILIS	|| id:ebi-a-GCST90001810	MR Egger	18	0.415527513307866	0.291884816945877	0.173770520638619	-0.156566727906053	0.987621754521785	1.51516980215005	0.855074458471076	2.68484166098511
1260	ebi-a-GCST90001810	finn-b-AB1_EARLY_SYPHILIS	Early syphilis || id:finn-b-AB1_EARLY_SYPHILIS	|| id:ebi-a-GCST90001810	Weighted median	18	0.202721627386399	0.212221536488147	0.339458422031094	-0.213232584130369	0.618675838903166	1.22473148908449	0.807968194781173	1.85646815065706
1261	ebi-a-GCST90001811	finn-b-AB1_EARLY_SYPHILIS	Early syphilis || id:finn-b-AB1_EARLY_SYPHILIS	|| id:ebi-a-GCST90001811	Inverse variance weighted	16	0.0827418975528105	0.19592455685389	0.672795042665421	-0.301270233880813	0.466754028986434	1.08626140563637	0.73987780567823	1.59480907836323
1262	ebi-a-GCST90001811	finn-b-AB1_EARLY_SYPHILIS	Early syphilis || id:finn-b-AB1_EARLY_SYPHILIS	|| id:ebi-a-GCST90001811	MR Egger	16	0.442674938571005	0.295457992885012	0.156270041197727	-0.136422727483619	1.02177260462563	1.55686617493621	0.87247373589595	2.77811490127144
1263	ebi-a-GCST90001811	finn-b-AB1_EARLY_SYPHILIS	Early syphilis || id:finn-b-AB1_EARLY_SYPHILIS	|| id:ebi-a-GCST90001811	Weighted median	16	0.153312400163241	0.247371963351623	0.535412740136351	-0.33153664800594	0.638161448332422	1.16568908352659	0.717819849068593	1.89299730456913
1264	ebi-a-GCST90001812	finn-b-AB1_EARLY_SYPHILIS	Early syphilis || id:finn-b-AB1_EARLY_SYPHILIS	|| id:ebi-a-GCST90001812	Inverse variance weighted	17	0.129258328613848	0.135838964984767	0.341322405237119	-0.136986042756295	0.395502699983992	1.13798406004289	0.871982396517991	1.4851305784187
1265	ebi-a-GCST90001812	finn-b-AB1_EARLY_SYPHILIS	Early syphilis || id:finn-b-AB1_EARLY_SYPHILIS	|| id:ebi-a-GCST90001812	MR Egger	17	-0.232062586082053	0.224343620849425	0.317335841719789	-0.671776082946925	0.20765091078282	0.792896497468507	0.510800547514977	1.23078344131844
1266	ebi-a-GCST90001812	finn-b-AB1_EARLY_SYPHILIS	Early syphilis || id:finn-b-AB1_EARLY_SYPHILIS	|| id:ebi-a-GCST90001812	Weighted median	17	-0.19948513375411	0.193584152579641	0.302783436452481	-0.578910072810206	0.179939805301986	0.819152398443383	0.56050894770269	1.19714529915314
1267	ebi-a-GCST90001813	finn-b-AB1_EARLY_SYPHILIS	Early syphilis || id:finn-b-AB1_EARLY_SYPHILIS	|| id:ebi-a-GCST90001813	Inverse variance weighted	23	-0.105893237546393	0.126594114124213	0.402885843220299	-0.354017701229851	0.142231226137065	0.89952067798429	0.70186254341523	1.15284318519705
1268	ebi-a-GCST90001813	finn-b-AB1_EARLY_SYPHILIS	Early syphilis || id:finn-b-AB1_EARLY_SYPHILIS	|| id:ebi-a-GCST90001813	MR Egger	23	0.0453217587840251	0.191395298814564	0.815109171836157	-0.329813026892521	0.420456544460571	1.04636448271375	0.719058165403596	1.52265655737358
1269	ebi-a-GCST90001813	finn-b-AB1_EARLY_SYPHILIS	Early syphilis || id:finn-b-AB1_EARLY_SYPHILIS	|| id:ebi-a-GCST90001813	Weighted median	23	0.00838854581976217	0.184732554625123	0.963781198494346	-0.353687261245479	0.370464352885003	1.00842382825736	0.702094505185719	1.4484070305154
1270	ebi-a-GCST90001814	finn-b-AB1_EARLY_SYPHILIS	Early syphilis || id:finn-b-AB1_EARLY_SYPHILIS	|| id:ebi-a-GCST90001814	Inverse variance weighted	13	-0.0309689292777252	0.0574536034944267	0.589869596610681	-0.143577992126802	0.0816401335713513	0.969505695850275	0.866253236620293	1.08506526100073
1271	ebi-a-GCST90001814	finn-b-AB1_EARLY_SYPHILIS	Early syphilis || id:finn-b-AB1_EARLY_SYPHILIS	|| id:ebi-a-GCST90001814	MR Egger	13	0.000726255351010074	0.0622652262284747	0.990902622240921	-0.1213135880568	0.12276609875882	1.00072651913828	0.885756153485843	1.13061993661061
1272	ebi-a-GCST90001814	finn-b-AB1_EARLY_SYPHILIS	Early syphilis || id:finn-b-AB1_EARLY_SYPHILIS	|| id:ebi-a-GCST90001814	Weighted median	13	-0.0250827289766903	0.0694028134981519	0.717794501240367	-0.161112243433068	0.110946785479687	0.975229228974814	0.851196524524885	1.11733544680257
1273	ebi-a-GCST90001815	finn-b-AB1_EARLY_SYPHILIS	Early syphilis || id:finn-b-AB1_EARLY_SYPHILIS	|| id:ebi-a-GCST90001815	Inverse variance weighted	20	0.0615321653558231	0.0826164486036249	0.456396773941604	-0.100396073907282	0.223460404618928	1.06346470269924	0.904479106507951	1.25039612938504
1274	ebi-a-GCST90001815	finn-b-AB1_EARLY_SYPHILIS	Early syphilis || id:finn-b-AB1_EARLY_SYPHILIS	|| id:ebi-a-GCST90001815	MR Egger	20	0.0619878094999779	0.0988483395922311	0.538467343602166	-0.131754936100795	0.255730555100751	1.0639493745741	0.876555780937716	1.29140471864284
1275	ebi-a-GCST90001815	finn-b-AB1_EARLY_SYPHILIS	Early syphilis || id:finn-b-AB1_EARLY_SYPHILIS	|| id:ebi-a-GCST90001815	Weighted median	20	0.101127414752114	0.118851813414703	0.394841701017651	-0.131822139540703	0.334076969044931	1.10641760670782	0.876496875353317	1.3966506383033
1276	ebi-a-GCST90001816	finn-b-AB1_EARLY_SYPHILIS	Early syphilis || id:finn-b-AB1_EARLY_SYPHILIS	|| id:ebi-a-GCST90001816	Inverse variance weighted	25	-0.0630321593372383	0.125405317267286	0.615226200952387	-0.308826581181119	0.182762262506642	0.938913278374848	0.734308101828793	1.20052896340526
1277	ebi-a-GCST90001816	finn-b-AB1_EARLY_SYPHILIS	Early syphilis || id:finn-b-AB1_EARLY_SYPHILIS	|| id:ebi-a-GCST90001816	MR Egger	25	-0.0834786491534617	0.188076525295173	0.661295369319473	-0.452108638732	0.285151340425077	0.919910727334332	0.636285040770094	1.32996329010121
1278	ebi-a-GCST90001816	finn-b-AB1_EARLY_SYPHILIS	Early syphilis || id:finn-b-AB1_EARLY_SYPHILIS	|| id:ebi-a-GCST90001816	Weighted median	25	-0.116005675006551	0.174361551457946	0.50584786708413	-0.457754315864125	0.225742965851023	0.890470169859086	0.632702902179522	1.25325349493005
1279	ebi-a-GCST90001817	finn-b-AB1_EARLY_SYPHILIS	Early syphilis || id:finn-b-AB1_EARLY_SYPHILIS	|| id:ebi-a-GCST90001817	Inverse variance weighted	14	0.259335297882279	0.200942368136275	0.196844008643762	-0.13451174366482	0.653182339429378	1.29606830093776	0.87414261317844	1.92164644003322
1280	ebi-a-GCST90001817	finn-b-AB1_EARLY_SYPHILIS	Early syphilis || id:finn-b-AB1_EARLY_SYPHILIS	|| id:ebi-a-GCST90001817	MR Egger	14	0.211411306534056	0.350055762227005	0.557131190349708	-0.474697987430874	0.897520600498986	1.23542038705329	0.622072901933042	2.45351232629515
1281	ebi-a-GCST90001817	finn-b-AB1_EARLY_SYPHILIS	Early syphilis || id:finn-b-AB1_EARLY_SYPHILIS	|| id:ebi-a-GCST90001817	Weighted median	14	0.245484703871629	0.294949251535841	0.405242611805251	-0.332615829138619	0.823585236881878	1.27824073130692	0.717045609278445	2.27865472716056
1282	ebi-a-GCST90001818	finn-b-AB1_EARLY_SYPHILIS	Early syphilis || id:finn-b-AB1_EARLY_SYPHILIS	|| id:ebi-a-GCST90001818	Inverse variance weighted	14	-0.233741406350161	0.286580654729118	0.414716523319977	-0.795439489619232	0.32795667691891	0.79156648349763	0.451382813262927	1.38812883296872
1283	ebi-a-GCST90001818	finn-b-AB1_EARLY_SYPHILIS	Early syphilis || id:finn-b-AB1_EARLY_SYPHILIS	|| id:ebi-a-GCST90001818	MR Egger	14	-0.0506183463147801	0.547150910279346	0.927817334349955	-1.1230341304623	1.02179743783274	0.950641417106402	0.325291319498505	2.77818389163078
1284	ebi-a-GCST90001818	finn-b-AB1_EARLY_SYPHILIS	Early syphilis || id:finn-b-AB1_EARLY_SYPHILIS	|| id:ebi-a-GCST90001818	Weighted median	14	0.124476528179012	0.382982217118353	0.745166630615234	-0.62616861737296	0.875121673730985	1.13255543700979	0.534636278066533	2.39916719183207
1285	ebi-a-GCST90001819	finn-b-AB1_EARLY_SYPHILIS	Early syphilis || id:finn-b-AB1_EARLY_SYPHILIS	|| id:ebi-a-GCST90001819	Inverse variance weighted	23	0.0226908337589289	0.124678210093231	0.855586505572273	-0.221678458023805	0.267060125541663	1.02295022897637	0.801172933651127	1.30611897508069
1286	ebi-a-GCST90001819	finn-b-AB1_EARLY_SYPHILIS	Early syphilis || id:finn-b-AB1_EARLY_SYPHILIS	|| id:ebi-a-GCST90001819	MR Egger	23	-0.0434638060559843	0.188008796775988	0.819412801065496	-0.41196104773692	0.325033435624952	0.957467207978355	0.662350075584039	1.38407692268399
1287	ebi-a-GCST90001819	finn-b-AB1_EARLY_SYPHILIS	Early syphilis || id:finn-b-AB1_EARLY_SYPHILIS	|| id:ebi-a-GCST90001819	Weighted median	23	-0.0754898269383684	0.186518236100097	0.685674800547005	-0.441065569694558	0.290085915817822	0.92728916385583	0.643350520892771	1.33654231321864
1288	ebi-a-GCST90001820	finn-b-AB1_EARLY_SYPHILIS	Early syphilis || id:finn-b-AB1_EARLY_SYPHILIS	|| id:ebi-a-GCST90001820	Inverse variance weighted	27	0.16001272848626	0.115709107040079	0.166699229241163	-0.0667771213122939	0.386802578284815	1.17352580810387	0.935403659645594	1.47226580533972
1289	ebi-a-GCST90001820	finn-b-AB1_EARLY_SYPHILIS	Early syphilis || id:finn-b-AB1_EARLY_SYPHILIS	|| id:ebi-a-GCST90001820	MR Egger	27	0.118616380108351	0.185560550879624	0.528485734936692	-0.245082299615712	0.482315059832414	1.12593790325242	0.782640124609799	1.61982004514848
1290	ebi-a-GCST90001820	finn-b-AB1_EARLY_SYPHILIS	Early syphilis || id:finn-b-AB1_EARLY_SYPHILIS	|| id:ebi-a-GCST90001820	Weighted median	27	0.143830845829348	0.141419221354538	0.30912820879821	-0.133350828025546	0.421012519684241	1.15468877158283	0.875158008289027	1.52350335207026
1291	ebi-a-GCST90001821	finn-b-AB1_EARLY_SYPHILIS	Early syphilis || id:finn-b-AB1_EARLY_SYPHILIS	|| id:ebi-a-GCST90001821	Inverse variance weighted	29	0.000876555770094441	0.117963125186116	0.994071165219548	-0.230331169594692	0.232084281134881	1.00087694005738	0.794270520696976	1.26122602190948
1292	ebi-a-GCST90001821	finn-b-AB1_EARLY_SYPHILIS	Early syphilis || id:finn-b-AB1_EARLY_SYPHILIS	|| id:ebi-a-GCST90001821	MR Egger	29	0.210202038527959	0.19972065989838	0.301907865942142	-0.181250454872866	0.601654531928783	1.23392733563675	0.83422639646301	1.82513604950298
1293	ebi-a-GCST90001821	finn-b-AB1_EARLY_SYPHILIS	Early syphilis || id:finn-b-AB1_EARLY_SYPHILIS	|| id:ebi-a-GCST90001821	Weighted median	29	0.0997557049060939	0.150173796685481	0.506518553868216	-0.194584936597449	0.394096346409637	1.1049009632181	0.823176257496737	1.4830434277013
1294	ebi-a-GCST90001822	finn-b-AB1_EARLY_SYPHILIS	Early syphilis || id:finn-b-AB1_EARLY_SYPHILIS	|| id:ebi-a-GCST90001822	Inverse variance weighted	29	0.174870948785808	0.110467524017936	0.113419693556928	-0.0416453982893475	0.391387295860963	1.19109249476091	0.959209857729376	1.47903122517329
1295	ebi-a-GCST90001822	finn-b-AB1_EARLY_SYPHILIS	Early syphilis || id:finn-b-AB1_EARLY_SYPHILIS	|| id:ebi-a-GCST90001822	MR Egger	29	0.119728993372149	0.167842996690296	0.481756605607773	-0.20924328014083	0.448701266885129	1.12719133386025	0.811197863305574	1.56627668859014
1296	ebi-a-GCST90001822	finn-b-AB1_EARLY_SYPHILIS	Early syphilis || id:finn-b-AB1_EARLY_SYPHILIS	|| id:ebi-a-GCST90001822	Weighted median	29	0.148638153306942	0.157507034792265	0.34532698337027	-0.160075634885898	0.457351941499783	1.16025307950227	0.852079339605305	1.57988481344715
1297	ebi-a-GCST90001823	finn-b-AB1_EARLY_SYPHILIS	Early syphilis || id:finn-b-AB1_EARLY_SYPHILIS	|| id:ebi-a-GCST90001823	Inverse variance weighted	16	0.00756999104051659	0.120892143999872	0.950070914521763	-0.229378611199233	0.244518593280266	1.00759871585915	0.795027470211803	1.2770064057416
1298	ebi-a-GCST90001823	finn-b-AB1_EARLY_SYPHILIS	Early syphilis || id:finn-b-AB1_EARLY_SYPHILIS	|| id:ebi-a-GCST90001823	MR Egger	16	0.236378574975546	0.235377918069549	0.332300130252932	-0.224962144440771	0.697719294391863	1.26665374282026	0.798546447609553	2.00916516378401
1299	ebi-a-GCST90001823	finn-b-AB1_EARLY_SYPHILIS	Early syphilis || id:finn-b-AB1_EARLY_SYPHILIS	|| id:ebi-a-GCST90001823	Weighted median	16	0.0879281265831913	0.154372300773717	0.568959294002313	-0.214641582933294	0.390497836099677	1.09190963993117	0.806830570205965	1.47771627129878
1300	ebi-a-GCST90001824	finn-b-AB1_EARLY_SYPHILIS	Early syphilis || id:finn-b-AB1_EARLY_SYPHILIS	|| id:ebi-a-GCST90001824	Inverse variance weighted	25	0.0629130600720739	0.12564915591799	0.616579316096815	-0.183359285527186	0.309185405671334	1.06493424989958	0.832469007934189	1.3623149280037
1301	ebi-a-GCST90001824	finn-b-AB1_EARLY_SYPHILIS	Early syphilis || id:finn-b-AB1_EARLY_SYPHILIS	|| id:ebi-a-GCST90001824	MR Egger	25	0.249261134430132	0.227887699888596	0.28537097991323	-0.197398757351515	0.695921026211779	1.28307704491928	0.820863242789656	2.0055553926425
1302	ebi-a-GCST90001824	finn-b-AB1_EARLY_SYPHILIS	Early syphilis || id:finn-b-AB1_EARLY_SYPHILIS	|| id:ebi-a-GCST90001824	Weighted median	25	0.116841769044073	0.153139850178878	0.44547872669062	-0.183312337306529	0.416995875394674	1.12394157327017	0.832508091790316	1.51739625426151
1303	ebi-a-GCST90001825	finn-b-AB1_EARLY_SYPHILIS	Early syphilis || id:finn-b-AB1_EARLY_SYPHILIS	|| id:ebi-a-GCST90001825	Inverse variance weighted	20	-0.0885133970621792	0.1130264630644	0.433556058922027	-0.310045264668403	0.133018470544045	0.91529084844545	0.733413757742389	1.14227109650465
1304	ebi-a-GCST90001825	finn-b-AB1_EARLY_SYPHILIS	Early syphilis || id:finn-b-AB1_EARLY_SYPHILIS	|| id:ebi-a-GCST90001825	MR Egger	20	-0.21675799313789	0.172473066478613	0.224903875822662	-0.554805203435973	0.121289217160192	0.805124791454289	0.574184099392915	1.12895137726677
1305	ebi-a-GCST90001825	finn-b-AB1_EARLY_SYPHILIS	Early syphilis || id:finn-b-AB1_EARLY_SYPHILIS	|| id:ebi-a-GCST90001825	Weighted median	20	0.0255222761056006	0.152739289670017	0.86729373153306	-0.273846731647632	0.324891283858833	1.02585075797574	0.760448619036318	1.38388018768843
1306	ebi-a-GCST90001826	finn-b-AB1_EARLY_SYPHILIS	Early syphilis || id:finn-b-AB1_EARLY_SYPHILIS	|| id:ebi-a-GCST90001826	Inverse variance weighted	22	0.0768920732511092	0.109563065316595	0.482799834070222	-0.137851534769417	0.291635681271636	1.07992551725267	0.87122802921475	1.33861524618829
1307	ebi-a-GCST90001826	finn-b-AB1_EARLY_SYPHILIS	Early syphilis || id:finn-b-AB1_EARLY_SYPHILIS	|| id:ebi-a-GCST90001826	MR Egger	22	0.311408616518932	0.150851103922589	0.0521986114378615	0.0157404528306579	0.607076780207206	1.36534701056001	1.01586498630477	1.83505926907289
1308	ebi-a-GCST90001826	finn-b-AB1_EARLY_SYPHILIS	Early syphilis || id:finn-b-AB1_EARLY_SYPHILIS	|| id:ebi-a-GCST90001826	Weighted median	22	0.160990789450748	0.14791440451053	0.276416318990775	-0.12892144338989	0.450903022291386	1.17467414936994	0.879043017472899	1.56972904598554
1309	ebi-a-GCST90001827	finn-b-AB1_EARLY_SYPHILIS	Early syphilis || id:finn-b-AB1_EARLY_SYPHILIS	|| id:ebi-a-GCST90001827	Inverse variance weighted	21	0.0435651130391593	0.140954333800674	0.757266352157276	-0.232705381210162	0.319835607288481	1.04452800449069	0.792386991234445	1.37690139317606
1310	ebi-a-GCST90001827	finn-b-AB1_EARLY_SYPHILIS	Early syphilis || id:finn-b-AB1_EARLY_SYPHILIS	|| id:ebi-a-GCST90001827	MR Egger	21	0.305169066849476	0.255440754886022	0.246914316858232	-0.195494812727127	0.805832946426079	1.35685438271111	0.822427609709548	2.23856032330011
1311	ebi-a-GCST90001827	finn-b-AB1_EARLY_SYPHILIS	Early syphilis || id:finn-b-AB1_EARLY_SYPHILIS	|| id:ebi-a-GCST90001827	Weighted median	21	0.0691556895638739	0.183175065437704	0.705773255366652	-0.289867438694025	0.428178817821773	1.07160303357054	0.748362764949018	1.53446044531066
1312	ebi-a-GCST90001828	finn-b-AB1_EARLY_SYPHILIS	Early syphilis || id:finn-b-AB1_EARLY_SYPHILIS	|| id:ebi-a-GCST90001828	Inverse variance weighted	31	0.00609971596619463	0.139265637156372	0.965064507873964	-0.266860932860295	0.279060364792684	1.00611835711626	0.765779558833647	1.32188713690414
1313	ebi-a-GCST90001828	finn-b-AB1_EARLY_SYPHILIS	Early syphilis || id:finn-b-AB1_EARLY_SYPHILIS	|| id:ebi-a-GCST90001828	MR Egger	31	0.428158406903771	0.227647012494154	0.0700754712785649	-0.0180297375847712	0.874346551392314	1.53442912588396	0.982131825695612	2.39730826428868
1314	ebi-a-GCST90001828	finn-b-AB1_EARLY_SYPHILIS	Early syphilis || id:finn-b-AB1_EARLY_SYPHILIS	|| id:ebi-a-GCST90001828	Weighted median	31	0.144882028235268	0.185880635264445	0.435723021177192	-0.219444016883043	0.509208073353579	1.155903198284	0.802965108924369	1.66397292852861
1315	ebi-a-GCST90001829	finn-b-AB1_EARLY_SYPHILIS	Early syphilis || id:finn-b-AB1_EARLY_SYPHILIS	|| id:ebi-a-GCST90001829	Inverse variance weighted	21	-0.0140729218397783	0.0925006137480685	0.879077552238052	-0.195374124785993	0.167228281106436	0.986025638837503	0.822526872794304	1.18202406827387
1316	ebi-a-GCST90001829	finn-b-AB1_EARLY_SYPHILIS	Early syphilis || id:finn-b-AB1_EARLY_SYPHILIS	|| id:ebi-a-GCST90001829	MR Egger	21	-0.00294025281140458	0.124841257441725	0.98145560931348	-0.247629117397185	0.241748611774376	0.997064065498548	0.780649418882344	1.27347401620025
1317	ebi-a-GCST90001829	finn-b-AB1_EARLY_SYPHILIS	Early syphilis || id:finn-b-AB1_EARLY_SYPHILIS	|| id:ebi-a-GCST90001829	Weighted median	21	-0.0422336764379635	0.118438051195823	0.721399701943018	-0.274372256781776	0.189904903905849	0.958645741475038	0.760049089164479	1.20913460821127
1318	ebi-a-GCST90001830	finn-b-AB1_EARLY_SYPHILIS	Early syphilis || id:finn-b-AB1_EARLY_SYPHILIS	|| id:ebi-a-GCST90001830	Inverse variance weighted	14	-0.12545498207894	0.167329793940677	0.453407198929979	-0.453421378202666	0.202511414044786	0.882095473637613	0.635450312292863	1.22447406124393
1319	ebi-a-GCST90001830	finn-b-AB1_EARLY_SYPHILIS	Early syphilis || id:finn-b-AB1_EARLY_SYPHILIS	|| id:ebi-a-GCST90001830	MR Egger	14	-0.105269719259875	0.248135514347346	0.678894988457746	-0.591615327380673	0.381075888860922	0.900081720468062	0.553432587502632	1.46385869176324
1320	ebi-a-GCST90001830	finn-b-AB1_EARLY_SYPHILIS	Early syphilis || id:finn-b-AB1_EARLY_SYPHILIS	|| id:ebi-a-GCST90001830	Weighted median	14	-0.165486038313894	0.203743256096484	0.416660644276629	-0.564822820263003	0.233850743635215	0.847481695395735	0.568460857580558	1.26345589929919
1321	ebi-a-GCST90001831	finn-b-AB1_EARLY_SYPHILIS	Early syphilis || id:finn-b-AB1_EARLY_SYPHILIS	|| id:ebi-a-GCST90001831	Inverse variance weighted	15	0.0559488517260337	0.193507320102389	0.772481579434525	-0.323325495674648	0.435223199126716	1.05754359082393	0.723738242357186	1.54530793184314
1322	ebi-a-GCST90001831	finn-b-AB1_EARLY_SYPHILIS	Early syphilis || id:finn-b-AB1_EARLY_SYPHILIS	|| id:ebi-a-GCST90001831	MR Egger	15	-0.175774753761052	0.465507214811303	0.711821978616654	-1.08816889479121	0.736619387269102	0.838806900159338	0.336832705481761	2.08886193147006
1323	ebi-a-GCST90001831	finn-b-AB1_EARLY_SYPHILIS	Early syphilis || id:finn-b-AB1_EARLY_SYPHILIS	|| id:ebi-a-GCST90001831	Weighted median	15	-0.00484566368012316	0.281035503699937	0.986243415421134	-0.555675250931999	0.545983923571752	0.995166057608011	0.573684749215666	1.72630610029127
1324	ebi-a-GCST90001832	finn-b-AB1_EARLY_SYPHILIS	Early syphilis || id:finn-b-AB1_EARLY_SYPHILIS	|| id:ebi-a-GCST90001832	Inverse variance weighted	15	0.10261391092908	0.218144677616749	0.638073669773927	-0.324949657199749	0.530177479057908	1.10806351526563	0.722563728607914	1.6992338602829
1325	ebi-a-GCST90001832	finn-b-AB1_EARLY_SYPHILIS	Early syphilis || id:finn-b-AB1_EARLY_SYPHILIS	|| id:ebi-a-GCST90001832	MR Egger	15	0.383166372606495	0.392176555569705	0.34638860029031	-0.385499676310127	1.15183242152312	1.46692206541499	0.680110716073556	3.16398535583232
1326	ebi-a-GCST90001832	finn-b-AB1_EARLY_SYPHILIS	Early syphilis || id:finn-b-AB1_EARLY_SYPHILIS	|| id:ebi-a-GCST90001832	Weighted median	15	0.199052551169242	0.271678106151637	0.463754890726389	-0.333436536887967	0.731541639226451	1.22024608957374	0.716457365811279	2.07828210047634
1327	ebi-a-GCST90001833	finn-b-AB1_EARLY_SYPHILIS	Early syphilis || id:finn-b-AB1_EARLY_SYPHILIS	|| id:ebi-a-GCST90001833	Inverse variance weighted	26	-0.0152131751903455	0.135302192517548	0.91047573251717	-0.280405472524739	0.249979122144048	0.984901960559783	0.755477354033959	1.2839986092699
1328	ebi-a-GCST90001833	finn-b-AB1_EARLY_SYPHILIS	Early syphilis || id:finn-b-AB1_EARLY_SYPHILIS	|| id:ebi-a-GCST90001833	MR Egger	26	0.0351058518719541	0.250054023512185	0.889521081099804	-0.455000034211929	0.525211737955837	1.0357293368865	0.63444794624254	1.69081682057689
1329	ebi-a-GCST90001833	finn-b-AB1_EARLY_SYPHILIS	Early syphilis || id:finn-b-AB1_EARLY_SYPHILIS	|| id:ebi-a-GCST90001833	Weighted median	26	-0.0332178648232962	0.204888344984593	0.871206105448673	-0.434799020993099	0.368363291346507	0.967327789932196	0.647394766761241	1.44536703294082
1330	ebi-a-GCST90001834	finn-b-AB1_EARLY_SYPHILIS	Early syphilis || id:finn-b-AB1_EARLY_SYPHILIS	|| id:ebi-a-GCST90001834	Inverse variance weighted	25	0.0858674985503554	0.102147244104617	0.400558205244278	-0.114341099894693	0.286076096995404	1.08966193695304	0.891953658688439	1.33119375124285
1331	ebi-a-GCST90001834	finn-b-AB1_EARLY_SYPHILIS	Early syphilis || id:finn-b-AB1_EARLY_SYPHILIS	|| id:ebi-a-GCST90001834	MR Egger	25	0.0123009616030951	0.135152291754396	0.928268261570836	-0.25259753023552	0.277199453441711	1.01237692960487	0.776780449564575	1.31942950954892
1332	ebi-a-GCST90001834	finn-b-AB1_EARLY_SYPHILIS	Early syphilis || id:finn-b-AB1_EARLY_SYPHILIS	|| id:ebi-a-GCST90001834	Weighted median	25	0.0345428094138384	0.130263876076296	0.790874143810547	-0.220774387695702	0.289860006523379	1.03514634143571	0.801897577843419	1.33624040999033
1333	ebi-a-GCST90001835	finn-b-AB1_EARLY_SYPHILIS	Early syphilis || id:finn-b-AB1_EARLY_SYPHILIS	|| id:ebi-a-GCST90001835	Inverse variance weighted	16	0.193989719009877	0.231219703414466	0.401478076178283	-0.259200899682476	0.64718033770223	1.2140838009085	0.771667979618055	1.91014725835587
1334	ebi-a-GCST90001835	finn-b-AB1_EARLY_SYPHILIS	Early syphilis || id:finn-b-AB1_EARLY_SYPHILIS	|| id:ebi-a-GCST90001835	MR Egger	16	0.718639335754769	0.389875420310439	0.0865625402611406	-0.0455164880536912	1.48279515956323	2.05163971776388	0.955503848043325	4.40524184190978
1335	ebi-a-GCST90001835	finn-b-AB1_EARLY_SYPHILIS	Early syphilis || id:finn-b-AB1_EARLY_SYPHILIS	|| id:ebi-a-GCST90001835	Weighted median	16	0.341676777077851	0.30726304829239	0.266137776192843	-0.260558797575233	0.943912351730936	1.40730535064564	0.770620844406872	2.57001658381069
1336	ebi-a-GCST90001836	finn-b-AB1_EARLY_SYPHILIS	Early syphilis || id:finn-b-AB1_EARLY_SYPHILIS	|| id:ebi-a-GCST90001836	Inverse variance weighted	25	-0.0231718136822178	0.114759426630067	0.839982057691754	-0.248100289877149	0.201756662512713	0.977094591130986	0.780281684999513	1.22355023624324
1337	ebi-a-GCST90001836	finn-b-AB1_EARLY_SYPHILIS	Early syphilis || id:finn-b-AB1_EARLY_SYPHILIS	|| id:ebi-a-GCST90001836	MR Egger	25	-0.0663615565086936	0.179254241154403	0.714614042018557	-0.417699869171323	0.284976756153935	0.93579246126424	0.658559852881127	1.32973111969681
1338	ebi-a-GCST90001836	finn-b-AB1_EARLY_SYPHILIS	Early syphilis || id:finn-b-AB1_EARLY_SYPHILIS	|| id:ebi-a-GCST90001836	Weighted median	25	-0.0743226717610908	0.152909727732085	0.626927549523095	-0.374025738115977	0.225380394593796	0.928372086050447	0.687959204827307	1.25279918359986
1339	ebi-a-GCST90001837	finn-b-AB1_EARLY_SYPHILIS	Early syphilis || id:finn-b-AB1_EARLY_SYPHILIS	|| id:ebi-a-GCST90001837	Inverse variance weighted	21	-0.10410564681689	0.130261390794753	0.424171143788651	-0.359417972774606	0.151206679140826	0.901130090866455	0.69808251088116	1.16323705007305
1340	ebi-a-GCST90001837	finn-b-AB1_EARLY_SYPHILIS	Early syphilis || id:finn-b-AB1_EARLY_SYPHILIS	|| id:ebi-a-GCST90001837	MR Egger	21	-0.127204925706358	0.264614198068693	0.636205503976926	-0.645848753920997	0.391438902508281	0.880553206118928	0.524217421642371	1.47910755498564
1341	ebi-a-GCST90001837	finn-b-AB1_EARLY_SYPHILIS	Early syphilis || id:finn-b-AB1_EARLY_SYPHILIS	|| id:ebi-a-GCST90001837	Weighted median	21	-0.205841280219724	0.170295538243514	0.226766695358181	-0.539620535177012	0.127937974737564	0.813962257941541	0.582969426797726	1.13648250988499
1342	ebi-a-GCST90001838	finn-b-AB1_EARLY_SYPHILIS	Early syphilis || id:finn-b-AB1_EARLY_SYPHILIS	|| id:ebi-a-GCST90001838	Inverse variance weighted	25	0.112824933577835	0.111565629047994	0.311878814895343	-0.105843699356234	0.331493566511904	1.11943594014832	0.899565239714433	1.39304718409703
1343	ebi-a-GCST90001838	finn-b-AB1_EARLY_SYPHILIS	Early syphilis || id:finn-b-AB1_EARLY_SYPHILIS	|| id:ebi-a-GCST90001838	MR Egger	25	0.209643757746099	0.200111074033402	0.305690970554806	-0.182573947359369	0.601861462851567	1.23323864997692	0.833123034402004	1.82551376566914
1344	ebi-a-GCST90001838	finn-b-AB1_EARLY_SYPHILIS	Early syphilis || id:finn-b-AB1_EARLY_SYPHILIS	|| id:ebi-a-GCST90001838	Weighted median	25	0.28008047208116	0.151083677262295	0.0637663091096101	-0.016043535352938	0.576204479515257	1.32323629163133	0.984084476657679	1.779272333852
1345	ebi-a-GCST90001839	finn-b-AB1_EARLY_SYPHILIS	Early syphilis || id:finn-b-AB1_EARLY_SYPHILIS	|| id:ebi-a-GCST90001839	Inverse variance weighted	18	0.274433261638552	0.145729813360369	0.0596780313969011	-0.0111971725477702	0.560063695824875	1.31578475782002	0.988865282464896	1.75078401437655
1346	ebi-a-GCST90001839	finn-b-AB1_EARLY_SYPHILIS	Early syphilis || id:finn-b-AB1_EARLY_SYPHILIS	|| id:ebi-a-GCST90001839	MR Egger	18	0.0759064258270422	0.216814803967051	0.730831352849783	-0.349050589948378	0.500863441602462	1.07886161585037	0.705357445370564	1.65014545999978
1347	ebi-a-GCST90001839	finn-b-AB1_EARLY_SYPHILIS	Early syphilis || id:finn-b-AB1_EARLY_SYPHILIS	|| id:ebi-a-GCST90001839	Weighted median	18	0.205611977046647	0.219708333298052	0.349355267544776	-0.225016356217535	0.63624031031083	1.22827651203785	0.798503158161209	1.88936408654664
1348	ebi-a-GCST90001840	finn-b-AB1_EARLY_SYPHILIS	Early syphilis || id:finn-b-AB1_EARLY_SYPHILIS	|| id:ebi-a-GCST90001840	Inverse variance weighted	23	0.218562904870346	0.144623986247188	0.130724933855062	-0.0649001081741416	0.502025917914833	1.24428728589577	0.937161073432635	1.65206483040417
1349	ebi-a-GCST90001840	finn-b-AB1_EARLY_SYPHILIS	Early syphilis || id:finn-b-AB1_EARLY_SYPHILIS	|| id:ebi-a-GCST90001840	MR Egger	23	0.468710182690984	0.315501613077069	0.152242693898154	-0.149672978940072	1.08709334432204	1.59793182333873	0.860989492088063	2.96564143407392
1350	ebi-a-GCST90001840	finn-b-AB1_EARLY_SYPHILIS	Early syphilis || id:finn-b-AB1_EARLY_SYPHILIS	|| id:ebi-a-GCST90001840	Weighted median	23	0.168849694787592	0.208512640539434	0.418065723057128	-0.239835080669699	0.577534470244882	1.18394217286992	0.786757601904689	1.78164032391486
1351	ebi-a-GCST90001841	finn-b-AB1_EARLY_SYPHILIS	Early syphilis || id:finn-b-AB1_EARLY_SYPHILIS	|| id:ebi-a-GCST90001841	Inverse variance weighted	25	0.187764957405484	0.0977384696931524	0.054719639042403	-0.00380244319309508	0.379332358004062	1.20654989140217	0.996204776939743	1.46130863266342
1352	ebi-a-GCST90001841	finn-b-AB1_EARLY_SYPHILIS	Early syphilis || id:finn-b-AB1_EARLY_SYPHILIS	|| id:ebi-a-GCST90001841	MR Egger	25	0.142271421640026	0.140132555230644	0.320542172689742	-0.132388386612036	0.416931229892087	1.15288952524004	0.876000702056211	1.51729816458859
1353	ebi-a-GCST90001841	finn-b-AB1_EARLY_SYPHILIS	Early syphilis || id:finn-b-AB1_EARLY_SYPHILIS	|| id:ebi-a-GCST90001841	Weighted median	25	0.208635857274825	0.139661099744192	0.135208982898655	-0.0650998982237919	0.482371612773443	1.231996294351	0.936973856677888	1.6199116533263
1354	ebi-a-GCST90001842	finn-b-AB1_EARLY_SYPHILIS	Early syphilis || id:finn-b-AB1_EARLY_SYPHILIS	|| id:ebi-a-GCST90001842	Inverse variance weighted	28	0.192618108972409	0.0945084017103732	0.0415393666918153	0.00738164162007746	0.377854576324741	1.21241969289537	1.0074089530964	1.45915073238369
1355	ebi-a-GCST90001842	finn-b-AB1_EARLY_SYPHILIS	Early syphilis || id:finn-b-AB1_EARLY_SYPHILIS	|| id:ebi-a-GCST90001842	MR Egger	28	0.241117476812265	0.137863038605284	0.0920955079019988	-0.0290940788540908	0.511329032478622	1.27267053580425	0.971325079017569	1.66750589240677
1356	ebi-a-GCST90001842	finn-b-AB1_EARLY_SYPHILIS	Early syphilis || id:finn-b-AB1_EARLY_SYPHILIS	|| id:ebi-a-GCST90001842	Weighted median	28	0.247357324754315	0.128317846054242	0.0538934094903626	-0.00414565351199972	0.49886030302063	1.28063663420222	0.995862927846978	1.64684329841104
1357	ebi-a-GCST90001843	finn-b-AB1_EARLY_SYPHILIS	Early syphilis || id:finn-b-AB1_EARLY_SYPHILIS	|| id:ebi-a-GCST90001843	Inverse variance weighted	19	0.217153328771229	0.119128281304317	0.068325678590589	-0.0163381025852317	0.45064476012769	1.24253460383671	0.983794640307288	1.56932369671115
1358	ebi-a-GCST90001843	finn-b-AB1_EARLY_SYPHILIS	Early syphilis || id:finn-b-AB1_EARLY_SYPHILIS	|| id:ebi-a-GCST90001843	MR Egger	19	0.34098579170369	0.188128652719446	0.0876056608704242	-0.0277463676264247	0.709717951033804	1.40633325912056	0.972635027249971	2.03341765441104
1359	ebi-a-GCST90001843	finn-b-AB1_EARLY_SYPHILIS	Early syphilis || id:finn-b-AB1_EARLY_SYPHILIS	|| id:ebi-a-GCST90001843	Weighted median	19	0.347905331555434	0.166244725210122	0.0363732594660178	0.0220656701435954	0.673744992967274	1.41609818358181	1.02231091757085	1.96156964684351
1360	ebi-a-GCST90001844	finn-b-AB1_EARLY_SYPHILIS	Early syphilis || id:finn-b-AB1_EARLY_SYPHILIS	|| id:ebi-a-GCST90001844	Inverse variance weighted	26	0.255108889162374	0.12117488973812	0.0352656373220878	0.0176061052756595	0.492611673049088	1.29060214580854	1.01776200634005	1.6365848679648
1361	ebi-a-GCST90001844	finn-b-AB1_EARLY_SYPHILIS	Early syphilis || id:finn-b-AB1_EARLY_SYPHILIS	|| id:ebi-a-GCST90001844	MR Egger	26	0.374479227911392	0.180485231563383	0.048889602655136	0.0207281740471617	0.728230281775622	1.45423389296549	1.02094449470558	2.0714115472648
1362	ebi-a-GCST90001844	finn-b-AB1_EARLY_SYPHILIS	Early syphilis || id:finn-b-AB1_EARLY_SYPHILIS	|| id:ebi-a-GCST90001844	Weighted median	26	0.391374015283628	0.183814161223654	0.0332391102166435	0.0310982592852662	0.751649771281991	1.47901158291515	1.0315868618945	2.12049546499643
1363	ebi-a-GCST90001845	finn-b-AB1_EARLY_SYPHILIS	Early syphilis || id:finn-b-AB1_EARLY_SYPHILIS	|| id:ebi-a-GCST90001845	Inverse variance weighted	28	0.167797915331975	0.10617084837238	0.114003421958728	-0.0402969474778907	0.375892778141841	1.18269758144844	0.960504177507542	1.45629097917484
1364	ebi-a-GCST90001845	finn-b-AB1_EARLY_SYPHILIS	Early syphilis || id:finn-b-AB1_EARLY_SYPHILIS	|| id:ebi-a-GCST90001845	MR Egger	28	0.228610877600033	0.157389286202345	0.158320048499815	-0.079872123356563	0.537093878556628	1.2568528742367	0.923234398954436	1.71102717713512
1365	ebi-a-GCST90001845	finn-b-AB1_EARLY_SYPHILIS	Early syphilis || id:finn-b-AB1_EARLY_SYPHILIS	|| id:ebi-a-GCST90001845	Weighted median	28	0.214854618416619	0.16388398561883	0.189852170204143	-0.106357993396287	0.536067230229525	1.23968165698241	0.899102717619382	1.70927145535471
1366	ebi-a-GCST90001846	finn-b-AB1_EARLY_SYPHILIS	Early syphilis || id:finn-b-AB1_EARLY_SYPHILIS	|| id:ebi-a-GCST90001846	Inverse variance weighted	18	0.260055767117721	0.172233001244545	0.131067226050897	-0.0775209153215867	0.597632449557029	1.29700241473534	0.92540766899523	1.81780994494651
1367	ebi-a-GCST90001846	finn-b-AB1_EARLY_SYPHILIS	Early syphilis || id:finn-b-AB1_EARLY_SYPHILIS	|| id:ebi-a-GCST90001846	MR Egger	18	0.305741152817847	0.358807129875354	0.406730299736473	-0.397520821737847	1.00900312737354	1.35763084214418	0.671983950628263	2.74286536429607
1368	ebi-a-GCST90001846	finn-b-AB1_EARLY_SYPHILIS	Early syphilis || id:finn-b-AB1_EARLY_SYPHILIS	|| id:ebi-a-GCST90001846	Weighted median	18	0.315781946236275	0.218063599692285	0.147583895374949	-0.111622709160604	0.743186601633153	1.37133119909275	0.894381635849605	2.10262507885547
1369	ebi-a-GCST90001847	finn-b-AB1_EARLY_SYPHILIS	Early syphilis || id:finn-b-AB1_EARLY_SYPHILIS	|| id:ebi-a-GCST90001847	Inverse variance weighted	27	0.0498907294282107	0.109160095911665	0.647640983455856	-0.164063058558652	0.263844517415074	1.05115622965811	0.848688503119065	1.30192575378158
1370	ebi-a-GCST90001847	finn-b-AB1_EARLY_SYPHILIS	Early syphilis || id:finn-b-AB1_EARLY_SYPHILIS	|| id:ebi-a-GCST90001847	MR Egger	27	-0.0836303560806301	0.149838047430069	0.58171447716473	-0.377312929043565	0.210052216882305	0.919771181089952	0.685701464415571	1.23374248046071
1371	ebi-a-GCST90001847	finn-b-AB1_EARLY_SYPHILIS	Early syphilis || id:finn-b-AB1_EARLY_SYPHILIS	|| id:ebi-a-GCST90001847	Weighted median	27	0.0631385237924471	0.174394798240471	0.717319435444643	-0.278675280758875	0.40495232834377	1.06517438100692	0.756785606168379	1.49923102752702
1372	ebi-a-GCST90001848	finn-b-AB1_EARLY_SYPHILIS	Early syphilis || id:finn-b-AB1_EARLY_SYPHILIS	|| id:ebi-a-GCST90001848	Inverse variance weighted	16	-0.111118190114611	0.200072521512235	0.578628230495229	-0.503260332278591	0.281023952049369	0.894832982266136	0.604556388363956	1.32448532769329
1373	ebi-a-GCST90001848	finn-b-AB1_EARLY_SYPHILIS	Early syphilis || id:finn-b-AB1_EARLY_SYPHILIS	|| id:ebi-a-GCST90001848	MR Egger	16	0.0865848259891078	0.343744522673493	0.804788359668076	-0.587154438450939	0.760324090429154	1.09044386177392	0.555906903526915	2.1389693276634
1374	ebi-a-GCST90001848	finn-b-AB1_EARLY_SYPHILIS	Early syphilis || id:finn-b-AB1_EARLY_SYPHILIS	|| id:ebi-a-GCST90001848	Weighted median	16	-0.213317261538741	0.270518839970801	0.430375863269298	-0.74353418788151	0.316899664804028	0.807899781024982	0.475430681487396	1.37286481835422
1375	ebi-a-GCST90001849	finn-b-AB1_EARLY_SYPHILIS	Early syphilis || id:finn-b-AB1_EARLY_SYPHILIS	|| id:ebi-a-GCST90001849	Inverse variance weighted	26	-0.132642029668307	0.156383387291569	0.396334998326285	-0.439153468759783	0.173869409423168	0.875778538737128	0.644581848861681	1.18990016592466
1376	ebi-a-GCST90001849	finn-b-AB1_EARLY_SYPHILIS	Early syphilis || id:finn-b-AB1_EARLY_SYPHILIS	|| id:ebi-a-GCST90001849	MR Egger	26	-0.1760333136682	0.305918341881666	0.570359645493334	-0.775633263756265	0.423566636419865	0.838590046361175	0.460412126348991	1.52739953100842
1377	ebi-a-GCST90001849	finn-b-AB1_EARLY_SYPHILIS	Early syphilis || id:finn-b-AB1_EARLY_SYPHILIS	|| id:ebi-a-GCST90001849	Weighted median	26	-0.0724319821166375	0.204950529608401	0.723779570548849	-0.474135020149104	0.329271055915829	0.930129009915246	0.622423207219662	1.38995455993754
1378	ebi-a-GCST90001850	finn-b-AB1_EARLY_SYPHILIS	Early syphilis || id:finn-b-AB1_EARLY_SYPHILIS	|| id:ebi-a-GCST90001850	Inverse variance weighted	26	-0.0737809076224127	0.139167844339289	0.596002579654144	-0.346549882527418	0.198988067282593	0.92887518102112	0.707123545297864	1.22016740590016
1379	ebi-a-GCST90001850	finn-b-AB1_EARLY_SYPHILIS	Early syphilis || id:finn-b-AB1_EARLY_SYPHILIS	|| id:ebi-a-GCST90001850	MR Egger	26	-0.577945735298147	0.207003447515622	0.0101162021917746	-0.983672492428766	-0.172218978167529	0.561049728212362	0.373935299535029	0.841794818297645
1380	ebi-a-GCST90001850	finn-b-AB1_EARLY_SYPHILIS	Early syphilis || id:finn-b-AB1_EARLY_SYPHILIS	|| id:ebi-a-GCST90001850	Weighted median	26	0.0167418253880242	0.214271363949604	0.937721659868127	-0.403230047953199	0.436713698729247	1.01688275512188	0.668158373175884	1.54761293007408
1381	ebi-a-GCST90001851	finn-b-AB1_EARLY_SYPHILIS	Early syphilis || id:finn-b-AB1_EARLY_SYPHILIS	|| id:ebi-a-GCST90001851	Inverse variance weighted	31	0.0248836318018263	0.0838836107877984	0.766737750891556	-0.139528245342259	0.189295508945911	1.02519581339321	0.869768455949721	1.208397992143
1382	ebi-a-GCST90001851	finn-b-AB1_EARLY_SYPHILIS	Early syphilis || id:finn-b-AB1_EARLY_SYPHILIS	|| id:ebi-a-GCST90001851	MR Egger	31	0.145986850625913	0.111903446946369	0.202295034512971	-0.0733439053889697	0.365317606640796	1.15718097174527	0.929281190256826	1.44097159762725
1383	ebi-a-GCST90001851	finn-b-AB1_EARLY_SYPHILIS	Early syphilis || id:finn-b-AB1_EARLY_SYPHILIS	|| id:ebi-a-GCST90001851	Weighted median	31	0.0711946991638755	0.121855793808672	0.559049633182302	-0.167642656701122	0.310032055028873	1.07379027158524	0.845655970192498	1.36346881946406
1384	ebi-a-GCST90001852	finn-b-AB1_EARLY_SYPHILIS	Early syphilis || id:finn-b-AB1_EARLY_SYPHILIS	|| id:ebi-a-GCST90001852	Inverse variance weighted	19	0.232229581037608	0.12375188704906	0.0605764954927684	-0.0103241175785497	0.474783279653765	1.26140929124197	0.989728993192251	1.6076657458518
1385	ebi-a-GCST90001852	finn-b-AB1_EARLY_SYPHILIS	Early syphilis || id:finn-b-AB1_EARLY_SYPHILIS	|| id:ebi-a-GCST90001852	MR Egger	19	0.203782708528013	0.183438850440674	0.282076023063076	-0.155757438335708	0.563322855391734	1.22603171827345	0.855766741403079	1.75649940747642
1386	ebi-a-GCST90001852	finn-b-AB1_EARLY_SYPHILIS	Early syphilis || id:finn-b-AB1_EARLY_SYPHILIS	|| id:ebi-a-GCST90001852	Weighted median	19	0.320302846172833	0.187589821413104	0.0877358640113184	-0.0473732037968512	0.687978896142516	1.37754488536745	0.953731394985956	1.98969009637139
[truncated: 807 more rows]
