# Supplementary material for: Immunophenotypic variations in syphilis: insights from Mendelian randomization analysis
Source: Front Immunol. 2024 Apr 17;15:1380720. doi: 10.3389/fimmu.2024.1380720 (PMC11061532; doi:10.3389/fimmu.2024.1380720)
Supplement: Supplementary file 2 [file DataSheet_2.csv]

	id.exposure	id.outcome	outcome	exposure	method	nsnp	b	se	pval	lo_ci	up_ci	or	or_lci95	or_uci95
1	ebi-a-GCST90001391	finn-b-AB1_LATE_SYPHILIS	Late syphilis || id:finn-b-AB1_LATE_SYPHILIS	|| id:ebi-a-GCST90001391	Inverse variance weighted	16	-0.0976489109282146	0.172064035181208	0.570364377897703	-0.434894419883382	0.239596598026953	0.90696727416089	0.647333008964776	1.27073642932921
2	ebi-a-GCST90001391	finn-b-AB1_LATE_SYPHILIS	Late syphilis || id:finn-b-AB1_LATE_SYPHILIS	|| id:ebi-a-GCST90001391	MR Egger	16	0.228705010665524	0.265272268051091	0.403130561146918	-0.291228634714615	0.748638656045663	1.2569711912193	0.747344789520643	2.11412001222179
3	ebi-a-GCST90001391	finn-b-AB1_LATE_SYPHILIS	Late syphilis || id:finn-b-AB1_LATE_SYPHILIS	|| id:ebi-a-GCST90001391	Weighted median	16	-0.12784336351029	0.241140501007334	0.596000094774482	-0.600478745484665	0.344792018464085	0.879991207083573	0.548548957884335	1.4116962823721
4	ebi-a-GCST90001392	finn-b-AB1_LATE_SYPHILIS	Late syphilis || id:finn-b-AB1_LATE_SYPHILIS	|| id:ebi-a-GCST90001392	Inverse variance weighted	29	-0.00104266893983266	0.0651301538930934	0.987227207903861	-0.128697770570296	0.12661243269063	0.998957874450551	0.879239657493855	1.13497705252647
5	ebi-a-GCST90001392	finn-b-AB1_LATE_SYPHILIS	Late syphilis || id:finn-b-AB1_LATE_SYPHILIS	|| id:ebi-a-GCST90001392	MR Egger	29	-0.0250999248541462	0.0720237238757099	0.730171105703167	-0.166266423650538	0.116066573942245	0.975212459196687	0.846820591099175	1.12307063688425
6	ebi-a-GCST90001392	finn-b-AB1_LATE_SYPHILIS	Late syphilis || id:finn-b-AB1_LATE_SYPHILIS	|| id:ebi-a-GCST90001392	Weighted median	29	-0.030041335077622	0.0763218098607585	0.693866022076406	-0.179632082404709	0.119549412249465	0.970405420936086	0.835577578558297	1.12698892974956
7	ebi-a-GCST90001393	finn-b-AB1_LATE_SYPHILIS	Late syphilis || id:finn-b-AB1_LATE_SYPHILIS	|| id:ebi-a-GCST90001393	Inverse variance weighted	15	0.448918477835453	0.176517370326408	0.0109843223906253	0.102944431995693	0.794892523675214	1.56661693798975	1.10842981413198	2.2142030096135
8	ebi-a-GCST90001393	finn-b-AB1_LATE_SYPHILIS	Late syphilis || id:finn-b-AB1_LATE_SYPHILIS	|| id:ebi-a-GCST90001393	MR Egger	15	0.21537089909874	0.252545048218138	0.409206788900021	-0.27961739540881	0.71035919360629	1.24032184591826	0.756072963110392	2.03472198653064
9	ebi-a-GCST90001393	finn-b-AB1_LATE_SYPHILIS	Late syphilis || id:finn-b-AB1_LATE_SYPHILIS	|| id:ebi-a-GCST90001393	Weighted median	15	0.329594079400086	0.249406415520867	0.186330024757395	-0.159242495020814	0.818430653820986	1.39040362042708	0.852789536677011	2.26693943177324
10	ebi-a-GCST90001394	finn-b-AB1_LATE_SYPHILIS	Late syphilis || id:finn-b-AB1_LATE_SYPHILIS	|| id:ebi-a-GCST90001394	Inverse variance weighted	25	0.0180802826592994	0.0631786618496189	0.774742525443833	-0.105749894565954	0.141910459884552	1.01824472050241	0.899649627201001	1.15247345131105
11	ebi-a-GCST90001394	finn-b-AB1_LATE_SYPHILIS	Late syphilis || id:finn-b-AB1_LATE_SYPHILIS	|| id:ebi-a-GCST90001394	MR Egger	25	-0.0410865639274758	0.072912656016702	0.578544986157624	-0.183995369720212	0.10182224186526	0.959746046964651	0.831939655931128	1.10718664280205
12	ebi-a-GCST90001394	finn-b-AB1_LATE_SYPHILIS	Late syphilis || id:finn-b-AB1_LATE_SYPHILIS	|| id:ebi-a-GCST90001394	Weighted median	25	0.0137660143647847	0.0832938236829404	0.868731053672622	-0.149489880053778	0.177021908783348	1.01386120222482	0.861147152738479	1.19365724441863
13	ebi-a-GCST90001395	finn-b-AB1_LATE_SYPHILIS	Late syphilis || id:finn-b-AB1_LATE_SYPHILIS	|| id:ebi-a-GCST90001395	Inverse variance weighted	22	-0.0157963495095484	0.094400902905845	0.867108346451284	-0.200822119205005	0.169229420185908	0.98432775847568	0.818057935408208	1.18439183115103
14	ebi-a-GCST90001395	finn-b-AB1_LATE_SYPHILIS	Late syphilis || id:finn-b-AB1_LATE_SYPHILIS	|| id:ebi-a-GCST90001395	MR Egger	22	0.0445612512836587	0.105249038955626	0.676529928006475	-0.161726865069368	0.250849367636686	1.04556901719361	0.850673521465131	1.28511648961678
15	ebi-a-GCST90001395	finn-b-AB1_LATE_SYPHILIS	Late syphilis || id:finn-b-AB1_LATE_SYPHILIS	|| id:ebi-a-GCST90001395	Weighted median	22	0.0166182059652761	0.109628620849061	0.879513175101778	-0.198253890898883	0.231490302829435	1.01675705643225	0.820161595136926	1.26047710345688
16	ebi-a-GCST90001396	finn-b-AB1_LATE_SYPHILIS	Late syphilis || id:finn-b-AB1_LATE_SYPHILIS	|| id:ebi-a-GCST90001396	Inverse variance weighted	17	-0.362596536106731	0.218756137590713	0.0974108217508559	-0.791358565784529	0.0661654935710668	0.695867134132137	0.453228635913287	1.06840351644929
17	ebi-a-GCST90001396	finn-b-AB1_LATE_SYPHILIS	Late syphilis || id:finn-b-AB1_LATE_SYPHILIS	|| id:ebi-a-GCST90001396	MR Egger	17	-0.31616387380587	0.517917202653049	0.55069998858757	-1.33128159100585	0.698953843394106	0.728939986209593	0.264138526726446	2.01164710835817
18	ebi-a-GCST90001396	finn-b-AB1_LATE_SYPHILIS	Late syphilis || id:finn-b-AB1_LATE_SYPHILIS	|| id:ebi-a-GCST90001396	Weighted median	17	-0.346786169835371	0.268830165111374	0.197056784140518	-0.873693293453664	0.180120953782922	0.706956480717353	0.417407092055805	1.19736217984875
19	ebi-a-GCST90001397	finn-b-AB1_LATE_SYPHILIS	Late syphilis || id:finn-b-AB1_LATE_SYPHILIS	|| id:ebi-a-GCST90001397	Inverse variance weighted	32	-0.0987771926092143	0.101585752429059	0.330875056014374	-0.29788526737017	0.100330882151742	0.905944536676669	0.742386510818467	1.10553665991245
20	ebi-a-GCST90001397	finn-b-AB1_LATE_SYPHILIS	Late syphilis || id:finn-b-AB1_LATE_SYPHILIS	|| id:ebi-a-GCST90001397	MR Egger	32	-0.0926186147558614	0.141782142668694	0.518573306330002	-0.370511614386502	0.185274384874779	0.911541082328825	0.690381031400742	1.20354863036625
21	ebi-a-GCST90001397	finn-b-AB1_LATE_SYPHILIS	Late syphilis || id:finn-b-AB1_LATE_SYPHILIS	|| id:ebi-a-GCST90001397	Weighted median	32	-0.097172035893348	0.135012642313892	0.471694048154659	-0.361796814828577	0.167452743041881	0.907399887354396	0.696423856467748	1.18228941746326
22	ebi-a-GCST90001398	finn-b-AB1_LATE_SYPHILIS	Late syphilis || id:finn-b-AB1_LATE_SYPHILIS	|| id:ebi-a-GCST90001398	Inverse variance weighted	20	0.0713378334110998	0.194466617047118	0.713739521104035	-0.309816736001251	0.452492402823451	1.07394397874756	0.733581382963772	1.57222592649286
23	ebi-a-GCST90001398	finn-b-AB1_LATE_SYPHILIS	Late syphilis || id:finn-b-AB1_LATE_SYPHILIS	|| id:ebi-a-GCST90001398	MR Egger	20	-0.106238087369983	0.453936853515873	0.817597380100908	-0.995954320261094	0.783478145521129	0.899210531917154	0.369370778274977	2.18907295397576
24	ebi-a-GCST90001398	finn-b-AB1_LATE_SYPHILIS	Late syphilis || id:finn-b-AB1_LATE_SYPHILIS	|| id:ebi-a-GCST90001398	Weighted median	20	0.224985018026174	0.2699909168386	0.404672242035886	-0.304197178977482	0.75416721502983	1.25230395406626	0.737715390142327	2.12584041803359
25	ebi-a-GCST90001399	finn-b-AB1_LATE_SYPHILIS	Late syphilis || id:finn-b-AB1_LATE_SYPHILIS	|| id:ebi-a-GCST90001399	Inverse variance weighted	16	0.00514735752363606	0.180724123206467	0.97727784307428	-0.349071923961039	0.359366639008311	1.00516062792778	0.705342397426411	1.43242188704752
26	ebi-a-GCST90001399	finn-b-AB1_LATE_SYPHILIS	Late syphilis || id:finn-b-AB1_LATE_SYPHILIS	|| id:ebi-a-GCST90001399	MR Egger	16	-0.319845537343957	0.336704448089922	0.358259547773654	-0.979786255600204	0.340095180912291	0.726261208645577	0.375391328070928	1.40508132112118
27	ebi-a-GCST90001399	finn-b-AB1_LATE_SYPHILIS	Late syphilis || id:finn-b-AB1_LATE_SYPHILIS	|| id:ebi-a-GCST90001399	Weighted median	16	-0.132474223370782	0.247705694136754	0.592784762140856	-0.61797738387882	0.353028937137257	0.87592551222236	0.53903359378758	1.42337233115819
28	ebi-a-GCST90001400	finn-b-AB1_LATE_SYPHILIS	Late syphilis || id:finn-b-AB1_LATE_SYPHILIS	|| id:ebi-a-GCST90001400	Inverse variance weighted	14	0.0384598598732025	0.0763524252579013	0.614461684598848	-0.111190893632284	0.188110613378689	1.0392090135392	0.894767927125492	1.20696701466552
29	ebi-a-GCST90001400	finn-b-AB1_LATE_SYPHILIS	Late syphilis || id:finn-b-AB1_LATE_SYPHILIS	|| id:ebi-a-GCST90001400	MR Egger	14	0.096505901848164	0.0921327464628873	0.315524809191823	-0.084074281219095	0.277086084915423	1.1013160809249	0.919362962157058	1.31927993624849
30	ebi-a-GCST90001400	finn-b-AB1_LATE_SYPHILIS	Late syphilis || id:finn-b-AB1_LATE_SYPHILIS	|| id:ebi-a-GCST90001400	Weighted median	14	0.050378271418334	0.0969209098394241	0.603211735781212	-0.139586711866937	0.240343254703605	1.05166883740699	0.869717605097377	1.27168558747197
31	ebi-a-GCST90001401	finn-b-AB1_LATE_SYPHILIS	Late syphilis || id:finn-b-AB1_LATE_SYPHILIS	|| id:ebi-a-GCST90001401	Inverse variance weighted	25	-0.0951780457424533	0.162702162487692	0.558558954913829	-0.414074284218329	0.223718192733422	0.909211038901783	0.660951851150637	1.25071850819653
32	ebi-a-GCST90001401	finn-b-AB1_LATE_SYPHILIS	Late syphilis || id:finn-b-AB1_LATE_SYPHILIS	|| id:ebi-a-GCST90001401	MR Egger	25	-0.0564290493507408	0.36198955957494	0.877483121087578	-0.765928586117622	0.653070487416141	0.945133539954601	0.464902028906119	1.92143151203046
33	ebi-a-GCST90001401	finn-b-AB1_LATE_SYPHILIS	Late syphilis || id:finn-b-AB1_LATE_SYPHILIS	|| id:ebi-a-GCST90001401	Weighted median	25	-0.232585478509908	0.224145028056654	0.299430142395265	-0.671909733500951	0.206738776481135	0.792482006270506	0.510732283300682	1.22966131336716
34	ebi-a-GCST90001402	finn-b-AB1_LATE_SYPHILIS	Late syphilis || id:finn-b-AB1_LATE_SYPHILIS	|| id:ebi-a-GCST90001402	Inverse variance weighted	14	0.152165380186742	0.216266500337208	0.481681132074644	-0.271716960474186	0.576047720847669	1.16435278139053	0.762069926478111	1.7789934393518
35	ebi-a-GCST90001402	finn-b-AB1_LATE_SYPHILIS	Late syphilis || id:finn-b-AB1_LATE_SYPHILIS	|| id:ebi-a-GCST90001402	MR Egger	14	-0.389263961674827	0.292387210895941	0.207819481879795	-0.962342895030871	0.183814971681217	0.677555397749721	0.381996858194592	1.20179343670393
36	ebi-a-GCST90001402	finn-b-AB1_LATE_SYPHILIS	Late syphilis || id:finn-b-AB1_LATE_SYPHILIS	|| id:ebi-a-GCST90001402	Weighted median	14	0.20632817950282	0.266032040331387	0.43799912295154	-0.315094619546698	0.727750978552338	1.22915652178758	0.729719825243334	2.07041895092976
37	ebi-a-GCST90001403	finn-b-AB1_LATE_SYPHILIS	Late syphilis || id:finn-b-AB1_LATE_SYPHILIS	|| id:ebi-a-GCST90001403	Inverse variance weighted	22	-0.100666161844211	0.140072226444488	0.472342270555803	-0.375207725675407	0.173875401986986	0.904234850598851	0.68714652598856	1.18990729649871
38	ebi-a-GCST90001403	finn-b-AB1_LATE_SYPHILIS	Late syphilis || id:finn-b-AB1_LATE_SYPHILIS	|| id:ebi-a-GCST90001403	MR Egger	22	-0.215763001831814	0.197650171788507	0.287967608880253	-0.603157338537289	0.17163133487366	0.805926282294177	0.547081584582039	1.18724005851656
39	ebi-a-GCST90001403	finn-b-AB1_LATE_SYPHILIS	Late syphilis || id:finn-b-AB1_LATE_SYPHILIS	|| id:ebi-a-GCST90001403	Weighted median	22	-0.126761034286701	0.211218319106929	0.548411446558968	-0.540748939736281	0.287226871162879	0.880944162896436	0.582311972445619	1.33272653639932
40	ebi-a-GCST90001404	finn-b-AB1_LATE_SYPHILIS	Late syphilis || id:finn-b-AB1_LATE_SYPHILIS	|| id:ebi-a-GCST90001404	Inverse variance weighted	27	-0.279656790372513	0.104675117900438	0.00754760816267879	-0.484820021457372	-0.0744935592876539	0.756043178230144	0.615808019020974	0.928213452395574
41	ebi-a-GCST90001404	finn-b-AB1_LATE_SYPHILIS	Late syphilis || id:finn-b-AB1_LATE_SYPHILIS	|| id:ebi-a-GCST90001404	MR Egger	27	-0.301964720852315	0.136732901295494	0.0366075535119736	-0.569961207391483	-0.0339682343131478	0.739364148566414	0.565547377332013	0.966602208932912
42	ebi-a-GCST90001404	finn-b-AB1_LATE_SYPHILIS	Late syphilis || id:finn-b-AB1_LATE_SYPHILIS	|| id:ebi-a-GCST90001404	Weighted median	27	-0.317398617774264	0.155005485344707	0.0405932716331127	-0.621209369049889	-0.0135878664986396	0.728040487397946	0.537294257474389	0.986504031854285
43	ebi-a-GCST90001405	finn-b-AB1_LATE_SYPHILIS	Late syphilis || id:finn-b-AB1_LATE_SYPHILIS	|| id:ebi-a-GCST90001405	Inverse variance weighted	24	-0.0908734440969996	0.084741779871247	0.283559696593791	-0.256967332644644	0.0752204444506446	0.913133265992059	0.773393478072366	1.07812179065635
44	ebi-a-GCST90001405	finn-b-AB1_LATE_SYPHILIS	Late syphilis || id:finn-b-AB1_LATE_SYPHILIS	|| id:ebi-a-GCST90001405	MR Egger	24	-0.0473988767468652	0.0993201319311123	0.637902781688867	-0.242066335331845	0.147268581838115	0.953706910201826	0.785004102317007	1.1586651176498
45	ebi-a-GCST90001405	finn-b-AB1_LATE_SYPHILIS	Late syphilis || id:finn-b-AB1_LATE_SYPHILIS	|| id:ebi-a-GCST90001405	Weighted median	24	-0.1208126734704	0.139893445908701	0.387804939636517	-0.395003827451454	0.153378480510654	0.886199952806615	0.673677460776156	1.16576611521132
46	ebi-a-GCST90001406	finn-b-AB1_LATE_SYPHILIS	Late syphilis || id:finn-b-AB1_LATE_SYPHILIS	|| id:ebi-a-GCST90001406	Inverse variance weighted	27	0.0466499433780518	0.108677881863977	0.667741550018523	-0.166358705075343	0.259658591831446	1.04775517124052	0.846742448894067	1.29648737971633
47	ebi-a-GCST90001406	finn-b-AB1_LATE_SYPHILIS	Late syphilis || id:finn-b-AB1_LATE_SYPHILIS	|| id:ebi-a-GCST90001406	MR Egger	27	-0.0501185156531049	0.157680222671523	0.75323918245141	-0.359171752089291	0.258934720783081	0.951116695604418	0.698254414397628	1.29554922962839
48	ebi-a-GCST90001406	finn-b-AB1_LATE_SYPHILIS	Late syphilis || id:finn-b-AB1_LATE_SYPHILIS	|| id:ebi-a-GCST90001406	Weighted median	27	-0.0376294322839932	0.148663364790993	0.800176724517013	-0.329009627274339	0.253750762706353	0.96306975733512	0.719636088579676	1.28885053461412
49	ebi-a-GCST90001407	finn-b-AB1_LATE_SYPHILIS	Late syphilis || id:finn-b-AB1_LATE_SYPHILIS	|| id:ebi-a-GCST90001407	Inverse variance weighted	15	-0.0365857310333859	0.0834494691945435	0.661083459875784	-0.200146690654691	0.126975228587919	0.964075439169675	0.818610661736151	1.13538889224701
50	ebi-a-GCST90001407	finn-b-AB1_LATE_SYPHILIS	Late syphilis || id:finn-b-AB1_LATE_SYPHILIS	|| id:ebi-a-GCST90001407	MR Egger	15	-0.0380303515954363	0.0954785626405572	0.696864013281769	-0.225168334370928	0.149107631180056	0.962683721460927	0.798381812346943	1.16079792053571
51	ebi-a-GCST90001407	finn-b-AB1_LATE_SYPHILIS	Late syphilis || id:finn-b-AB1_LATE_SYPHILIS	|| id:ebi-a-GCST90001407	Weighted median	15	-0.0252992484795282	0.0943739267883618	0.788641930965728	-0.210272144984717	0.159673648025661	0.975018095685066	0.81036367954734	1.1731279558881
52	ebi-a-GCST90001408	finn-b-AB1_LATE_SYPHILIS	Late syphilis || id:finn-b-AB1_LATE_SYPHILIS	|| id:ebi-a-GCST90001408	Inverse variance weighted	27	-0.0370297347737194	0.0969183016209901	0.702408224435231	-0.22698960595086	0.152930136403421	0.963647481083246	0.79692906556696	1.16524356799239
53	ebi-a-GCST90001408	finn-b-AB1_LATE_SYPHILIS	Late syphilis || id:finn-b-AB1_LATE_SYPHILIS	|| id:ebi-a-GCST90001408	MR Egger	27	0.138066005332242	0.131123964407193	0.30243846168565	-0.118936964905855	0.395068975570339	1.14805132528253	0.887863765574108	1.48448658069824
54	ebi-a-GCST90001408	finn-b-AB1_LATE_SYPHILIS	Late syphilis || id:finn-b-AB1_LATE_SYPHILIS	|| id:ebi-a-GCST90001408	Weighted median	27	0.073529249081363	0.133337526511459	0.581323844997007	-0.187812302881096	0.334870801043822	1.07630001699827	0.828770250422957	1.39775978445086
55	ebi-a-GCST90001409	finn-b-AB1_LATE_SYPHILIS	Late syphilis || id:finn-b-AB1_LATE_SYPHILIS	|| id:ebi-a-GCST90001409	Inverse variance weighted	22	-0.0791067039025404	0.101227412745276	0.434523107936891	-0.277512432883281	0.1192990250782	0.92394133103929	0.757666144569674	1.12670678150402
56	ebi-a-GCST90001409	finn-b-AB1_LATE_SYPHILIS	Late syphilis || id:finn-b-AB1_LATE_SYPHILIS	|| id:ebi-a-GCST90001409	MR Egger	22	-0.110642771656204	0.123796120911711	0.382084932534308	-0.353283168643158	0.13199762533075	0.895258503525412	0.702378273711914	1.14110560951562
57	ebi-a-GCST90001409	finn-b-AB1_LATE_SYPHILIS	Late syphilis || id:finn-b-AB1_LATE_SYPHILIS	|| id:ebi-a-GCST90001409	Weighted median	22	-0.134224624630666	0.133509206885702	0.314724224184906	-0.395902670126641	0.12745342086531	0.874393632195693	0.673072202781707	1.13593195628128
58	ebi-a-GCST90001410	finn-b-AB1_LATE_SYPHILIS	Late syphilis || id:finn-b-AB1_LATE_SYPHILIS	|| id:ebi-a-GCST90001410	Inverse variance weighted	18	0.0977606947537438	0.209780436426603	0.641205225497803	-0.313408960642397	0.508930350149885	1.10269887190677	0.730950921276887	1.66351086880136
59	ebi-a-GCST90001410	finn-b-AB1_LATE_SYPHILIS	Late syphilis || id:finn-b-AB1_LATE_SYPHILIS	|| id:ebi-a-GCST90001410	MR Egger	18	-0.154340817662962	0.451111333143669	0.736702408528089	-1.03851903062455	0.729837395298629	0.856979897348013	0.353978525320613	2.07474321724297
60	ebi-a-GCST90001410	finn-b-AB1_LATE_SYPHILIS	Late syphilis || id:finn-b-AB1_LATE_SYPHILIS	|| id:ebi-a-GCST90001410	Weighted median	18	-0.0262327420469794	0.286976757891969	0.92716627181414	-0.58870718751524	0.536241703421281	0.974108347252813	0.555044389409915	1.70956970341849
61	ebi-a-GCST90001411	finn-b-AB1_LATE_SYPHILIS	Late syphilis || id:finn-b-AB1_LATE_SYPHILIS	|| id:ebi-a-GCST90001411	Inverse variance weighted	20	-0.25850822917301	0.204665233868071	0.20656101795876	-0.659652087554429	0.142635629208409	0.772202676433615	0.517031184787743	1.15330949280368
62	ebi-a-GCST90001411	finn-b-AB1_LATE_SYPHILIS	Late syphilis || id:finn-b-AB1_LATE_SYPHILIS	|| id:ebi-a-GCST90001411	MR Egger	20	-0.187026471386825	0.404777787909063	0.649583127918973	-0.980390935688589	0.606337992914939	0.829421780150016	0.37516440502433	1.83370405127482
63	ebi-a-GCST90001411	finn-b-AB1_LATE_SYPHILIS	Late syphilis || id:finn-b-AB1_LATE_SYPHILIS	|| id:ebi-a-GCST90001411	Weighted median	20	-0.202389924533862	0.300015835564175	0.499931538915582	-0.790420962239644	0.38564111317192	0.816776384691288	0.453653783967979	1.47055681262974
64	ebi-a-GCST90001412	finn-b-AB1_LATE_SYPHILIS	Late syphilis || id:finn-b-AB1_LATE_SYPHILIS	|| id:ebi-a-GCST90001412	Inverse variance weighted	21	-0.00244455839460849	0.267324340720998	0.992703813606576	-0.526400266207765	0.521511149418548	0.997558427105026	0.590727609054218	1.68457136628757
65	ebi-a-GCST90001412	finn-b-AB1_LATE_SYPHILIS	Late syphilis || id:finn-b-AB1_LATE_SYPHILIS	|| id:ebi-a-GCST90001412	MR Egger	21	-1.46656996669924	0.745959514815394	0.064081288842824	-2.92865061573741	-0.00448931766106564	0.2307154913568	0.0534691399036877	0.995520744262777
66	ebi-a-GCST90001412	finn-b-AB1_LATE_SYPHILIS	Late syphilis || id:finn-b-AB1_LATE_SYPHILIS	|| id:ebi-a-GCST90001412	Weighted median	21	-0.0812042448207381	0.324028318191393	0.802116823575471	-0.716299748475869	0.553891258834392	0.922005357393195	0.488556698123047	1.7400106933907
67	ebi-a-GCST90001413	finn-b-AB1_LATE_SYPHILIS	Late syphilis || id:finn-b-AB1_LATE_SYPHILIS	|| id:ebi-a-GCST90001413	Inverse variance weighted	18	-0.076718180524785	0.123201050587522	0.53347695429049	-0.318192239676328	0.164755878626758	0.926150824170712	0.727462927733872	1.17910523878391
68	ebi-a-GCST90001413	finn-b-AB1_LATE_SYPHILIS	Late syphilis || id:finn-b-AB1_LATE_SYPHILIS	|| id:ebi-a-GCST90001413	MR Egger	18	0.026902072421803	0.157882932366766	0.866837454719794	-0.282548475017059	0.336352619860665	1.02726720004862	0.753860097692491	1.39983254655055
69	ebi-a-GCST90001413	finn-b-AB1_LATE_SYPHILIS	Late syphilis || id:finn-b-AB1_LATE_SYPHILIS	|| id:ebi-a-GCST90001413	Weighted median	18	-0.0518886464709937	0.158920256649906	0.744040459701672	-0.36337234950481	0.259595056562823	0.949434583848272	0.695327480448541	1.29640500965912
70	ebi-a-GCST90001414	finn-b-AB1_LATE_SYPHILIS	Late syphilis || id:finn-b-AB1_LATE_SYPHILIS	|| id:ebi-a-GCST90001414	Inverse variance weighted	18	0.112131432456724	0.173529847453868	0.518163105216394	-0.227987068552857	0.452249933466306	1.11865987919949	0.796134554940804	1.57184475609612
71	ebi-a-GCST90001414	finn-b-AB1_LATE_SYPHILIS	Late syphilis || id:finn-b-AB1_LATE_SYPHILIS	|| id:ebi-a-GCST90001414	MR Egger	18	-0.401070798901466	0.284936893669978	0.178387118977809	-0.959547110494624	0.157405512691691	0.669602652227512	0.383066333418152	1.17047015818194
72	ebi-a-GCST90001414	finn-b-AB1_LATE_SYPHILIS	Late syphilis || id:finn-b-AB1_LATE_SYPHILIS	|| id:ebi-a-GCST90001414	Weighted median	18	-0.00291095419393767	0.24445178379685	0.990498942238382	-0.482036450435763	0.476214542047888	0.997093278525142	0.617524552315416	1.60996838482336
73	ebi-a-GCST90001415	finn-b-AB1_LATE_SYPHILIS	Late syphilis || id:finn-b-AB1_LATE_SYPHILIS	|| id:ebi-a-GCST90001415	Inverse variance weighted	18	0.23119883693612	0.112147168010547	0.0392490327290246	0.0113903876354466	0.451007286236793	1.26010977090697	1.01145550510357	1.56989272066163
74	ebi-a-GCST90001415	finn-b-AB1_LATE_SYPHILIS	Late syphilis || id:finn-b-AB1_LATE_SYPHILIS	|| id:ebi-a-GCST90001415	MR Egger	18	0.289765124137981	0.151529308216788	0.0739162951805358	-0.00723231996692464	0.586762568242886	1.33611363032744	0.992793770323461	1.79815756958782
75	ebi-a-GCST90001415	finn-b-AB1_LATE_SYPHILIS	Late syphilis || id:finn-b-AB1_LATE_SYPHILIS	|| id:ebi-a-GCST90001415	Weighted median	18	0.290215576704428	0.157709411305244	0.0657400729757971	-0.0188948694538512	0.599326022862706	1.33671562171539	0.981282519587428	1.820891147729
76	ebi-a-GCST90001416	finn-b-AB1_LATE_SYPHILIS	Late syphilis || id:finn-b-AB1_LATE_SYPHILIS	|| id:ebi-a-GCST90001416	Inverse variance weighted	22	-0.0159729806006884	0.0646087788534564	0.804733197183631	-0.142606187153463	0.110660225952086	0.984153910943552	0.867095475003251	1.11701530955615
77	ebi-a-GCST90001416	finn-b-AB1_LATE_SYPHILIS	Late syphilis || id:finn-b-AB1_LATE_SYPHILIS	|| id:ebi-a-GCST90001416	MR Egger	22	-0.0682890045505171	0.07762123418499	0.389431651638895	-0.220426623553098	0.0838486144520633	0.933990507061636	0.802176497563362	1.08746425497507
78	ebi-a-GCST90001416	finn-b-AB1_LATE_SYPHILIS	Late syphilis || id:finn-b-AB1_LATE_SYPHILIS	|| id:ebi-a-GCST90001416	Weighted median	22	-0.0368234050557468	0.0913770597430188	0.68696070335946	-0.215922442152064	0.14227563204057	0.963846330709831	0.805797795392899	1.15289437937694
79	ebi-a-GCST90001417	finn-b-AB1_LATE_SYPHILIS	Late syphilis || id:finn-b-AB1_LATE_SYPHILIS	|| id:ebi-a-GCST90001417	Inverse variance weighted	25	-0.000636048282555254	0.115439105634451	0.995603824769379	-0.226896695326079	0.225624598760968	0.999364153953274	0.797003112184154	1.25310515973993
80	ebi-a-GCST90001417	finn-b-AB1_LATE_SYPHILIS	Late syphilis || id:finn-b-AB1_LATE_SYPHILIS	|| id:ebi-a-GCST90001417	MR Egger	25	-0.0666213355731175	0.172652314485589	0.703139153678955	-0.405019871964872	0.271777200818637	0.935549393547477	0.666963556850411	1.31229459057739
81	ebi-a-GCST90001417	finn-b-AB1_LATE_SYPHILIS	Late syphilis || id:finn-b-AB1_LATE_SYPHILIS	|| id:ebi-a-GCST90001417	Weighted median	25	-0.0161902090696327	0.166476313114737	0.922526012917901	-0.342483782774517	0.310103364635252	0.983940147914821	0.710004633597424	1.36356605135563
82	ebi-a-GCST90001418	finn-b-AB1_LATE_SYPHILIS	Late syphilis || id:finn-b-AB1_LATE_SYPHILIS	|| id:ebi-a-GCST90001418	Inverse variance weighted	25	-0.0325812743437714	0.0916547084592129	0.722231181220604	-0.212224502923829	0.147061954236286	0.967943777638999	0.808783103011639	1.1584257301881
83	ebi-a-GCST90001418	finn-b-AB1_LATE_SYPHILIS	Late syphilis || id:finn-b-AB1_LATE_SYPHILIS	|| id:ebi-a-GCST90001418	MR Egger	25	-0.0503411002099166	0.107830834355929	0.64499757679219	-0.261689535547538	0.161007335127705	0.950905015275511	0.769749966615935	1.17469358530973
84	ebi-a-GCST90001418	finn-b-AB1_LATE_SYPHILIS	Late syphilis || id:finn-b-AB1_LATE_SYPHILIS	|| id:ebi-a-GCST90001418	Weighted median	25	-0.0222808744745128	0.0940249802443371	0.812681921219059	-0.206569835753414	0.162008086804388	0.977965510922546	0.813369457204653	1.17586975031121
85	ebi-a-GCST90001419	finn-b-AB1_LATE_SYPHILIS	Late syphilis || id:finn-b-AB1_LATE_SYPHILIS	|| id:ebi-a-GCST90001419	Inverse variance weighted	19	-0.0652125051664635	0.138645100221736	0.638100949932845	-0.336956901601067	0.20653189126814	0.936868352856867	0.713939608893747	1.22940694093829
86	ebi-a-GCST90001419	finn-b-AB1_LATE_SYPHILIS	Late syphilis || id:finn-b-AB1_LATE_SYPHILIS	|| id:ebi-a-GCST90001419	MR Egger	19	-0.250209470779261	0.195980096559196	0.218870004075679	-0.634330460035284	0.133911518476763	0.778637664149406	0.53029042011297	1.14329165498197
87	ebi-a-GCST90001419	finn-b-AB1_LATE_SYPHILIS	Late syphilis || id:finn-b-AB1_LATE_SYPHILIS	|| id:ebi-a-GCST90001419	Weighted median	19	-0.0957552470367566	0.193670510831607	0.621007138299034	-0.475349448266706	0.283838954193193	0.908686392541179	0.621667777775989	1.3282190094257
88	ebi-a-GCST90001420	finn-b-AB1_LATE_SYPHILIS	Late syphilis || id:finn-b-AB1_LATE_SYPHILIS	|| id:ebi-a-GCST90001420	Inverse variance weighted	21	-0.0466886904262261	0.108910667263674	0.668150332771598	-0.260153598263028	0.166776217410576	0.954384460368302	0.770933162714305	1.18148983886693
89	ebi-a-GCST90001420	finn-b-AB1_LATE_SYPHILIS	Late syphilis || id:finn-b-AB1_LATE_SYPHILIS	|| id:ebi-a-GCST90001420	MR Egger	21	-0.0877510309658372	0.136580518377887	0.528235174660215	-0.355448846986496	0.179946785054822	0.915988901208668	0.70085879424148	1.19715365496059
90	ebi-a-GCST90001420	finn-b-AB1_LATE_SYPHILIS	Late syphilis || id:finn-b-AB1_LATE_SYPHILIS	|| id:ebi-a-GCST90001420	Weighted median	21	-0.0452584664226807	0.149007285816243	0.761331128097562	-0.337312746622517	0.246795813777156	0.955750420513782	0.713685602234488	1.27991774452547
91	ebi-a-GCST90001421	finn-b-AB1_LATE_SYPHILIS	Late syphilis || id:finn-b-AB1_LATE_SYPHILIS	|| id:ebi-a-GCST90001421	Inverse variance weighted	23	0.144634444352483	0.0885884949910064	0.102541588457872	-0.0289990058298896	0.318267894534856	1.15561705070627	0.971417430220299	1.37474449843895
92	ebi-a-GCST90001421	finn-b-AB1_LATE_SYPHILIS	Late syphilis || id:finn-b-AB1_LATE_SYPHILIS	|| id:ebi-a-GCST90001421	MR Egger	23	0.142397133244341	0.109532779592177	0.207675692570857	-0.0722871147563269	0.357081381245009	1.15303446594203	0.930263765010233	1.42915217130444
93	ebi-a-GCST90001421	finn-b-AB1_LATE_SYPHILIS	Late syphilis || id:finn-b-AB1_LATE_SYPHILIS	|| id:ebi-a-GCST90001421	Weighted median	23	0.237522709320368	0.136134476324641	0.0810257327232563	-0.0293008642759292	0.504346282916665	1.26810379423906	0.971124243916964	1.65590267469524
94	ebi-a-GCST90001422	finn-b-AB1_LATE_SYPHILIS	Late syphilis || id:finn-b-AB1_LATE_SYPHILIS	|| id:ebi-a-GCST90001422	Inverse variance weighted	23	-0.114897360425741	0.120367932014675	0.339804678297764	-0.350818507174503	0.121023786323022	0.891457638043731	0.704111533451401	1.12865175852336
95	ebi-a-GCST90001422	finn-b-AB1_LATE_SYPHILIS	Late syphilis || id:finn-b-AB1_LATE_SYPHILIS	|| id:ebi-a-GCST90001422	MR Egger	23	-0.306955022691648	0.151529950409105	0.0556889506287155	-0.603953725493494	-0.00995631988980217	0.735683689235276	0.546646069386426	0.990093080179505
96	ebi-a-GCST90001422	finn-b-AB1_LATE_SYPHILIS	Late syphilis || id:finn-b-AB1_LATE_SYPHILIS	|| id:ebi-a-GCST90001422	Weighted median	23	-0.261263422815271	0.151016059859482	0.0836236037053286	-0.557254900139856	0.0347280545093148	0.770078036769843	0.572779243934649	1.03533811498057
97	ebi-a-GCST90001423	finn-b-AB1_LATE_SYPHILIS	Late syphilis || id:finn-b-AB1_LATE_SYPHILIS	|| id:ebi-a-GCST90001423	Inverse variance weighted	15	-0.0595659986554256	0.2408272642543	0.804645801632682	-0.531587436593853	0.412455439283002	0.942173349364979	0.587671337846891	1.51052223085431
98	ebi-a-GCST90001423	finn-b-AB1_LATE_SYPHILIS	Late syphilis || id:finn-b-AB1_LATE_SYPHILIS	|| id:ebi-a-GCST90001423	MR Egger	15	-0.480622808881685	0.475007479419124	0.330086010758162	-1.41163746854317	0.450391850779799	0.618398127999199	0.243743833339754	1.56892685026359
99	ebi-a-GCST90001423	finn-b-AB1_LATE_SYPHILIS	Late syphilis || id:finn-b-AB1_LATE_SYPHILIS	|| id:ebi-a-GCST90001423	Weighted median	15	-0.128948185413869	0.312152678956976	0.679538245925403	-0.740767436169543	0.482871065341804	0.879019510397761	0.476747901509431	1.62072092444152
100	ebi-a-GCST90001424	finn-b-AB1_LATE_SYPHILIS	Late syphilis || id:finn-b-AB1_LATE_SYPHILIS	|| id:ebi-a-GCST90001424	Inverse variance weighted	18	0.0388520967580987	0.0969661103543746	0.688657896744376	-0.151201479536475	0.228905673052673	1.03961670959691	0.859674474394598	1.25722344336702
101	ebi-a-GCST90001424	finn-b-AB1_LATE_SYPHILIS	Late syphilis || id:finn-b-AB1_LATE_SYPHILIS	|| id:ebi-a-GCST90001424	MR Egger	18	0.0473161421309486	0.118943348110478	0.696031909572967	-0.185812820165588	0.280445104427485	1.04845341698834	0.830429020001719	1.32371887436238
102	ebi-a-GCST90001424	finn-b-AB1_LATE_SYPHILIS	Late syphilis || id:finn-b-AB1_LATE_SYPHILIS	|| id:ebi-a-GCST90001424	Weighted median	18	0.0814860417959348	0.111326132413469	0.464194266050023	-0.136713177734464	0.299685261326334	1.0848980742496	0.87222036247847	1.34943402165706
103	ebi-a-GCST90001425	finn-b-AB1_LATE_SYPHILIS	Late syphilis || id:finn-b-AB1_LATE_SYPHILIS	|| id:ebi-a-GCST90001425	Inverse variance weighted	30	-0.0667411992103968	0.111269674709979	0.548629659596219	-0.284829761641956	0.151347363221162	0.935437261914699	0.752142286888982	1.16340071051959
104	ebi-a-GCST90001425	finn-b-AB1_LATE_SYPHILIS	Late syphilis || id:finn-b-AB1_LATE_SYPHILIS	|| id:ebi-a-GCST90001425	MR Egger	30	-0.123023964594511	0.140949903071111	0.390184783779659	-0.399285774613889	0.153237845424867	0.884242471794622	0.670798976641176	1.16560217912155
105	ebi-a-GCST90001425	finn-b-AB1_LATE_SYPHILIS	Late syphilis || id:finn-b-AB1_LATE_SYPHILIS	|| id:ebi-a-GCST90001425	Weighted median	30	-0.0480064277808877	0.150830472542706	0.750272025899541	-0.34363415396459	0.247621298402815	0.953127660562055	0.709188334335712	1.2809747331496
106	ebi-a-GCST90001426	finn-b-AB1_LATE_SYPHILIS	Late syphilis || id:finn-b-AB1_LATE_SYPHILIS	|| id:ebi-a-GCST90001426	Inverse variance weighted	23	0.0376808504125918	0.102354152760921	0.712767443215337	-0.162933288998813	0.238294989823997	1.03839977512921	0.849647867383903	1.26908350433273
107	ebi-a-GCST90001426	finn-b-AB1_LATE_SYPHILIS	Late syphilis || id:finn-b-AB1_LATE_SYPHILIS	|| id:ebi-a-GCST90001426	MR Egger	23	0.0199613749447046	0.12899497692069	0.878499706359901	-0.232868779819847	0.272791529709257	1.02016193545459	0.79225752687918	1.31362636420767
108	ebi-a-GCST90001426	finn-b-AB1_LATE_SYPHILIS	Late syphilis || id:finn-b-AB1_LATE_SYPHILIS	|| id:ebi-a-GCST90001426	Weighted median	23	-0.0136381947271957	0.145262275144943	0.925199164064203	-0.298352254011284	0.271075864556893	0.986454384103251	0.742039907171307	1.31137455346034
109	ebi-a-GCST90001427	finn-b-AB1_LATE_SYPHILIS	Late syphilis || id:finn-b-AB1_LATE_SYPHILIS	|| id:ebi-a-GCST90001427	Inverse variance weighted	27	0.0996662063293341	0.159249271390717	0.531413127421526	-0.212462365596471	0.411794778255139	1.10480208057943	0.808590746579283	1.50952461726316
110	ebi-a-GCST90001427	finn-b-AB1_LATE_SYPHILIS	Late syphilis || id:finn-b-AB1_LATE_SYPHILIS	|| id:ebi-a-GCST90001427	MR Egger	27	0.179529757155239	0.270849933383548	0.513499455621092	-0.351336112276515	0.710395626586992	1.19665451257177	0.703747176034065	2.03479611886793
111	ebi-a-GCST90001427	finn-b-AB1_LATE_SYPHILIS	Late syphilis || id:finn-b-AB1_LATE_SYPHILIS	|| id:ebi-a-GCST90001427	Weighted median	27	0.0326200640834825	0.228022252494363	0.886245563907593	-0.414303550805468	0.479543678972433	1.03315793085765	0.660800334344995	1.61533712169215
112	ebi-a-GCST90001428	finn-b-AB1_LATE_SYPHILIS	Late syphilis || id:finn-b-AB1_LATE_SYPHILIS	|| id:ebi-a-GCST90001428	Inverse variance weighted	25	0.0272921360939796	0.0832721427100733	0.74310349804054	-0.135921263617764	0.190505535805723	1.02766797782432	0.872911359665492	1.20986107117478
113	ebi-a-GCST90001428	finn-b-AB1_LATE_SYPHILIS	Late syphilis || id:finn-b-AB1_LATE_SYPHILIS	|| id:ebi-a-GCST90001428	MR Egger	25	-0.0309220586214352	0.0996270188066151	0.759068453776988	-0.226191015482401	0.16434689823953	0.969551138283466	0.797565739709874	1.17862310646482
114	ebi-a-GCST90001428	finn-b-AB1_LATE_SYPHILIS	Late syphilis || id:finn-b-AB1_LATE_SYPHILIS	|| id:ebi-a-GCST90001428	Weighted median	25	-0.0557992874502854	0.114673217102478	0.626546150249611	-0.280558792971143	0.168960218070572	0.945728936508262	0.7553615327879	1.18407303327715
115	ebi-a-GCST90001429	finn-b-AB1_LATE_SYPHILIS	Late syphilis || id:finn-b-AB1_LATE_SYPHILIS	|| id:ebi-a-GCST90001429	Inverse variance weighted	25	0.0362608445343109	0.15335182589818	0.813079427060364	-0.264308734226123	0.336830423294744	1.03692628777247	0.76773647653689	1.40050155116205
116	ebi-a-GCST90001429	finn-b-AB1_LATE_SYPHILIS	Late syphilis || id:finn-b-AB1_LATE_SYPHILIS	|| id:ebi-a-GCST90001429	MR Egger	25	0.132914174021448	0.228140021420194	0.565831663437386	-0.314240267962132	0.580068616005028	1.14215196781388	0.730343528925496	1.78616098577659
117	ebi-a-GCST90001429	finn-b-AB1_LATE_SYPHILIS	Late syphilis || id:finn-b-AB1_LATE_SYPHILIS	|| id:ebi-a-GCST90001429	Weighted median	25	0.193444492234228	0.199508510649908	0.332243312804383	-0.197592188639591	0.584481173108047	1.21342203033628	0.82070447751085	1.794059937593
118	ebi-a-GCST90001430	finn-b-AB1_LATE_SYPHILIS	Late syphilis || id:finn-b-AB1_LATE_SYPHILIS	|| id:ebi-a-GCST90001430	Inverse variance weighted	32	-0.0857679278707572	0.0720988902551464	0.23420861983275	-0.227081752770844	0.0555458970293298	0.917807203978736	0.796855634471088	1.0571175345135
119	ebi-a-GCST90001430	finn-b-AB1_LATE_SYPHILIS	Late syphilis || id:finn-b-AB1_LATE_SYPHILIS	|| id:ebi-a-GCST90001430	MR Egger	32	-0.0882103286619611	0.0841514483540504	0.302903218465767	-0.2531471674359	0.0767265101119777	0.91556828621781	0.776353619444568	1.07974673619419
120	ebi-a-GCST90001430	finn-b-AB1_LATE_SYPHILIS	Late syphilis || id:finn-b-AB1_LATE_SYPHILIS	|| id:ebi-a-GCST90001430	Weighted median	32	-0.0171525136294062	0.113131570033542	0.87949010939389	-0.238890390895148	0.204585363636335	0.982993753256918	0.787501194943328	1.22701619393944
121	ebi-a-GCST90001431	finn-b-AB1_LATE_SYPHILIS	Late syphilis || id:finn-b-AB1_LATE_SYPHILIS	|| id:ebi-a-GCST90001431	Inverse variance weighted	19	-0.175793114085663	0.156832465412237	0.262331506887216	-0.483184746293647	0.13159851812232	0.838791499533745	0.616815858402866	1.14065027691059
122	ebi-a-GCST90001431	finn-b-AB1_LATE_SYPHILIS	Late syphilis || id:finn-b-AB1_LATE_SYPHILIS	|| id:ebi-a-GCST90001431	MR Egger	19	-0.122946833725104	0.19451113973974	0.535742718183101	-0.504188667614994	0.258295000164786	0.884310676815561	0.603995417730508	1.29472070511454
123	ebi-a-GCST90001431	finn-b-AB1_LATE_SYPHILIS	Late syphilis || id:finn-b-AB1_LATE_SYPHILIS	|| id:ebi-a-GCST90001431	Weighted median	19	-0.0679499520075538	0.157071474063252	0.665301539106644	-0.375810041171527	0.23991013715642	0.934307232608426	0.686732771605699	1.27113491739058
124	ebi-a-GCST90001432	finn-b-AB1_LATE_SYPHILIS	Late syphilis || id:finn-b-AB1_LATE_SYPHILIS	|| id:ebi-a-GCST90001432	Inverse variance weighted	22	-0.0798093070197518	0.175458195152938	0.649208352526143	-0.423707369519509	0.264088755480006	0.923292394978926	0.654615414306608	1.30224377244292
125	ebi-a-GCST90001432	finn-b-AB1_LATE_SYPHILIS	Late syphilis || id:finn-b-AB1_LATE_SYPHILIS	|| id:ebi-a-GCST90001432	MR Egger	22	-0.121225988808392	0.38361241493829	0.755267895712506	-0.873106322087441	0.630654344470657	0.885833748457743	0.417652169986727	1.87883958541777
126	ebi-a-GCST90001432	finn-b-AB1_LATE_SYPHILIS	Late syphilis || id:finn-b-AB1_LATE_SYPHILIS	|| id:ebi-a-GCST90001432	Weighted median	22	-0.0489071514669574	0.242460402130339	0.840141949045243	-0.524129539642422	0.426315236708507	0.952269542424021	0.592070514036965	1.53160351669166
127	ebi-a-GCST90001433	finn-b-AB1_LATE_SYPHILIS	Late syphilis || id:finn-b-AB1_LATE_SYPHILIS	|| id:ebi-a-GCST90001433	Inverse variance weighted	16	-0.112785074019056	0.190483847607822	0.553785075735911	-0.486133415330387	0.260563267292275	0.893342642027983	0.614999751444868	1.29766081074112
128	ebi-a-GCST90001433	finn-b-AB1_LATE_SYPHILIS	Late syphilis || id:finn-b-AB1_LATE_SYPHILIS	|| id:ebi-a-GCST90001433	MR Egger	16	0.0335789986972631	0.485031918072165	0.945785276502213	-0.91708356072418	0.984241558118707	1.034149136934	0.39968299414229	2.67578168972734
129	ebi-a-GCST90001433	finn-b-AB1_LATE_SYPHILIS	Late syphilis || id:finn-b-AB1_LATE_SYPHILIS	|| id:ebi-a-GCST90001433	Weighted median	16	-0.161830941181855	0.257054270719837	0.528982871562018	-0.665657311792736	0.341995429429026	0.85058499127904	0.51393560072604	1.40775386326045
130	ebi-a-GCST90001434	finn-b-AB1_LATE_SYPHILIS	Late syphilis || id:finn-b-AB1_LATE_SYPHILIS	|| id:ebi-a-GCST90001434	Inverse variance weighted	18	-0.023202198783912	0.151867139564108	0.878572096350065	-0.320861792329564	0.27445739476174	0.977064902463519	0.725523516976345	1.31581651219883
131	ebi-a-GCST90001434	finn-b-AB1_LATE_SYPHILIS	Late syphilis || id:finn-b-AB1_LATE_SYPHILIS	|| id:ebi-a-GCST90001434	MR Egger	18	-0.311354927341395	0.237594717081493	0.208545784502173	-0.777040572821121	0.154330718138331	0.732453861827143	0.459764639903646	1.1668767302721
132	ebi-a-GCST90001434	finn-b-AB1_LATE_SYPHILIS	Late syphilis || id:finn-b-AB1_LATE_SYPHILIS	|| id:ebi-a-GCST90001434	Weighted median	18	-0.146221009047273	0.218520562919924	0.503405710191221	-0.574521312370324	0.282079294275779	0.863966737617305	0.562974293146717	1.32588385081832
133	ebi-a-GCST90001435	finn-b-AB1_LATE_SYPHILIS	Late syphilis || id:finn-b-AB1_LATE_SYPHILIS	|| id:ebi-a-GCST90001435	Inverse variance weighted	19	-0.113906524821103	0.0726936987635814	0.117129165474513	-0.256386174397722	0.0285731247555165	0.892341363752679	0.773843072700422	1.02898525237849
134	ebi-a-GCST90001435	finn-b-AB1_LATE_SYPHILIS	Late syphilis || id:finn-b-AB1_LATE_SYPHILIS	|| id:ebi-a-GCST90001435	MR Egger	19	-0.0828928167544685	0.0839348755708994	0.337204724987432	-0.247405172873431	0.0816195393644943	0.920449798729913	0.780824260621369	1.08504291517239
135	ebi-a-GCST90001435	finn-b-AB1_LATE_SYPHILIS	Late syphilis || id:finn-b-AB1_LATE_SYPHILIS	|| id:ebi-a-GCST90001435	Weighted median	19	-0.0389191761803493	0.106549788195964	0.714911726119792	-0.247756761044439	0.16991840868374	0.96182844465363	0.780549780302543	1.18520814468264
136	ebi-a-GCST90001436	finn-b-AB1_LATE_SYPHILIS	Late syphilis || id:finn-b-AB1_LATE_SYPHILIS	|| id:ebi-a-GCST90001436	Inverse variance weighted	26	0.00490060810585148	0.0772733391270947	0.949432752663197	-0.146555136583254	0.156356352794957	1.00491263572528	0.86367811076187	1.16924279179603
137	ebi-a-GCST90001436	finn-b-AB1_LATE_SYPHILIS	Late syphilis || id:finn-b-AB1_LATE_SYPHILIS	|| id:ebi-a-GCST90001436	MR Egger	26	-0.000889485520308095	0.0898170681245738	0.992180300202562	-0.176930939044473	0.175151968003857	0.999110909954672	0.83783764439334	1.19142726167818
138	ebi-a-GCST90001436	finn-b-AB1_LATE_SYPHILIS	Late syphilis || id:finn-b-AB1_LATE_SYPHILIS	|| id:ebi-a-GCST90001436	Weighted median	26	-0.0206747633370767	0.0942029785911624	0.826283652170267	-0.205312601375755	0.163963074701602	0.979537494273729	0.814392696338915	1.17817080998078
139	ebi-a-GCST90001437	finn-b-AB1_LATE_SYPHILIS	Late syphilis || id:finn-b-AB1_LATE_SYPHILIS	|| id:ebi-a-GCST90001437	Inverse variance weighted	20	0.0769045920849166	0.20259881396096	0.704249388192617	-0.320189083278565	0.473998267448398	1.07993903674537	0.726011747413033	1.60640420384687
140	ebi-a-GCST90001437	finn-b-AB1_LATE_SYPHILIS	Late syphilis || id:finn-b-AB1_LATE_SYPHILIS	|| id:ebi-a-GCST90001437	MR Egger	20	-0.207887729465346	0.474304182943826	0.666383437951109	-1.13752392803525	0.721748469104553	0.812298228749194	0.320611897934093	2.05802846582043
141	ebi-a-GCST90001437	finn-b-AB1_LATE_SYPHILIS	Late syphilis || id:finn-b-AB1_LATE_SYPHILIS	|| id:ebi-a-GCST90001437	Weighted median	20	-0.0475442811519098	0.285370920434612	0.867680696701263	-0.606871285203749	0.511782722899929	0.953568247097318	0.545053521145575	1.66826259549912
142	ebi-a-GCST90001438	finn-b-AB1_LATE_SYPHILIS	Late syphilis || id:finn-b-AB1_LATE_SYPHILIS	|| id:ebi-a-GCST90001438	Inverse variance weighted	18	-0.00980171934292861	0.210003481374034	0.962772988787172	-0.421408542836035	0.401805104150178	0.990246160944037	0.65612199270627	1.49452002853894
143	ebi-a-GCST90001438	finn-b-AB1_LATE_SYPHILIS	Late syphilis || id:finn-b-AB1_LATE_SYPHILIS	|| id:ebi-a-GCST90001438	MR Egger	18	0.00351625120881936	0.383345163366435	0.99279486631132	-0.747840268989393	0.754872771407032	1.00352244047231	0.473387839889128	2.12734084755401
144	ebi-a-GCST90001438	finn-b-AB1_LATE_SYPHILIS	Late syphilis || id:finn-b-AB1_LATE_SYPHILIS	|| id:ebi-a-GCST90001438	Weighted median	18	-0.127518082139601	0.300595950241388	0.671407151728284	-0.716686144612721	0.461649980333519	0.880277498389697	0.488367958168801	1.58668983337229
145	ebi-a-GCST90001439	finn-b-AB1_LATE_SYPHILIS	Late syphilis || id:finn-b-AB1_LATE_SYPHILIS	|| id:ebi-a-GCST90001439	Inverse variance weighted	15	-0.249799895538842	0.347762407383916	0.472568504282321	-0.931414214011318	0.431814422933633	0.778956640175781	0.393996121354208	1.54004929081128
146	ebi-a-GCST90001439	finn-b-AB1_LATE_SYPHILIS	Late syphilis || id:finn-b-AB1_LATE_SYPHILIS	|| id:ebi-a-GCST90001439	MR Egger	15	-1.09179053301653	0.784452087948183	0.187342267757263	-2.62931662539497	0.445735559361903	0.335615025608984	0.0721277356636155	1.56163845125861
147	ebi-a-GCST90001439	finn-b-AB1_LATE_SYPHILIS	Late syphilis || id:finn-b-AB1_LATE_SYPHILIS	|| id:ebi-a-GCST90001439	Weighted median	15	-0.384878337795804	0.36702055402009	0.294336432205937	-1.10423862367518	0.334481948083573	0.68053342636495	0.331463154391077	1.39721636708254
148	ebi-a-GCST90001440	finn-b-AB1_LATE_SYPHILIS	Late syphilis || id:finn-b-AB1_LATE_SYPHILIS	|| id:ebi-a-GCST90001440	Inverse variance weighted	24	0.0613717793424109	0.14962414370715	0.681679067917923	-0.231891542323604	0.354635101008426	1.06329415151254	0.793032129064633	1.42566033733627
149	ebi-a-GCST90001440	finn-b-AB1_LATE_SYPHILIS	Late syphilis || id:finn-b-AB1_LATE_SYPHILIS	|| id:ebi-a-GCST90001440	MR Egger	24	-0.0392739817317776	0.222243873482212	0.861348449377817	-0.474871973756913	0.396324010293358	0.961487243115624	0.62196467916922	1.48635083250855
150	ebi-a-GCST90001440	finn-b-AB1_LATE_SYPHILIS	Late syphilis || id:finn-b-AB1_LATE_SYPHILIS	|| id:ebi-a-GCST90001440	Weighted median	24	-0.030281463971917	0.218178107021898	0.889614196625347	-0.457910553734836	0.397347625791003	0.970172426530802	0.632604057747115	1.4878730632122
151	ebi-a-GCST90001441	finn-b-AB1_LATE_SYPHILIS	Late syphilis || id:finn-b-AB1_LATE_SYPHILIS	|| id:ebi-a-GCST90001441	Inverse variance weighted	20	0.33476721408592	0.206444396987968	0.104892157044187	-0.0698638040104986	0.739398232182338	1.39761500226582	0.932520816852896	2.09467462737254
152	ebi-a-GCST90001441	finn-b-AB1_LATE_SYPHILIS	Late syphilis || id:finn-b-AB1_LATE_SYPHILIS	|| id:ebi-a-GCST90001441	MR Egger	20	0.445817377345786	0.448278321907789	0.333156636750194	-0.432808133593482	1.32444288828505	1.56176622659534	0.648684940714349	3.76008998119768
153	ebi-a-GCST90001441	finn-b-AB1_LATE_SYPHILIS	Late syphilis || id:finn-b-AB1_LATE_SYPHILIS	|| id:ebi-a-GCST90001441	Weighted median	20	0.327975650692508	0.335775869321329	0.328683245399245	-0.330145053177297	0.986096354562312	1.38815517126079	0.718819458823022	2.68074932564186
154	ebi-a-GCST90001442	finn-b-AB1_LATE_SYPHILIS	Late syphilis || id:finn-b-AB1_LATE_SYPHILIS	|| id:ebi-a-GCST90001442	Inverse variance weighted	23	-0.0533791643030455	0.0703067389884838	0.447713461478895	-0.191180372720474	0.0844220441143828	0.948020488799424	0.825983589806819	1.08808801806062
155	ebi-a-GCST90001442	finn-b-AB1_LATE_SYPHILIS	Late syphilis || id:finn-b-AB1_LATE_SYPHILIS	|| id:ebi-a-GCST90001442	MR Egger	23	-0.0469882894451854	0.0799152922897656	0.562818626392155	-0.203622262333126	0.109645683442755	0.954098570548559	0.815770460225562	1.11588262471664
156	ebi-a-GCST90001442	finn-b-AB1_LATE_SYPHILIS	Late syphilis || id:finn-b-AB1_LATE_SYPHILIS	|| id:ebi-a-GCST90001442	Weighted median	23	-0.0332144546344872	0.0883029831142551	0.706811382487989	-0.206288301538427	0.139859392269453	0.967331088708224	0.813598480773754	1.15011207283909
157	ebi-a-GCST90001443	finn-b-AB1_LATE_SYPHILIS	Late syphilis || id:finn-b-AB1_LATE_SYPHILIS	|| id:ebi-a-GCST90001443	Inverse variance weighted	18	0.28391465877372	0.110005161589452	0.00985370575348336	0.0683045420583943	0.499524775489046	1.32831956549489	1.07069132937407	1.64793794408331
158	ebi-a-GCST90001443	finn-b-AB1_LATE_SYPHILIS	Late syphilis || id:finn-b-AB1_LATE_SYPHILIS	|| id:ebi-a-GCST90001443	MR Egger	18	0.215958022709498	0.139293094682522	0.14060152638991	-0.057056442868245	0.48897248828724	1.24105028197902	0.944540755272535	1.63063985730906
159	ebi-a-GCST90001443	finn-b-AB1_LATE_SYPHILIS	Late syphilis || id:finn-b-AB1_LATE_SYPHILIS	|| id:ebi-a-GCST90001443	Weighted median	18	0.234861148373164	0.1296006948922	0.0699567661013512	-0.0191562136155481	0.488878510361875	1.26473314628557	0.981026100638215	1.63048662035881
160	ebi-a-GCST90001444	finn-b-AB1_LATE_SYPHILIS	Late syphilis || id:finn-b-AB1_LATE_SYPHILIS	|| id:ebi-a-GCST90001444	Inverse variance weighted	24	-0.1205508003829	0.14371396672196	0.401567784145378	-0.402230175157943	0.161128574392142	0.886432055113746	0.668826780661689	1.17483601292969
161	ebi-a-GCST90001444	finn-b-AB1_LATE_SYPHILIS	Late syphilis || id:finn-b-AB1_LATE_SYPHILIS	|| id:ebi-a-GCST90001444	MR Egger	24	-0.299000280695804	0.216659284733098	0.181436181957776	-0.723652478772675	0.125651917381068	0.741559201282425	0.484977646512058	1.13388741308298
162	ebi-a-GCST90001444	finn-b-AB1_LATE_SYPHILIS	Late syphilis || id:finn-b-AB1_LATE_SYPHILIS	|| id:ebi-a-GCST90001444	Weighted median	24	-0.301469671957138	0.208831052920359	0.148849956196613	-0.71077853568104	0.107839191766765	0.739730260585494	0.491261583869358	1.11386861174026
163	ebi-a-GCST90001445	finn-b-AB1_LATE_SYPHILIS	Late syphilis || id:finn-b-AB1_LATE_SYPHILIS	|| id:ebi-a-GCST90001445	Inverse variance weighted	12	-0.0889297217946236	0.264211302420887	0.736429307151709	-0.606783874539561	0.428924430950314	0.914909869538835	0.545101166718212	1.53560498580309
164	ebi-a-GCST90001445	finn-b-AB1_LATE_SYPHILIS	Late syphilis || id:finn-b-AB1_LATE_SYPHILIS	|| id:ebi-a-GCST90001445	MR Egger	12	-0.609926659209997	0.456159985237711	0.210812460732131	-1.50400023027591	0.284146911855916	0.543390720317829	0.222239370995061	1.32862810763666
165	ebi-a-GCST90001445	finn-b-AB1_LATE_SYPHILIS	Late syphilis || id:finn-b-AB1_LATE_SYPHILIS	|| id:ebi-a-GCST90001445	Weighted median	12	-0.0891289031465362	0.345040583963851	0.796164381681652	-0.765408447715683	0.587150641422611	0.914727654701644	0.465143905203615	1.79885552173299
166	ebi-a-GCST90001446	finn-b-AB1_LATE_SYPHILIS	Late syphilis || id:finn-b-AB1_LATE_SYPHILIS	|| id:ebi-a-GCST90001446	Inverse variance weighted	15	0.0465929489962063	0.15164162785319	0.758647775949007	-0.250624641596047	0.343810539588459	1.04769545678392	0.778314463610759	1.41031141201382
167	ebi-a-GCST90001446	finn-b-AB1_LATE_SYPHILIS	Late syphilis || id:finn-b-AB1_LATE_SYPHILIS	|| id:ebi-a-GCST90001446	MR Egger	15	-0.112592101574561	0.195821756088778	0.575126468798985	-0.496402743508566	0.271218540359444	0.893515049175766	0.608716435105859	1.31156166822526
168	ebi-a-GCST90001446	finn-b-AB1_LATE_SYPHILIS	Late syphilis || id:finn-b-AB1_LATE_SYPHILIS	|| id:ebi-a-GCST90001446	Weighted median	15	-0.0727602822701186	0.223225311798634	0.744462212595162	-0.510281893395441	0.364761328855204	0.929823698538162	0.600326326931222	1.44017024004719
169	ebi-a-GCST90001447	finn-b-AB1_LATE_SYPHILIS	Late syphilis || id:finn-b-AB1_LATE_SYPHILIS	|| id:ebi-a-GCST90001447	Inverse variance weighted	26	0.217959659111732	0.11416597923169	0.0562431058600145	-0.00580566018238032	0.441724978405845	1.243536901224	0.994211160096014	1.55538791634209
170	ebi-a-GCST90001447	finn-b-AB1_LATE_SYPHILIS	Late syphilis || id:finn-b-AB1_LATE_SYPHILIS	|| id:ebi-a-GCST90001447	MR Egger	26	0.191087621381982	0.169365497604896	0.270364698242771	-0.140868753923613	0.523043996687578	1.21056551885812	0.868603304992635	1.68715553696937
171	ebi-a-GCST90001447	finn-b-AB1_LATE_SYPHILIS	Late syphilis || id:finn-b-AB1_LATE_SYPHILIS	|| id:ebi-a-GCST90001447	Weighted median	26	0.233193779163844	0.15865682290841	0.141615961865514	-0.0777735937366397	0.544161152064327	1.26262612625775	0.925173867991627	1.72316230479943
172	ebi-a-GCST90001448	finn-b-AB1_LATE_SYPHILIS	Late syphilis || id:finn-b-AB1_LATE_SYPHILIS	|| id:ebi-a-GCST90001448	Inverse variance weighted	16	0.0954940478571684	0.149393619147554	0.522685663321812	-0.197317445672037	0.388305541386374	1.10020227345337	0.820929991272228	1.47448023020342
173	ebi-a-GCST90001448	finn-b-AB1_LATE_SYPHILIS	Late syphilis || id:finn-b-AB1_LATE_SYPHILIS	|| id:ebi-a-GCST90001448	MR Egger	16	-0.116031800277567	0.245537426586035	0.643807547452543	-0.597285156386195	0.365221555831062	0.890446906388451	0.550303598164948	1.44083319778531
174	ebi-a-GCST90001448	finn-b-AB1_LATE_SYPHILIS	Late syphilis || id:finn-b-AB1_LATE_SYPHILIS	|| id:ebi-a-GCST90001448	Weighted median	16	0.232889246981592	0.22547482142954	0.301658370912845	-0.209041403020306	0.67481989698349	1.26224167451009	0.811361642125435	1.9636792795582
175	ebi-a-GCST90001449	finn-b-AB1_LATE_SYPHILIS	Late syphilis || id:finn-b-AB1_LATE_SYPHILIS	|| id:ebi-a-GCST90001449	Inverse variance weighted	19	-0.033258272968623	0.220259095456597	0.879978761699362	-0.464966100063552	0.398449554126306	0.967288702800006	0.62815639929072	1.48951349635378
176	ebi-a-GCST90001449	finn-b-AB1_LATE_SYPHILIS	Late syphilis || id:finn-b-AB1_LATE_SYPHILIS	|| id:ebi-a-GCST90001449	MR Egger	19	0.405152362084286	0.381032938322832	0.302517405969524	-0.341672197028466	1.15197692119704	1.49953095431409	0.710581097130834	3.16444258371837
177	ebi-a-GCST90001449	finn-b-AB1_LATE_SYPHILIS	Late syphilis || id:finn-b-AB1_LATE_SYPHILIS	|| id:ebi-a-GCST90001449	Weighted median	19	0.128345742167738	0.246340953852009	0.602360818101565	-0.354482527382199	0.611174011717675	1.13694602493423	0.701536375161337	1.84259335564241
178	ebi-a-GCST90001450	finn-b-AB1_LATE_SYPHILIS	Late syphilis || id:finn-b-AB1_LATE_SYPHILIS	|| id:ebi-a-GCST90001450	Inverse variance weighted	19	0.0606542427975606	0.105510785065957	0.565383978421815	-0.146146895931715	0.267455381526836	1.06253147275857	0.864030771256805	1.3066353284621
179	ebi-a-GCST90001450	finn-b-AB1_LATE_SYPHILIS	Late syphilis || id:finn-b-AB1_LATE_SYPHILIS	|| id:ebi-a-GCST90001450	MR Egger	19	-0.0466946761874142	0.135351077224393	0.734333908250763	-0.311982787547224	0.218593435172396	0.954378747667938	0.731994127534232	1.24432527494235
180	ebi-a-GCST90001450	finn-b-AB1_LATE_SYPHILIS	Late syphilis || id:finn-b-AB1_LATE_SYPHILIS	|| id:ebi-a-GCST90001450	Weighted median	19	0.0412620436615909	0.146736998361458	0.778559096803849	-0.246342473126868	0.328866560450049	1.04212515205954	0.781654483425891	1.38939244331488
181	ebi-a-GCST90001451	finn-b-AB1_LATE_SYPHILIS	Late syphilis || id:finn-b-AB1_LATE_SYPHILIS	|| id:ebi-a-GCST90001451	Inverse variance weighted	23	-0.00289058187922847	0.131385410598364	0.982447331120562	-0.260405986652022	0.254624822893565	0.99711359183012	0.770738612687462	1.28997756002596
182	ebi-a-GCST90001451	finn-b-AB1_LATE_SYPHILIS	Late syphilis || id:finn-b-AB1_LATE_SYPHILIS	|| id:ebi-a-GCST90001451	MR Egger	23	-0.0561340007007451	0.311348308233114	0.858650859683719	-0.666376684837648	0.554108683436158	0.945412441472365	0.51356602225639	1.74038905565392
183	ebi-a-GCST90001451	finn-b-AB1_LATE_SYPHILIS	Late syphilis || id:finn-b-AB1_LATE_SYPHILIS	|| id:ebi-a-GCST90001451	Weighted median	23	0.0186904669364116	0.19836288213736	0.924931529771588	-0.370100782052814	0.407481715925637	1.01886622701858	0.690664720521348	1.5030279638078
184	ebi-a-GCST90001452	finn-b-AB1_LATE_SYPHILIS	Late syphilis || id:finn-b-AB1_LATE_SYPHILIS	|| id:ebi-a-GCST90001452	Inverse variance weighted	23	-0.0836116658625968	0.109773762979235	0.446255441241337	-0.298768241301897	0.131544909576704	0.919788371974518	0.7417312921952	1.1405891299472
185	ebi-a-GCST90001452	finn-b-AB1_LATE_SYPHILIS	Late syphilis || id:finn-b-AB1_LATE_SYPHILIS	|| id:ebi-a-GCST90001452	MR Egger	23	-0.347254313926939	0.153376599107388	0.0342801841090796	-0.647872448177419	-0.0466361796764579	0.706625600673722	0.523157638557229	0.954434577127706
186	ebi-a-GCST90001452	finn-b-AB1_LATE_SYPHILIS	Late syphilis || id:finn-b-AB1_LATE_SYPHILIS	|| id:ebi-a-GCST90001452	Weighted median	23	-0.284674892680735	0.171499425516201	0.0969310562556223	-0.620813766692489	0.0514639813310186	0.752258779403947	0.537506854398413	1.05281126474875
187	ebi-a-GCST90001453	finn-b-AB1_LATE_SYPHILIS	Late syphilis || id:finn-b-AB1_LATE_SYPHILIS	|| id:ebi-a-GCST90001453	Inverse variance weighted	16	0.158724480012914	0.266536942013981	0.551504959156391	-0.363687926334488	0.681136886360316	1.17201498863753	0.695108085826423	1.97612308301365
188	ebi-a-GCST90001453	finn-b-AB1_LATE_SYPHILIS	Late syphilis || id:finn-b-AB1_LATE_SYPHILIS	|| id:ebi-a-GCST90001453	MR Egger	16	0.863424903492468	0.50600480942603	0.110015883666141	-0.12834452298255	1.85519432996749	2.37126816675028	0.879550301645834	6.39294046983043
189	ebi-a-GCST90001453	finn-b-AB1_LATE_SYPHILIS	Late syphilis || id:finn-b-AB1_LATE_SYPHILIS	|| id:ebi-a-GCST90001453	Weighted median	16	0.502086033098683	0.30585025253354	0.100671396314844	-0.0973804618670544	1.10155252806442	1.65216414757038	0.907210781357318	3.00883369841904
190	ebi-a-GCST90001454	finn-b-AB1_LATE_SYPHILIS	Late syphilis || id:finn-b-AB1_LATE_SYPHILIS	|| id:ebi-a-GCST90001454	Inverse variance weighted	19	-0.283993812218495	0.208606857495486	0.173392711721276	-0.692863252909648	0.124875628472657	0.752771302676129	0.500141983980784	1.13300753042658
191	ebi-a-GCST90001454	finn-b-AB1_LATE_SYPHILIS	Late syphilis || id:finn-b-AB1_LATE_SYPHILIS	|| id:ebi-a-GCST90001454	MR Egger	19	-0.539769718263359	0.504761215965956	0.299858425363896	-1.52910170155663	0.449562265029916	0.582882464106233	0.216730268360712	1.56762583063429
192	ebi-a-GCST90001454	finn-b-AB1_LATE_SYPHILIS	Late syphilis || id:finn-b-AB1_LATE_SYPHILIS	|| id:ebi-a-GCST90001454	Weighted median	19	-0.239926018661625	0.281028827470716	0.393248143800049	-0.790742520504229	0.310890483180978	0.786686059001272	0.453507931295807	1.36463976199632
193	ebi-a-GCST90001455	finn-b-AB1_LATE_SYPHILIS	Late syphilis || id:finn-b-AB1_LATE_SYPHILIS	|| id:ebi-a-GCST90001455	Inverse variance weighted	13	-0.157983993726159	0.136353603910109	0.246605187861258	-0.425237057389973	0.109269069937655	0.85386344903129	0.65361482253918	1.11546244737726
194	ebi-a-GCST90001455	finn-b-AB1_LATE_SYPHILIS	Late syphilis || id:finn-b-AB1_LATE_SYPHILIS	|| id:ebi-a-GCST90001455	MR Egger	13	-0.0689442225040669	0.212774979095217	0.751997364125014	-0.485983181530693	0.348094736522559	0.933378740155181	0.615092152135018	1.41636642501405
195	ebi-a-GCST90001455	finn-b-AB1_LATE_SYPHILIS	Late syphilis || id:finn-b-AB1_LATE_SYPHILIS	|| id:ebi-a-GCST90001455	Weighted median	13	-0.0689048584281888	0.155541920609209	0.657766722430438	-0.373767022822238	0.235957305965861	0.93341548246989	0.688137213420844	1.26612025323162
196	ebi-a-GCST90001456	finn-b-AB1_LATE_SYPHILIS	Late syphilis || id:finn-b-AB1_LATE_SYPHILIS	|| id:ebi-a-GCST90001456	Inverse variance weighted	18	0.00207034425954018	0.174953646199525	0.990558315286183	-0.340838802291528	0.344979490810608	1.00207248890201	0.711173538511824	1.41196096119594
197	ebi-a-GCST90001456	finn-b-AB1_LATE_SYPHILIS	Late syphilis || id:finn-b-AB1_LATE_SYPHILIS	|| id:ebi-a-GCST90001456	MR Egger	18	-0.202930087634313	0.273619731264843	0.469046742230646	-0.739224760913405	0.333364585644779	0.81633531136345	0.477483936285853	1.39565604188181
198	ebi-a-GCST90001456	finn-b-AB1_LATE_SYPHILIS	Late syphilis || id:finn-b-AB1_LATE_SYPHILIS	|| id:ebi-a-GCST90001456	Weighted median	18	-0.209558680218896	0.238875525213534	0.380339211311666	-0.677754709637422	0.258637349199631	0.810942051779769	0.507755772583777	1.29516402737947
199	ebi-a-GCST90001457	finn-b-AB1_LATE_SYPHILIS	Late syphilis || id:finn-b-AB1_LATE_SYPHILIS	|| id:ebi-a-GCST90001457	Inverse variance weighted	15	-0.0968763852149484	0.12599219925202	0.441948044428861	-0.343821095748908	0.150068325319011	0.907668200408186	0.709055769794387	1.16191362813554
200	ebi-a-GCST90001457	finn-b-AB1_LATE_SYPHILIS	Late syphilis || id:finn-b-AB1_LATE_SYPHILIS	|| id:ebi-a-GCST90001457	MR Egger	15	-0.197384301207147	0.144325427766764	0.194605962902497	-0.480262139630004	0.0854935372157097	0.820875109392973	0.618621205415429	1.08925452170431
201	ebi-a-GCST90001457	finn-b-AB1_LATE_SYPHILIS	Late syphilis || id:finn-b-AB1_LATE_SYPHILIS	|| id:ebi-a-GCST90001457	Weighted median	15	-0.187282730940866	0.145792576128701	0.198937883837973	-0.47303618015312	0.0984707182713877	0.829209260125829	0.623107526644104	1.10348209205816
202	ebi-a-GCST90001458	finn-b-AB1_LATE_SYPHILIS	Late syphilis || id:finn-b-AB1_LATE_SYPHILIS	|| id:ebi-a-GCST90001458	Inverse variance weighted	23	-0.0545109938195728	0.100784270038379	0.588598519119906	-0.252048163094795	0.143026175455649	0.946948098224062	0.777207304458414	1.15376000146451
203	ebi-a-GCST90001458	finn-b-AB1_LATE_SYPHILIS	Late syphilis || id:finn-b-AB1_LATE_SYPHILIS	|| id:ebi-a-GCST90001458	MR Egger	23	-0.0559272226631044	0.134000163378626	0.680646210714599	-0.318567542885212	0.206713097559003	0.945607952214741	0.727189959788826	1.22962973739547
204	ebi-a-GCST90001458	finn-b-AB1_LATE_SYPHILIS	Late syphilis || id:finn-b-AB1_LATE_SYPHILIS	|| id:ebi-a-GCST90001458	Weighted median	23	0.0726809805519505	0.137884995095569	0.598115083672168	-0.197573609835365	0.342935570939266	1.07538741268713	0.820719725360309	1.40907797343144
205	ebi-a-GCST90001459	finn-b-AB1_LATE_SYPHILIS	Late syphilis || id:finn-b-AB1_LATE_SYPHILIS	|| id:ebi-a-GCST90001459	Inverse variance weighted	28	-0.0411549664211293	0.142777075060058	0.77315819467057	-0.320998033538842	0.238688100696584	0.959680400186992	0.72542467750819	1.269582492929
206	ebi-a-GCST90001459	finn-b-AB1_LATE_SYPHILIS	Late syphilis || id:finn-b-AB1_LATE_SYPHILIS	|| id:ebi-a-GCST90001459	MR Egger	28	-0.024124404462388	0.24567884776087	0.922530668594384	-0.505654946073693	0.457406137148917	0.976164263013465	0.603110441229883	1.57997043865041
207	ebi-a-GCST90001459	finn-b-AB1_LATE_SYPHILIS	Late syphilis || id:finn-b-AB1_LATE_SYPHILIS	|| id:ebi-a-GCST90001459	Weighted median	28	-0.130339252736298	0.200147010513864	0.514906040657781	-0.522627393343471	0.261948887870875	0.877797585168241	0.592960558889773	1.29946012255839
208	ebi-a-GCST90001460	finn-b-AB1_LATE_SYPHILIS	Late syphilis || id:finn-b-AB1_LATE_SYPHILIS	|| id:ebi-a-GCST90001460	Inverse variance weighted	30	-0.0504723258874142	0.078109587123308	0.51816716032761	-0.203567116649098	0.102622464874269	0.950780240307664	0.815815447686022	1.10807299362075
209	ebi-a-GCST90001460	finn-b-AB1_LATE_SYPHILIS	Late syphilis || id:finn-b-AB1_LATE_SYPHILIS	|| id:ebi-a-GCST90001460	MR Egger	30	-0.0261363914907289	0.10235393997954	0.800316869786541	-0.226750113850627	0.174477330869169	0.974202207655598	0.797119946638951	1.19062375167349
210	ebi-a-GCST90001460	finn-b-AB1_LATE_SYPHILIS	Late syphilis || id:finn-b-AB1_LATE_SYPHILIS	|| id:ebi-a-GCST90001460	Weighted median	30	-0.0218842862813004	0.115154366575612	0.849275401370072	-0.247586844769501	0.2038182722069	0.978353437415996	0.780682419682091	1.22607532124712
211	ebi-a-GCST90001461	finn-b-AB1_LATE_SYPHILIS	Late syphilis || id:finn-b-AB1_LATE_SYPHILIS	|| id:ebi-a-GCST90001461	Inverse variance weighted	21	-0.133648013388491	0.165758130641351	0.420079514609635	-0.45853394944554	0.191237922668557	0.874897962781472	0.632209817987397	1.21074748208739
212	ebi-a-GCST90001461	finn-b-AB1_LATE_SYPHILIS	Late syphilis || id:finn-b-AB1_LATE_SYPHILIS	|| id:ebi-a-GCST90001461	MR Egger	21	-0.154076416752547	0.28940232233206	0.600623673787109	-0.721304968523384	0.413152135018291	0.857206513570527	0.486117473862669	1.51157497192813
213	ebi-a-GCST90001461	finn-b-AB1_LATE_SYPHILIS	Late syphilis || id:finn-b-AB1_LATE_SYPHILIS	|| id:ebi-a-GCST90001461	Weighted median	21	-0.099107845227673	0.240165622163697	0.679852380140118	-0.569832464668518	0.371616774213172	0.905645033261962	0.565620192128423	1.45007716783533
214	ebi-a-GCST90001462	finn-b-AB1_LATE_SYPHILIS	Late syphilis || id:finn-b-AB1_LATE_SYPHILIS	|| id:ebi-a-GCST90001462	Inverse variance weighted	19	0.0714690421782004	0.0735864060355291	0.33143567224125	-0.0727603136514366	0.215698398007838	1.07408489885772	0.929823669359069	1.24072811649268
215	ebi-a-GCST90001462	finn-b-AB1_LATE_SYPHILIS	Late syphilis || id:finn-b-AB1_LATE_SYPHILIS	|| id:ebi-a-GCST90001462	MR Egger	19	0.111661871845771	0.0865512978071379	0.214281433324808	-0.0579786718562192	0.281302415547761	1.11813472388894	0.943670073953186	1.32485419986754
216	ebi-a-GCST90001462	finn-b-AB1_LATE_SYPHILIS	Late syphilis || id:finn-b-AB1_LATE_SYPHILIS	|| id:ebi-a-GCST90001462	Weighted median	19	0.0964183736230221	0.0972589981287778	0.321511364351713	-0.0942092627093823	0.287046009955427	1.10121968890159	0.910092293933288	1.33248551966468
217	ebi-a-GCST90001463	finn-b-AB1_LATE_SYPHILIS	Late syphilis || id:finn-b-AB1_LATE_SYPHILIS	|| id:ebi-a-GCST90001463	Inverse variance weighted	23	-0.0101457039777058	0.0802264503569397	0.899365175247737	-0.167389546677308	0.147098138721896	0.989905590058959	0.84587004128588	1.15846764798565
218	ebi-a-GCST90001463	finn-b-AB1_LATE_SYPHILIS	Late syphilis || id:finn-b-AB1_LATE_SYPHILIS	|| id:ebi-a-GCST90001463	MR Egger	23	-0.00562739002492646	0.101150343693436	0.956159363476235	-0.203882063664061	0.192627283614208	0.994388414075145	0.815558549502795	1.21243081646279
219	ebi-a-GCST90001463	finn-b-AB1_LATE_SYPHILIS	Late syphilis || id:finn-b-AB1_LATE_SYPHILIS	|| id:ebi-a-GCST90001463	Weighted median	23	-0.00561215032942763	0.118681588920592	0.962284126129829	-0.238228064613787	0.227003763954932	0.994403568367256	0.78802295044846	1.25483459107224
220	ebi-a-GCST90001464	finn-b-AB1_LATE_SYPHILIS	Late syphilis || id:finn-b-AB1_LATE_SYPHILIS	|| id:ebi-a-GCST90001464	Inverse variance weighted	22	-0.124517741816912	0.110510633269645	0.259848633007529	-0.341118583025417	0.0920830993915924	0.882922596576372	0.710974593689059	1.09645593311608
221	ebi-a-GCST90001464	finn-b-AB1_LATE_SYPHILIS	Late syphilis || id:finn-b-AB1_LATE_SYPHILIS	|| id:ebi-a-GCST90001464	MR Egger	22	-0.114043467895485	0.144674691187238	0.439779675976688	-0.397605862622472	0.169518926831502	0.892219172149766	0.671926806948457	1.18473477009629
222	ebi-a-GCST90001464	finn-b-AB1_LATE_SYPHILIS	Late syphilis || id:finn-b-AB1_LATE_SYPHILIS	|| id:ebi-a-GCST90001464	Weighted median	22	-0.143844652704156	0.130042698389514	0.26866851586899	-0.398728341547604	0.111039036139292	0.866022271828052	0.671173006410182	1.11743852648905
223	ebi-a-GCST90001465	finn-b-AB1_LATE_SYPHILIS	Late syphilis || id:finn-b-AB1_LATE_SYPHILIS	|| id:ebi-a-GCST90001465	Inverse variance weighted	24	-0.086738698520354	0.0646129749485457	0.17945509554911	-0.213380129419504	0.0399027323787955	0.916916656011976	0.807848991674407	1.04070954192765
224	ebi-a-GCST90001465	finn-b-AB1_LATE_SYPHILIS	Late syphilis || id:finn-b-AB1_LATE_SYPHILIS	|| id:ebi-a-GCST90001465	MR Egger	24	-0.0874987353669821	0.081625012109088	0.295357031636786	-0.247483759100794	0.0724862883668304	0.916220030332247	0.780762900999535	1.07517806354188
225	ebi-a-GCST90001465	finn-b-AB1_LATE_SYPHILIS	Late syphilis || id:finn-b-AB1_LATE_SYPHILIS	|| id:ebi-a-GCST90001465	Weighted median	24	-0.0249830368356888	0.0803338402025951	0.755808073617255	-0.182437363632775	0.132471289961398	0.975326456510948	0.833236833222111	1.14164623891108
226	ebi-a-GCST90001466	finn-b-AB1_LATE_SYPHILIS	Late syphilis || id:finn-b-AB1_LATE_SYPHILIS	|| id:ebi-a-GCST90001466	Inverse variance weighted	20	-0.166794033968019	0.175803485578869	0.342746396998094	-0.511368865702601	0.177780797766564	0.846373917663374	0.599674143355544	1.19456344155917
227	ebi-a-GCST90001466	finn-b-AB1_LATE_SYPHILIS	Late syphilis || id:finn-b-AB1_LATE_SYPHILIS	|| id:ebi-a-GCST90001466	MR Egger	20	-0.422955430635403	0.29051254941554	0.162642912253045	-0.992360027489862	0.146449166219056	0.655107830200888	0.370700793793952	1.1577160782371
228	ebi-a-GCST90001466	finn-b-AB1_LATE_SYPHILIS	Late syphilis || id:finn-b-AB1_LATE_SYPHILIS	|| id:ebi-a-GCST90001466	Weighted median	20	-0.270011611291254	0.257789700157412	0.294910340125682	-0.775279423599782	0.235256201017274	0.763370630566667	0.460575067473682	1.26523288116339
229	ebi-a-GCST90001467	finn-b-AB1_LATE_SYPHILIS	Late syphilis || id:finn-b-AB1_LATE_SYPHILIS	|| id:ebi-a-GCST90001467	Inverse variance weighted	26	-0.077594488948339	0.157147402501464	0.621469449355411	-0.385603397851208	0.23041441995453	0.925339585901388	0.680040177600222	1.25912170698173
230	ebi-a-GCST90001467	finn-b-AB1_LATE_SYPHILIS	Late syphilis || id:finn-b-AB1_LATE_SYPHILIS	|| id:ebi-a-GCST90001467	MR Egger	26	0.0441057867903424	0.277291500600207	0.874953118928762	-0.499385554386063	0.587597127966747	1.04509290606506	0.606903454335494	1.79965886584611
231	ebi-a-GCST90001467	finn-b-AB1_LATE_SYPHILIS	Late syphilis || id:finn-b-AB1_LATE_SYPHILIS	|| id:ebi-a-GCST90001467	Weighted median	26	-0.10123447518206	0.230045490324518	0.659891584195106	-0.552123636218116	0.349654685853997	0.903721107869958	0.575725878919694	1.41857760909098
232	ebi-a-GCST90001468	finn-b-AB1_LATE_SYPHILIS	Late syphilis || id:finn-b-AB1_LATE_SYPHILIS	|| id:ebi-a-GCST90001468	Inverse variance weighted	17	-0.0557520922004609	0.14665586170903	0.703829687221937	-0.34319758115016	0.231693396749238	0.945773571474957	0.709498014276797	1.26073312468994
233	ebi-a-GCST90001468	finn-b-AB1_LATE_SYPHILIS	Late syphilis || id:finn-b-AB1_LATE_SYPHILIS	|| id:ebi-a-GCST90001468	MR Egger	17	-0.0319000721019532	0.244723897775681	0.89802056755043	-0.511558911742287	0.447758767538381	0.968603367741903	0.599560188488176	1.56480116928153
234	ebi-a-GCST90001468	finn-b-AB1_LATE_SYPHILIS	Late syphilis || id:finn-b-AB1_LATE_SYPHILIS	|| id:ebi-a-GCST90001468	Weighted median	17	-0.100659477469627	0.20274039498208	0.619545614043788	-0.498030651634505	0.296711696695251	0.904240894863505	0.607726306812366	1.34542735237558
235	ebi-a-GCST90001469	finn-b-AB1_LATE_SYPHILIS	Late syphilis || id:finn-b-AB1_LATE_SYPHILIS	|| id:ebi-a-GCST90001469	Inverse variance weighted	25	0.0791940144147015	0.0932715344396883	0.39584262483568	-0.103618193087088	0.262006221916491	1.08241430567771	0.901569457166956	1.29953462800016
236	ebi-a-GCST90001469	finn-b-AB1_LATE_SYPHILIS	Late syphilis || id:finn-b-AB1_LATE_SYPHILIS	|| id:ebi-a-GCST90001469	MR Egger	25	0.178323061471871	0.133185582594471	0.193684958280121	-0.0827206804132919	0.439366803357035	1.19521138561961	0.920608255228172	1.55172436071703
237	ebi-a-GCST90001469	finn-b-AB1_LATE_SYPHILIS	Late syphilis || id:finn-b-AB1_LATE_SYPHILIS	|| id:ebi-a-GCST90001469	Weighted median	25	0.132515274882957	0.1297626568169	0.307153670204771	-0.121819532478166	0.386850082244081	1.14169645523572	0.885308123450002	1.47233574545577
238	ebi-a-GCST90001470	finn-b-AB1_LATE_SYPHILIS	Late syphilis || id:finn-b-AB1_LATE_SYPHILIS	|| id:ebi-a-GCST90001470	Inverse variance weighted	24	-0.00157315090209779	0.156932510161877	0.992001837008693	-0.309160870819377	0.306014569015182	0.998428085851164	0.734062671263795	1.35800209115685
239	ebi-a-GCST90001470	finn-b-AB1_LATE_SYPHILIS	Late syphilis || id:finn-b-AB1_LATE_SYPHILIS	|| id:ebi-a-GCST90001470	MR Egger	24	0.549725748403899	0.236133417160917	0.0295028407265227	0.0869042507685022	1.01254724603929	1.73277773563723	1.09079223220002	2.75260365126026
240	ebi-a-GCST90001470	finn-b-AB1_LATE_SYPHILIS	Late syphilis || id:finn-b-AB1_LATE_SYPHILIS	|| id:ebi-a-GCST90001470	Weighted median	24	0.27247674890582	0.214477561826911	0.20393478925001	-0.147899272274927	0.692852770086566	1.31321292492012	0.862517990041578	1.99941126572226
241	ebi-a-GCST90001471	finn-b-AB1_LATE_SYPHILIS	Late syphilis || id:finn-b-AB1_LATE_SYPHILIS	|| id:ebi-a-GCST90001471	Inverse variance weighted	19	0.0464902285235261	0.119339923273714	0.696860893974654	-0.187416021092953	0.280396478140005	1.04758784253856	0.829098742063083	1.3236545083928
242	ebi-a-GCST90001471	finn-b-AB1_LATE_SYPHILIS	Late syphilis || id:finn-b-AB1_LATE_SYPHILIS	|| id:ebi-a-GCST90001471	MR Egger	19	0.195305019051978	0.165175705629581	0.253318611085569	-0.128439363982002	0.519049402085958	1.21568173603465	0.879466888171729	1.68042947745367
243	ebi-a-GCST90001471	finn-b-AB1_LATE_SYPHILIS	Late syphilis || id:finn-b-AB1_LATE_SYPHILIS	|| id:ebi-a-GCST90001471	Weighted median	19	0.139389152638869	0.165396162163736	0.39936307878016	-0.184787325202054	0.463565630479792	1.14957137170235	0.831281057584759	1.58973228919374
244	ebi-a-GCST90001472	finn-b-AB1_LATE_SYPHILIS	Late syphilis || id:finn-b-AB1_LATE_SYPHILIS	|| id:ebi-a-GCST90001472	Inverse variance weighted	20	-0.12961614684917	0.109369856302184	0.23597093434283	-0.343981065201451	0.0847487715031107	0.878432555317441	0.708942351603035	1.08844358430092
245	ebi-a-GCST90001472	finn-b-AB1_LATE_SYPHILIS	Late syphilis || id:finn-b-AB1_LATE_SYPHILIS	|| id:ebi-a-GCST90001472	MR Egger	20	-0.143087643763807	0.152908018581966	0.361774416793399	-0.442787360184461	0.156612072656847	0.866678106635454	0.642243759163556	1.16954182863446
246	ebi-a-GCST90001472	finn-b-AB1_LATE_SYPHILIS	Late syphilis || id:finn-b-AB1_LATE_SYPHILIS	|| id:ebi-a-GCST90001472	Weighted median	20	-0.0989301509344889	0.139994300755785	0.479769896711881	-0.373318980415827	0.175458678546849	0.905805975514859	0.688445597153222	1.19179274102586
247	ebi-a-GCST90001473	finn-b-AB1_LATE_SYPHILIS	Late syphilis || id:finn-b-AB1_LATE_SYPHILIS	|| id:ebi-a-GCST90001473	Inverse variance weighted	19	-0.135279342327605	0.112494020469745	0.229151683387778	-0.355767622448305	0.0852089377930942	0.873471879937383	0.700635413261762	1.08894456460525
248	ebi-a-GCST90001473	finn-b-AB1_LATE_SYPHILIS	Late syphilis || id:finn-b-AB1_LATE_SYPHILIS	|| id:ebi-a-GCST90001473	MR Egger	19	-0.160710578319646	0.151677694082377	0.304170976803066	-0.457998858721105	0.136577702081814	0.851538489146485	0.63254819812086	1.14634394762647
249	ebi-a-GCST90001473	finn-b-AB1_LATE_SYPHILIS	Late syphilis || id:finn-b-AB1_LATE_SYPHILIS	|| id:ebi-a-GCST90001473	Weighted median	19	-0.116787711446338	0.151436794037636	0.440589740889024	-0.413603827760104	0.180028404867427	0.88977406196406	0.661262873373057	1.19725137040528
250	ebi-a-GCST90001474	finn-b-AB1_LATE_SYPHILIS	Late syphilis || id:finn-b-AB1_LATE_SYPHILIS	|| id:ebi-a-GCST90001474	Inverse variance weighted	24	0.0367303549506819	0.117827326089442	0.755245451816376	-0.194211204184625	0.267671914085989	1.03741324977351	0.823483962641742	1.30691828818754
251	ebi-a-GCST90001474	finn-b-AB1_LATE_SYPHILIS	Late syphilis || id:finn-b-AB1_LATE_SYPHILIS	|| id:ebi-a-GCST90001474	MR Egger	24	0.0597976900818114	0.181871948743239	0.745423655033251	-0.296671329454936	0.416266709618559	1.06162174820915	0.743288269180301	1.51629022413276
252	ebi-a-GCST90001474	finn-b-AB1_LATE_SYPHILIS	Late syphilis || id:finn-b-AB1_LATE_SYPHILIS	|| id:ebi-a-GCST90001474	Weighted median	24	0.0595389527332386	0.169156949926305	0.724857298333087	-0.272008669122319	0.391086574588796	1.06134710254491	0.761847656510687	1.4785865158918
253	ebi-a-GCST90001475	finn-b-AB1_LATE_SYPHILIS	Late syphilis || id:finn-b-AB1_LATE_SYPHILIS	|| id:ebi-a-GCST90001475	Inverse variance weighted	21	0.046329010295628	0.176166806821292	0.792563091717452	-0.298957931074104	0.39161595166536	1.04741896589638	0.741590606699067	1.4793694529152
254	ebi-a-GCST90001475	finn-b-AB1_LATE_SYPHILIS	Late syphilis || id:finn-b-AB1_LATE_SYPHILIS	|| id:ebi-a-GCST90001475	MR Egger	21	-0.0909991732713242	0.313820134800167	0.774978277173489	-0.706086637479652	0.524088290937003	0.913018465717501	0.493571948971714	1.68891834407897
255	ebi-a-GCST90001475	finn-b-AB1_LATE_SYPHILIS	Late syphilis || id:finn-b-AB1_LATE_SYPHILIS	|| id:ebi-a-GCST90001475	Weighted median	21	0.082203721644201	0.245624153773984	0.737871926879346	-0.399219619752807	0.563627063041209	1.08567696319793	0.670843354722187	1.75703382931596
256	ebi-a-GCST90001476	finn-b-AB1_LATE_SYPHILIS	Late syphilis || id:finn-b-AB1_LATE_SYPHILIS	|| id:ebi-a-GCST90001476	Inverse variance weighted	8	0.473003036219433	0.308419410394974	0.125119286243306	-0.131499008154716	1.07750508059358	1.6048062555128	0.876780144767617	2.93734197005066
257	ebi-a-GCST90001476	finn-b-AB1_LATE_SYPHILIS	Late syphilis || id:finn-b-AB1_LATE_SYPHILIS	|| id:ebi-a-GCST90001476	MR Egger	8	0.371128802518083	0.607871069211683	0.563900506886944	-0.820298493136816	1.56255609817298	1.44936974383721	0.440300208298764	4.7710008188898
258	ebi-a-GCST90001476	finn-b-AB1_LATE_SYPHILIS	Late syphilis || id:finn-b-AB1_LATE_SYPHILIS	|| id:ebi-a-GCST90001476	Weighted median	8	0.532766763332505	0.316973121074423	0.0928027853645049	-0.088500553973364	1.15403408063837	1.70363936088155	0.915302603682595	3.17095904706
259	ebi-a-GCST90001477	finn-b-AB1_LATE_SYPHILIS	Late syphilis || id:finn-b-AB1_LATE_SYPHILIS	|| id:ebi-a-GCST90001477	Inverse variance weighted	23	0.147327996906839	0.129186417170118	0.254107422183872	-0.105877380746592	0.40053337456027	1.15873396186257	0.899534941616686	1.49262061122453
260	ebi-a-GCST90001477	finn-b-AB1_LATE_SYPHILIS	Late syphilis || id:finn-b-AB1_LATE_SYPHILIS	|| id:ebi-a-GCST90001477	MR Egger	23	0.117699555261693	0.175958639504028	0.510843406898008	-0.227179378166201	0.462578488689588	1.12490608847591	0.79677784492191	1.58816377231749
261	ebi-a-GCST90001477	finn-b-AB1_LATE_SYPHILIS	Late syphilis || id:finn-b-AB1_LATE_SYPHILIS	|| id:ebi-a-GCST90001477	Weighted median	23	-0.0286482567890718	0.163024906066796	0.860506595356434	-0.348177072679992	0.290880559101849	0.97175821371343	0.705973856463151	1.33760480968859
262	ebi-a-GCST90001478	finn-b-AB1_LATE_SYPHILIS	Late syphilis || id:finn-b-AB1_LATE_SYPHILIS	|| id:ebi-a-GCST90001478	Inverse variance weighted	19	-0.0574200307539929	0.188051822827413	0.760106051052336	-0.426001603495723	0.311161541987737	0.944197394121083	0.653115294852254	1.3650097097584
263	ebi-a-GCST90001478	finn-b-AB1_LATE_SYPHILIS	Late syphilis || id:finn-b-AB1_LATE_SYPHILIS	|| id:ebi-a-GCST90001478	MR Egger	19	-0.0722283261448939	0.282476933896582	0.80125345379327	-0.625883116582195	0.481426464292407	0.930318455532818	0.534788938938055	1.61838131959797
264	ebi-a-GCST90001478	finn-b-AB1_LATE_SYPHILIS	Late syphilis || id:finn-b-AB1_LATE_SYPHILIS	|| id:ebi-a-GCST90001478	Weighted median	19	-0.0879004055827799	0.181460123379879	0.628097631826224	-0.443562247407342	0.267761436241782	0.915852085936045	0.64174628544851	1.30703529156727
265	ebi-a-GCST90001479	finn-b-AB1_LATE_SYPHILIS	Late syphilis || id:finn-b-AB1_LATE_SYPHILIS	|| id:ebi-a-GCST90001479	Inverse variance weighted	16	0.149830501033105	0.159556630784731	0.34770878403068	-0.162900495304968	0.462561497371178	1.16163732971319	0.849675730932814	1.5881367875504
266	ebi-a-GCST90001479	finn-b-AB1_LATE_SYPHILIS	Late syphilis || id:finn-b-AB1_LATE_SYPHILIS	|| id:ebi-a-GCST90001479	MR Egger	16	0.208580218595244	0.238215099106288	0.396024102496075	-0.25832137565308	0.675481812843569	1.23192774961082	0.772346978703079	1.96497950028834
267	ebi-a-GCST90001479	finn-b-AB1_LATE_SYPHILIS	Late syphilis || id:finn-b-AB1_LATE_SYPHILIS	|| id:ebi-a-GCST90001479	Weighted median	16	0.258211167814249	0.234129835038857	0.270090308466037	-0.200683308861911	0.717105644490408	1.29461217018397	0.818171498192554	2.04849554756063
268	ebi-a-GCST90001480	finn-b-AB1_LATE_SYPHILIS	Late syphilis || id:finn-b-AB1_LATE_SYPHILIS	|| id:ebi-a-GCST90001480	Inverse variance weighted	26	-0.0644397224545559	0.125989054664575	0.609021430642278	-0.311378269597123	0.182498824688011	0.937592628341031	0.732436764901332	1.20021274032833
269	ebi-a-GCST90001480	finn-b-AB1_LATE_SYPHILIS	Late syphilis || id:finn-b-AB1_LATE_SYPHILIS	|| id:ebi-a-GCST90001480	MR Egger	26	0.0224344286951776	0.207411182325957	0.914764789190721	-0.384091488663697	0.428960346054053	1.02268797298101	0.68106911422598	1.53566013820586
270	ebi-a-GCST90001480	finn-b-AB1_LATE_SYPHILIS	Late syphilis || id:finn-b-AB1_LATE_SYPHILIS	|| id:ebi-a-GCST90001480	Weighted median	26	-0.143854909548313	0.183144382042853	0.43217647917184	-0.502817898352306	0.215108079255679	0.866013389218127	0.604823923799533	1.23999590755878
271	ebi-a-GCST90001481	finn-b-AB1_LATE_SYPHILIS	Late syphilis || id:finn-b-AB1_LATE_SYPHILIS	|| id:ebi-a-GCST90001481	Inverse variance weighted	29	-0.073729317305395	0.0646763772036632	0.254297591433793	-0.200495016624575	0.0530363820137849	0.928923103222329	0.818325568039097	1.0544680080911
272	ebi-a-GCST90001481	finn-b-AB1_LATE_SYPHILIS	Late syphilis || id:finn-b-AB1_LATE_SYPHILIS	|| id:ebi-a-GCST90001481	MR Egger	29	-0.0834804187137087	0.0823194632065412	0.319535542717267	-0.24482656659853	0.077865729171112	0.919909099498318	0.782840297124504	1.08097750517973
273	ebi-a-GCST90001481	finn-b-AB1_LATE_SYPHILIS	Late syphilis || id:finn-b-AB1_LATE_SYPHILIS	|| id:ebi-a-GCST90001481	Weighted median	29	-0.0880164130415922	0.0857274640320306	0.304561607982759	-0.256042242544372	0.0800094164611879	0.915745846425314	0.774109267756474	1.08329726845361
274	ebi-a-GCST90001482	finn-b-AB1_LATE_SYPHILIS	Late syphilis || id:finn-b-AB1_LATE_SYPHILIS	|| id:ebi-a-GCST90001482	Inverse variance weighted	32	-0.0893232502531797	0.0603324339510132	0.138735079216316	-0.207574820797166	0.0289283202908062	0.914549897302463	0.81255244367707	1.02935080826408
275	ebi-a-GCST90001482	finn-b-AB1_LATE_SYPHILIS	Late syphilis || id:finn-b-AB1_LATE_SYPHILIS	|| id:ebi-a-GCST90001482	MR Egger	32	-0.0688233116588383	0.0745445742187999	0.363243194504588	-0.214930677127686	0.0772840538100095	0.93349160259058	0.806597353884627	1.08034891003594
276	ebi-a-GCST90001482	finn-b-AB1_LATE_SYPHILIS	Late syphilis || id:finn-b-AB1_LATE_SYPHILIS	|| id:ebi-a-GCST90001482	Weighted median	32	-0.0665295369600645	0.083304485585792	0.424504460279782	-0.229806328708217	0.0967472547880879	0.935635279626298	0.794687495754367	1.10158191887792
277	ebi-a-GCST90001483	finn-b-AB1_LATE_SYPHILIS	Late syphilis || id:finn-b-AB1_LATE_SYPHILIS	|| id:ebi-a-GCST90001483	Inverse variance weighted	27	-0.0928234507375705	0.0909215706914795	0.307293380831013	-0.27102972929287	0.0853828278177293	0.911354385038172	0.762593824692905	1.08913393766698
278	ebi-a-GCST90001483	finn-b-AB1_LATE_SYPHILIS	Late syphilis || id:finn-b-AB1_LATE_SYPHILIS	|| id:ebi-a-GCST90001483	MR Egger	27	-0.116466767182789	0.124485545069383	0.358437172442263	-0.360458435518779	0.127524901153202	0.890059675675692	0.697356559764265	1.1360131559266
279	ebi-a-GCST90001483	finn-b-AB1_LATE_SYPHILIS	Late syphilis || id:finn-b-AB1_LATE_SYPHILIS	|| id:ebi-a-GCST90001483	Weighted median	27	-0.133630206285137	0.118391958729869	0.259020123317487	-0.365678445395681	0.0984180328254061	0.874913542318632	0.693725836085617	1.10342395614348
280	ebi-a-GCST90001484	finn-b-AB1_LATE_SYPHILIS	Late syphilis || id:finn-b-AB1_LATE_SYPHILIS	|| id:ebi-a-GCST90001484	Inverse variance weighted	26	-0.112949117209553	0.093553918004833	0.227310573450151	-0.296314796499026	0.0704165620799195	0.893196107270121	0.743553323191443	1.07295504055879
281	ebi-a-GCST90001484	finn-b-AB1_LATE_SYPHILIS	Late syphilis || id:finn-b-AB1_LATE_SYPHILIS	|| id:ebi-a-GCST90001484	MR Egger	26	-0.121328441615495	0.13664041816712	0.38338597056723	-0.38914366122305	0.14648677799206	0.885742996952539	0.677636912873228	1.15775962281033
282	ebi-a-GCST90001484	finn-b-AB1_LATE_SYPHILIS	Late syphilis || id:finn-b-AB1_LATE_SYPHILIS	|| id:ebi-a-GCST90001484	Weighted median	26	-0.165471461581794	0.107926248872041	0.125229010765685	-0.377006909370995	0.0460639862074066	0.847494048999406	0.685911334663767	1.0471414114209
283	ebi-a-GCST90001485	finn-b-AB1_LATE_SYPHILIS	Late syphilis || id:finn-b-AB1_LATE_SYPHILIS	|| id:ebi-a-GCST90001485	Inverse variance weighted	36	0.00359925351805308	0.0312038953585995	0.908170650219115	-0.057560381384802	0.0647588884209081	1.00360573860916	0.944064884720317	1.06690175100372
284	ebi-a-GCST90001485	finn-b-AB1_LATE_SYPHILIS	Late syphilis || id:finn-b-AB1_LATE_SYPHILIS	|| id:ebi-a-GCST90001485	MR Egger	36	-0.000394681992307608	0.0338202337038141	0.990757110955618	-0.0666823400517833	0.0658929760671681	0.999605395884384	0.935492322585267	1.06811239745915
285	ebi-a-GCST90001485	finn-b-AB1_LATE_SYPHILIS	Late syphilis || id:finn-b-AB1_LATE_SYPHILIS	|| id:ebi-a-GCST90001485	Weighted median	36	0.0147371450778245	0.0306985564658022	0.631184820982557	-0.0454320255951477	0.0749063157507967	1.0148462722155	0.955584555655813	1.07778317484723
286	ebi-a-GCST90001486	finn-b-AB1_LATE_SYPHILIS	Late syphilis || id:finn-b-AB1_LATE_SYPHILIS	|| id:ebi-a-GCST90001486	Inverse variance weighted	16	-0.0947604408536834	0.13515423994844	0.483223050468244	-0.359662751152627	0.17014186944526	0.909590809167993	0.69791165628803	1.18547302179093
287	ebi-a-GCST90001486	finn-b-AB1_LATE_SYPHILIS	Late syphilis || id:finn-b-AB1_LATE_SYPHILIS	|| id:ebi-a-GCST90001486	MR Egger	16	-0.131124830796458	0.174713357493675	0.465372910284378	-0.473563011484061	0.211313349891145	0.877108277432038	0.622779340533476	1.23529937534664
288	ebi-a-GCST90001486	finn-b-AB1_LATE_SYPHILIS	Late syphilis || id:finn-b-AB1_LATE_SYPHILIS	|| id:ebi-a-GCST90001486	Weighted median	16	0.117501710239733	0.180611441962418	0.51531936632792	-0.236496716006606	0.471500136486073	1.12468355342059	0.789388474644248	1.60239620410574
289	ebi-a-GCST90001487	finn-b-AB1_LATE_SYPHILIS	Late syphilis || id:finn-b-AB1_LATE_SYPHILIS	|| id:ebi-a-GCST90001487	Inverse variance weighted	30	0.0625608489748819	0.10582686495603	0.554411704981827	-0.144859806338936	0.2699815042887	1.06455923428519	0.865143572253999	1.30994022223302
290	ebi-a-GCST90001487	finn-b-AB1_LATE_SYPHILIS	Late syphilis || id:finn-b-AB1_LATE_SYPHILIS	|| id:ebi-a-GCST90001487	MR Egger	30	0.13241560680329	0.151072820686871	0.388215440297779	-0.163687121742978	0.428518335349557	1.14158267021293	0.849007616351875	1.53498150997782
291	ebi-a-GCST90001487	finn-b-AB1_LATE_SYPHILIS	Late syphilis || id:finn-b-AB1_LATE_SYPHILIS	|| id:ebi-a-GCST90001487	Weighted median	30	0.138035173113204	0.146909049722835	0.347424767252023	-0.149906564343553	0.425976910569962	1.14801592885828	0.860788400997047	1.53108542283536
292	ebi-a-GCST90001488	finn-b-AB1_LATE_SYPHILIS	Late syphilis || id:finn-b-AB1_LATE_SYPHILIS	|| id:ebi-a-GCST90001488	Inverse variance weighted	19	-0.0478111819966973	0.13594512644926	0.725067227282031	-0.314263629837247	0.218641265843853	0.953313772887807	0.730326466930483	1.24438479327916
293	ebi-a-GCST90001488	finn-b-AB1_LATE_SYPHILIS	Late syphilis || id:finn-b-AB1_LATE_SYPHILIS	|| id:ebi-a-GCST90001488	MR Egger	19	-0.189101845737106	0.197772582859632	0.352393044025784	-0.576736108141984	0.198532416667772	0.827702204460777	0.561728799828498	1.21961156251628
294	ebi-a-GCST90001488	finn-b-AB1_LATE_SYPHILIS	Late syphilis || id:finn-b-AB1_LATE_SYPHILIS	|| id:ebi-a-GCST90001488	Weighted median	19	-0.17182512976717	0.193470485631209	0.374475866154523	-0.551027281604339	0.207377022069999	0.842126423136993	0.576357424779167	1.23044638978535
295	ebi-a-GCST90001489	finn-b-AB1_LATE_SYPHILIS	Late syphilis || id:finn-b-AB1_LATE_SYPHILIS	|| id:ebi-a-GCST90001489	Inverse variance weighted	30	-0.14007073523183	0.0864521319121594	0.105186859601142	-0.309516913779662	0.0293754433160025	0.869296743317336	0.733801359939073	1.02981115762019
296	ebi-a-GCST90001489	finn-b-AB1_LATE_SYPHILIS	Late syphilis || id:finn-b-AB1_LATE_SYPHILIS	|| id:ebi-a-GCST90001489	MR Egger	30	-0.0836053230434998	0.140871829862797	0.557620873572286	-0.359714109574581	0.192503463487582	0.919794206044271	0.69787581356712	1.21228070241933
297	ebi-a-GCST90001489	finn-b-AB1_LATE_SYPHILIS	Late syphilis || id:finn-b-AB1_LATE_SYPHILIS	|| id:ebi-a-GCST90001489	Weighted median	30	-0.121735379951474	0.117277631000282	0.29926529551278	-0.351599536712027	0.10812877680908	0.8853826275003	0.703561816246696	1.11419121813806
298	ebi-a-GCST90001490	finn-b-AB1_LATE_SYPHILIS	Late syphilis || id:finn-b-AB1_LATE_SYPHILIS	|| id:ebi-a-GCST90001490	Inverse variance weighted	7	-0.116882150501865	0.250399788033756	0.640655750601108	-0.607665735048027	0.373901434044297	0.889690036509721	0.544620675420453	1.45339388823897
299	ebi-a-GCST90001490	finn-b-AB1_LATE_SYPHILIS	Late syphilis || id:finn-b-AB1_LATE_SYPHILIS	|| id:ebi-a-GCST90001490	MR Egger	7	-0.214206739040576	0.44987557059306	0.654048340786823	-1.09596285740297	0.667549379321822	0.807181491844413	0.334217648036604	1.94945408958421
300	ebi-a-GCST90001490	finn-b-AB1_LATE_SYPHILIS	Late syphilis || id:finn-b-AB1_LATE_SYPHILIS	|| id:ebi-a-GCST90001490	Weighted median	7	0.076581992147164	0.317547100152203	0.809425416268857	-0.545810324151153	0.698974308445481	1.07959070466831	0.579372113856921	2.01168827724085
301	ebi-a-GCST90001491	finn-b-AB1_LATE_SYPHILIS	Late syphilis || id:finn-b-AB1_LATE_SYPHILIS	|| id:ebi-a-GCST90001491	Inverse variance weighted	26	0.0171065670740324	0.0696821305614619	0.806073707672528	-0.119470408826433	0.153683542974498	1.01725372230194	0.887390266349931	1.16612180094512
302	ebi-a-GCST90001491	finn-b-AB1_LATE_SYPHILIS	Late syphilis || id:finn-b-AB1_LATE_SYPHILIS	|| id:ebi-a-GCST90001491	MR Egger	26	0.0907458775648597	0.0977035100529087	0.362246707819064	-0.100753002138841	0.282244757268561	1.09499070819398	0.904156329987435	1.32610325367938
303	ebi-a-GCST90001491	finn-b-AB1_LATE_SYPHILIS	Late syphilis || id:finn-b-AB1_LATE_SYPHILIS	|| id:ebi-a-GCST90001491	Weighted median	26	0.0344215159188963	0.100071471992047	0.730869360854545	-0.161718569185516	0.230561601023309	1.03502079253247	0.850680578583133	1.25930703949867
304	ebi-a-GCST90001492	finn-b-AB1_LATE_SYPHILIS	Late syphilis || id:finn-b-AB1_LATE_SYPHILIS	|| id:ebi-a-GCST90001492	Inverse variance weighted	22	-0.0128516245972507	0.0498171436878589	0.796425474026013	-0.110493226225454	0.0847899770309526	0.987230604892363	0.89539239535516	1.08848843511738
305	ebi-a-GCST90001492	finn-b-AB1_LATE_SYPHILIS	Late syphilis || id:finn-b-AB1_LATE_SYPHILIS	|| id:ebi-a-GCST90001492	MR Egger	22	-0.00427107058764379	0.0598670787665231	0.943833720699796	-0.121610544970029	0.113068403794741	0.995738037462683	0.885493161123263	1.119708522641
306	ebi-a-GCST90001492	finn-b-AB1_LATE_SYPHILIS	Late syphilis || id:finn-b-AB1_LATE_SYPHILIS	|| id:ebi-a-GCST90001492	Weighted median	22	-0.0369925154393767	0.0713506905569011	0.604137005510435	-0.176839868930903	0.102854838052149	0.963683348068502	0.837913949837288	1.10833050998239
307	ebi-a-GCST90001493	finn-b-AB1_LATE_SYPHILIS	Late syphilis || id:finn-b-AB1_LATE_SYPHILIS	|| id:ebi-a-GCST90001493	Inverse variance weighted	30	0.00807266917470449	0.0977757765480013	0.934198959601848	-0.183567852859378	0.199713191208787	1.00810534102568	0.832295400199152	1.22105249934257
308	ebi-a-GCST90001493	finn-b-AB1_LATE_SYPHILIS	Late syphilis || id:finn-b-AB1_LATE_SYPHILIS	|| id:ebi-a-GCST90001493	MR Egger	30	-0.0579074420292578	0.124652147625596	0.645844260206544	-0.302225651375425	0.186410767316909	0.943737293803263	0.739171251059878	1.20491709930282
309	ebi-a-GCST90001493	finn-b-AB1_LATE_SYPHILIS	Late syphilis || id:finn-b-AB1_LATE_SYPHILIS	|| id:ebi-a-GCST90001493	Weighted median	30	-0.0267037288634296	0.102063592846898	0.793600434475799	-0.22674837084335	0.173340913116491	0.973649663089039	0.79712133602603	1.18927147422691
310	ebi-a-GCST90001494	finn-b-AB1_LATE_SYPHILIS	Late syphilis || id:finn-b-AB1_LATE_SYPHILIS	|| id:ebi-a-GCST90001494	Inverse variance weighted	25	0.0881434277295638	0.0795653773838706	0.267943299475269	-0.0678047119428225	0.24409156740195	1.09214475463771	0.9344429413063	1.27646120737477
311	ebi-a-GCST90001494	finn-b-AB1_LATE_SYPHILIS	Late syphilis || id:finn-b-AB1_LATE_SYPHILIS	|| id:ebi-a-GCST90001494	MR Egger	25	0.0700932564003085	0.0970871105971668	0.477594018005292	-0.120197480370138	0.260383993170756	1.07260820417032	0.886745304634175	1.2974281945909
312	ebi-a-GCST90001494	finn-b-AB1_LATE_SYPHILIS	Late syphilis || id:finn-b-AB1_LATE_SYPHILIS	|| id:ebi-a-GCST90001494	Weighted median	25	-0.0722280696329053	0.108808368565912	0.506812004010974	-0.285492472022092	0.141036332756281	0.930318694170686	0.751643999516465	1.15146648317584
313	ebi-a-GCST90001495	finn-b-AB1_LATE_SYPHILIS	Late syphilis || id:finn-b-AB1_LATE_SYPHILIS	|| id:ebi-a-GCST90001495	Inverse variance weighted	27	-0.0299642258244679	0.090081363328713	0.73940972358676	-0.206523697948745	0.14659524629981	0.970480251058361	0.813406985151514	1.15788520984838
314	ebi-a-GCST90001495	finn-b-AB1_LATE_SYPHILIS	Late syphilis || id:finn-b-AB1_LATE_SYPHILIS	|| id:ebi-a-GCST90001495	MR Egger	27	-0.0642822550756247	0.152548681915125	0.67707253671609	-0.36327767162927	0.23471316147802	0.937740280219593	0.695393315693716	1.26454599620228
315	ebi-a-GCST90001495	finn-b-AB1_LATE_SYPHILIS	Late syphilis || id:finn-b-AB1_LATE_SYPHILIS	|| id:ebi-a-GCST90001495	Weighted median	27	-0.112725206071785	0.108294023067624	0.297913571939671	-0.324981491284328	0.0995310791407581	0.893396126219149	0.722540726819186	1.10465280186638
316	ebi-a-GCST90001496	finn-b-AB1_LATE_SYPHILIS	Late syphilis || id:finn-b-AB1_LATE_SYPHILIS	|| id:ebi-a-GCST90001496	Inverse variance weighted	26	-0.0295551248825561	0.0774195093259173	0.702644632127503	-0.181297363161354	0.122187113396242	0.970877356665776	0.834187265248336	1.1299655136856
317	ebi-a-GCST90001496	finn-b-AB1_LATE_SYPHILIS	Late syphilis || id:finn-b-AB1_LATE_SYPHILIS	|| id:ebi-a-GCST90001496	MR Egger	26	-0.108628753479285	0.103700131808173	0.305291765363245	-0.311881011823305	0.0946235048647344	0.897063387348876	0.732068630557702	1.09924491684446
318	ebi-a-GCST90001496	finn-b-AB1_LATE_SYPHILIS	Late syphilis || id:finn-b-AB1_LATE_SYPHILIS	|| id:ebi-a-GCST90001496	Weighted median	26	-0.0306566893734646	0.114661404489714	0.789186513450847	-0.255393042173304	0.194079663426375	0.969808461481223	0.774611982944135	1.21419300587867
319	ebi-a-GCST90001497	finn-b-AB1_LATE_SYPHILIS	Late syphilis || id:finn-b-AB1_LATE_SYPHILIS	|| id:ebi-a-GCST90001497	Inverse variance weighted	20	-0.103801885485369	0.0833038781863483	0.212741244568078	-0.267077486730612	0.0594737157598732	0.901403860921003	0.765613744260914	1.06127786573067
320	ebi-a-GCST90001497	finn-b-AB1_LATE_SYPHILIS	Late syphilis || id:finn-b-AB1_LATE_SYPHILIS	|| id:ebi-a-GCST90001497	MR Egger	20	-0.0295649454391905	0.110162094470177	0.791460921745549	-0.245482650600738	0.186352759722357	0.970867822156527	0.782326856577758	1.20484720698742
321	ebi-a-GCST90001497	finn-b-AB1_LATE_SYPHILIS	Late syphilis || id:finn-b-AB1_LATE_SYPHILIS	|| id:ebi-a-GCST90001497	Weighted median	20	-0.106448262045003	0.108361010996006	0.325928254757148	-0.318835843597176	0.105939319507169	0.899021560495032	0.726994880376025	1.11175441265401
322	ebi-a-GCST90001498	finn-b-AB1_LATE_SYPHILIS	Late syphilis || id:finn-b-AB1_LATE_SYPHILIS	|| id:ebi-a-GCST90001498	Inverse variance weighted	19	-0.0218277981420031	0.196076339924642	0.911360250752651	-0.406137424394301	0.362481828110295	0.978408704342199	0.666218606445212	1.43689110972211
323	ebi-a-GCST90001498	finn-b-AB1_LATE_SYPHILIS	Late syphilis || id:finn-b-AB1_LATE_SYPHILIS	|| id:ebi-a-GCST90001498	MR Egger	19	0.521729876167834	0.423130013363882	0.234345505463968	-0.307604950025374	1.35106470236104	1.68493986740551	0.735205703641442	3.86153472791486
324	ebi-a-GCST90001498	finn-b-AB1_LATE_SYPHILIS	Late syphilis || id:finn-b-AB1_LATE_SYPHILIS	|| id:ebi-a-GCST90001498	Weighted median	19	0.00535174942763239	0.265032569357698	0.983889572202754	-0.514112086513456	0.524815585368721	1.00536609561959	0.598031359055997	1.69014713177731
325	ebi-a-GCST90001499	finn-b-AB1_LATE_SYPHILIS	Late syphilis || id:finn-b-AB1_LATE_SYPHILIS	|| id:ebi-a-GCST90001499	Inverse variance weighted	28	-0.0039141811308608	0.0998566140363602	0.968732515615502	-0.199633144642127	0.191804782380405	0.996093469291134	0.819031163941702	1.21143400061768
326	ebi-a-GCST90001499	finn-b-AB1_LATE_SYPHILIS	Late syphilis || id:finn-b-AB1_LATE_SYPHILIS	|| id:ebi-a-GCST90001499	MR Egger	28	0.0584260470488965	0.126809731171525	0.648817392559797	-0.190121026047292	0.306973120145085	1.0601665803482	0.826859056404226	1.35930442967505
327	ebi-a-GCST90001499	finn-b-AB1_LATE_SYPHILIS	Late syphilis || id:finn-b-AB1_LATE_SYPHILIS	|| id:ebi-a-GCST90001499	Weighted median	28	0.0291030498450274	0.104848133324192	0.781339875737708	-0.176399291470389	0.234605391160443	1.02953068198612	0.838283197172491	1.26440972302192
328	ebi-a-GCST90001500	finn-b-AB1_LATE_SYPHILIS	Late syphilis || id:finn-b-AB1_LATE_SYPHILIS	|| id:ebi-a-GCST90001500	Inverse variance weighted	25	-0.0534070201515107	0.114840703265541	0.641893461558385	-0.278494798551972	0.17168075824895	0.94799408125215	0.756922204831177	1.18729873737758
329	ebi-a-GCST90001500	finn-b-AB1_LATE_SYPHILIS	Late syphilis || id:finn-b-AB1_LATE_SYPHILIS	|| id:ebi-a-GCST90001500	MR Egger	25	-0.134469416167436	0.160599626341481	0.411042467075508	-0.449244683796739	0.180305851461867	0.874179614230687	0.638109944426399	1.19758358980512
330	ebi-a-GCST90001500	finn-b-AB1_LATE_SYPHILIS	Late syphilis || id:finn-b-AB1_LATE_SYPHILIS	|| id:ebi-a-GCST90001500	Weighted median	25	-0.204625085106504	0.157702583846433	0.194446161160702	-0.513722149445513	0.104471979232505	0.814952797084332	0.598264599122204	1.11012428689586
331	ebi-a-GCST90001501	finn-b-AB1_LATE_SYPHILIS	Late syphilis || id:finn-b-AB1_LATE_SYPHILIS	|| id:ebi-a-GCST90001501	Inverse variance weighted	21	-0.0350959372628705	0.0481095008608623	0.465695151124275	-0.129390558950161	0.0591986844244197	0.965512783160472	0.87863074142537	1.06098602119701
332	ebi-a-GCST90001501	finn-b-AB1_LATE_SYPHILIS	Late syphilis || id:finn-b-AB1_LATE_SYPHILIS	|| id:ebi-a-GCST90001501	MR Egger	21	-0.0639883182100806	0.0590680790553525	0.292232795431303	-0.179761753158572	0.0517851167384104	0.93801595717208	0.835469235608382	1.05314941401611
333	ebi-a-GCST90001501	finn-b-AB1_LATE_SYPHILIS	Late syphilis || id:finn-b-AB1_LATE_SYPHILIS	|| id:ebi-a-GCST90001501	Weighted median	21	-0.0582798877785856	0.0691718880378356	0.399487335062828	-0.193856788332743	0.0772970127755721	0.943385868307232	0.823775870137139	1.08036291033098
334	ebi-a-GCST90001502	finn-b-AB1_LATE_SYPHILIS	Late syphilis || id:finn-b-AB1_LATE_SYPHILIS	|| id:ebi-a-GCST90001502	Inverse variance weighted	38	-0.0119001517732721	0.0260348385126868	0.647609465157387	-0.0629284352581382	0.039128131711594	0.988170374995877	0.939010671340913	1.0399037197576
335	ebi-a-GCST90001502	finn-b-AB1_LATE_SYPHILIS	Late syphilis || id:finn-b-AB1_LATE_SYPHILIS	|| id:ebi-a-GCST90001502	MR Egger	38	-0.0288765839913014	0.0292058086755586	0.329395725794306	-0.0861199689953962	0.0283668010127935	0.971536360207808	0.917484154965051	1.02877297019019
336	ebi-a-GCST90001502	finn-b-AB1_LATE_SYPHILIS	Late syphilis || id:finn-b-AB1_LATE_SYPHILIS	|| id:ebi-a-GCST90001502	Weighted median	38	-0.0660783902422723	0.034621356071556	0.056313450752139	-0.133936248142522	0.00177946765797753	0.936057483642569	0.87464582312182	1.00178105185008
337	ebi-a-GCST90001503	finn-b-AB1_LATE_SYPHILIS	Late syphilis || id:finn-b-AB1_LATE_SYPHILIS	|| id:ebi-a-GCST90001503	Inverse variance weighted	31	0.0550400068105856	0.0474436916409638	0.2460031162879	-0.0379496288057034	0.148029642426875	1.05658288434127	0.962761435113143	1.15954726764864
338	ebi-a-GCST90001503	finn-b-AB1_LATE_SYPHILIS	Late syphilis || id:finn-b-AB1_LATE_SYPHILIS	|| id:ebi-a-GCST90001503	MR Egger	31	0.043035512320391	0.0558353426427262	0.447085040681936	-0.0664017592593523	0.152472783900134	1.04397496816588	0.935754840589484	1.16471076277882
339	ebi-a-GCST90001503	finn-b-AB1_LATE_SYPHILIS	Late syphilis || id:finn-b-AB1_LATE_SYPHILIS	|| id:ebi-a-GCST90001503	Weighted median	31	-0.0192006887185748	0.0672884603159593	0.775376845924059	-0.151086070937855	0.112684693500705	0.980982470371555	0.859773693946243	1.11927896137335
340	ebi-a-GCST90001504	finn-b-AB1_LATE_SYPHILIS	Late syphilis || id:finn-b-AB1_LATE_SYPHILIS	|| id:ebi-a-GCST90001504	Inverse variance weighted	23	0.023365332011634	0.107002114477775	0.827146078394031	-0.186358812364805	0.233089476388073	1.02364043986527	0.829975735990823	1.26249443771588
341	ebi-a-GCST90001504	finn-b-AB1_LATE_SYPHILIS	Late syphilis || id:finn-b-AB1_LATE_SYPHILIS	|| id:ebi-a-GCST90001504	MR Egger	23	-0.00695727350550578	0.15131473354489	0.963761566265862	-0.30353415125349	0.289619604242479	0.993066872293051	0.738204678086218	1.33591921335769
342	ebi-a-GCST90001504	finn-b-AB1_LATE_SYPHILIS	Late syphilis || id:finn-b-AB1_LATE_SYPHILIS	|| id:ebi-a-GCST90001504	Weighted median	23	0.0392040005103385	0.162470575530998	0.809323323367953	-0.279238327530417	0.357646328551094	1.03998261899658	0.756359620412283	1.42995979508457
343	ebi-a-GCST90001505	finn-b-AB1_LATE_SYPHILIS	Late syphilis || id:finn-b-AB1_LATE_SYPHILIS	|| id:ebi-a-GCST90001505	Inverse variance weighted	25	-0.010719271113293	0.132054991608272	0.935304544480911	-0.269547054665507	0.248108512438921	0.989337975543244	0.763725341836354	1.28159899408148
344	ebi-a-GCST90001505	finn-b-AB1_LATE_SYPHILIS	Late syphilis || id:finn-b-AB1_LATE_SYPHILIS	|| id:ebi-a-GCST90001505	MR Egger	25	0.11503300632691	0.194478088837878	0.559957472507498	-0.266144047795331	0.496210060449151	1.12191046710447	0.766328731585783	1.64248454262435
345	ebi-a-GCST90001505	finn-b-AB1_LATE_SYPHILIS	Late syphilis || id:finn-b-AB1_LATE_SYPHILIS	|| id:ebi-a-GCST90001505	Weighted median	25	0.105741575980779	0.193244137509832	0.584247080967276	-0.273016933538491	0.484500085500049	1.11153459215073	0.761079899744039	1.62336326312548
346	ebi-a-GCST90001506	finn-b-AB1_LATE_SYPHILIS	Late syphilis || id:finn-b-AB1_LATE_SYPHILIS	|| id:ebi-a-GCST90001506	Inverse variance weighted	20	0.0387511964449932	0.1469877488336	0.792060760102655	-0.249344791268862	0.326847184158849	1.03951181723733	0.779311227349803	1.386589568138
347	ebi-a-GCST90001506	finn-b-AB1_LATE_SYPHILIS	Late syphilis || id:finn-b-AB1_LATE_SYPHILIS	|| id:ebi-a-GCST90001506	MR Egger	20	0.0473676935285706	0.20840924664436	0.822765842880457	-0.361114429894375	0.455849816951517	1.04850746762051	0.696899247796714	1.5775134112021
348	ebi-a-GCST90001506	finn-b-AB1_LATE_SYPHILIS	Late syphilis || id:finn-b-AB1_LATE_SYPHILIS	|| id:ebi-a-GCST90001506	Weighted median	20	0.194379730826673	0.200832108720085	0.333108408902016	-0.199251202264694	0.58801066391804	1.21455740028611	0.819344046399381	1.80040324339003
349	ebi-a-GCST90001507	finn-b-AB1_LATE_SYPHILIS	Late syphilis || id:finn-b-AB1_LATE_SYPHILIS	|| id:ebi-a-GCST90001507	Inverse variance weighted	25	-0.00267262865680445	0.118222589286398	0.981963958562738	-0.234388903658144	0.229043646344535	0.997330939635549	0.791054112227886	1.25739691859131
350	ebi-a-GCST90001507	finn-b-AB1_LATE_SYPHILIS	Late syphilis || id:finn-b-AB1_LATE_SYPHILIS	|| id:ebi-a-GCST90001507	MR Egger	25	-0.108850044744943	0.163525674838312	0.512259048943877	-0.429360367428034	0.211660277938148	0.896864897019412	0.650925314628375	1.23572800969473
351	ebi-a-GCST90001507	finn-b-AB1_LATE_SYPHILIS	Late syphilis || id:finn-b-AB1_LATE_SYPHILIS	|| id:ebi-a-GCST90001507	Weighted median	25	0.0449752845544581	0.145041715697157	0.756496192151688	-0.239306478211969	0.329257047320886	1.04600200718359	0.787173593844187	1.3899350887635
352	ebi-a-GCST90001508	finn-b-AB1_LATE_SYPHILIS	Late syphilis || id:finn-b-AB1_LATE_SYPHILIS	|| id:ebi-a-GCST90001508	Inverse variance weighted	33	-0.0272686554969573	0.0738955629249506	0.712115693463356	-0.17210395882986	0.117566647835946	0.973099777799682	0.841891646548552	1.12475659003843
353	ebi-a-GCST90001508	finn-b-AB1_LATE_SYPHILIS	Late syphilis || id:finn-b-AB1_LATE_SYPHILIS	|| id:ebi-a-GCST90001508	MR Egger	33	-0.0799381923487724	0.0899981903641039	0.381262666234307	-0.256334645462416	0.0964582607648712	0.92317340380309	0.773882949037436	1.10126361428355
354	ebi-a-GCST90001508	finn-b-AB1_LATE_SYPHILIS	Late syphilis || id:finn-b-AB1_LATE_SYPHILIS	|| id:ebi-a-GCST90001508	Weighted median	33	-0.069354754429394	0.0937263005337615	0.459317525727248	-0.253058303475567	0.114348794616779	0.932995637027339	0.776422612367258	1.12114310537404
355	ebi-a-GCST90001509	finn-b-AB1_LATE_SYPHILIS	Late syphilis || id:finn-b-AB1_LATE_SYPHILIS	|| id:ebi-a-GCST90001509	Inverse variance weighted	27	-0.0503215766010739	0.0660165317113991	0.44590651318741	-0.179713978755416	0.0790708255532684	0.950923580554306	0.835509150605918	1.08228097250455
356	ebi-a-GCST90001509	finn-b-AB1_LATE_SYPHILIS	Late syphilis || id:finn-b-AB1_LATE_SYPHILIS	|| id:ebi-a-GCST90001509	MR Egger	27	-0.0547008662027341	0.081570607207954	0.508626656615176	-0.214579256330324	0.105177523924856	0.946768316000302	0.80688085878172	1.11090780556555
357	ebi-a-GCST90001509	finn-b-AB1_LATE_SYPHILIS	Late syphilis || id:finn-b-AB1_LATE_SYPHILIS	|| id:ebi-a-GCST90001509	Weighted median	27	-0.0700026662969622	0.093822240220391	0.455594822998643	-0.253894257128928	0.113888924535004	0.932391333870453	0.775773830261564	1.12062764373427
358	ebi-a-GCST90001510	finn-b-AB1_LATE_SYPHILIS	Late syphilis || id:finn-b-AB1_LATE_SYPHILIS	|| id:ebi-a-GCST90001510	Inverse variance weighted	21	-0.0124554717410123	0.0666098884912544	0.851667429521911	-0.143010853183871	0.118099909701846	0.987621776593035	0.866744661905256	1.12535653978726
359	ebi-a-GCST90001510	finn-b-AB1_LATE_SYPHILIS	Late syphilis || id:finn-b-AB1_LATE_SYPHILIS	|| id:ebi-a-GCST90001510	MR Egger	21	-0.0348879477230396	0.0886236466083005	0.69821187297864	-0.208590295075309	0.138814399629229	0.965713620605262	0.811727736376268	1.14891084193558
360	ebi-a-GCST90001510	finn-b-AB1_LATE_SYPHILIS	Late syphilis || id:finn-b-AB1_LATE_SYPHILIS	|| id:ebi-a-GCST90001510	Weighted median	21	-0.0127392266923927	0.0891683286697629	0.886395087786333	-0.187509150885128	0.162030697500343	0.987341573780183	0.829021531864883	1.17589633784519
361	ebi-a-GCST90001511	finn-b-AB1_LATE_SYPHILIS	Late syphilis || id:finn-b-AB1_LATE_SYPHILIS	|| id:ebi-a-GCST90001511	Inverse variance weighted	24	0.0989490599697192	0.0842939513172241	0.240452236317017	-0.06626708461204	0.264165204551478	1.10401005982059	0.935880871529007	1.30234333157571
362	ebi-a-GCST90001511	finn-b-AB1_LATE_SYPHILIS	Late syphilis || id:finn-b-AB1_LATE_SYPHILIS	|| id:ebi-a-GCST90001511	MR Egger	24	0.160236920686016	0.102946975012795	0.133858999848124	-0.0415391503390633	0.362012991711095	1.17378893293042	0.959311777224925	1.43621760076328
363	ebi-a-GCST90001511	finn-b-AB1_LATE_SYPHILIS	Late syphilis || id:finn-b-AB1_LATE_SYPHILIS	|| id:ebi-a-GCST90001511	Weighted median	24	0.134497643568834	0.109140249524097	0.217822964253006	-0.079417245498395	0.348412532636064	1.1439619633316	0.923654453369903	1.41681661228931
364	ebi-a-GCST90001512	finn-b-AB1_LATE_SYPHILIS	Late syphilis || id:finn-b-AB1_LATE_SYPHILIS	|| id:ebi-a-GCST90001512	Inverse variance weighted	30	0.0862405750507074	0.0728247461675269	0.236325692877703	-0.0564959274376453	0.22897707753906	1.09006854005736	0.945070333345172	1.25731321796639
365	ebi-a-GCST90001512	finn-b-AB1_LATE_SYPHILIS	Late syphilis || id:finn-b-AB1_LATE_SYPHILIS	|| id:ebi-a-GCST90001512	MR Egger	30	0.0215981742989174	0.091314130309427	0.814746279644992	-0.15737752110756	0.200573869705394	1.02183310316174	0.854381450894246	1.22210388535975
366	ebi-a-GCST90001512	finn-b-AB1_LATE_SYPHILIS	Late syphilis || id:finn-b-AB1_LATE_SYPHILIS	|| id:ebi-a-GCST90001512	Weighted median	30	0.114631850760513	0.112543923452344	0.308415649526267	-0.10595423920608	0.335217940727107	1.12146049673569	0.899465807403625	1.39824508656868
367	ebi-a-GCST90001513	finn-b-AB1_LATE_SYPHILIS	Late syphilis || id:finn-b-AB1_LATE_SYPHILIS	|| id:ebi-a-GCST90001513	Inverse variance weighted	21	0.101263210676985	0.134364621204324	0.451062479472696	-0.162091446883491	0.364617868237461	1.10656786391194	0.850363437898298	1.43996364715423
368	ebi-a-GCST90001513	finn-b-AB1_LATE_SYPHILIS	Late syphilis || id:finn-b-AB1_LATE_SYPHILIS	|| id:ebi-a-GCST90001513	MR Egger	21	-0.172010717441761	0.214446131713472	0.432404421170363	-0.592325135600166	0.248303700716645	0.841970149354104	0.553039895887443	1.28184917159693
369	ebi-a-GCST90001513	finn-b-AB1_LATE_SYPHILIS	Late syphilis || id:finn-b-AB1_LATE_SYPHILIS	|| id:ebi-a-GCST90001513	Weighted median	21	0.125633713949064	0.206895551811461	0.543696592206878	-0.279881567601399	0.531148995499527	1.13386677262842	0.755873256037658	1.70088549608208
370	ebi-a-GCST90001514	finn-b-AB1_LATE_SYPHILIS	Late syphilis || id:finn-b-AB1_LATE_SYPHILIS	|| id:ebi-a-GCST90001514	Inverse variance weighted	19	-0.154242511003163	0.142373363048881	0.27864584446541	-0.433294302578971	0.124809280572644	0.857064148320384	0.648369646864076	1.13293236024995
371	ebi-a-GCST90001514	finn-b-AB1_LATE_SYPHILIS	Late syphilis || id:finn-b-AB1_LATE_SYPHILIS	|| id:ebi-a-GCST90001514	MR Egger	19	-0.0428780368752641	0.210458347193906	0.840978378650155	-0.455376397375321	0.369620323624792	0.958028227058141	0.63420920833538	1.44718504836784
372	ebi-a-GCST90001514	finn-b-AB1_LATE_SYPHILIS	Late syphilis || id:finn-b-AB1_LATE_SYPHILIS	|| id:ebi-a-GCST90001514	Weighted median	19	-0.0662672586095397	0.160461067076786	0.679621051777174	-0.380770950080041	0.248236432860961	0.935880708688089	0.68333438938328	1.28176294725194
373	ebi-a-GCST90001515	finn-b-AB1_LATE_SYPHILIS	Late syphilis || id:finn-b-AB1_LATE_SYPHILIS	|| id:ebi-a-GCST90001515	Inverse variance weighted	23	0.0736603357170268	0.113150445825458	0.515049935659951	-0.14811453810087	0.295435209534924	1.07644111479428	0.862332339376899	1.34371102730163
374	ebi-a-GCST90001515	finn-b-AB1_LATE_SYPHILIS	Late syphilis || id:finn-b-AB1_LATE_SYPHILIS	|| id:ebi-a-GCST90001515	MR Egger	23	0.130891180414448	0.211268473955954	0.542218957982095	-0.283195028539222	0.544977389368118	1.13984373723982	0.753372844325773	1.724569388332
375	ebi-a-GCST90001515	finn-b-AB1_LATE_SYPHILIS	Late syphilis || id:finn-b-AB1_LATE_SYPHILIS	|| id:ebi-a-GCST90001515	Weighted median	23	0.0617335327589628	0.16513669008531	0.708528618023551	-0.261934379808245	0.38540144532617	1.06367887138732	0.769561520825306	1.47020440967792
376	ebi-a-GCST90001516	finn-b-AB1_LATE_SYPHILIS	Late syphilis || id:finn-b-AB1_LATE_SYPHILIS	|| id:ebi-a-GCST90001516	Inverse variance weighted	20	0.0969365970757807	0.105704778643321	0.359116292170259	-0.110244769065128	0.30411796321669	1.1017905146659	0.895614889646093	1.35542893741688
377	ebi-a-GCST90001516	finn-b-AB1_LATE_SYPHILIS	Late syphilis || id:finn-b-AB1_LATE_SYPHILIS	|| id:ebi-a-GCST90001516	MR Egger	20	0.182973728818751	0.164715273097281	0.281252461129787	-0.139868206451921	0.505815664089422	1.20078286168225	0.869472818755709	1.65833761539926
378	ebi-a-GCST90001516	finn-b-AB1_LATE_SYPHILIS	Late syphilis || id:finn-b-AB1_LATE_SYPHILIS	|| id:ebi-a-GCST90001516	Weighted median	20	0.0436973840495861	0.153055466790156	0.775260862762902	-0.25629133085912	0.343686098958292	1.044666174403	0.773916470196344	1.41013592289219
379	ebi-a-GCST90001517	finn-b-AB1_LATE_SYPHILIS	Late syphilis || id:finn-b-AB1_LATE_SYPHILIS	|| id:ebi-a-GCST90001517	Inverse variance weighted	29	-0.0359180795601986	0.0578193921784088	0.534460380394685	-0.14924408822988	0.0774079291094827	0.964719320477134	0.861358841682436	1.08048274687007
380	ebi-a-GCST90001517	finn-b-AB1_LATE_SYPHILIS	Late syphilis || id:finn-b-AB1_LATE_SYPHILIS	|| id:ebi-a-GCST90001517	MR Egger	29	-0.0664749720766037	0.0695663572083821	0.34777154434304	-0.202825032205033	0.0698750880518251	0.935686333849164	0.816421076324981	1.07237422053468
381	ebi-a-GCST90001517	finn-b-AB1_LATE_SYPHILIS	Late syphilis || id:finn-b-AB1_LATE_SYPHILIS	|| id:ebi-a-GCST90001517	Weighted median	29	-0.0257042824371692	0.0879674747202791	0.770132092261365	-0.198120532888916	0.146711968014578	0.974623260213283	0.820270977548452	1.15802036808338
382	ebi-a-GCST90001518	finn-b-AB1_LATE_SYPHILIS	Late syphilis || id:finn-b-AB1_LATE_SYPHILIS	|| id:ebi-a-GCST90001518	Inverse variance weighted	29	0.0200556401963073	0.0470974636928678	0.670229756385466	-0.0722553886417136	0.112366669034328	1.0202581058088	0.930293279133244	1.11892305987462
383	ebi-a-GCST90001518	finn-b-AB1_LATE_SYPHILIS	Late syphilis || id:finn-b-AB1_LATE_SYPHILIS	|| id:ebi-a-GCST90001518	MR Egger	29	-0.000880088826264641	0.0554794100906539	0.987460058290326	-0.109619732603946	0.107859554951417	0.999120298338318	0.896174856588947	1.11389129388342
384	ebi-a-GCST90001518	finn-b-AB1_LATE_SYPHILIS	Late syphilis || id:finn-b-AB1_LATE_SYPHILIS	|| id:ebi-a-GCST90001518	Weighted median	29	0.0150585533750302	0.0688684685538908	0.826917466343589	-0.119923644990596	0.150040751740656	1.01517250465188	0.886988160120922	1.16188159046077
385	ebi-a-GCST90001519	finn-b-AB1_LATE_SYPHILIS	Late syphilis || id:finn-b-AB1_LATE_SYPHILIS	|| id:ebi-a-GCST90001519	Inverse variance weighted	19	-0.0802399421753436	0.0998465763762505	0.421609314890278	-0.275939231872795	0.115459347522107	0.922894878413205	0.75885904380303	1.12238888573146
386	ebi-a-GCST90001519	finn-b-AB1_LATE_SYPHILIS	Late syphilis || id:finn-b-AB1_LATE_SYPHILIS	|| id:ebi-a-GCST90001519	MR Egger	19	-0.106484352621559	0.146179350282281	0.476253772004273	-0.392995879174829	0.180027173931712	0.898989114874072	0.675031529267319	1.19724989666671
387	ebi-a-GCST90001519	finn-b-AB1_LATE_SYPHILIS	Late syphilis || id:finn-b-AB1_LATE_SYPHILIS	|| id:ebi-a-GCST90001519	Weighted median	19	-0.159977592852588	0.132211551241018	0.226274203205105	-0.419112233284983	0.0991570475798071	0.852162883291631	0.657630383107603	1.1042397041152
388	ebi-a-GCST90001520	finn-b-AB1_LATE_SYPHILIS	Late syphilis || id:finn-b-AB1_LATE_SYPHILIS	|| id:ebi-a-GCST90001520	Inverse variance weighted	28	-0.0214354752107856	0.0786842875706112	0.785296149418162	-0.175656678849184	0.132785728427612	0.978792631819868	0.83890594805757	1.14200527284749
389	ebi-a-GCST90001520	finn-b-AB1_LATE_SYPHILIS	Late syphilis || id:finn-b-AB1_LATE_SYPHILIS	|| id:ebi-a-GCST90001520	MR Egger	28	0.00811653283112924	0.100629747349325	0.936332088831562	-0.189117771973548	0.205350837635806	1.00814956118182	0.827689022384737	1.22795580250992
390	ebi-a-GCST90001520	finn-b-AB1_LATE_SYPHILIS	Late syphilis || id:finn-b-AB1_LATE_SYPHILIS	|| id:ebi-a-GCST90001520	Weighted median	28	-0.0185916831451072	0.102825757690621	0.856518561778676	-0.220130168218725	0.18294680192851	0.98158007611763	0.802414342318605	1.20075052876925
391	ebi-a-GCST90001521	finn-b-AB1_LATE_SYPHILIS	Late syphilis || id:finn-b-AB1_LATE_SYPHILIS	|| id:ebi-a-GCST90001521	Inverse variance weighted	23	-0.0259813933226364	0.123776240585123	0.833740927202204	-0.268582824869478	0.216620038224205	0.974353218916068	0.764462103713729	1.24187214853441
392	ebi-a-GCST90001521	finn-b-AB1_LATE_SYPHILIS	Late syphilis || id:finn-b-AB1_LATE_SYPHILIS	|| id:ebi-a-GCST90001521	MR Egger	23	-0.0820368700822097	0.196919019100451	0.681196897477925	-0.467998147519093	0.303924407354674	0.921237991949676	0.626254683781326	1.35516661158867
393	ebi-a-GCST90001521	finn-b-AB1_LATE_SYPHILIS	Late syphilis || id:finn-b-AB1_LATE_SYPHILIS	|| id:ebi-a-GCST90001521	Weighted median	23	-0.170324881562874	0.179484863970463	0.342638335118222	-0.522115214944982	0.181465451819235	0.843390769970985	0.593264338267169	1.19897311365431
394	ebi-a-GCST90001522	finn-b-AB1_LATE_SYPHILIS	Late syphilis || id:finn-b-AB1_LATE_SYPHILIS	|| id:ebi-a-GCST90001522	Inverse variance weighted	21	-0.142372379737646	0.134784981306597	0.290834551030569	-0.406550943098576	0.121806183623283	0.867298232057656	0.665943169543391	1.12953515815185
395	ebi-a-GCST90001522	finn-b-AB1_LATE_SYPHILIS	Late syphilis || id:finn-b-AB1_LATE_SYPHILIS	|| id:ebi-a-GCST90001522	MR Egger	21	0.0510243317516414	0.28383482212149	0.859238297258853	-0.505291919606479	0.607340583109762	1.052348498454	0.603329426028936	1.83554342689274
396	ebi-a-GCST90001522	finn-b-AB1_LATE_SYPHILIS	Late syphilis || id:finn-b-AB1_LATE_SYPHILIS	|| id:ebi-a-GCST90001522	Weighted median	21	-0.0456524326184611	0.180363534071221	0.800180561673463	-0.399164959398054	0.307860094161132	0.955373961317464	0.670880024260115	1.36051063224016
397	ebi-a-GCST90001523	finn-b-AB1_LATE_SYPHILIS	Late syphilis || id:finn-b-AB1_LATE_SYPHILIS	|| id:ebi-a-GCST90001523	Inverse variance weighted	34	0.0344642317078603	0.0699217017745133	0.622085016794081	-0.102582303770186	0.171510767185906	1.0350650052065	0.902503867225222	1.18709692435675
398	ebi-a-GCST90001523	finn-b-AB1_LATE_SYPHILIS	Late syphilis || id:finn-b-AB1_LATE_SYPHILIS	|| id:ebi-a-GCST90001523	MR Egger	34	0.011214523519146	0.0927778894957765	0.904545884467859	-0.170630139892576	0.193059186930868	1.01127764201531	0.843133357203952	1.21295458245363
399	ebi-a-GCST90001523	finn-b-AB1_LATE_SYPHILIS	Late syphilis || id:finn-b-AB1_LATE_SYPHILIS	|| id:ebi-a-GCST90001523	Weighted median	34	0.0286666214343531	0.101300176668347	0.777186890603967	-0.169881724835608	0.227214967704314	1.0290814635798	0.843764607092511	1.25509964483192
400	ebi-a-GCST90001524	finn-b-AB1_LATE_SYPHILIS	Late syphilis || id:finn-b-AB1_LATE_SYPHILIS	|| id:ebi-a-GCST90001524	Inverse variance weighted	21	-0.264209935791188	0.136864409098414	0.0535510710884016	-0.532464177624079	0.00404430604170308	0.767812331446326	0.587156328070803	1.00405249528359
401	ebi-a-GCST90001524	finn-b-AB1_LATE_SYPHILIS	Late syphilis || id:finn-b-AB1_LATE_SYPHILIS	|| id:ebi-a-GCST90001524	MR Egger	21	-0.205983199115996	0.277309889397567	0.466693713602384	-0.749510582335227	0.337544184103236	0.813846749512895	0.472597793858302	1.4015015311123
402	ebi-a-GCST90001524	finn-b-AB1_LATE_SYPHILIS	Late syphilis || id:finn-b-AB1_LATE_SYPHILIS	|| id:ebi-a-GCST90001524	Weighted median	21	-0.338151636408159	0.18312502235103	0.0648107021822386	-0.697076680216178	0.0207734073998594	0.713087149725559	0.498039105362461	1.02099067649246
403	ebi-a-GCST90001525	finn-b-AB1_LATE_SYPHILIS	Late syphilis || id:finn-b-AB1_LATE_SYPHILIS	|| id:ebi-a-GCST90001525	Inverse variance weighted	27	0.00526371234328784	0.100856299412869	0.958377126504605	-0.192414634505935	0.202942059192511	1.00527759001578	0.824964738720327	1.22500148861578
404	ebi-a-GCST90001525	finn-b-AB1_LATE_SYPHILIS	Late syphilis || id:finn-b-AB1_LATE_SYPHILIS	|| id:ebi-a-GCST90001525	MR Egger	27	-0.181636416378247	0.162694549208718	0.274855688036106	-0.500517732827335	0.137244900070841	0.833904479315012	0.606216720154735	1.14710904120913
405	ebi-a-GCST90001525	finn-b-AB1_LATE_SYPHILIS	Late syphilis || id:finn-b-AB1_LATE_SYPHILIS	|| id:ebi-a-GCST90001525	Weighted median	27	-0.133339720030734	0.139198372128743	0.338107392128837	-0.406168529403069	0.139489089341601	0.875167729593635	0.666197884031903	1.14968626181556
406	ebi-a-GCST90001526	finn-b-AB1_LATE_SYPHILIS	Late syphilis || id:finn-b-AB1_LATE_SYPHILIS	|| id:ebi-a-GCST90001526	Inverse variance weighted	24	0.00440523421345413	0.0862230020437696	0.959252870662943	-0.164591849792334	0.173402318219242	1.00441495152146	0.848239842712789	1.18934450380616
407	ebi-a-GCST90001526	finn-b-AB1_LATE_SYPHILIS	Late syphilis || id:finn-b-AB1_LATE_SYPHILIS	|| id:ebi-a-GCST90001526	MR Egger	24	0.0116353299503899	0.131391871221119	0.930237221338573	-0.245892737643004	0.269163397543783	1.01170328370094	0.782006100244563	1.30886898955286
408	ebi-a-GCST90001526	finn-b-AB1_LATE_SYPHILIS	Late syphilis || id:finn-b-AB1_LATE_SYPHILIS	|| id:ebi-a-GCST90001526	Weighted median	24	-0.0173324151143577	0.0975131033267784	0.858923657294817	-0.208458097634843	0.173793267406128	0.982816927127128	0.811835051798628	1.18980956797515
409	ebi-a-GCST90001527	finn-b-AB1_LATE_SYPHILIS	Late syphilis || id:finn-b-AB1_LATE_SYPHILIS	|| id:ebi-a-GCST90001527	Inverse variance weighted	28	-0.108987818628312	0.0715336496609478	0.1276116333015	-0.24919377196377	0.0312181347071453	0.896741340971286	0.779428927277065	1.03171053121708
410	ebi-a-GCST90001527	finn-b-AB1_LATE_SYPHILIS	Late syphilis || id:finn-b-AB1_LATE_SYPHILIS	|| id:ebi-a-GCST90001527	MR Egger	28	-0.10047987162308	0.0893676600990944	0.271141306789153	-0.275640485417305	0.0746807421711446	0.904403316400401	0.759085784119829	1.07754008285699
411	ebi-a-GCST90001527	finn-b-AB1_LATE_SYPHILIS	Late syphilis || id:finn-b-AB1_LATE_SYPHILIS	|| id:ebi-a-GCST90001527	Weighted median	28	-0.158376639766063	0.108368483024543	0.143888140325027	-0.370778866494167	0.0540255869620418	0.853528248741249	0.690196550267592	1.05551160914504
412	ebi-a-GCST90001528	finn-b-AB1_LATE_SYPHILIS	Late syphilis || id:finn-b-AB1_LATE_SYPHILIS	|| id:ebi-a-GCST90001528	Inverse variance weighted	23	-0.0241402939386102	0.0659434258264029	0.714308497018103	-0.15338940855836	0.105108820681139	0.976148752397847	0.85779562380807	1.1108314852176
413	ebi-a-GCST90001528	finn-b-AB1_LATE_SYPHILIS	Late syphilis || id:finn-b-AB1_LATE_SYPHILIS	|| id:ebi-a-GCST90001528	MR Egger	23	0.0284880465366549	0.098434396574342	0.77510450509406	-0.164443370749055	0.221419463822365	1.02889771186993	0.848365797903727	1.24784674736653
414	ebi-a-GCST90001528	finn-b-AB1_LATE_SYPHILIS	Late syphilis || id:finn-b-AB1_LATE_SYPHILIS	|| id:ebi-a-GCST90001528	Weighted median	23	0.00884829084042667	0.0948726864125081	0.925693122701731	-0.177102174528089	0.194798756208943	1.00888755268045	0.837694189141776	1.21506643730732
415	ebi-a-GCST90001529	finn-b-AB1_LATE_SYPHILIS	Late syphilis || id:finn-b-AB1_LATE_SYPHILIS	|| id:ebi-a-GCST90001529	Inverse variance weighted	17	-0.174164543346632	0.1446876171901	0.228694706831565	-0.457752273039227	0.109423186345964	0.840158643769417	0.632704194682083	1.1156343716911
416	ebi-a-GCST90001529	finn-b-AB1_LATE_SYPHILIS	Late syphilis || id:finn-b-AB1_LATE_SYPHILIS	|| id:ebi-a-GCST90001529	MR Egger	17	-0.389996876963932	0.253698313291603	0.145056877609768	-0.887245571015474	0.10725181708761	0.677058988974506	0.411788434089415	1.11321454563156
417	ebi-a-GCST90001529	finn-b-AB1_LATE_SYPHILIS	Late syphilis || id:finn-b-AB1_LATE_SYPHILIS	|| id:ebi-a-GCST90001529	Weighted median	17	-0.302482282477585	0.213591527457701	0.156725231391003	-0.721121676294678	0.116157111339508	0.738981581065685	0.486206583584176	1.12317232137971
418	ebi-a-GCST90001530	finn-b-AB1_LATE_SYPHILIS	Late syphilis || id:finn-b-AB1_LATE_SYPHILIS	|| id:ebi-a-GCST90001530	Inverse variance weighted	19	-0.270798728102142	0.107968763190732	0.0121375077791944	-0.482417503955977	-0.0591799522483075	0.762770005122612	0.617289287238078	0.942537142217328
419	ebi-a-GCST90001530	finn-b-AB1_LATE_SYPHILIS	Late syphilis || id:finn-b-AB1_LATE_SYPHILIS	|| id:ebi-a-GCST90001530	MR Egger	19	-0.255291577623077	0.202698495882293	0.224880807252474	-0.652580629552371	0.141997474306217	0.774690582588056	0.520700306828248	1.15257373748501
420	ebi-a-GCST90001530	finn-b-AB1_LATE_SYPHILIS	Late syphilis || id:finn-b-AB1_LATE_SYPHILIS	|| id:ebi-a-GCST90001530	Weighted median	19	-0.277937847953615	0.156861924508072	0.0764172933576399	-0.585387219989435	0.0295115240822056	0.757343890524216	0.556890181046895	1.029951304647
421	ebi-a-GCST90001531	finn-b-AB1_LATE_SYPHILIS	Late syphilis || id:finn-b-AB1_LATE_SYPHILIS	|| id:ebi-a-GCST90001531	Inverse variance weighted	24	0.0432906026172945	0.0590126431861213	0.463203639991968	-0.0723741780275033	0.158955383262092	1.04424131001964	0.930182776729398	1.17228564195265
422	ebi-a-GCST90001531	finn-b-AB1_LATE_SYPHILIS	Late syphilis || id:finn-b-AB1_LATE_SYPHILIS	|| id:ebi-a-GCST90001531	MR Egger	24	0.132771218466725	0.0683163159240375	0.0648607803834859	-0.00112876074438847	0.266671197677839	1.14198870251586	0.998871876066396	1.30561108778997
423	ebi-a-GCST90001531	finn-b-AB1_LATE_SYPHILIS	Late syphilis || id:finn-b-AB1_LATE_SYPHILIS	|| id:ebi-a-GCST90001531	Weighted median	24	0.0436034714337898	0.0772655120156213	0.572527586479237	-0.107836932116828	0.195043874984408	1.04456807167654	0.897773982597578	1.21536430941008
424	ebi-a-GCST90001532	finn-b-AB1_LATE_SYPHILIS	Late syphilis || id:finn-b-AB1_LATE_SYPHILIS	|| id:ebi-a-GCST90001532	Inverse variance weighted	23	0.0355176034769055	0.069128476181715	0.607397973570508	-0.0999742098392559	0.171009416793067	1.03615588791377	0.904860754239339	1.18650192201218
425	ebi-a-GCST90001532	finn-b-AB1_LATE_SYPHILIS	Late syphilis || id:finn-b-AB1_LATE_SYPHILIS	|| id:ebi-a-GCST90001532	MR Egger	23	0.144704720836343	0.0742098017147	0.0646602285295219	-0.000746490524469345	0.290155932197154	1.15569826626302	0.999253788030265	1.33663589634838
426	ebi-a-GCST90001532	finn-b-AB1_LATE_SYPHILIS	Late syphilis || id:finn-b-AB1_LATE_SYPHILIS	|| id:ebi-a-GCST90001532	Weighted median	23	0.0424280540823013	0.0742444938748564	0.567685169106775	-0.103091153912417	0.18794726207702	1.04334098954837	0.902044744826175	1.20676987113487
427	ebi-a-GCST90001533	finn-b-AB1_LATE_SYPHILIS	Late syphilis || id:finn-b-AB1_LATE_SYPHILIS	|| id:ebi-a-GCST90001533	Inverse variance weighted	20	0.0269789275614833	0.121493794366759	0.824267075986135	-0.211148909397364	0.265106764520331	1.02734615384673	0.809653492890499	1.30357014339023
428	ebi-a-GCST90001533	finn-b-AB1_LATE_SYPHILIS	Late syphilis || id:finn-b-AB1_LATE_SYPHILIS	|| id:ebi-a-GCST90001533	MR Egger	20	0.0407909149315213	0.249716015708359	0.872063523937732	-0.448652475856862	0.530234305719904	1.04163429259816	0.638487950119942	1.69933042481482
429	ebi-a-GCST90001533	finn-b-AB1_LATE_SYPHILIS	Late syphilis || id:finn-b-AB1_LATE_SYPHILIS	|| id:ebi-a-GCST90001533	Weighted median	20	-0.0235546165640581	0.181138876509592	0.896537762829596	-0.378586814522858	0.331477581394742	0.976720628087303	0.684828515413502	1.39302491625256
430	ebi-a-GCST90001534	finn-b-AB1_LATE_SYPHILIS	Late syphilis || id:finn-b-AB1_LATE_SYPHILIS	|| id:ebi-a-GCST90001534	Inverse variance weighted	16	0.0259803629590534	0.0774916537150159	0.737423989521777	-0.125903278322378	0.177864004240485	1.0263207943721	0.881700122174336	1.19466284110631
431	ebi-a-GCST90001534	finn-b-AB1_LATE_SYPHILIS	Late syphilis || id:finn-b-AB1_LATE_SYPHILIS	|| id:ebi-a-GCST90001534	MR Egger	16	0.0527886404662055	0.0892711222674876	0.563726288659969	-0.12218275917807	0.227760040110481	1.05420680491168	0.884986614295813	1.2557839514967
432	ebi-a-GCST90001534	finn-b-AB1_LATE_SYPHILIS	Late syphilis || id:finn-b-AB1_LATE_SYPHILIS	|| id:ebi-a-GCST90001534	Weighted median	16	0.057629616337781	0.0984528509394156	0.558310762269491	-0.135337971503474	0.250597204179036	1.0593225672683	0.873420670502116	1.28479247105381
433	ebi-a-GCST90001535	finn-b-AB1_LATE_SYPHILIS	Late syphilis || id:finn-b-AB1_LATE_SYPHILIS	|| id:ebi-a-GCST90001535	Inverse variance weighted	29	-0.0607844779003027	0.120145568706333	0.612910288519442	-0.296269792564715	0.17470083676411	0.941026029828174	0.743586786769347	1.1908898928416
434	ebi-a-GCST90001535	finn-b-AB1_LATE_SYPHILIS	Late syphilis || id:finn-b-AB1_LATE_SYPHILIS	|| id:ebi-a-GCST90001535	MR Egger	29	-0.0107348367164131	0.176962935585747	0.95207559545614	-0.357582190464478	0.336112517031652	0.989322576020817	0.699365215428567	1.39949648314248
435	ebi-a-GCST90001535	finn-b-AB1_LATE_SYPHILIS	Late syphilis || id:finn-b-AB1_LATE_SYPHILIS	|| id:ebi-a-GCST90001535	Weighted median	29	-0.123414623160091	0.169615009158764	0.466848580021592	-0.455860041111268	0.209030794791087	0.883897102364122	0.63390255118687	1.23248295200089
436	ebi-a-GCST90001536	finn-b-AB1_LATE_SYPHILIS	Late syphilis || id:finn-b-AB1_LATE_SYPHILIS	|| id:ebi-a-GCST90001536	Inverse variance weighted	25	0.0129208526243303	0.047723591596373	0.786588311193274	-0.0806173869045608	0.106459092153221	1.01300468752428	0.922546602337345	1.11233242239065
437	ebi-a-GCST90001536	finn-b-AB1_LATE_SYPHILIS	Late syphilis || id:finn-b-AB1_LATE_SYPHILIS	|| id:ebi-a-GCST90001536	MR Egger	25	-0.00475191065528304	0.0552349768423847	0.932186467407292	-0.113012465266357	0.103508643955791	0.995259361809838	0.89313952682453	1.10905537994931
438	ebi-a-GCST90001536	finn-b-AB1_LATE_SYPHILIS	Late syphilis || id:finn-b-AB1_LATE_SYPHILIS	|| id:ebi-a-GCST90001536	Weighted median	25	-0.00787425850652153	0.0704704983008021	0.911030856160626	-0.145996435176094	0.130247918163051	0.992156662254409	0.864160783760173	1.13911075456648
439	ebi-a-GCST90001537	finn-b-AB1_LATE_SYPHILIS	Late syphilis || id:finn-b-AB1_LATE_SYPHILIS	|| id:ebi-a-GCST90001537	Inverse variance weighted	28	0.0551073553603712	0.125544873403431	0.66070103763691	-0.190960596510354	0.301175307231097	1.05665404606255	0.826165141299427	1.35144623907063
440	ebi-a-GCST90001537	finn-b-AB1_LATE_SYPHILIS	Late syphilis || id:finn-b-AB1_LATE_SYPHILIS	|| id:ebi-a-GCST90001537	MR Egger	28	-0.222173791605418	0.165777801975123	0.191778573988912	-0.547098283476659	0.102750700265823	0.800776184062219	0.578626386476295	1.10821509690609
441	ebi-a-GCST90001537	finn-b-AB1_LATE_SYPHILIS	Late syphilis || id:finn-b-AB1_LATE_SYPHILIS	|| id:ebi-a-GCST90001537	Weighted median	28	-0.160076955652094	0.183986691352527	0.384275055973456	-0.520690870703047	0.200536959398859	0.85207821420846	0.594109952991595	1.22205877796319
442	ebi-a-GCST90001538	finn-b-AB1_LATE_SYPHILIS	Late syphilis || id:finn-b-AB1_LATE_SYPHILIS	|| id:ebi-a-GCST90001538	Inverse variance weighted	31	0.00342904305911405	0.0483117742038129	0.943415759820752	-0.0912620343803593	0.0981201204985874	1.003434928953	0.912778500211214	1.10309528150579
443	ebi-a-GCST90001538	finn-b-AB1_LATE_SYPHILIS	Late syphilis || id:finn-b-AB1_LATE_SYPHILIS	|| id:ebi-a-GCST90001538	MR Egger	31	-0.0116124336677574	0.0535770077626209	0.829926303371079	-0.116623368882494	0.0933985015469796	0.988454730409236	0.889920301731025	1.09789916261929
444	ebi-a-GCST90001538	finn-b-AB1_LATE_SYPHILIS	Late syphilis || id:finn-b-AB1_LATE_SYPHILIS	|| id:ebi-a-GCST90001538	Weighted median	31	0.0016130098993784	0.0513354775282961	0.974933827085612	-0.0990045260560819	0.102230545854839	1.00161431149958	0.905738608590533	1.1076388038288
445	ebi-a-GCST90001539	finn-b-AB1_LATE_SYPHILIS	Late syphilis || id:finn-b-AB1_LATE_SYPHILIS	|| id:ebi-a-GCST90001539	Inverse variance weighted	23	0.238741238547589	0.143867547075233	0.0970248155793221	-0.0432391537198684	0.520721630815046	1.2696499576068	0.957682329386241	1.68324189074685
446	ebi-a-GCST90001539	finn-b-AB1_LATE_SYPHILIS	Late syphilis || id:finn-b-AB1_LATE_SYPHILIS	|| id:ebi-a-GCST90001539	MR Egger	23	0.246362198540789	0.231634794833047	0.299596671662076	-0.207641999331984	0.700366396413562	1.27936287299922	0.812497859427907	2.01449067442626
447	ebi-a-GCST90001539	finn-b-AB1_LATE_SYPHILIS	Late syphilis || id:finn-b-AB1_LATE_SYPHILIS	|| id:ebi-a-GCST90001539	Weighted median	23	0.375521159104389	0.224341777742706	0.0941542344903842	-0.0641887252713146	0.815231043480093	1.45574989426786	0.937827990986217	2.25969770046246
448	ebi-a-GCST90001540	finn-b-AB1_LATE_SYPHILIS	Late syphilis || id:finn-b-AB1_LATE_SYPHILIS	|| id:ebi-a-GCST90001540	Inverse variance weighted	25	0.271161410063996	0.165936596616777	0.102232266000029	-0.0540743193048872	0.596397139432879	1.31148674046	0.947361696622654	1.81556577232769
449	ebi-a-GCST90001540	finn-b-AB1_LATE_SYPHILIS	Late syphilis || id:finn-b-AB1_LATE_SYPHILIS	|| id:ebi-a-GCST90001540	MR Egger	25	0.334780192659192	0.326716084986621	0.316170190173822	-0.305583333914585	0.975143719232969	1.39763314143224	0.736693510717331	2.65154826208217
450	ebi-a-GCST90001540	finn-b-AB1_LATE_SYPHILIS	Late syphilis || id:finn-b-AB1_LATE_SYPHILIS	|| id:ebi-a-GCST90001540	Weighted median	25	0.556443147786993	0.235181524209428	0.0179806882640467	0.0954873603365132	1.01739893523747	1.74445667787317	1.10019491585254	2.76599087773295
451	ebi-a-GCST90001541	finn-b-AB1_LATE_SYPHILIS	Late syphilis || id:finn-b-AB1_LATE_SYPHILIS	|| id:ebi-a-GCST90001541	Inverse variance weighted	35	0.23965589514484	0.128136728257058	0.061440249965128	-0.0114920922389934	0.490803882528673	1.27081178257116	0.988573689621479	1.63362893801073
452	ebi-a-GCST90001541	finn-b-AB1_LATE_SYPHILIS	Late syphilis || id:finn-b-AB1_LATE_SYPHILIS	|| id:ebi-a-GCST90001541	MR Egger	35	0.1428500403158	0.209860316594538	0.500815513154186	-0.268476180209496	0.554176260841095	1.15355680168114	0.764543633862149	1.74050667060389
453	ebi-a-GCST90001541	finn-b-AB1_LATE_SYPHILIS	Late syphilis || id:finn-b-AB1_LATE_SYPHILIS	|| id:ebi-a-GCST90001541	Weighted median	35	0.184816979847159	0.220524347110348	0.40198594014212	-0.247410740489122	0.61704470018344	1.20299824705538	0.780819913304066	1.85344246190447
454	ebi-a-GCST90001542	finn-b-AB1_LATE_SYPHILIS	Late syphilis || id:finn-b-AB1_LATE_SYPHILIS	|| id:ebi-a-GCST90001542	Inverse variance weighted	23	0.0224479446225764	0.0741982110671172	0.762240262258399	-0.122980549068973	0.167876438314126	1.02270179565082	0.884280862479607	1.18279045403578
455	ebi-a-GCST90001542	finn-b-AB1_LATE_SYPHILIS	Late syphilis || id:finn-b-AB1_LATE_SYPHILIS	|| id:ebi-a-GCST90001542	MR Egger	23	0.112669973711144	0.0928259061233324	0.238307832183386	-0.069268802290587	0.294608749712876	1.11926248594384	0.933075833444316	1.34260096290012
456	ebi-a-GCST90001542	finn-b-AB1_LATE_SYPHILIS	Late syphilis || id:finn-b-AB1_LATE_SYPHILIS	|| id:ebi-a-GCST90001542	Weighted median	23	0.0586099855307661	0.098178715354197	0.550525792873838	-0.13382029656346	0.251040267624992	1.06036160371512	0.874747245566064	1.28536184175774
457	ebi-a-GCST90001543	finn-b-AB1_LATE_SYPHILIS	Late syphilis || id:finn-b-AB1_LATE_SYPHILIS	|| id:ebi-a-GCST90001543	Inverse variance weighted	28	-0.0711709657303587	0.105098435165021	0.498289296459204	-0.2771638986538	0.134821967193083	0.931302657677108	0.75793026318009	1.14433303739234
458	ebi-a-GCST90001543	finn-b-AB1_LATE_SYPHILIS	Late syphilis || id:finn-b-AB1_LATE_SYPHILIS	|| id:ebi-a-GCST90001543	MR Egger	28	0.0430278907994875	0.137596865892411	0.756995625495584	-0.226661966349638	0.312717747948613	1.04396701151916	0.797190213867131	1.36713559973767
459	ebi-a-GCST90001543	finn-b-AB1_LATE_SYPHILIS	Late syphilis || id:finn-b-AB1_LATE_SYPHILIS	|| id:ebi-a-GCST90001543	Weighted median	28	-0.0376337033362583	0.144428584493852	0.794424409780498	-0.320713728944209	0.245446322271692	0.963065644022636	0.725630948397557	1.27819167132406
460	ebi-a-GCST90001544	finn-b-AB1_LATE_SYPHILIS	Late syphilis || id:finn-b-AB1_LATE_SYPHILIS	|| id:ebi-a-GCST90001544	Inverse variance weighted	20	-0.146610647670185	0.130182888043386	0.260085167181755	-0.401769108235222	0.108547812894851	0.863630168381862	0.669135225668713	1.11465820229969
461	ebi-a-GCST90001544	finn-b-AB1_LATE_SYPHILIS	Late syphilis || id:finn-b-AB1_LATE_SYPHILIS	|| id:ebi-a-GCST90001544	MR Egger	20	-0.0125092618850135	0.202489175259275	0.951420877663469	-0.409388045393192	0.384369521623165	0.98756865370421	0.664056498254225	1.46868805341585
462	ebi-a-GCST90001544	finn-b-AB1_LATE_SYPHILIS	Late syphilis || id:finn-b-AB1_LATE_SYPHILIS	|| id:ebi-a-GCST90001544	Weighted median	20	-0.160434695900098	0.187507767670197	0.392210070054962	-0.527949920533683	0.207080528733487	0.851773446053958	0.589812894388229	1.23008162470772
463	ebi-a-GCST90001545	finn-b-AB1_LATE_SYPHILIS	Late syphilis || id:finn-b-AB1_LATE_SYPHILIS	|| id:ebi-a-GCST90001545	Inverse variance weighted	12	0.260114669655848	0.297734532965319	0.382310909893967	-0.323445014956177	0.843674354267872	1.29707881371955	0.723651746851487	2.3248937853326
464	ebi-a-GCST90001545	finn-b-AB1_LATE_SYPHILIS	Late syphilis || id:finn-b-AB1_LATE_SYPHILIS	|| id:ebi-a-GCST90001545	MR Egger	12	-0.439483751851442	0.526081192521761	0.423007482382015	-1.47060288919409	0.591635385491209	0.644368989529666	0.229786907373989	1.80694104556491
465	ebi-a-GCST90001545	finn-b-AB1_LATE_SYPHILIS	Late syphilis || id:finn-b-AB1_LATE_SYPHILIS	|| id:ebi-a-GCST90001545	Weighted median	12	0.11961265522499	0.309022175049132	0.698705723338706	-0.486070807871309	0.725296118321289	1.1270602061367	0.61503825622197	2.06534259520672
466	ebi-a-GCST90001546	finn-b-AB1_LATE_SYPHILIS	Late syphilis || id:finn-b-AB1_LATE_SYPHILIS	|| id:ebi-a-GCST90001546	Inverse variance weighted	22	-0.445585040493228	0.202550085089419	0.0278157046100909	-0.84258320726849	-0.0485868737179667	0.640449477528637	0.430596764821079	0.95257458201559
467	ebi-a-GCST90001546	finn-b-AB1_LATE_SYPHILIS	Late syphilis || id:finn-b-AB1_LATE_SYPHILIS	|| id:ebi-a-GCST90001546	MR Egger	22	-0.36080387331436	0.443054987384958	0.425032587453504	-1.22919164858888	0.507583901960158	0.697115708053563	0.292528948320887	1.66127254483525
468	ebi-a-GCST90001546	finn-b-AB1_LATE_SYPHILIS	Late syphilis || id:finn-b-AB1_LATE_SYPHILIS	|| id:ebi-a-GCST90001546	Weighted median	22	-0.478263371536578	0.263775741026835	0.0698096322526849	-0.995263823949174	0.0387370808760188	0.61985892228516	0.36962591551063	1.03949714404014
469	ebi-a-GCST90001547	finn-b-AB1_LATE_SYPHILIS	Late syphilis || id:finn-b-AB1_LATE_SYPHILIS	|| id:ebi-a-GCST90001547	Inverse variance weighted	26	-0.0757383902708303	0.0976060375908037	0.437772547506214	-0.267046223948806	0.115569443407145	0.927058702414425	0.765637679850493	1.12251246293174
470	ebi-a-GCST90001547	finn-b-AB1_LATE_SYPHILIS	Late syphilis || id:finn-b-AB1_LATE_SYPHILIS	|| id:ebi-a-GCST90001547	MR Egger	26	-0.0336784957088492	0.118712430702125	0.77907474157563	-0.266354859885014	0.198997868467315	0.966882311484142	0.766167197251786	1.2201793650449
471	ebi-a-GCST90001547	finn-b-AB1_LATE_SYPHILIS	Late syphilis || id:finn-b-AB1_LATE_SYPHILIS	|| id:ebi-a-GCST90001547	Weighted median	26	-0.0598221669036055	0.133062299750058	0.653013213290565	-0.32062427441372	0.200979940606509	0.941932025379681	0.725695862276732	1.22260024695791
472	ebi-a-GCST90001548	finn-b-AB1_LATE_SYPHILIS	Late syphilis || id:finn-b-AB1_LATE_SYPHILIS	|| id:ebi-a-GCST90001548	Inverse variance weighted	25	0.00133434414286148	0.178841416734109	0.994047001347878	-0.349194832655993	0.351863520941716	1.0013352347761	0.705255710040274	1.42171447622431
473	ebi-a-GCST90001548	finn-b-AB1_LATE_SYPHILIS	Late syphilis || id:finn-b-AB1_LATE_SYPHILIS	|| id:ebi-a-GCST90001548	MR Egger	25	0.243677233311282	0.311217715406985	0.441626910655961	-0.366309488886408	0.853663955508972	1.2759324355328	0.693288203009681	2.34823493747222
474	ebi-a-GCST90001548	finn-b-AB1_LATE_SYPHILIS	Late syphilis || id:finn-b-AB1_LATE_SYPHILIS	|| id:ebi-a-GCST90001548	Weighted median	25	-0.0103771050122208	0.269478167261091	0.969282535540013	-0.53855431284396	0.517800102819518	0.989676551382262	0.583591333306452	1.67833142895828
475	ebi-a-GCST90001549	finn-b-AB1_LATE_SYPHILIS	Late syphilis || id:finn-b-AB1_LATE_SYPHILIS	|| id:ebi-a-GCST90001549	Inverse variance weighted	31	0.0556463590968837	0.177558396064662	0.753978676212017	-0.292368097189855	0.403660815383622	1.05722374006139	0.74649370315949	1.49729600104957
476	ebi-a-GCST90001549	finn-b-AB1_LATE_SYPHILIS	Late syphilis || id:finn-b-AB1_LATE_SYPHILIS	|| id:ebi-a-GCST90001549	MR Egger	31	0.466610362719815	0.370324544375044	0.2177135318714	-0.259225744255271	1.1924464696949	1.59457997455461	0.771648808094917	3.29513279691067
477	ebi-a-GCST90001549	finn-b-AB1_LATE_SYPHILIS	Late syphilis || id:finn-b-AB1_LATE_SYPHILIS	|| id:ebi-a-GCST90001549	Weighted median	31	-0.0287021958242475	0.230900305421844	0.901073331301316	-0.481266794451062	0.423862402802567	0.971705799426559	0.618000016731352	1.52785135125597
478	ebi-a-GCST90001550	finn-b-AB1_LATE_SYPHILIS	Late syphilis || id:finn-b-AB1_LATE_SYPHILIS	|| id:ebi-a-GCST90001550	Inverse variance weighted	22	-0.164010254878281	0.211821619599432	0.438762405651912	-0.579180629293168	0.251160119536606	0.848733318178708	0.560357318886135	1.28551590406373
479	ebi-a-GCST90001550	finn-b-AB1_LATE_SYPHILIS	Late syphilis || id:finn-b-AB1_LATE_SYPHILIS	|| id:ebi-a-GCST90001550	MR Egger	22	0.0494371309429146	0.422728017844118	0.908067808971103	-0.779109784031557	0.877984045917386	1.05067953490671	0.458814273350252	2.40604433905449
480	ebi-a-GCST90001550	finn-b-AB1_LATE_SYPHILIS	Late syphilis || id:finn-b-AB1_LATE_SYPHILIS	|| id:ebi-a-GCST90001550	Weighted median	22	-0.389656015922788	0.253350339137825	0.124045531990165	-0.886222680632925	0.106910648787348	0.677289811343345	0.412209864019856	1.11283481689659
481	ebi-a-GCST90001551	finn-b-AB1_LATE_SYPHILIS	Late syphilis || id:finn-b-AB1_LATE_SYPHILIS	|| id:ebi-a-GCST90001551	Inverse variance weighted	29	0.0384953041032938	0.0300209658125037	0.199744206931579	-0.0203457888892134	0.097336397095801	1.03924584815537	0.979859790090706	1.10223109860258
482	ebi-a-GCST90001551	finn-b-AB1_LATE_SYPHILIS	Late syphilis || id:finn-b-AB1_LATE_SYPHILIS	|| id:ebi-a-GCST90001551	MR Egger	29	0.0349450372519106	0.0312640201632411	0.273525459028694	-0.0263324422680419	0.0962225167718631	1.03556278985868	0.974011233276476	1.10100402860085
483	ebi-a-GCST90001551	finn-b-AB1_LATE_SYPHILIS	Late syphilis || id:finn-b-AB1_LATE_SYPHILIS	|| id:ebi-a-GCST90001551	Weighted median	29	0.0305471508517165	0.0325725328237863	0.348337266422804	-0.0332950134829047	0.0943893151863377	1.03101850230324	0.967253164768453	1.09898751517249
484	ebi-a-GCST90001552	finn-b-AB1_LATE_SYPHILIS	Late syphilis || id:finn-b-AB1_LATE_SYPHILIS	|| id:ebi-a-GCST90001552	Inverse variance weighted	38	0.0343025935892234	0.0246395429977543	0.163868946615663	-0.0139909106863749	0.0825960978648218	1.03489771276717	0.98610650725344	1.08610304060742
485	ebi-a-GCST90001552	finn-b-AB1_LATE_SYPHILIS	Late syphilis || id:finn-b-AB1_LATE_SYPHILIS	|| id:ebi-a-GCST90001552	MR Egger	38	0.0429622358086907	0.0258720667968482	0.105487669097326	-0.00774701511313168	0.0936714867305131	1.04389847212462	0.992282915667175	1.09819891373564
486	ebi-a-GCST90001552	finn-b-AB1_LATE_SYPHILIS	Late syphilis || id:finn-b-AB1_LATE_SYPHILIS	|| id:ebi-a-GCST90001552	Weighted median	38	0.0299846195174401	0.0298427391425741	0.315015189855747	-0.0285071492020052	0.0884763882368854	1.03043868518741	0.971895345845144	1.09250845625506
487	ebi-a-GCST90001553	finn-b-AB1_LATE_SYPHILIS	Late syphilis || id:finn-b-AB1_LATE_SYPHILIS	|| id:ebi-a-GCST90001553	Inverse variance weighted	28	0.0412000805639457	0.0270828830154425	0.128194845192453	-0.0118823701463216	0.094282531274213	1.04206058075753	0.988187946429073	1.09887016725179
488	ebi-a-GCST90001553	finn-b-AB1_LATE_SYPHILIS	Late syphilis || id:finn-b-AB1_LATE_SYPHILIS	|| id:ebi-a-GCST90001553	MR Egger	28	0.0369488100445853	0.0279007395728036	0.196929359604854	-0.0177366395181099	0.0916342596072804	1.03763990273825	0.982419728824794	1.09596391049947
489	ebi-a-GCST90001553	finn-b-AB1_LATE_SYPHILIS	Late syphilis || id:finn-b-AB1_LATE_SYPHILIS	|| id:ebi-a-GCST90001553	Weighted median	28	0.0302970371406787	0.0291468253661986	0.298589607149822	-0.0268307405770705	0.087424814858428	1.03076066268543	0.973526006029958	1.09136020728656
490	ebi-a-GCST90001554	finn-b-AB1_LATE_SYPHILIS	Late syphilis || id:finn-b-AB1_LATE_SYPHILIS	|| id:ebi-a-GCST90001554	Inverse variance weighted	24	0.00576650217321392	0.0917404623054557	0.949880619738455	-0.174044803945479	0.185577808291907	1.00578316045148	0.840259249885433	1.20391387061278
491	ebi-a-GCST90001554	finn-b-AB1_LATE_SYPHILIS	Late syphilis || id:finn-b-AB1_LATE_SYPHILIS	|| id:ebi-a-GCST90001554	MR Egger	24	0.0515354458955619	0.110026626015341	0.644112813863872	-0.164116741094507	0.26718763288563	1.05288650613585	0.848642944590927	1.30628552546008
492	ebi-a-GCST90001554	finn-b-AB1_LATE_SYPHILIS	Late syphilis || id:finn-b-AB1_LATE_SYPHILIS	|| id:ebi-a-GCST90001554	Weighted median	24	0.0635006317914103	0.104179553728868	0.542172758895794	-0.140691293517172	0.267692557099992	1.06556015901301	0.868757461366097	1.30694526719853
493	ebi-a-GCST90001555	finn-b-AB1_LATE_SYPHILIS	Late syphilis || id:finn-b-AB1_LATE_SYPHILIS	|| id:ebi-a-GCST90001555	Inverse variance weighted	23	-0.00751479578636298	0.0629331080920305	0.904951126379401	-0.130863687646743	0.115834096074017	0.992513369694719	0.877337358160377	1.12280957816308
494	ebi-a-GCST90001555	finn-b-AB1_LATE_SYPHILIS	Late syphilis || id:finn-b-AB1_LATE_SYPHILIS	|| id:ebi-a-GCST90001555	MR Egger	23	-0.0196793171888242	0.0720543038678502	0.787430522642765	-0.16090575276981	0.121547118392162	0.980513056578784	0.851372306807872	1.12924257276603
495	ebi-a-GCST90001555	finn-b-AB1_LATE_SYPHILIS	Late syphilis || id:finn-b-AB1_LATE_SYPHILIS	|| id:ebi-a-GCST90001555	Weighted median	23	0.0586426718030859	0.0936992994785801	0.53140657532407	-0.125007955174931	0.242293298781103	1.0603962635497	0.882489882195283	1.27416784989423
496	ebi-a-GCST90001556	finn-b-AB1_LATE_SYPHILIS	Late syphilis || id:finn-b-AB1_LATE_SYPHILIS	|| id:ebi-a-GCST90001556	Inverse variance weighted	14	-0.0220582951247649	0.104961933785631	0.833546551829912	-0.227783685344601	0.183667095095071	0.978183210076813	0.796296491807853	1.20161573273271
497	ebi-a-GCST90001556	finn-b-AB1_LATE_SYPHILIS	Late syphilis || id:finn-b-AB1_LATE_SYPHILIS	|| id:ebi-a-GCST90001556	MR Egger	14	-0.0544904282337508	0.130132730374032	0.682810823140992	-0.309550579766854	0.200569723299353	0.946967572966699	0.733776656207728	1.22209881803132
498	ebi-a-GCST90001556	finn-b-AB1_LATE_SYPHILIS	Late syphilis || id:finn-b-AB1_LATE_SYPHILIS	|| id:ebi-a-GCST90001556	Weighted median	14	0.0233798401319082	0.151767890747236	0.877570329640588	-0.274085225732674	0.32084490599649	1.02365529107162	0.760267278163922	1.37829179952289
499	ebi-a-GCST90001557	finn-b-AB1_LATE_SYPHILIS	Late syphilis || id:finn-b-AB1_LATE_SYPHILIS	|| id:ebi-a-GCST90001557	Inverse variance weighted	19	-0.21159621949633	0.169264465139626	0.211265799971776	-0.543354571169998	0.120162132177338	0.809291407694686	0.580796657099962	1.12767966991883
500	ebi-a-GCST90001557	finn-b-AB1_LATE_SYPHILIS	Late syphilis || id:finn-b-AB1_LATE_SYPHILIS	|| id:ebi-a-GCST90001557	MR Egger	19	0.00382298141002926	0.291464560996713	0.989687587172673	-0.567447558143529	0.575093520963587	1.00383029832463	0.566970753256178	1.77729673364512
501	ebi-a-GCST90001557	finn-b-AB1_LATE_SYPHILIS	Late syphilis || id:finn-b-AB1_LATE_SYPHILIS	|| id:ebi-a-GCST90001557	Weighted median	19	-0.184297815947715	0.249908875594892	0.460842619313173	-0.674119212113704	0.305523580218274	0.831688076967153	0.50960507697159	1.35733549100391
502	ebi-a-GCST90001558	finn-b-AB1_LATE_SYPHILIS	Late syphilis || id:finn-b-AB1_LATE_SYPHILIS	|| id:ebi-a-GCST90001558	Inverse variance weighted	24	0.00596365973587481	0.117138270852468	0.959396214103744	-0.223627351134962	0.235554670606712	1.00598147775719	0.799613053753208	1.26561057106365
503	ebi-a-GCST90001558	finn-b-AB1_LATE_SYPHILIS	Late syphilis || id:finn-b-AB1_LATE_SYPHILIS	|| id:ebi-a-GCST90001558	MR Egger	24	0.0297716014478553	0.180650062016538	0.870604236008225	-0.32430252010456	0.38384572300027	1.03021920650516	0.723031477732915	1.46791895807913
504	ebi-a-GCST90001558	finn-b-AB1_LATE_SYPHILIS	Late syphilis || id:finn-b-AB1_LATE_SYPHILIS	|| id:ebi-a-GCST90001558	Weighted median	24	0.0298146622928936	0.16309146061001	0.854947523537054	-0.289844600502726	0.349473925088513	1.03026356956991	0.748379856396173	1.41832120909069
505	ebi-a-GCST90001559	finn-b-AB1_LATE_SYPHILIS	Late syphilis || id:finn-b-AB1_LATE_SYPHILIS	|| id:ebi-a-GCST90001559	Inverse variance weighted	18	-0.127216609280023	0.160794055056359	0.4288405253379	-0.442372957190487	0.187939738630442	0.880542918170779	0.642509962054043	1.20676079210036
506	ebi-a-GCST90001559	finn-b-AB1_LATE_SYPHILIS	Late syphilis || id:finn-b-AB1_LATE_SYPHILIS	|| id:ebi-a-GCST90001559	MR Egger	18	-0.160039889570098	0.243648775252325	0.520616234677752	-0.637591489064654	0.317511709924458	0.852109797994755	0.528563944232956	1.37370533075682
507	ebi-a-GCST90001559	finn-b-AB1_LATE_SYPHILIS	Late syphilis || id:finn-b-AB1_LATE_SYPHILIS	|| id:ebi-a-GCST90001559	Weighted median	18	-0.103582434550053	0.191484149060977	0.588545343242425	-0.478891366709568	0.271726497609462	0.901601696548193	0.619469776077789	1.31222805471707
508	ebi-a-GCST90001560	finn-b-AB1_LATE_SYPHILIS	Late syphilis || id:finn-b-AB1_LATE_SYPHILIS	|| id:ebi-a-GCST90001560	Inverse variance weighted	28	0.0301784954827803	0.0311599598006899	0.332793526872002	-0.030895025726572	0.0912520166921325	1.03063848184948	0.969577348411718	1.09554506611468
509	ebi-a-GCST90001560	finn-b-AB1_LATE_SYPHILIS	Late syphilis || id:finn-b-AB1_LATE_SYPHILIS	|| id:ebi-a-GCST90001560	MR Egger	28	0.0104147094390499	0.0325345599045919	0.751441663368558	-0.0533530279739503	0.0741824468520501	1.01046913129057	0.948045266898711	1.07700328343099
510	ebi-a-GCST90001560	finn-b-AB1_LATE_SYPHILIS	Late syphilis || id:finn-b-AB1_LATE_SYPHILIS	|| id:ebi-a-GCST90001560	Weighted median	28	0.0304339734114825	0.0407727276025222	0.455407904701529	-0.049480572689461	0.110348519512426	1.03090182087129	0.951723647387709	1.11666718295043
511	ebi-a-GCST90001561	finn-b-AB1_LATE_SYPHILIS	Late syphilis || id:finn-b-AB1_LATE_SYPHILIS	|| id:ebi-a-GCST90001561	Inverse variance weighted	26	-0.00282103548246729	0.0471309015744706	0.952270860681159	-0.0951976025684297	0.0895555316034952	0.99718293989902	0.909193257793591	1.09368806587807
512	ebi-a-GCST90001561	finn-b-AB1_LATE_SYPHILIS	Late syphilis || id:finn-b-AB1_LATE_SYPHILIS	|| id:ebi-a-GCST90001561	MR Egger	26	-0.00192665412704668	0.0514769720960038	0.970453732646103	-0.102821519435214	0.0989682111811207	0.998075200679634	0.902287999982875	1.10403120315309
513	ebi-a-GCST90001561	finn-b-AB1_LATE_SYPHILIS	Late syphilis || id:finn-b-AB1_LATE_SYPHILIS	|| id:ebi-a-GCST90001561	Weighted median	26	-0.0120135139044896	0.0631158118130101	0.849042086821901	-0.135720505057989	0.11169347724901	0.988058360245397	0.873086621684956	1.11817006354622
514	ebi-a-GCST90001562	finn-b-AB1_LATE_SYPHILIS	Late syphilis || id:finn-b-AB1_LATE_SYPHILIS	|| id:ebi-a-GCST90001562	Inverse variance weighted	35	0.010881707976302	0.0221814177356301	0.623725191213744	-0.0325938707855329	0.0543572867381369	1.01094112909939	0.967931585068367	1.05586178018208
515	ebi-a-GCST90001562	finn-b-AB1_LATE_SYPHILIS	Late syphilis || id:finn-b-AB1_LATE_SYPHILIS	|| id:ebi-a-GCST90001562	MR Egger	35	0.00826411695562335	0.0238960635157417	0.731661161951488	-0.0385721675352304	0.0551004014464771	1.008298359032	0.962162265355031	1.05664669820685
516	ebi-a-GCST90001562	finn-b-AB1_LATE_SYPHILIS	Late syphilis || id:finn-b-AB1_LATE_SYPHILIS	|| id:ebi-a-GCST90001562	Weighted median	35	0.0062749634225412	0.0271738744498757	0.817377743795916	-0.0469858304992152	0.0595357573442976	1.00629469224982	0.954100916628279	1.06134371113353
517	ebi-a-GCST90001563	finn-b-AB1_LATE_SYPHILIS	Late syphilis || id:finn-b-AB1_LATE_SYPHILIS	|| id:ebi-a-GCST90001563	Inverse variance weighted	4	-0.100904331900056	0.144097181842977	0.48376997648989	-0.383334808312291	0.18152614451218	0.904019514578301	0.681584660870074	1.19904588476966
518	ebi-a-GCST90001563	finn-b-AB1_LATE_SYPHILIS	Late syphilis || id:finn-b-AB1_LATE_SYPHILIS	|| id:ebi-a-GCST90001563	MR Egger	4	-0.133689179731577	0.222403824960407	0.608821156181846	-0.569600676653976	0.302222317190821	0.874861947173092	0.565751311305081	1.35286195774942
519	ebi-a-GCST90001563	finn-b-AB1_LATE_SYPHILIS	Late syphilis || id:finn-b-AB1_LATE_SYPHILIS	|| id:ebi-a-GCST90001563	Weighted median	4	-0.0985724411075157	0.164333567090196	0.548618574129332	-0.4206662326043	0.223521350389269	0.906130049172342	0.656609219589099	1.25047233806265
520	ebi-a-GCST90001564	finn-b-AB1_LATE_SYPHILIS	Late syphilis || id:finn-b-AB1_LATE_SYPHILIS	|| id:ebi-a-GCST90001564	Inverse variance weighted	16	-0.176698123176587	0.161609904165567	0.274234904141955	-0.493453535341098	0.140057288987924	0.838032729000182	0.610514316447976	1.15033969876665
521	ebi-a-GCST90001564	finn-b-AB1_LATE_SYPHILIS	Late syphilis || id:finn-b-AB1_LATE_SYPHILIS	|| id:ebi-a-GCST90001564	MR Egger	16	-0.0645542186170188	0.229821095037416	0.782903987634325	-0.515003564890354	0.385895127656316	0.937485283728522	0.597498464597928	1.47093040280692
522	ebi-a-GCST90001564	finn-b-AB1_LATE_SYPHILIS	Late syphilis || id:finn-b-AB1_LATE_SYPHILIS	|| id:ebi-a-GCST90001564	Weighted median	16	-0.151908362317055	0.223941171353207	0.497555836224539	-0.590833058169341	0.287016333535231	0.85906700004362	0.553865690155733	1.33244597685125
523	ebi-a-GCST90001565	finn-b-AB1_LATE_SYPHILIS	Late syphilis || id:finn-b-AB1_LATE_SYPHILIS	|| id:ebi-a-GCST90001565	Inverse variance weighted	14	-0.120667904746166	0.188081885925432	0.521151694551329	-0.489308401160013	0.247972591667679	0.886328256130129	0.613050232434107	1.28142480999567
524	ebi-a-GCST90001565	finn-b-AB1_LATE_SYPHILIS	Late syphilis || id:finn-b-AB1_LATE_SYPHILIS	|| id:ebi-a-GCST90001565	MR Egger	14	0.200702324379851	0.204079516367478	0.344798792224774	-0.199293527700405	0.600698176460107	1.22226088039965	0.819309368039513	1.82339140504407
525	ebi-a-GCST90001565	finn-b-AB1_LATE_SYPHILIS	Late syphilis || id:finn-b-AB1_LATE_SYPHILIS	|| id:ebi-a-GCST90001565	Weighted median	14	0.102161774606675	0.218419369020784	0.63997610258898	-0.325940188674061	0.530263737887412	1.10756263274497	0.721848360848162	1.69938044052857
526	ebi-a-GCST90001566	finn-b-AB1_LATE_SYPHILIS	Late syphilis || id:finn-b-AB1_LATE_SYPHILIS	|| id:ebi-a-GCST90001566	Inverse variance weighted	18	0.00421047990455635	0.251853128858965	0.98666158947335	-0.489421652659014	0.497842612468127	1.00421935642884	0.612980807507633	1.64516817406848
527	ebi-a-GCST90001566	finn-b-AB1_LATE_SYPHILIS	Late syphilis || id:finn-b-AB1_LATE_SYPHILIS	|| id:ebi-a-GCST90001566	MR Egger	18	0.302105414991461	0.410795902996955	0.472730268861014	-0.503054554882571	1.10726538486549	1.35270381445496	0.604680805203949	3.0260719273598
528	ebi-a-GCST90001566	finn-b-AB1_LATE_SYPHILIS	Late syphilis || id:finn-b-AB1_LATE_SYPHILIS	|| id:ebi-a-GCST90001566	Weighted median	18	-0.26219266746108	0.290289971958848	0.366414703994271	-0.831161012500423	0.306775677578263	0.769362778253861	0.435543321421937	1.35903607161289
529	ebi-a-GCST90001567	finn-b-AB1_LATE_SYPHILIS	Late syphilis || id:finn-b-AB1_LATE_SYPHILIS	|| id:ebi-a-GCST90001567	Inverse variance weighted	21	0.205528461632502	0.162370355206594	0.205584549520049	-0.112717434572422	0.523774357837427	1.22817393629965	0.893403069273554	1.6883882199244
530	ebi-a-GCST90001567	finn-b-AB1_LATE_SYPHILIS	Late syphilis || id:finn-b-AB1_LATE_SYPHILIS	|| id:ebi-a-GCST90001567	MR Egger	21	0.23873278195863	0.221907779073726	0.295479701739743	-0.196206465025873	0.673672028943132	1.26963922074438	0.82184253541997	1.96142652804977
531	ebi-a-GCST90001567	finn-b-AB1_LATE_SYPHILIS	Late syphilis || id:finn-b-AB1_LATE_SYPHILIS	|| id:ebi-a-GCST90001567	Weighted median	21	0.253943371967946	0.239272408820199	0.288546817826085	-0.215030549319644	0.722917293255536	1.28909880307253	0.806516801261418	2.06043534553025
532	ebi-a-GCST90001568	finn-b-AB1_LATE_SYPHILIS	Late syphilis || id:finn-b-AB1_LATE_SYPHILIS	|| id:ebi-a-GCST90001568	Inverse variance weighted	21	0.0162798788103501	0.182742178490025	0.929013089082994	-0.341894791030098	0.374454548650799	1.01641311809521	0.7104229436436	1.45419800399114
533	ebi-a-GCST90001568	finn-b-AB1_LATE_SYPHILIS	Late syphilis || id:finn-b-AB1_LATE_SYPHILIS	|| id:ebi-a-GCST90001568	MR Egger	21	0.190102635183929	0.269116258502121	0.488514699079046	-0.337365231480229	0.717570501848087	1.20937371558145	0.713648145530168	2.04944802715451
534	ebi-a-GCST90001568	finn-b-AB1_LATE_SYPHILIS	Late syphilis || id:finn-b-AB1_LATE_SYPHILIS	|| id:ebi-a-GCST90001568	Weighted median	21	-0.0409397979811531	0.232195328155012	0.86004553543191	-0.496042641164976	0.41416304520267	0.959886915338551	0.608935674792716	1.51310381109105
535	ebi-a-GCST90001569	finn-b-AB1_LATE_SYPHILIS	Late syphilis || id:finn-b-AB1_LATE_SYPHILIS	|| id:ebi-a-GCST90001569	Inverse variance weighted	21	-0.106851764519519	0.185638283395086	0.564891522483666	-0.470702799973887	0.256999270934849	0.898658876247647	0.624563171021718	1.29304418404556
536	ebi-a-GCST90001569	finn-b-AB1_LATE_SYPHILIS	Late syphilis || id:finn-b-AB1_LATE_SYPHILIS	|| id:ebi-a-GCST90001569	MR Egger	21	-0.386914454379918	0.346280148819728	0.277777071810785	-1.06562354606659	0.291794637306749	0.679149190680328	0.344512968072177	1.33882804407267
537	ebi-a-GCST90001569	finn-b-AB1_LATE_SYPHILIS	Late syphilis || id:finn-b-AB1_LATE_SYPHILIS	|| id:ebi-a-GCST90001569	Weighted median	21	-0.164207214202283	0.270951300375483	0.544488466022884	-0.695271762938229	0.366857334533663	0.848566168699467	0.498938836474683	1.44319201076629
538	ebi-a-GCST90001570	finn-b-AB1_LATE_SYPHILIS	Late syphilis || id:finn-b-AB1_LATE_SYPHILIS	|| id:ebi-a-GCST90001570	Inverse variance weighted	29	0.0201413856677049	0.0382019763425997	0.598031012001591	-0.0547344879637904	0.0950172592992002	1.02034559207175	0.946736484517324	1.09967783463109
539	ebi-a-GCST90001570	finn-b-AB1_LATE_SYPHILIS	Late syphilis || id:finn-b-AB1_LATE_SYPHILIS	|| id:ebi-a-GCST90001570	MR Egger	29	0.00870652757538133	0.0406460661311494	0.831997901560527	-0.0709597620416715	0.0883728171924341	1.00874453962416	0.931499373006464	1.09239530987262
540	ebi-a-GCST90001570	finn-b-AB1_LATE_SYPHILIS	Late syphilis || id:finn-b-AB1_LATE_SYPHILIS	|| id:ebi-a-GCST90001570	Weighted median	29	0.0327856144161572	0.0440174302667534	0.456372960444374	-0.0534885489066793	0.119059777738994	1.03332898465542	0.947916795625341	1.12643725214785
541	ebi-a-GCST90001571	finn-b-AB1_LATE_SYPHILIS	Late syphilis || id:finn-b-AB1_LATE_SYPHILIS	|| id:ebi-a-GCST90001571	Inverse variance weighted	25	-0.0535572834076987	0.144108668643852	0.710157090779029	-0.336010273949649	0.228895707134252	0.947851643276519	0.714615763851965	1.25721091404318
542	ebi-a-GCST90001571	finn-b-AB1_LATE_SYPHILIS	Late syphilis || id:finn-b-AB1_LATE_SYPHILIS	|| id:ebi-a-GCST90001571	MR Egger	25	0.171565556907277	0.234004168973615	0.470860214030871	-0.287082614281008	0.630213728095562	1.18716196684829	0.750449728411298	1.87801192028506
543	ebi-a-GCST90001571	finn-b-AB1_LATE_SYPHILIS	Late syphilis || id:finn-b-AB1_LATE_SYPHILIS	|| id:ebi-a-GCST90001571	Weighted median	25	-0.186256838718833	0.217104936545502	0.390941290482621	-0.611782514348017	0.239268836910351	0.830060375958139	0.542383201051653	1.2703199995867
544	ebi-a-GCST90001572	finn-b-AB1_LATE_SYPHILIS	Late syphilis || id:finn-b-AB1_LATE_SYPHILIS	|| id:ebi-a-GCST90001572	Inverse variance weighted	22	-0.0262765596096795	0.0396717629630514	0.507747466084803	-0.10403321501726	0.0514800957979014	0.974065665134351	0.901195363704523	1.05282823037771
545	ebi-a-GCST90001572	finn-b-AB1_LATE_SYPHILIS	Late syphilis || id:finn-b-AB1_LATE_SYPHILIS	|| id:ebi-a-GCST90001572	MR Egger	22	-0.0437473700094185	0.041517846621611	0.304584315760972	-0.125122349387776	0.0376276093689391	0.957195743282197	0.882388936233793	1.03834449111316
546	ebi-a-GCST90001572	finn-b-AB1_LATE_SYPHILIS	Late syphilis || id:finn-b-AB1_LATE_SYPHILIS	|| id:ebi-a-GCST90001572	Weighted median	22	-0.0326311339695665	0.0457497335637666	0.475689225340327	-0.122300611754549	0.0570383438154159	0.967895517527581	0.884882322488818	1.05869640407674
547	ebi-a-GCST90001573	finn-b-AB1_LATE_SYPHILIS	Late syphilis || id:finn-b-AB1_LATE_SYPHILIS	|| id:ebi-a-GCST90001573	Inverse variance weighted	26	-0.0332485277015808	0.0399337053119399	0.405074248931344	-0.111518590112983	0.0450215347098214	0.967298129332654	0.894474762861803	1.04605038605769
548	ebi-a-GCST90001573	finn-b-AB1_LATE_SYPHILIS	Late syphilis || id:finn-b-AB1_LATE_SYPHILIS	|| id:ebi-a-GCST90001573	MR Egger	26	-0.0464123116442224	0.0421986632016145	0.28230660205704	-0.129121691519387	0.0362970682309421	0.954648268436819	0.878867008376237	1.03696384975606
549	ebi-a-GCST90001573	finn-b-AB1_LATE_SYPHILIS	Late syphilis || id:finn-b-AB1_LATE_SYPHILIS	|| id:ebi-a-GCST90001573	Weighted median	26	-0.0341575455060477	0.0492204728627197	0.487700845079848	-0.130629672316978	0.062314581304883	0.966419237635483	0.877542692576325	1.06429710004191
550	ebi-a-GCST90001574	finn-b-AB1_LATE_SYPHILIS	Late syphilis || id:finn-b-AB1_LATE_SYPHILIS	|| id:ebi-a-GCST90001574	Inverse variance weighted	24	-0.0379396539129469	0.0441739071261639	0.390412113723311	-0.124520511880228	0.0486412040543344	0.962771038603105	0.882920150828263	1.04984360352785
551	ebi-a-GCST90001574	finn-b-AB1_LATE_SYPHILIS	Late syphilis || id:finn-b-AB1_LATE_SYPHILIS	|| id:ebi-a-GCST90001574	MR Egger	24	-0.0372749919833031	0.0476961408289761	0.44283252117829	-0.130759428008096	0.0562094440414901	0.963411168570872	0.877428833804836	1.0578192144681
552	ebi-a-GCST90001574	finn-b-AB1_LATE_SYPHILIS	Late syphilis || id:finn-b-AB1_LATE_SYPHILIS	|| id:ebi-a-GCST90001574	Weighted median	24	-0.0320152617350879	0.0430479354701377	0.457050790644419	-0.116389215256558	0.052358691786382	0.968491801101103	0.890128704194614	1.05375364751184
553	ebi-a-GCST90001575	finn-b-AB1_LATE_SYPHILIS	Late syphilis || id:finn-b-AB1_LATE_SYPHILIS	|| id:ebi-a-GCST90001575	Inverse variance weighted	34	-0.0852037562229521	0.110485602429106	0.440603093606448	-0.301755536983999	0.131348024538095	0.918325150873111	0.739518827796741	1.1403645871176
554	ebi-a-GCST90001575	finn-b-AB1_LATE_SYPHILIS	Late syphilis || id:finn-b-AB1_LATE_SYPHILIS	|| id:ebi-a-GCST90001575	MR Egger	34	0.0290780103580492	0.154641936764755	0.85203698468784	-0.27402018570087	0.332176206416968	1.02950490338875	0.760316727579951	1.39399845834647
555	ebi-a-GCST90001575	finn-b-AB1_LATE_SYPHILIS	Late syphilis || id:finn-b-AB1_LATE_SYPHILIS	|| id:ebi-a-GCST90001575	Weighted median	34	-0.00523156957853091	0.163746212924172	0.974512518534592	-0.326174146909907	0.315711007752846	0.994782091248692	0.72167949823328	1.37123392238758
556	ebi-a-GCST90001576	finn-b-AB1_LATE_SYPHILIS	Late syphilis || id:finn-b-AB1_LATE_SYPHILIS	|| id:ebi-a-GCST90001576	Inverse variance weighted	16	-0.279408202435232	0.342715837169811	0.414914000069169	-0.951131243288061	0.392314838417597	0.756231144806459	0.386303772632659	1.48040372600529
557	ebi-a-GCST90001576	finn-b-AB1_LATE_SYPHILIS	Late syphilis || id:finn-b-AB1_LATE_SYPHILIS	|| id:ebi-a-GCST90001576	MR Egger	16	-0.661632977879914	0.720665422020883	0.374120166297666	-2.07413720504084	0.750871249281016	0.516008016442531	0.125664803692424	2.11884525506968
558	ebi-a-GCST90001576	finn-b-AB1_LATE_SYPHILIS	Late syphilis || id:finn-b-AB1_LATE_SYPHILIS	|| id:ebi-a-GCST90001576	Weighted median	16	0.366857924260125	0.366315707914885	0.316594713380854	-0.35112086325305	1.0848367117733	1.44319286185506	0.7038986732307	2.95895661651116
559	ebi-a-GCST90001577	finn-b-AB1_LATE_SYPHILIS	Late syphilis || id:finn-b-AB1_LATE_SYPHILIS	|| id:ebi-a-GCST90001577	Inverse variance weighted	31	0.0563353216405531	0.146737782181291	0.701038993506169	-0.231270731434778	0.343941374715884	1.05795237859207	0.793524604896908	1.41049594235838
560	ebi-a-GCST90001577	finn-b-AB1_LATE_SYPHILIS	Late syphilis || id:finn-b-AB1_LATE_SYPHILIS	|| id:ebi-a-GCST90001577	MR Egger	31	0.0153449924314147	0.227895708689794	0.946778384249828	-0.431330596600581	0.462020581463411	1.01546333135625	0.649644105136953	1.58727797139291
561	ebi-a-GCST90001577	finn-b-AB1_LATE_SYPHILIS	Late syphilis || id:finn-b-AB1_LATE_SYPHILIS	|| id:ebi-a-GCST90001577	Weighted median	31	-0.113242167433465	0.227254845506111	0.618269265192786	-0.558661664625443	0.332177329758512	0.892934394300283	0.571974044931671	1.39400002428373
562	ebi-a-GCST90001578	finn-b-AB1_LATE_SYPHILIS	Late syphilis || id:finn-b-AB1_LATE_SYPHILIS	|| id:ebi-a-GCST90001578	Inverse variance weighted	26	0.224550510873506	0.177002095973358	0.204572370131718	-0.122373597234275	0.571474618981287	1.25175993723906	0.884817741284784	1.77087649508648
563	ebi-a-GCST90001578	finn-b-AB1_LATE_SYPHILIS	Late syphilis || id:finn-b-AB1_LATE_SYPHILIS	|| id:ebi-a-GCST90001578	MR Egger	26	-0.0368616620319684	0.353902156537632	0.917909686786134	-0.730509888845727	0.65678656478179	0.963809457569008	0.481663332705802	1.92858498337645
564	ebi-a-GCST90001578	finn-b-AB1_LATE_SYPHILIS	Late syphilis || id:finn-b-AB1_LATE_SYPHILIS	|| id:ebi-a-GCST90001578	Weighted median	26	0.144277806638391	0.246585869649238	0.558479349184989	-0.339030497874116	0.627586111150898	1.15520498756593	0.712460720220493	1.8730837019116
565	ebi-a-GCST90001579	finn-b-AB1_LATE_SYPHILIS	Late syphilis || id:finn-b-AB1_LATE_SYPHILIS	|| id:ebi-a-GCST90001579	Inverse variance weighted	18	0.10696484428769	0.111404079165167	0.336978743811868	-0.111387150876038	0.325316839451418	1.1128951291706	0.894592339669034	1.38446923096821
566	ebi-a-GCST90001579	finn-b-AB1_LATE_SYPHILIS	Late syphilis || id:finn-b-AB1_LATE_SYPHILIS	|| id:ebi-a-GCST90001579	MR Egger	18	0.134401277304888	0.140923242188553	0.354413134820368	-0.141808277384676	0.410610831994452	1.1438517293026	0.867787615049158	1.50773847879176
567	ebi-a-GCST90001579	finn-b-AB1_LATE_SYPHILIS	Late syphilis || id:finn-b-AB1_LATE_SYPHILIS	|| id:ebi-a-GCST90001579	Weighted median	18	0.112588448515202	0.150072562848101	0.453118160871416	-0.181553774667077	0.406730671697481	1.11917124156977	0.833973397455853	1.50189954712928
568	ebi-a-GCST90001580	finn-b-AB1_LATE_SYPHILIS	Late syphilis || id:finn-b-AB1_LATE_SYPHILIS	|| id:ebi-a-GCST90001580	Inverse variance weighted	21	0.0628819117823964	0.139924846304649	0.653144750599749	-0.211370786974716	0.337134610539509	1.06490107953568	0.809473868863011	1.40092763067088
569	ebi-a-GCST90001580	finn-b-AB1_LATE_SYPHILIS	Late syphilis || id:finn-b-AB1_LATE_SYPHILIS	|| id:ebi-a-GCST90001580	MR Egger	21	0.110265555761201	0.212624899551816	0.610032675385841	-0.306479247360358	0.527010358882761	1.11657454389496	0.73603379266493	1.6938606956621
570	ebi-a-GCST90001580	finn-b-AB1_LATE_SYPHILIS	Late syphilis || id:finn-b-AB1_LATE_SYPHILIS	|| id:ebi-a-GCST90001580	Weighted median	21	0.060716680779875	0.195805271320586	0.756494752766371	-0.323061651008473	0.444495012568223	1.06259781715106	0.723929222025514	1.55970236683497
571	ebi-a-GCST90001581	finn-b-AB1_LATE_SYPHILIS	Late syphilis || id:finn-b-AB1_LATE_SYPHILIS	|| id:ebi-a-GCST90001581	Inverse variance weighted	25	0.00173733377812497	0.0157029083431525	0.91190364487188	-0.0290403665744538	0.0325150341307038	1.00173884381681	0.971377252502998	1.03304942402729
572	ebi-a-GCST90001581	finn-b-AB1_LATE_SYPHILIS	Late syphilis || id:finn-b-AB1_LATE_SYPHILIS	|| id:ebi-a-GCST90001581	MR Egger	25	0.00442247760269983	0.0162346776347019	0.787737966168032	-0.027397490561316	0.0362424457667156	1.00443227118876	0.972974416502821	1.0369072097822
573	ebi-a-GCST90001581	finn-b-AB1_LATE_SYPHILIS	Late syphilis || id:finn-b-AB1_LATE_SYPHILIS	|| id:ebi-a-GCST90001581	Weighted median	25	0.00225980068342721	0.0165621518220404	0.891470557290879	-0.030202016887772	0.0347216182546264	1.00226235595743	0.970249506963076	1.03533145130222
574	ebi-a-GCST90001582	finn-b-AB1_LATE_SYPHILIS	Late syphilis || id:finn-b-AB1_LATE_SYPHILIS	|| id:ebi-a-GCST90001582	Inverse variance weighted	26	-0.0416443154833701	0.0856820468453755	0.626943659585426	-0.209581127300306	0.126292496333566	0.959210896368106	0.810923848701817	1.13461399018446
575	ebi-a-GCST90001582	finn-b-AB1_LATE_SYPHILIS	Late syphilis || id:finn-b-AB1_LATE_SYPHILIS	|| id:ebi-a-GCST90001582	MR Egger	26	-0.0392767653896361	0.101052362611139	0.700941617377878	-0.237339396107468	0.158785865328196	0.961484566667829	0.788723552882332	1.17208693535533
576	ebi-a-GCST90001582	finn-b-AB1_LATE_SYPHILIS	Late syphilis || id:finn-b-AB1_LATE_SYPHILIS	|| id:ebi-a-GCST90001582	Weighted median	26	-0.045857024867721	0.105974675294385	0.665220506222703	-0.253567388444716	0.161853338709274	0.955178519203487	0.776027447880279	1.17568780078578
577	ebi-a-GCST90001583	finn-b-AB1_LATE_SYPHILIS	Late syphilis || id:finn-b-AB1_LATE_SYPHILIS	|| id:ebi-a-GCST90001583	Inverse variance weighted	26	0.0303829563771003	0.075871928912386	0.688824691532589	-0.118326024291176	0.179091937045377	1.03084922865921	0.888406363339429	1.1961307078361
578	ebi-a-GCST90001583	finn-b-AB1_LATE_SYPHILIS	Late syphilis || id:finn-b-AB1_LATE_SYPHILIS	|| id:ebi-a-GCST90001583	MR Egger	26	0.024285137807174	0.0906240917039275	0.791007053982611	-0.153338081932524	0.201908357546872	1.02458242342896	0.857839652693015	1.22373585681663
579	ebi-a-GCST90001583	finn-b-AB1_LATE_SYPHILIS	Late syphilis || id:finn-b-AB1_LATE_SYPHILIS	|| id:ebi-a-GCST90001583	Weighted median	26	-0.0365729279743616	0.0946878588809845	0.699313540761355	-0.222161131381091	0.149015275432368	0.964087782363442	0.80078632213252	1.16069071912625
580	ebi-a-GCST90001584	finn-b-AB1_LATE_SYPHILIS	Late syphilis || id:finn-b-AB1_LATE_SYPHILIS	|| id:ebi-a-GCST90001584	Inverse variance weighted	22	0.12827656285145	0.155868430468478	0.410519505753166	-0.177225560866767	0.433778686569666	1.13686737450609	0.837590835499191	1.5430773265876
581	ebi-a-GCST90001584	finn-b-AB1_LATE_SYPHILIS	Late syphilis || id:finn-b-AB1_LATE_SYPHILIS	|| id:ebi-a-GCST90001584	MR Egger	22	0.189498365151049	0.226852324043261	0.413395627573332	-0.255132189973742	0.634128920275841	1.20864314803884	0.774814068539784	1.88537911044167
582	ebi-a-GCST90001584	finn-b-AB1_LATE_SYPHILIS	Late syphilis || id:finn-b-AB1_LATE_SYPHILIS	|| id:ebi-a-GCST90001584	Weighted median	22	0.254712300376992	0.215002917192701	0.236139128194482	-0.166693417320702	0.676118018074687	1.29009040895238	0.846459081253712	1.96623002827951
583	ebi-a-GCST90001585	finn-b-AB1_LATE_SYPHILIS	Late syphilis || id:finn-b-AB1_LATE_SYPHILIS	|| id:ebi-a-GCST90001585	Inverse variance weighted	25	0.0863790175541465	0.144208717439072	0.549182152376985	-0.196270068626434	0.369028103734727	1.09021946232175	0.821790264937935	1.44632825032905
584	ebi-a-GCST90001585	finn-b-AB1_LATE_SYPHILIS	Late syphilis || id:finn-b-AB1_LATE_SYPHILIS	|| id:ebi-a-GCST90001585	MR Egger	25	0.293129061230274	0.257091965288681	0.265949208870151	-0.210771190735541	0.797029313196088	1.34061580079155	0.80995937188884	2.21893935388481
585	ebi-a-GCST90001585	finn-b-AB1_LATE_SYPHILIS	Late syphilis || id:finn-b-AB1_LATE_SYPHILIS	|| id:ebi-a-GCST90001585	Weighted median	25	0.167980864123429	0.201737974816583	0.405031694335419	-0.227425566517073	0.563387294763932	1.18291397433542	0.796581711642112	1.75661259884246
586	ebi-a-GCST90001586	finn-b-AB1_LATE_SYPHILIS	Late syphilis || id:finn-b-AB1_LATE_SYPHILIS	|| id:ebi-a-GCST90001586	Inverse variance weighted	26	0.0556167718837195	0.0688659821232194	0.419315830105917	-0.0793605530777905	0.190594096845229	1.05719246021997	0.923706819061021	1.20996822247355
587	ebi-a-GCST90001586	finn-b-AB1_LATE_SYPHILIS	Late syphilis || id:finn-b-AB1_LATE_SYPHILIS	|| id:ebi-a-GCST90001586	MR Egger	26	0.0211625016027014	0.0781467113067926	0.788856610247012	-0.132005052558612	0.174330055764015	1.02138801534195	0.876336567326317	1.19044841534692
588	ebi-a-GCST90001586	finn-b-AB1_LATE_SYPHILIS	Late syphilis || id:finn-b-AB1_LATE_SYPHILIS	|| id:ebi-a-GCST90001586	Weighted median	26	0.0482909644010397	0.086607004663463	0.577126242453111	-0.121458764739348	0.218040693541427	1.04947597105164	0.8856275716797	1.2436376746106
589	ebi-a-GCST90001587	finn-b-AB1_LATE_SYPHILIS	Late syphilis || id:finn-b-AB1_LATE_SYPHILIS	|| id:ebi-a-GCST90001587	Inverse variance weighted	24	-0.0240753447110901	0.17343799047409	0.889598390505399	-0.364013806040306	0.315863116618126	0.976212154564198	0.694881601113293	1.37144251508755
590	ebi-a-GCST90001587	finn-b-AB1_LATE_SYPHILIS	Late syphilis || id:finn-b-AB1_LATE_SYPHILIS	|| id:ebi-a-GCST90001587	MR Egger	24	0.020147078311119	0.315751728937571	0.949700351670918	-0.598726310406521	0.639020467028759	1.0203514005519	0.549511097117252	1.89462412327968
591	ebi-a-GCST90001587	finn-b-AB1_LATE_SYPHILIS	Late syphilis || id:finn-b-AB1_LATE_SYPHILIS	|| id:ebi-a-GCST90001587	Weighted median	24	0.262085625210229	0.238827667990103	0.272473631298586	-0.206016604050373	0.730187854470832	1.29963781942677	0.813819563469711	2.07547045745998
592	ebi-a-GCST90001588	finn-b-AB1_LATE_SYPHILIS	Late syphilis || id:finn-b-AB1_LATE_SYPHILIS	|| id:ebi-a-GCST90001588	Inverse variance weighted	26	-0.0880231360646554	0.140072224326197	0.529733753385979	-0.362564695744002	0.186518423614691	0.915739689865564	0.695889291146841	1.20504682319954
593	ebi-a-GCST90001588	finn-b-AB1_LATE_SYPHILIS	Late syphilis || id:finn-b-AB1_LATE_SYPHILIS	|| id:ebi-a-GCST90001588	MR Egger	26	0.158121521501467	0.256415549904	0.543264127094553	-0.344452956310373	0.660695999313307	1.17130852523005	0.708607886932234	1.93613941726816
594	ebi-a-GCST90001588	finn-b-AB1_LATE_SYPHILIS	Late syphilis || id:finn-b-AB1_LATE_SYPHILIS	|| id:ebi-a-GCST90001588	Weighted median	26	-0.115748373869605	0.205895211019069	0.573999328594566	-0.519302987466981	0.28780623972777	0.890699318325023	0.594935080693736	1.33349889998009
595	ebi-a-GCST90001589	finn-b-AB1_LATE_SYPHILIS	Late syphilis || id:finn-b-AB1_LATE_SYPHILIS	|| id:ebi-a-GCST90001589	Inverse variance weighted	14	-0.017822640861926	0.232090061383627	0.938789080600035	-0.472719161173834	0.437073879449982	0.982335243040921	0.62330509487097	1.54817045081274
596	ebi-a-GCST90001589	finn-b-AB1_LATE_SYPHILIS	Late syphilis || id:finn-b-AB1_LATE_SYPHILIS	|| id:ebi-a-GCST90001589	MR Egger	14	-0.151727097437363	0.447856132685275	0.740625877530297	-1.0295251175005	0.726070922625775	0.859222732834046	0.357176537188218	2.06694345163487
597	ebi-a-GCST90001589	finn-b-AB1_LATE_SYPHILIS	Late syphilis || id:finn-b-AB1_LATE_SYPHILIS	|| id:ebi-a-GCST90001589	Weighted median	14	0.00856083992510831	0.274970173271332	0.975162910954744	-0.530380699686702	0.547502379536918	1.00859758870718	0.588380930599317	1.72892941127402
598	ebi-a-GCST90001590	finn-b-AB1_LATE_SYPHILIS	Late syphilis || id:finn-b-AB1_LATE_SYPHILIS	|| id:ebi-a-GCST90001590	Inverse variance weighted	22	0.141255563033864	0.13297965999604	0.288129308270521	-0.119384570558374	0.401895696626102	1.15171894716544	0.887466441662819	1.49465542694159
599	ebi-a-GCST90001590	finn-b-AB1_LATE_SYPHILIS	Late syphilis || id:finn-b-AB1_LATE_SYPHILIS	|| id:ebi-a-GCST90001590	MR Egger	22	0.260640783331967	0.178601638510673	0.159999983132731	-0.0894184281489515	0.610699994812886	1.29776140416679	0.914462856509905	1.8417201422185
600	ebi-a-GCST90001590	finn-b-AB1_LATE_SYPHILIS	Late syphilis || id:finn-b-AB1_LATE_SYPHILIS	|| id:ebi-a-GCST90001590	Weighted median	22	0.174071224834214	0.179235525200932	0.331455130693656	-0.177230404559612	0.52537285422804	1.19014033034938	0.83758677847628	1.69108926062667
601	ebi-a-GCST90001591	finn-b-AB1_LATE_SYPHILIS	Late syphilis || id:finn-b-AB1_LATE_SYPHILIS	|| id:ebi-a-GCST90001591	Inverse variance weighted	22	0.174307906413331	0.156958256085272	0.266767815275245	-0.133330275513802	0.481946088340463	1.19042204797951	0.875175995169107	1.61922248797729
602	ebi-a-GCST90001591	finn-b-AB1_LATE_SYPHILIS	Late syphilis || id:finn-b-AB1_LATE_SYPHILIS	|| id:ebi-a-GCST90001591	MR Egger	22	0.214031970888709	0.251370884463929	0.404594576506738	-0.278654962660593	0.70671890443801	1.23866225529353	0.756800982768915	2.02732847554631
603	ebi-a-GCST90001591	finn-b-AB1_LATE_SYPHILIS	Late syphilis || id:finn-b-AB1_LATE_SYPHILIS	|| id:ebi-a-GCST90001591	Weighted median	22	0.10506896650803	0.217827025027531	0.629557004494833	-0.321872002545931	0.532009935561992	1.11078721482948	0.724790955789978	1.70235048709155
604	ebi-a-GCST90001592	finn-b-AB1_LATE_SYPHILIS	Late syphilis || id:finn-b-AB1_LATE_SYPHILIS	|| id:ebi-a-GCST90001592	Inverse variance weighted	23	-0.00563031464671773	0.111126576485727	0.959591845427566	-0.223438404558742	0.212177775265306	0.994385505869372	0.799764152176331	1.23636766113153
605	ebi-a-GCST90001592	finn-b-AB1_LATE_SYPHILIS	Late syphilis || id:finn-b-AB1_LATE_SYPHILIS	|| id:ebi-a-GCST90001592	MR Egger	23	0.0478813812943985	0.131791798910962	0.720004366753298	-0.210430544571087	0.306193307159884	1.04904621144021	0.81023532844134	1.35824483962469
606	ebi-a-GCST90001592	finn-b-AB1_LATE_SYPHILIS	Late syphilis || id:finn-b-AB1_LATE_SYPHILIS	|| id:ebi-a-GCST90001592	Weighted median	23	0.0774723803976407	0.107390387850466	0.470657979109037	-0.133012779789273	0.287957540584554	1.08055238761914	0.87545390392087	1.33370067477014
607	ebi-a-GCST90001593	finn-b-AB1_LATE_SYPHILIS	Late syphilis || id:finn-b-AB1_LATE_SYPHILIS	|| id:ebi-a-GCST90001593	Inverse variance weighted	22	-0.0219750500307955	0.14131598301401	0.876424840795997	-0.298954376738255	0.255004276676664	0.978264642419429	0.74159324256583	1.29046713977179
608	ebi-a-GCST90001593	finn-b-AB1_LATE_SYPHILIS	Late syphilis || id:finn-b-AB1_LATE_SYPHILIS	|| id:ebi-a-GCST90001593	MR Egger	22	-0.116886181689349	0.228285580928558	0.614246468182015	-0.564325920309323	0.330553556930625	0.88968645000961	0.568743395945195	1.39173832166479
609	ebi-a-GCST90001593	finn-b-AB1_LATE_SYPHILIS	Late syphilis || id:finn-b-AB1_LATE_SYPHILIS	|| id:ebi-a-GCST90001593	Weighted median	22	-0.0709218855078849	0.210835924568962	0.736581120776132	-0.48416029766305	0.34231652664728	0.931534655642126	0.616214416264082	1.40820596168982
610	ebi-a-GCST90001594	finn-b-AB1_LATE_SYPHILIS	Late syphilis || id:finn-b-AB1_LATE_SYPHILIS	|| id:ebi-a-GCST90001594	Inverse variance weighted	18	0.320099825856298	0.183790345638166	0.0815684010766936	-0.0401292515945079	0.680328903307104	1.37726524415617	0.960665263610443	1.97452705392057
611	ebi-a-GCST90001594	finn-b-AB1_LATE_SYPHILIS	Late syphilis || id:finn-b-AB1_LATE_SYPHILIS	|| id:ebi-a-GCST90001594	MR Egger	18	0.141122559024523	0.340509881340033	0.684051561503535	-0.526276808401942	0.808521926450988	1.15156577411438	0.590800543490741	2.24458786763527
612	ebi-a-GCST90001594	finn-b-AB1_LATE_SYPHILIS	Late syphilis || id:finn-b-AB1_LATE_SYPHILIS	|| id:ebi-a-GCST90001594	Weighted median	18	0.53146350203023	0.282187510686805	0.0596502382031307	-0.0216240189159074	1.08455102297637	1.70142051980839	0.978608104026842	2.9581113964959
613	ebi-a-GCST90001595	finn-b-AB1_LATE_SYPHILIS	Late syphilis || id:finn-b-AB1_LATE_SYPHILIS	|| id:ebi-a-GCST90001595	Inverse variance weighted	8	-0.475291061624546	0.352970127925909	0.178125995692396	-1.16711251235933	0.216530389110237	0.621704075929727	0.31126441707405	1.24176082078692
614	ebi-a-GCST90001595	finn-b-AB1_LATE_SYPHILIS	Late syphilis || id:finn-b-AB1_LATE_SYPHILIS	|| id:ebi-a-GCST90001595	MR Egger	8	-0.700159210271989	1.08598962261408	0.54295704784626	-2.82869887059558	1.4283804500516	0.496506248603493	0.059089687002811	4.17193705714817
615	ebi-a-GCST90001595	finn-b-AB1_LATE_SYPHILIS	Late syphilis || id:finn-b-AB1_LATE_SYPHILIS	|| id:ebi-a-GCST90001595	Weighted median	8	-0.461598469311454	0.468431200422718	0.324420958567776	-1.37972362213998	0.456526683517073	0.630275364040939	0.251648093411142	1.57858153873599
616	ebi-a-GCST90001596	finn-b-AB1_LATE_SYPHILIS	Late syphilis || id:finn-b-AB1_LATE_SYPHILIS	|| id:ebi-a-GCST90001596	Inverse variance weighted	26	-0.120643825863931	0.101017528811047	0.232366091024811	-0.318638182333584	0.0773505306057217	0.886349598180775	0.727138593305476	1.0804207305569
617	ebi-a-GCST90001596	finn-b-AB1_LATE_SYPHILIS	Late syphilis || id:finn-b-AB1_LATE_SYPHILIS	|| id:ebi-a-GCST90001596	MR Egger	26	-0.112548223095496	0.139227053885477	0.42681329543517	-0.38543324871103	0.160336802520038	0.89355425611731	0.680155895696116	1.17390617897708
618	ebi-a-GCST90001596	finn-b-AB1_LATE_SYPHILIS	Late syphilis || id:finn-b-AB1_LATE_SYPHILIS	|| id:ebi-a-GCST90001596	Weighted median	26	-0.139088852358518	0.156275868951615	0.373454447961169	-0.445389555503683	0.167211850786647	0.870150710080486	0.640574688026044	1.18200464739998
619	ebi-a-GCST90001597	finn-b-AB1_LATE_SYPHILIS	Late syphilis || id:finn-b-AB1_LATE_SYPHILIS	|| id:ebi-a-GCST90001597	Inverse variance weighted	19	0.0479363914639512	0.190536226124468	0.801360494839804	-0.325514611740006	0.421387394667909	1.04910392123747	0.722155628238744	1.52407458242778
620	ebi-a-GCST90001597	finn-b-AB1_LATE_SYPHILIS	Late syphilis || id:finn-b-AB1_LATE_SYPHILIS	|| id:ebi-a-GCST90001597	MR Egger	19	0.464737331438197	0.3668698992719	0.222321138800441	-0.254327671134727	1.18380233401112	1.59159607172526	0.775437671871336	3.26677197590625
621	ebi-a-GCST90001597	finn-b-AB1_LATE_SYPHILIS	Late syphilis || id:finn-b-AB1_LATE_SYPHILIS	|| id:ebi-a-GCST90001597	Weighted median	19	0.161747436105239	0.265872624439325	0.542945826045975	-0.359362907795837	0.682857780006315	1.17556329897879	0.698120951838166	1.97952670846965
622	ebi-a-GCST90001598	finn-b-AB1_LATE_SYPHILIS	Late syphilis || id:finn-b-AB1_LATE_SYPHILIS	|| id:ebi-a-GCST90001598	Inverse variance weighted	20	0.296872521277663	0.192844415596535	0.123696770748182	-0.0811025332915467	0.674847575846872	1.34564374756806	0.922099140737361	1.96373363272092
623	ebi-a-GCST90001598	finn-b-AB1_LATE_SYPHILIS	Late syphilis || id:finn-b-AB1_LATE_SYPHILIS	|| id:ebi-a-GCST90001598	MR Egger	20	0.260093776271277	0.426298477817596	0.549407466084991	-0.575451240251212	1.09563879279377	1.29705171363618	0.562451011000335	2.99109276175796
624	ebi-a-GCST90001598	finn-b-AB1_LATE_SYPHILIS	Late syphilis || id:finn-b-AB1_LATE_SYPHILIS	|| id:ebi-a-GCST90001598	Weighted median	20	0.185998616200141	0.277857908740415	0.503239130390162	-0.358602884931072	0.730600117331355	1.20442059369943	0.698651741404488	2.07632627324611
625	ebi-a-GCST90001599	finn-b-AB1_LATE_SYPHILIS	Late syphilis || id:finn-b-AB1_LATE_SYPHILIS	|| id:ebi-a-GCST90001599	Inverse variance weighted	15	0.132907131833754	0.224796926441186	0.554364998157403	-0.307694843990972	0.573509107658479	1.14214392459367	0.735139616055694	1.77448299070771
626	ebi-a-GCST90001599	finn-b-AB1_LATE_SYPHILIS	Late syphilis || id:finn-b-AB1_LATE_SYPHILIS	|| id:ebi-a-GCST90001599	MR Egger	15	0.0973259378289678	0.530839884301462	0.857357307903997	-0.943120235401898	1.13777211105983	1.1022195701337	0.389410884132158	3.11981002660781
627	ebi-a-GCST90001599	finn-b-AB1_LATE_SYPHILIS	Late syphilis || id:finn-b-AB1_LATE_SYPHILIS	|| id:ebi-a-GCST90001599	Weighted median	15	-0.0458920569695369	0.304455761393265	0.880184975710022	-0.642625349300337	0.550841235361263	0.955145057878463	0.525909912828015	1.73471170505964
628	ebi-a-GCST90001600	finn-b-AB1_LATE_SYPHILIS	Late syphilis || id:finn-b-AB1_LATE_SYPHILIS	|| id:ebi-a-GCST90001600	Inverse variance weighted	12	0.130640711738275	0.138927519482248	0.347037252751399	-0.141657226446932	0.402938649923482	1.13955827783872	0.867918705082561	1.49621509593715
629	ebi-a-GCST90001600	finn-b-AB1_LATE_SYPHILIS	Late syphilis || id:finn-b-AB1_LATE_SYPHILIS	|| id:ebi-a-GCST90001600	MR Egger	12	0.230031578463961	0.226079917480386	0.332910418794653	-0.213085059797595	0.673148216725517	1.25863975521208	0.808087398542522	1.9603993779108
630	ebi-a-GCST90001600	finn-b-AB1_LATE_SYPHILIS	Late syphilis || id:finn-b-AB1_LATE_SYPHILIS	|| id:ebi-a-GCST90001600	Weighted median	12	0.216799552596141	0.142824523581828	0.12902865073257	-0.0631365136242417	0.496735618816523	1.2420951024443	0.938815303861245	1.64334799099539
631	ebi-a-GCST90001601	finn-b-AB1_LATE_SYPHILIS	Late syphilis || id:finn-b-AB1_LATE_SYPHILIS	|| id:ebi-a-GCST90001601	Inverse variance weighted	19	-0.246951352044621	0.165857918491754	0.136504974709148	-0.572032872288459	0.078130168199216	0.781178695353328	0.564376965452018	1.08126339561923
632	ebi-a-GCST90001601	finn-b-AB1_LATE_SYPHILIS	Late syphilis || id:finn-b-AB1_LATE_SYPHILIS	|| id:ebi-a-GCST90001601	MR Egger	19	-0.255084073582866	0.255723704767461	0.332509951284272	-0.75630253492709	0.246134387761359	0.774851350693296	0.469398808025049	1.27907145354145
633	ebi-a-GCST90001601	finn-b-AB1_LATE_SYPHILIS	Late syphilis || id:finn-b-AB1_LATE_SYPHILIS	|| id:ebi-a-GCST90001601	Weighted median	19	-0.0636872244572539	0.241733566613172	0.792195734515119	-0.537485015019072	0.410110566104564	0.93829843044017	0.584215700007266	1.5069843972963
634	ebi-a-GCST90001602	finn-b-AB1_LATE_SYPHILIS	Late syphilis || id:finn-b-AB1_LATE_SYPHILIS	|| id:ebi-a-GCST90001602	Inverse variance weighted	22	0.140323583811275	0.111096267053401	0.206560072340176	-0.077425099613391	0.358072267235942	1.15064606906413	0.925496341834462	1.43056900001183
635	ebi-a-GCST90001602	finn-b-AB1_LATE_SYPHILIS	Late syphilis || id:finn-b-AB1_LATE_SYPHILIS	|| id:ebi-a-GCST90001602	MR Egger	22	0.183191433376878	0.138602840236091	0.201187909357119	-0.0884701334858598	0.454853000239617	1.20104430604234	0.91533044805753	1.57594170295324
636	ebi-a-GCST90001602	finn-b-AB1_LATE_SYPHILIS	Late syphilis || id:finn-b-AB1_LATE_SYPHILIS	|| id:ebi-a-GCST90001602	Weighted median	22	0.152470588126789	0.152048047916899	0.315967507449699	-0.145543585790332	0.450484762043911	1.16470820534078	0.864552207061509	1.56907262801264
637	ebi-a-GCST90001603	finn-b-AB1_LATE_SYPHILIS	Late syphilis || id:finn-b-AB1_LATE_SYPHILIS	|| id:ebi-a-GCST90001603	Inverse variance weighted	17	-0.0824672001260877	0.169129916213681	0.625835486943725	-0.413961835904902	0.249027435652726	0.920841640851188	0.661026178250456	1.28277722641754
638	ebi-a-GCST90001603	finn-b-AB1_LATE_SYPHILIS	Late syphilis || id:finn-b-AB1_LATE_SYPHILIS	|| id:ebi-a-GCST90001603	MR Egger	17	-0.286451194730194	0.283520466921013	0.328354884230264	-0.842151309895379	0.26924892043499	0.750923726671855	0.430782778599214	1.30898093259983
639	ebi-a-GCST90001603	finn-b-AB1_LATE_SYPHILIS	Late syphilis || id:finn-b-AB1_LATE_SYPHILIS	|| id:ebi-a-GCST90001603	Weighted median	17	-0.084811420700499	0.244278685223357	0.728447648183275	-0.56359764373828	0.393974802337282	0.918685513137796	0.569157749299003	1.48286318351764
640	ebi-a-GCST90001604	finn-b-AB1_LATE_SYPHILIS	Late syphilis || id:finn-b-AB1_LATE_SYPHILIS	|| id:ebi-a-GCST90001604	Inverse variance weighted	17	-0.192444342465984	0.239604399242227	0.421873402337066	-0.66206896498075	0.277180280048781	0.824940231064864	0.515783092638935	1.31940421185101
641	ebi-a-GCST90001604	finn-b-AB1_LATE_SYPHILIS	Late syphilis || id:finn-b-AB1_LATE_SYPHILIS	|| id:ebi-a-GCST90001604	MR Egger	17	0.286986038244062	0.74973619583639	0.707250573656744	-1.18249690559526	1.75646898208339	1.33240561062387	0.30651244967309	5.79194976620167
642	ebi-a-GCST90001604	finn-b-AB1_LATE_SYPHILIS	Late syphilis || id:finn-b-AB1_LATE_SYPHILIS	|| id:ebi-a-GCST90001604	Weighted median	17	-0.128033177349884	0.274026983829487	0.640336507713629	-0.665126065655678	0.40905971095591	0.879824188425475	0.514208699563551	1.5054016067709
643	ebi-a-GCST90001605	finn-b-AB1_LATE_SYPHILIS	Late syphilis || id:finn-b-AB1_LATE_SYPHILIS	|| id:ebi-a-GCST90001605	Inverse variance weighted	16	0.10807987290281	0.123019778999616	0.379641585711774	-0.133038893936438	0.349198639742058	1.11413673116749	0.875431042487291	1.41793081978196
644	ebi-a-GCST90001605	finn-b-AB1_LATE_SYPHILIS	Late syphilis || id:finn-b-AB1_LATE_SYPHILIS	|| id:ebi-a-GCST90001605	MR Egger	16	0.196249479891676	0.154231933650066	0.223947809654085	-0.106045110062453	0.498544069845805	1.21683044219648	0.899384075888992	1.64632259426264
645	ebi-a-GCST90001605	finn-b-AB1_LATE_SYPHILIS	Late syphilis || id:finn-b-AB1_LATE_SYPHILIS	|| id:ebi-a-GCST90001605	Weighted median	16	0.172706639391359	0.161660178840931	0.285371065420524	-0.144147311136866	0.489560589919584	1.18851738975202	0.865760202545308	1.63159912131563
646	ebi-a-GCST90001606	finn-b-AB1_LATE_SYPHILIS	Late syphilis || id:finn-b-AB1_LATE_SYPHILIS	|| id:ebi-a-GCST90001606	Inverse variance weighted	15	0.0891829811212071	0.189544855180041	0.637989819747215	-0.282324935031673	0.460690897274087	1.09328068775082	0.754028634404357	1.58516879554993
647	ebi-a-GCST90001606	finn-b-AB1_LATE_SYPHILIS	Late syphilis || id:finn-b-AB1_LATE_SYPHILIS	|| id:ebi-a-GCST90001606	MR Egger	15	0.233646814644622	0.294662174153871	0.442049625725384	-0.343891046696965	0.811184675986208	1.26319827028289	0.709006172405776	2.2505726073319
648	ebi-a-GCST90001606	finn-b-AB1_LATE_SYPHILIS	Late syphilis || id:finn-b-AB1_LATE_SYPHILIS	|| id:ebi-a-GCST90001606	Weighted median	15	0.212814276371248	0.268455560978586	0.427931892636558	-0.31335862314678	0.738987175889276	1.23715486101541	0.730987716441764	2.09381377512653
649	ebi-a-GCST90001607	finn-b-AB1_LATE_SYPHILIS	Late syphilis || id:finn-b-AB1_LATE_SYPHILIS	|| id:ebi-a-GCST90001607	Inverse variance weighted	17	-0.193124646474309	0.306446373300871	0.528559166637666	-0.793759538144016	0.407510245195398	0.824379211772517	0.452141751797419	1.50307084470971
650	ebi-a-GCST90001607	finn-b-AB1_LATE_SYPHILIS	Late syphilis || id:finn-b-AB1_LATE_SYPHILIS	|| id:ebi-a-GCST90001607	MR Egger	17	-0.998169181145399	0.785021379324092	0.222906878561471	-2.53681108462062	0.540472722329821	0.368553578712116	0.0791182994958379	1.71681824871189
651	ebi-a-GCST90001607	finn-b-AB1_LATE_SYPHILIS	Late syphilis || id:finn-b-AB1_LATE_SYPHILIS	|| id:ebi-a-GCST90001607	Weighted median	17	-0.389715492962959	0.311428019150654	0.210795052819118	-1.00011441049824	0.220683424572323	0.677249529347967	0.367837354308921	1.24692862111237
652	ebi-a-GCST90001608	finn-b-AB1_LATE_SYPHILIS	Late syphilis || id:finn-b-AB1_LATE_SYPHILIS	|| id:ebi-a-GCST90001608	Inverse variance weighted	21	0.0714077988777197	0.188851462199009	0.705344267904971	-0.298741067032337	0.441556664787776	1.07401912036778	0.74175144847514	1.55512614540482
653	ebi-a-GCST90001608	finn-b-AB1_LATE_SYPHILIS	Late syphilis || id:finn-b-AB1_LATE_SYPHILIS	|| id:ebi-a-GCST90001608	MR Egger	21	0.603347680548982	0.404326463224568	0.152057772274612	-0.189132187371172	1.39582754846914	1.82822889367042	0.827677091004367	4.03831509169286
654	ebi-a-GCST90001608	finn-b-AB1_LATE_SYPHILIS	Late syphilis || id:finn-b-AB1_LATE_SYPHILIS	|| id:ebi-a-GCST90001608	Weighted median	21	0.300311298866266	0.278694946557223	0.281228923885896	-0.245930796385892	0.846553394118424	1.35027908250458	0.781976338641804	2.33159689181412
655	ebi-a-GCST90001609	finn-b-AB1_LATE_SYPHILIS	Late syphilis || id:finn-b-AB1_LATE_SYPHILIS	|| id:ebi-a-GCST90001609	Inverse variance weighted	17	0.0265774102630176	0.164679175341171	0.871787016282484	-0.296193773405678	0.349348593931713	1.02693373939576	0.743643315760164	1.4181434603918
656	ebi-a-GCST90001609	finn-b-AB1_LATE_SYPHILIS	Late syphilis || id:finn-b-AB1_LATE_SYPHILIS	|| id:ebi-a-GCST90001609	MR Egger	17	0.308039251163302	0.257891835529307	0.250847838923907	-0.19742874647414	0.813507248800744	1.36075439908207	0.820838626190327	2.255805800971
657	ebi-a-GCST90001609	finn-b-AB1_LATE_SYPHILIS	Late syphilis || id:finn-b-AB1_LATE_SYPHILIS	|| id:ebi-a-GCST90001609	Weighted median	17	0.273298668679781	0.209911085656804	0.192925448279131	-0.138127059207554	0.684724396567116	1.31429272428397	0.870988017667553	1.98322517654324
658	ebi-a-GCST90001610	finn-b-AB1_LATE_SYPHILIS	Late syphilis || id:finn-b-AB1_LATE_SYPHILIS	|| id:ebi-a-GCST90001610	Inverse variance weighted	20	0.0471541506770497	0.173789276650862	0.786137649810265	-0.29347283155864	0.38778113291274	1.04828359025059	0.74566948126648	1.47370720298522
659	ebi-a-GCST90001610	finn-b-AB1_LATE_SYPHILIS	Late syphilis || id:finn-b-AB1_LATE_SYPHILIS	|| id:ebi-a-GCST90001610	MR Egger	20	0.235108104978719	0.338930082324399	0.49673962513749	-0.429194856377104	0.899411066334541	1.26504551905998	0.651033058877462	2.45815499454529
660	ebi-a-GCST90001610	finn-b-AB1_LATE_SYPHILIS	Late syphilis || id:finn-b-AB1_LATE_SYPHILIS	|| id:ebi-a-GCST90001610	Weighted median	20	0.116478267048452	0.250075677503805	0.641378655991032	-0.373670060859006	0.60662659495591	1.12353309251161	0.688203939790938	1.83423333837955
661	ebi-a-GCST90001611	finn-b-AB1_LATE_SYPHILIS	Late syphilis || id:finn-b-AB1_LATE_SYPHILIS	|| id:ebi-a-GCST90001611	Inverse variance weighted	15	-0.0275905439563552	0.208365663771106	0.894656792612231	-0.435987244947723	0.380806157035012	0.972786598618452	0.646625973630937	1.46346389573235
662	ebi-a-GCST90001611	finn-b-AB1_LATE_SYPHILIS	Late syphilis || id:finn-b-AB1_LATE_SYPHILIS	|| id:ebi-a-GCST90001611	MR Egger	15	0.585510799329582	0.487518652672715	0.251176158428192	-0.370025759908939	1.5410473585681	1.79590810004274	0.690716537613071	4.66947832890297
663	ebi-a-GCST90001611	finn-b-AB1_LATE_SYPHILIS	Late syphilis || id:finn-b-AB1_LATE_SYPHILIS	|| id:ebi-a-GCST90001611	Weighted median	15	0.0773573263478458	0.282222759640682	0.784007588867094	-0.475799282547891	0.630513935243583	1.08042807284252	0.621388193186119	1.87857579752335
664	ebi-a-GCST90001612	finn-b-AB1_LATE_SYPHILIS	Late syphilis || id:finn-b-AB1_LATE_SYPHILIS	|| id:ebi-a-GCST90001612	Inverse variance weighted	18	0.0476080635768788	0.161535330696114	0.768206029426225	-0.269001184587505	0.364217311741263	1.04875952770379	0.764142350454182	1.4393869758635
665	ebi-a-GCST90001612	finn-b-AB1_LATE_SYPHILIS	Late syphilis || id:finn-b-AB1_LATE_SYPHILIS	|| id:ebi-a-GCST90001612	MR Egger	18	0.207388490929219	0.23349743185062	0.387599863691332	-0.250266475497996	0.665043457356434	1.23046050168269	0.778593279393447	1.94457502559065
666	ebi-a-GCST90001612	finn-b-AB1_LATE_SYPHILIS	Late syphilis || id:finn-b-AB1_LATE_SYPHILIS	|| id:ebi-a-GCST90001612	Weighted median	18	0.0442542388217798	0.227957436426846	0.846071132105552	-0.402542336574839	0.491050814218399	1.04524806374645	0.668618031329618	1.63403238257435
667	ebi-a-GCST90001613	finn-b-AB1_LATE_SYPHILIS	Late syphilis || id:finn-b-AB1_LATE_SYPHILIS	|| id:ebi-a-GCST90001613	Inverse variance weighted	20	0.0688452907559418	0.0967397343764957	0.47667859934733	-0.12076458862199	0.258455170133873	1.0712704608841	0.886242566621538	1.2949280970984
668	ebi-a-GCST90001613	finn-b-AB1_LATE_SYPHILIS	Late syphilis || id:finn-b-AB1_LATE_SYPHILIS	|| id:ebi-a-GCST90001613	MR Egger	20	0.0251184214046184	0.117295614651772	0.832840130259669	-0.204780983312855	0.255017826122091	1.02543654697078	0.814825757307901	1.29048462500433
669	ebi-a-GCST90001613	finn-b-AB1_LATE_SYPHILIS	Late syphilis || id:finn-b-AB1_LATE_SYPHILIS	|| id:ebi-a-GCST90001613	Weighted median	20	-0.0102569039739473	0.119882864206675	0.931818013392588	-0.245227317819031	0.224713509871136	0.989795518681147	0.782526635774256	1.25196398948381
670	ebi-a-GCST90001614	finn-b-AB1_LATE_SYPHILIS	Late syphilis || id:finn-b-AB1_LATE_SYPHILIS	|| id:ebi-a-GCST90001614	Inverse variance weighted	14	-0.154604341149362	0.293986287695063	0.598964891848554	-0.730817465031686	0.421608782732961	0.856754092771401	0.481515207316101	1.52441203170283
671	ebi-a-GCST90001614	finn-b-AB1_LATE_SYPHILIS	Late syphilis || id:finn-b-AB1_LATE_SYPHILIS	|| id:ebi-a-GCST90001614	MR Egger	14	-0.347705347880457	0.804899943894525	0.673411989161056	-1.92530923791373	1.22989854215281	0.706306960399585	0.145830653515705	3.42088244331414
672	ebi-a-GCST90001614	finn-b-AB1_LATE_SYPHILIS	Late syphilis || id:finn-b-AB1_LATE_SYPHILIS	|| id:ebi-a-GCST90001614	Weighted median	14	0.00289346575531098	0.363053245255489	0.993641078151306	-0.708690894945447	0.714477826456069	1.00289765586769	0.492288232827903	2.04311954069502
673	ebi-a-GCST90001615	finn-b-AB1_LATE_SYPHILIS	Late syphilis || id:finn-b-AB1_LATE_SYPHILIS	|| id:ebi-a-GCST90001615	Inverse variance weighted	21	0.173056710661594	0.211140010045717	0.412427000638587	-0.240777709028011	0.586891130351199	1.18893352837919	0.786016331304248	1.79838875937685
674	ebi-a-GCST90001615	finn-b-AB1_LATE_SYPHILIS	Late syphilis || id:finn-b-AB1_LATE_SYPHILIS	|| id:ebi-a-GCST90001615	MR Egger	21	0.349992690526521	0.338010699711703	0.313459296013614	-0.312508280908416	1.01249366196146	1.41905717599455	0.731609570529707	2.7524561594836
675	ebi-a-GCST90001615	finn-b-AB1_LATE_SYPHILIS	Late syphilis || id:finn-b-AB1_LATE_SYPHILIS	|| id:ebi-a-GCST90001615	Weighted median	21	0.108560532054392	0.222840241225922	0.626139606715678	-0.328206340748416	0.5453274048572	1.11467237990536	0.720214394794899	1.72517311998147
676	ebi-a-GCST90001616	finn-b-AB1_LATE_SYPHILIS	Late syphilis || id:finn-b-AB1_LATE_SYPHILIS	|| id:ebi-a-GCST90001616	Inverse variance weighted	18	0.215696136548549	0.10681989347694	0.0434611770390483	0.00632914533374646	0.425063127763351	1.24072531063973	1.00634921669659	1.52968698233328
677	ebi-a-GCST90001616	finn-b-AB1_LATE_SYPHILIS	Late syphilis || id:finn-b-AB1_LATE_SYPHILIS	|| id:ebi-a-GCST90001616	MR Egger	18	0.248209085925013	0.130457804915119	0.0752475222276467	-0.00748821170862135	0.503906383558646	1.28172789544201	0.992539755098013	1.65517440436627
678	ebi-a-GCST90001616	finn-b-AB1_LATE_SYPHILIS	Late syphilis || id:finn-b-AB1_LATE_SYPHILIS	|| id:ebi-a-GCST90001616	Weighted median	18	0.266038423543475	0.136999677439172	0.0521503122688121	-0.0024809442373025	0.534557791324252	1.30478519219433	0.997522130761359	1.70669336074797
679	ebi-a-GCST90001617	finn-b-AB1_LATE_SYPHILIS	Late syphilis || id:finn-b-AB1_LATE_SYPHILIS	|| id:ebi-a-GCST90001617	Inverse variance weighted	19	0.0656306217594134	0.101726340285593	0.518818051875739	-0.133753005200348	0.265014248719175	1.06783221032627	0.874806110481124	1.30344954813262
680	ebi-a-GCST90001617	finn-b-AB1_LATE_SYPHILIS	Late syphilis || id:finn-b-AB1_LATE_SYPHILIS	|| id:ebi-a-GCST90001617	MR Egger	19	0.0664658790329827	0.121382267878429	0.591101271849319	-0.171443366008739	0.304375124074704	1.06872449753971	0.842447977860428	1.35577754550766
681	ebi-a-GCST90001617	finn-b-AB1_LATE_SYPHILIS	Late syphilis || id:finn-b-AB1_LATE_SYPHILIS	|| id:ebi-a-GCST90001617	Weighted median	19	0.231665938674983	0.136069206199153	0.0886505085439705	-0.0350297054753567	0.498361582825322	1.26069850786145	0.965576732915698	1.64602218916851
682	ebi-a-GCST90001618	finn-b-AB1_LATE_SYPHILIS	Late syphilis || id:finn-b-AB1_LATE_SYPHILIS	|| id:ebi-a-GCST90001618	Inverse variance weighted	31	0.0850642541214687	0.0850371225735551	0.317156128391884	-0.0816085061226992	0.251737014365637	1.08878702350453	0.921632701637226	1.28625772549733
683	ebi-a-GCST90001618	finn-b-AB1_LATE_SYPHILIS	Late syphilis || id:finn-b-AB1_LATE_SYPHILIS	|| id:ebi-a-GCST90001618	MR Egger	31	0.0356366628500056	0.123129432088233	0.774315770092394	-0.205697024042932	0.276970349742943	1.03627925932833	0.814079685494546	1.31912725799282
684	ebi-a-GCST90001618	finn-b-AB1_LATE_SYPHILIS	Late syphilis || id:finn-b-AB1_LATE_SYPHILIS	|| id:ebi-a-GCST90001618	Weighted median	31	0.0820300040011368	0.120437253309613	0.495807214866436	-0.154027012485705	0.318087020487979	1.08548837833549	0.857248864276006	1.37449586532441
685	ebi-a-GCST90001619	finn-b-AB1_LATE_SYPHILIS	Late syphilis || id:finn-b-AB1_LATE_SYPHILIS	|| id:ebi-a-GCST90001619	Inverse variance weighted	32	0.0459426060864692	0.0895868053169641	0.608071767446004	-0.12964753233478	0.221532744507719	1.04701431698327	0.878404985717761	1.2479881123081
686	ebi-a-GCST90001619	finn-b-AB1_LATE_SYPHILIS	Late syphilis || id:finn-b-AB1_LATE_SYPHILIS	|| id:ebi-a-GCST90001619	MR Egger	32	-0.0148775106332399	0.115420381871961	0.898298281338832	-0.241101459102284	0.211346437835804	0.985232612731169	0.785761899646965	1.23534024954023
687	ebi-a-GCST90001619	finn-b-AB1_LATE_SYPHILIS	Late syphilis || id:finn-b-AB1_LATE_SYPHILIS	|| id:ebi-a-GCST90001619	Weighted median	32	0.00172479111030032	0.107557686016904	0.987205700779673	-0.209088273482832	0.212537855703432	1.00172627941804	0.811323614121195	1.23681293310268
688	ebi-a-GCST90001620	finn-b-AB1_LATE_SYPHILIS	Late syphilis || id:finn-b-AB1_LATE_SYPHILIS	|| id:ebi-a-GCST90001620	Inverse variance weighted	26	-0.0344142413141015	0.0949692863853371	0.717073816022872	-0.220554042629362	0.151725560001159	0.96617119370564	0.802074291486682	1.16384078813488
689	ebi-a-GCST90001620	finn-b-AB1_LATE_SYPHILIS	Late syphilis || id:finn-b-AB1_LATE_SYPHILIS	|| id:ebi-a-GCST90001620	MR Egger	26	-0.0150322769878529	0.138357725085704	0.914385040734049	-0.286213418155833	0.256148864180127	0.985080143670096	0.751102299972623	1.29194503796416
690	ebi-a-GCST90001620	finn-b-AB1_LATE_SYPHILIS	Late syphilis || id:finn-b-AB1_LATE_SYPHILIS	|| id:ebi-a-GCST90001620	Weighted median	26	-0.0891949687425965	0.143270040513658	0.533570160347943	-0.370004248149365	0.191614310664172	0.914667224670098	0.690731396300979	1.21120327867817
691	ebi-a-GCST90001621	finn-b-AB1_LATE_SYPHILIS	Late syphilis || id:finn-b-AB1_LATE_SYPHILIS	|| id:ebi-a-GCST90001621	Inverse variance weighted	34	0.158348562791929	0.122846604447934	0.197400096833059	-0.082430781926022	0.399127907509881	1.17157449082059	0.92087517685695	1.49052425566115
692	ebi-a-GCST90001621	finn-b-AB1_LATE_SYPHILIS	Late syphilis || id:finn-b-AB1_LATE_SYPHILIS	|| id:ebi-a-GCST90001621	MR Egger	34	0.133228190437586	0.209974872793207	0.530267667758547	-0.278322560237101	0.544778941112272	1.14251067859909	0.757052587064311	1.7242271845008
693	ebi-a-GCST90001621	finn-b-AB1_LATE_SYPHILIS	Late syphilis || id:finn-b-AB1_LATE_SYPHILIS	|| id:ebi-a-GCST90001621	Weighted median	34	0.0935015448783703	0.207848863997576	0.652816057856358	-0.313882228556879	0.50088531831362	1.09801229963544	0.730605067505988	1.65018156015025
694	ebi-a-GCST90001622	finn-b-AB1_LATE_SYPHILIS	Late syphilis || id:finn-b-AB1_LATE_SYPHILIS	|| id:ebi-a-GCST90001622	Inverse variance weighted	34	-0.0765106087158401	0.112014408949879	0.494579949185957	-0.296058850257603	0.143037632825922	0.926343086926115	0.743743657226413	1.15377322059578
695	ebi-a-GCST90001622	finn-b-AB1_LATE_SYPHILIS	Late syphilis || id:finn-b-AB1_LATE_SYPHILIS	|| id:ebi-a-GCST90001622	MR Egger	34	-0.0896006019289909	0.168829518838346	0.599279547554022	-0.420506458852149	0.241305254994167	0.914296280527978	0.656714136889103	1.27290953800262
696	ebi-a-GCST90001622	finn-b-AB1_LATE_SYPHILIS	Late syphilis || id:finn-b-AB1_LATE_SYPHILIS	|| id:ebi-a-GCST90001622	Weighted median	34	-0.0499820696048197	0.188534694136302	0.790926207825499	-0.419510070111971	0.319545930902331	0.951246480573113	0.657368805558698	1.37650259512038
697	ebi-a-GCST90001623	finn-b-AB1_LATE_SYPHILIS	Late syphilis || id:finn-b-AB1_LATE_SYPHILIS	|| id:ebi-a-GCST90001623	Inverse variance weighted	34	-0.00639956324024393	0.116490627314451	0.956189217848049	-0.234721192776568	0.22192206629608	0.993620870352663	0.790791297222009	1.2484740758638
698	ebi-a-GCST90001623	finn-b-AB1_LATE_SYPHILIS	Late syphilis || id:finn-b-AB1_LATE_SYPHILIS	|| id:ebi-a-GCST90001623	MR Egger	34	-0.0596393502617793	0.174895116051605	0.735331955138044	-0.402433777722925	0.283155077199366	0.94210424197094	0.668690619675451	1.32731098152748
699	ebi-a-GCST90001623	finn-b-AB1_LATE_SYPHILIS	Late syphilis || id:finn-b-AB1_LATE_SYPHILIS	|| id:ebi-a-GCST90001623	Weighted median	34	-0.0279331037443711	0.181763421690574	0.877863351795768	-0.384189410257896	0.328323202769154	0.972453418117823	0.681002426117712	1.38863771132231
700	ebi-a-GCST90001624	finn-b-AB1_LATE_SYPHILIS	Late syphilis || id:finn-b-AB1_LATE_SYPHILIS	|| id:ebi-a-GCST90001624	Inverse variance weighted	24	0.0287997309949885	0.0859003897625032	0.737422235769179	-0.139565032939518	0.197164494929495	1.0292184532784	0.869736459846588	1.21794436990214
701	ebi-a-GCST90001624	finn-b-AB1_LATE_SYPHILIS	Late syphilis || id:finn-b-AB1_LATE_SYPHILIS	|| id:ebi-a-GCST90001624	MR Egger	24	0.055082083900456	0.112289945335564	0.628612734421734	-0.16500620895725	0.275170376758162	1.0566273432096	0.847888439568498	1.3167550002054
702	ebi-a-GCST90001624	finn-b-AB1_LATE_SYPHILIS	Late syphilis || id:finn-b-AB1_LATE_SYPHILIS	|| id:ebi-a-GCST90001624	Weighted median	24	-0.0114351980630124	0.110528434773942	0.917598424353438	-0.228070930219938	0.205200534093913	0.988629935306957	0.796067792569247	1.22777125027328
703	ebi-a-GCST90001625	finn-b-AB1_LATE_SYPHILIS	Late syphilis || id:finn-b-AB1_LATE_SYPHILIS	|| id:ebi-a-GCST90001625	Inverse variance weighted	26	0.128932557199856	0.224726556540879	0.566149952079492	-0.311531493620267	0.569396608019979	1.13761339774541	0.732324546591005	1.76720041510863
704	ebi-a-GCST90001625	finn-b-AB1_LATE_SYPHILIS	Late syphilis || id:finn-b-AB1_LATE_SYPHILIS	|| id:ebi-a-GCST90001625	MR Egger	26	0.49401026953323	0.409392887550984	0.239311549644596	-0.308399790066699	1.29642032913316	1.63887539119263	0.734621564888766	3.65618527447323
705	ebi-a-GCST90001625	finn-b-AB1_LATE_SYPHILIS	Late syphilis || id:finn-b-AB1_LATE_SYPHILIS	|| id:ebi-a-GCST90001625	Weighted median	26	-0.0466826512416885	0.264924457383948	0.860128037863875	-0.565934587714226	0.472569285230849	0.954390224089582	0.567829212488093	1.60411032015522
706	ebi-a-GCST90001626	finn-b-AB1_LATE_SYPHILIS	Late syphilis || id:finn-b-AB1_LATE_SYPHILIS	|| id:ebi-a-GCST90001626	Inverse variance weighted	20	0.178146581098666	0.281364389531146	0.526634027531768	-0.373327622382381	0.729620784579713	1.19500047287975	0.688439647655105	2.07429385429329
707	ebi-a-GCST90001626	finn-b-AB1_LATE_SYPHILIS	Late syphilis || id:finn-b-AB1_LATE_SYPHILIS	|| id:ebi-a-GCST90001626	MR Egger	20	0.0566804874406598	0.639464134679735	0.930348767276039	-1.19666921653162	1.31003019141294	1.05831761060048	0.302199097212658	3.70628560852032
708	ebi-a-GCST90001626	finn-b-AB1_LATE_SYPHILIS	Late syphilis || id:finn-b-AB1_LATE_SYPHILIS	|| id:ebi-a-GCST90001626	Weighted median	20	0.0159499982208707	0.314874473568201	0.959600354998473	-0.601203969972803	0.633103966414544	1.01607787843423	0.548151280967084	1.88344767382821
709	ebi-a-GCST90001627	finn-b-AB1_LATE_SYPHILIS	Late syphilis || id:finn-b-AB1_LATE_SYPHILIS	|| id:ebi-a-GCST90001627	Inverse variance weighted	35	0.0519818861024297	0.0805122215256948	0.518512724092889	-0.105822068087932	0.209785840292792	1.05335666194587	0.899584698661948	1.23341388411355
710	ebi-a-GCST90001627	finn-b-AB1_LATE_SYPHILIS	Late syphilis || id:finn-b-AB1_LATE_SYPHILIS	|| id:ebi-a-GCST90001627	MR Egger	35	-0.0337721131295789	0.113383102695669	0.767678473991892	-0.256002994413089	0.188458768153932	0.966791798692845	0.774139650694875	1.20738729915302
711	ebi-a-GCST90001627	finn-b-AB1_LATE_SYPHILIS	Late syphilis || id:finn-b-AB1_LATE_SYPHILIS	|| id:ebi-a-GCST90001627	Weighted median	35	-0.0205976863629897	0.120626126000274	0.864415291444882	-0.257024893323527	0.215829520597548	0.979612996969514	0.773348962299916	1.24089081464291
712	ebi-a-GCST90001628	finn-b-AB1_LATE_SYPHILIS	Late syphilis || id:finn-b-AB1_LATE_SYPHILIS	|| id:ebi-a-GCST90001628	Inverse variance weighted	33	0.0150416033814844	0.081617905363976	0.85378365554422	-0.144929491131909	0.175012697894877	1.01515529763031	0.865083287003782	1.19126134302763
713	ebi-a-GCST90001628	finn-b-AB1_LATE_SYPHILIS	Late syphilis || id:finn-b-AB1_LATE_SYPHILIS	|| id:ebi-a-GCST90001628	MR Egger	33	-0.033435273936153	0.11083681848368	0.764924065198708	-0.250675438164166	0.18380489029186	0.967117506915095	0.778274928911212	1.20178132101744
714	ebi-a-GCST90001628	finn-b-AB1_LATE_SYPHILIS	Late syphilis || id:finn-b-AB1_LATE_SYPHILIS	|| id:ebi-a-GCST90001628	Weighted median	33	-0.0213182408491052	0.116163565226586	0.85439068023676	-0.248998828693214	0.206362346995004	0.978907386675751	0.779580886512548	1.22919851970091
715	ebi-a-GCST90001629	finn-b-AB1_LATE_SYPHILIS	Late syphilis || id:finn-b-AB1_LATE_SYPHILIS	|| id:ebi-a-GCST90001629	Inverse variance weighted	32	0.0301378432744854	0.108589519231381	0.781366145784263	-0.182697614419022	0.242973300967993	1.03059658497085	0.833020010896449	1.27503458147491
716	ebi-a-GCST90001629	finn-b-AB1_LATE_SYPHILIS	Late syphilis || id:finn-b-AB1_LATE_SYPHILIS	|| id:ebi-a-GCST90001629	MR Egger	32	0.00796594674269708	0.174124496024353	0.963813829852128	-0.333318065465034	0.349249958950428	1.00799775931276	0.716542250562986	1.41800358873636
717	ebi-a-GCST90001629	finn-b-AB1_LATE_SYPHILIS	Late syphilis || id:finn-b-AB1_LATE_SYPHILIS	|| id:ebi-a-GCST90001629	Weighted median	32	-0.00589216884372528	0.157895947460293	0.97023242373324	-0.315368225865899	0.303583888178449	0.994125155939566	0.729520196598975	1.35470522992955
718	ebi-a-GCST90001630	finn-b-AB1_LATE_SYPHILIS	Late syphilis || id:finn-b-AB1_LATE_SYPHILIS	|| id:ebi-a-GCST90001630	Inverse variance weighted	26	-0.00316957045347429	0.198880720962492	0.987284618304842	-0.392975783539959	0.38663664263301	0.996835447332147	0.675045094590758	1.47202152422172
719	ebi-a-GCST90001630	finn-b-AB1_LATE_SYPHILIS	Late syphilis || id:finn-b-AB1_LATE_SYPHILIS	|| id:ebi-a-GCST90001630	MR Egger	26	-0.107803230367369	0.401715751320316	0.79071773112365	-0.895166102955188	0.67955964222045	0.897804239661266	0.408539733347671	1.97300871116932
720	ebi-a-GCST90001630	finn-b-AB1_LATE_SYPHILIS	Late syphilis || id:finn-b-AB1_LATE_SYPHILIS	|| id:ebi-a-GCST90001630	Weighted median	26	0.00071117769421665	0.263639375744842	0.997847677296233	-0.516021998765673	0.517444354154107	1.00071143064103	0.596890261680926	1.67773447098211
721	ebi-a-GCST90001631	finn-b-AB1_LATE_SYPHILIS	Late syphilis || id:finn-b-AB1_LATE_SYPHILIS	|| id:ebi-a-GCST90001631	Inverse variance weighted	28	0.138755232039516	0.171111886888676	0.417421076522536	-0.196624066262289	0.474134530341321	1.14884286566129	0.82149940461195	1.60662311204509
722	ebi-a-GCST90001631	finn-b-AB1_LATE_SYPHILIS	Late syphilis || id:finn-b-AB1_LATE_SYPHILIS	|| id:ebi-a-GCST90001631	MR Egger	28	-0.191285097777425	0.302774741119567	0.533050914323429	-0.784723590371776	0.402153394816927	0.825897093157599	0.456245795088734	1.49504064657409
723	ebi-a-GCST90001631	finn-b-AB1_LATE_SYPHILIS	Late syphilis || id:finn-b-AB1_LATE_SYPHILIS	|| id:ebi-a-GCST90001631	Weighted median	28	0.120625949122061	0.259700906440786	0.642303686512263	-0.38838782750188	0.629639725746003	1.12820282817341	0.678149287313235	1.87693424635358
724	ebi-a-GCST90001632	finn-b-AB1_LATE_SYPHILIS	Late syphilis || id:finn-b-AB1_LATE_SYPHILIS	|| id:ebi-a-GCST90001632	Inverse variance weighted	29	0.191545358318327	0.186143833431882	0.303471208647643	-0.173296555208161	0.556387271844815	1.21111976625004	0.840888208087425	1.74435920743586
725	ebi-a-GCST90001632	finn-b-AB1_LATE_SYPHILIS	Late syphilis || id:finn-b-AB1_LATE_SYPHILIS	|| id:ebi-a-GCST90001632	MR Egger	29	-0.231211913629578	0.327633407344302	0.486417515947884	-0.87337339202441	0.410949564765254	0.79357127964518	0.417540642541491	1.50824928573297
726	ebi-a-GCST90001632	finn-b-AB1_LATE_SYPHILIS	Late syphilis || id:finn-b-AB1_LATE_SYPHILIS	|| id:ebi-a-GCST90001632	Weighted median	29	0.123287370060137	0.253033653902786	0.626090355044731	-0.372658591589323	0.619233331709597	1.13120944997111	0.688900389086465	1.85750340684354
727	ebi-a-GCST90001633	finn-b-AB1_LATE_SYPHILIS	Late syphilis || id:finn-b-AB1_LATE_SYPHILIS	|| id:ebi-a-GCST90001633	Inverse variance weighted	28	0.0321330133052136	0.117699558438655	0.784846463470497	-0.19855812123455	0.262824147844977	1.03265485300552	0.819912115051165	1.30059798588208
728	ebi-a-GCST90001633	finn-b-AB1_LATE_SYPHILIS	Late syphilis || id:finn-b-AB1_LATE_SYPHILIS	|| id:ebi-a-GCST90001633	MR Egger	28	0.0140917524872964	0.165939562724124	0.932974742105644	-0.311149790451987	0.33933329542658	1.0141915092632	0.732604130546295	1.40401121775625
729	ebi-a-GCST90001633	finn-b-AB1_LATE_SYPHILIS	Late syphilis || id:finn-b-AB1_LATE_SYPHILIS	|| id:ebi-a-GCST90001633	Weighted median	28	-0.064958621675421	0.17428001911879	0.709352694081718	-0.406547459148249	0.276630215797407	0.937106238461274	0.665945489660355	1.31867865433088
730	ebi-a-GCST90001634	finn-b-AB1_LATE_SYPHILIS	Late syphilis || id:finn-b-AB1_LATE_SYPHILIS	|| id:ebi-a-GCST90001634	Inverse variance weighted	20	0.228820585591603	0.147916055099233	0.121872296312275	-0.0610948824028939	0.518736053586099	1.25711647396717	0.940733976441148	1.67990299988758
731	ebi-a-GCST90001634	finn-b-AB1_LATE_SYPHILIS	Late syphilis || id:finn-b-AB1_LATE_SYPHILIS	|| id:ebi-a-GCST90001634	MR Egger	20	0.372541005863625	0.242575490413805	0.141985044033562	-0.102906955347432	0.847988967074682	1.45141799457125	0.902210915477452	2.3349464729657
732	ebi-a-GCST90001634	finn-b-AB1_LATE_SYPHILIS	Late syphilis || id:finn-b-AB1_LATE_SYPHILIS	|| id:ebi-a-GCST90001634	Weighted median	20	0.307769074910116	0.21947048969914	0.160818054465663	-0.1223930849002	0.737931234720431	1.36038680521682	0.88480049842025	2.0916039978642
733	ebi-a-GCST90001635	finn-b-AB1_LATE_SYPHILIS	Late syphilis || id:finn-b-AB1_LATE_SYPHILIS	|| id:ebi-a-GCST90001635	Inverse variance weighted	26	0.154422205445964	0.138263199625922	0.264049339115765	-0.116573665820842	0.42541807671277	1.16698348956598	0.889964534593892	1.53023003949368
734	ebi-a-GCST90001635	finn-b-AB1_LATE_SYPHILIS	Late syphilis || id:finn-b-AB1_LATE_SYPHILIS	|| id:ebi-a-GCST90001635	MR Egger	26	0.319685833470142	0.238880633567375	0.193351444621935	-0.148520208321914	0.787891875262198	1.37669518483962	0.861982587772873	2.19875628445989
735	ebi-a-GCST90001635	finn-b-AB1_LATE_SYPHILIS	Late syphilis || id:finn-b-AB1_LATE_SYPHILIS	|| id:ebi-a-GCST90001635	Weighted median	26	0.140341790054253	0.194111413387691	0.469682295416137	-0.240116580185621	0.520800160294127	1.15066701819675	0.786536161189794	1.68337408004601
736	ebi-a-GCST90001636	finn-b-AB1_LATE_SYPHILIS	Late syphilis || id:finn-b-AB1_LATE_SYPHILIS	|| id:ebi-a-GCST90001636	Inverse variance weighted	10	0.131312939254394	0.267477492852903	0.623475392779333	-0.392942946737295	0.655568825246083	1.14032457780441	0.675067261277258	1.92623789855325
737	ebi-a-GCST90001636	finn-b-AB1_LATE_SYPHILIS	Late syphilis || id:finn-b-AB1_LATE_SYPHILIS	|| id:ebi-a-GCST90001636	MR Egger	10	-0.945171321024939	1.06258378409438	0.399689604035585	-3.02783553784993	1.13749289580005	0.388612987623014	0.0484203287546277	3.11893904964144
738	ebi-a-GCST90001636	finn-b-AB1_LATE_SYPHILIS	Late syphilis || id:finn-b-AB1_LATE_SYPHILIS	|| id:ebi-a-GCST90001636	Weighted median	10	0.20764632596001	0.374004728740224	0.578759879399974	-0.525402942370829	0.94069559429085	1.23077779840738	0.591317049662591	2.56176274625749
739	ebi-a-GCST90001637	finn-b-AB1_LATE_SYPHILIS	Late syphilis || id:finn-b-AB1_LATE_SYPHILIS	|| id:ebi-a-GCST90001637	Inverse variance weighted	31	0.191423444074721	0.150475756763216	0.203329956394244	-0.103509039181182	0.486355927330624	1.21097212249994	0.901667872365755	1.62637876585798
740	ebi-a-GCST90001637	finn-b-AB1_LATE_SYPHILIS	Late syphilis || id:finn-b-AB1_LATE_SYPHILIS	|| id:ebi-a-GCST90001637	MR Egger	31	-0.132376243516233	0.290142415951263	0.651611880210438	-0.701055378780709	0.436302891748243	0.876011339481245	0.496061494656118	1.54697729045005
741	ebi-a-GCST90001637	finn-b-AB1_LATE_SYPHILIS	Late syphilis || id:finn-b-AB1_LATE_SYPHILIS	|| id:ebi-a-GCST90001637	Weighted median	31	0.294569165702648	0.208405502723694	0.157525697809004	-0.113905619635793	0.703043951041088	1.34254781842172	0.892342171487338	2.01989181094586
742	ebi-a-GCST90001638	finn-b-AB1_LATE_SYPHILIS	Late syphilis || id:finn-b-AB1_LATE_SYPHILIS	|| id:ebi-a-GCST90001638	Inverse variance weighted	29	0.144284559579115	0.156114359822056	0.355369964303881	-0.161699585672114	0.450268704830344	1.15521278862308	0.850696727642581	1.56873365517283
743	ebi-a-GCST90001638	finn-b-AB1_LATE_SYPHILIS	Late syphilis || id:finn-b-AB1_LATE_SYPHILIS	|| id:ebi-a-GCST90001638	MR Egger	29	-0.0960029864947788	0.304525067321201	0.754991935057465	-0.692872118444332	0.500866145454775	0.908461302949717	0.500137549974333	1.65014992175543
744	ebi-a-GCST90001638	finn-b-AB1_LATE_SYPHILIS	Late syphilis || id:finn-b-AB1_LATE_SYPHILIS	|| id:ebi-a-GCST90001638	Weighted median	29	0.229056101310783	0.227855070733272	0.314766361501385	-0.21753983732643	0.675652039947995	1.25741257952502	0.804495555329398	1.96531402153041
745	ebi-a-GCST90001639	finn-b-AB1_LATE_SYPHILIS	Late syphilis || id:finn-b-AB1_LATE_SYPHILIS	|| id:ebi-a-GCST90001639	Inverse variance weighted	18	0.00643233892392297	0.205234978879501	0.974997323314716	-0.395828219679899	0.408692897527745	1.00645307084368	0.673122315173315	1.50484950651184
746	ebi-a-GCST90001639	finn-b-AB1_LATE_SYPHILIS	Late syphilis || id:finn-b-AB1_LATE_SYPHILIS	|| id:ebi-a-GCST90001639	MR Egger	18	-0.121580714680825	0.412069523564171	0.77175058249241	-0.929236980866599	0.68607555150495	0.885519576034328	0.394854877285216	1.98590663215641
747	ebi-a-GCST90001639	finn-b-AB1_LATE_SYPHILIS	Late syphilis || id:finn-b-AB1_LATE_SYPHILIS	|| id:ebi-a-GCST90001639	Weighted median	18	0.0542074652367549	0.284628185915083	0.848956445283983	-0.503663779156807	0.612078709630317	1.05570360123452	0.604312531171385	1.84426110029391
748	ebi-a-GCST90001640	finn-b-AB1_LATE_SYPHILIS	Late syphilis || id:finn-b-AB1_LATE_SYPHILIS	|| id:ebi-a-GCST90001640	Inverse variance weighted	6	-0.0283724648486802	0.521100793269758	0.956578896243138	-1.04973001965741	0.992985089960045	0.972026253756724	0.350032238179069	2.69928005176762
749	ebi-a-GCST90001640	finn-b-AB1_LATE_SYPHILIS	Late syphilis || id:finn-b-AB1_LATE_SYPHILIS	|| id:ebi-a-GCST90001640	MR Egger	6	0.580283549600702	2.37012646409374	0.818633368734793	-4.06516432002303	5.22573141922444	1.78654493303982	0.0171601692825068	185.997162686731
750	ebi-a-GCST90001640	finn-b-AB1_LATE_SYPHILIS	Late syphilis || id:finn-b-AB1_LATE_SYPHILIS	|| id:ebi-a-GCST90001640	Weighted median	6	0.418455802278222	0.523211233416625	0.423836143931423	-0.607038215218363	1.44394981977481	1.51961315971227	0.544962542947032	4.23739977188701
751	ebi-a-GCST90001641	finn-b-AB1_LATE_SYPHILIS	Late syphilis || id:finn-b-AB1_LATE_SYPHILIS	|| id:ebi-a-GCST90001641	Inverse variance weighted	20	-0.0979492211604966	0.140626890289002	0.486104218078545	-0.37357792612694	0.177679483805947	0.906694943502003	0.688267350197643	1.1944424217363
752	ebi-a-GCST90001641	finn-b-AB1_LATE_SYPHILIS	Late syphilis || id:finn-b-AB1_LATE_SYPHILIS	|| id:ebi-a-GCST90001641	MR Egger	20	0.0262239452782724	0.205127147672709	0.899691154609766	-0.375825264160237	0.428273154716781	1.02657081842093	0.686722317560041	1.53460520837272
753	ebi-a-GCST90001641	finn-b-AB1_LATE_SYPHILIS	Late syphilis || id:finn-b-AB1_LATE_SYPHILIS	|| id:ebi-a-GCST90001641	Weighted median	20	-0.0450358973472517	0.212077923000635	0.831829758834242	-0.460708626428497	0.370636831733994	0.955963164675474	0.630836459694397	1.44865687163843
754	ebi-a-GCST90001642	finn-b-AB1_LATE_SYPHILIS	Late syphilis || id:finn-b-AB1_LATE_SYPHILIS	|| id:ebi-a-GCST90001642	Inverse variance weighted	30	0.0593643058950866	0.148895471792899	0.690115845241974	-0.232470818818995	0.351199430609168	1.06116175781467	0.792572877221917	1.42077064281501
755	ebi-a-GCST90001642	finn-b-AB1_LATE_SYPHILIS	Late syphilis || id:finn-b-AB1_LATE_SYPHILIS	|| id:ebi-a-GCST90001642	MR Egger	30	-0.124713579956214	0.271460660189801	0.649481980568561	-0.656776473928224	0.407349314015796	0.882749703587983	0.518520106463611	1.5028289732085
756	ebi-a-GCST90001642	finn-b-AB1_LATE_SYPHILIS	Late syphilis || id:finn-b-AB1_LATE_SYPHILIS	|| id:ebi-a-GCST90001642	Weighted median	30	0.0976897624579229	0.230388007198947	0.671549202706523	-0.353870731652014	0.549250256567859	1.10262065771818	0.701965703437442	1.73195400982324
757	ebi-a-GCST90001643	finn-b-AB1_LATE_SYPHILIS	Late syphilis || id:finn-b-AB1_LATE_SYPHILIS	|| id:ebi-a-GCST90001643	Inverse variance weighted	28	0.0296095118704683	0.0771386880966953	0.701091294532377	-0.121582316799055	0.180801340539991	1.03005223224212	0.885518157328409	1.19817712642732
758	ebi-a-GCST90001643	finn-b-AB1_LATE_SYPHILIS	Late syphilis || id:finn-b-AB1_LATE_SYPHILIS	|| id:ebi-a-GCST90001643	MR Egger	28	0.0708030106093733	0.0977543079905578	0.475351901502115	-0.12079543305212	0.262401454270866	1.07336976258558	0.886215231396185	1.3000483476434
759	ebi-a-GCST90001643	finn-b-AB1_LATE_SYPHILIS	Late syphilis || id:finn-b-AB1_LATE_SYPHILIS	|| id:ebi-a-GCST90001643	Weighted median	28	-0.0175660439650679	0.103243524787543	0.864898584372091	-0.219923352548652	0.184791264618516	0.982587339558169	0.802580311340393	1.20296731207815
760	ebi-a-GCST90001644	finn-b-AB1_LATE_SYPHILIS	Late syphilis || id:finn-b-AB1_LATE_SYPHILIS	|| id:ebi-a-GCST90001644	Inverse variance weighted	32	0.0986858079562985	0.125250038958383	0.430749119033884	-0.146804268402132	0.344175884314729	1.10371946520099	0.863462967863795	1.41082675598397
761	ebi-a-GCST90001644	finn-b-AB1_LATE_SYPHILIS	Late syphilis || id:finn-b-AB1_LATE_SYPHILIS	|| id:ebi-a-GCST90001644	MR Egger	32	-0.0931184930840092	0.216223894867979	0.669795661740089	-0.516917327025249	0.33068034085723	0.911085536564765	0.5963560881278	1.39191478290001
762	ebi-a-GCST90001644	finn-b-AB1_LATE_SYPHILIS	Late syphilis || id:finn-b-AB1_LATE_SYPHILIS	|| id:ebi-a-GCST90001644	Weighted median	32	0.0609229813048324	0.17574264312692	0.728846607542881	-0.283532599223931	0.405378561833596	1.06281705425214	0.753118570658956	1.49987018620568
763	ebi-a-GCST90001645	finn-b-AB1_LATE_SYPHILIS	Late syphilis || id:finn-b-AB1_LATE_SYPHILIS	|| id:ebi-a-GCST90001645	Inverse variance weighted	22	-0.199741529153862	0.165664371466327	0.227933193239052	-0.524443697227862	0.124960638920139	0.818942398459392	0.591884539808002	1.13310385199785
764	ebi-a-GCST90001645	finn-b-AB1_LATE_SYPHILIS	Late syphilis || id:finn-b-AB1_LATE_SYPHILIS	|| id:ebi-a-GCST90001645	MR Egger	22	-0.309960759836811	0.290432445205738	0.298577863353443	-0.879208352440056	0.259286832766435	0.733475737367227	0.415111403569265	1.29600548835953
765	ebi-a-GCST90001645	finn-b-AB1_LATE_SYPHILIS	Late syphilis || id:finn-b-AB1_LATE_SYPHILIS	|| id:ebi-a-GCST90001645	Weighted median	22	-0.201524593593458	0.247210741569097	0.414961548822241	-0.686057647068888	0.283008459881972	0.817483472456691	0.50355736186372	1.32711638901768
766	ebi-a-GCST90001646	finn-b-AB1_LATE_SYPHILIS	Late syphilis || id:finn-b-AB1_LATE_SYPHILIS	|| id:ebi-a-GCST90001646	Inverse variance weighted	27	-0.0545457849947392	0.0742665896226979	0.462668876725668	-0.200108300655227	0.0910167306657486	0.946915153360002	0.818642088802255	1.09528732999139
767	ebi-a-GCST90001646	finn-b-AB1_LATE_SYPHILIS	Late syphilis || id:finn-b-AB1_LATE_SYPHILIS	|| id:ebi-a-GCST90001646	MR Egger	27	-0.0969257602187911	0.0970063032328933	0.327285982394113	-0.287058114555262	0.0932065941176797	0.907623385393683	0.750468114449055	1.09768848782903
768	ebi-a-GCST90001646	finn-b-AB1_LATE_SYPHILIS	Late syphilis || id:finn-b-AB1_LATE_SYPHILIS	|| id:ebi-a-GCST90001646	Weighted median	27	-0.0731957473207283	0.107371451292456	0.495424962606264	-0.283643791853941	0.137252297212484	0.92941888096257	0.753034834079906	1.14711752656857
769	ebi-a-GCST90001647	finn-b-AB1_LATE_SYPHILIS	Late syphilis || id:finn-b-AB1_LATE_SYPHILIS	|| id:ebi-a-GCST90001647	Inverse variance weighted	27	-0.0344268803956388	0.102448140374064	0.73683917705829	-0.235225235528804	0.166371474737526	0.966158982266315	0.790392805037099	1.18101173627215
770	ebi-a-GCST90001647	finn-b-AB1_LATE_SYPHILIS	Late syphilis || id:finn-b-AB1_LATE_SYPHILIS	|| id:ebi-a-GCST90001647	MR Egger	27	-0.151992403659841	0.138844851456059	0.284086498301642	-0.424128312513717	0.120143505194035	0.858994805933081	0.654339916522555	1.12765866484408
771	ebi-a-GCST90001647	finn-b-AB1_LATE_SYPHILIS	Late syphilis || id:finn-b-AB1_LATE_SYPHILIS	|| id:ebi-a-GCST90001647	Weighted median	27	-0.106700872603603	0.136068379363947	0.432939798509899	-0.373394896156939	0.159993150949733	0.898794486838252	0.688393335279273	1.17350283358439
772	ebi-a-GCST90001648	finn-b-AB1_LATE_SYPHILIS	Late syphilis || id:finn-b-AB1_LATE_SYPHILIS	|| id:ebi-a-GCST90001648	Inverse variance weighted	18	-0.108233444057224	0.163614994486762	0.508283387475293	-0.428918833251277	0.212451945136829	0.897418075059159	0.651212783860375	1.23670668236691
773	ebi-a-GCST90001648	finn-b-AB1_LATE_SYPHILIS	Late syphilis || id:finn-b-AB1_LATE_SYPHILIS	|| id:ebi-a-GCST90001648	MR Egger	18	0.101385097422312	0.295290244596582	0.73581229488906	-0.477383781986989	0.680153976831613	1.10670274808749	0.620404383571277	1.97418168707005
774	ebi-a-GCST90001648	finn-b-AB1_LATE_SYPHILIS	Late syphilis || id:finn-b-AB1_LATE_SYPHILIS	|| id:ebi-a-GCST90001648	Weighted median	18	0.0365253000080553	0.22579805546733	0.871494133087025	-0.406038888707911	0.479089488724022	1.03720054486794	0.666284255987242	1.61460361791132
775	ebi-a-GCST90001649	finn-b-AB1_LATE_SYPHILIS	Late syphilis || id:finn-b-AB1_LATE_SYPHILIS	|| id:ebi-a-GCST90001649	Inverse variance weighted	24	0.0419730193864558	0.129526466376712	0.745900367561218	-0.2118988547119	0.295844893484812	1.04286634119745	0.809046524672041	1.34426163692307
776	ebi-a-GCST90001649	finn-b-AB1_LATE_SYPHILIS	Late syphilis || id:finn-b-AB1_LATE_SYPHILIS	|| id:ebi-a-GCST90001649	MR Egger	24	0.0684445506746284	0.216665280202681	0.755055904426894	-0.356219398522626	0.493108499871882	1.07084124588007	0.700318954434874	1.63739816924319
777	ebi-a-GCST90001649	finn-b-AB1_LATE_SYPHILIS	Late syphilis || id:finn-b-AB1_LATE_SYPHILIS	|| id:ebi-a-GCST90001649	Weighted median	24	0.0954028771368885	0.185359231052915	0.606768401179811	-0.267901215726825	0.458706970000602	1.100101971792	0.764983345694301	1.58202705346775
778	ebi-a-GCST90001650	finn-b-AB1_LATE_SYPHILIS	Late syphilis || id:finn-b-AB1_LATE_SYPHILIS	|| id:ebi-a-GCST90001650	Inverse variance weighted	23	-0.0741640197263275	0.130789672626469	0.570681583837042	-0.330511778074206	0.182183738621551	0.928519385855314	0.718555898161171	1.1998346295889
779	ebi-a-GCST90001650	finn-b-AB1_LATE_SYPHILIS	Late syphilis || id:finn-b-AB1_LATE_SYPHILIS	|| id:ebi-a-GCST90001650	MR Egger	23	0.0677432926911771	0.217360434734472	0.758369443156497	-0.358283159388387	0.493769744770742	1.07009057314577	0.698875153925097	1.63848124848085
780	ebi-a-GCST90001650	finn-b-AB1_LATE_SYPHILIS	Late syphilis || id:finn-b-AB1_LATE_SYPHILIS	|| id:ebi-a-GCST90001650	Weighted median	23	0.0933160348029809	0.183873968265005	0.611804052000879	-0.267076942996428	0.45370901260239	1.09780862618328	0.765614160551391	1.57413987595848
781	ebi-a-GCST90001651	finn-b-AB1_LATE_SYPHILIS	Late syphilis || id:finn-b-AB1_LATE_SYPHILIS	|| id:ebi-a-GCST90001651	Inverse variance weighted	24	-0.144112201921025	0.165256016461798	0.383178814429487	-0.468013994186148	0.179789590344099	0.865790599240725	0.626244759810492	1.19696548352828
782	ebi-a-GCST90001651	finn-b-AB1_LATE_SYPHILIS	Late syphilis || id:finn-b-AB1_LATE_SYPHILIS	|| id:ebi-a-GCST90001651	MR Egger	24	-0.40175675320207	0.267060677545561	0.146709354784482	-0.925195681191369	0.121682174787229	0.66914349290768	0.396453832925816	1.12939509449635
783	ebi-a-GCST90001651	finn-b-AB1_LATE_SYPHILIS	Late syphilis || id:finn-b-AB1_LATE_SYPHILIS	|| id:ebi-a-GCST90001651	Weighted median	24	-0.452277523835915	0.251110506690495	0.0716856197398281	-0.944454116949284	0.039899069277454	0.636177590778471	0.38889180241319	1.04070572971011
784	ebi-a-GCST90001652	finn-b-AB1_LATE_SYPHILIS	Late syphilis || id:finn-b-AB1_LATE_SYPHILIS	|| id:ebi-a-GCST90001652	Inverse variance weighted	26	-0.126283778772423	0.127191863930748	0.320777937153626	-0.37557983207669	0.123012274531843	0.881364698699482	0.686890881933965	1.13089830210952
785	ebi-a-GCST90001652	finn-b-AB1_LATE_SYPHILIS	Late syphilis || id:finn-b-AB1_LATE_SYPHILIS	|| id:ebi-a-GCST90001652	MR Egger	26	-0.0628472756243774	0.188965814154744	0.742334826883216	-0.433220271367675	0.30752572011892	0.939086884195759	0.648417648231178	1.36005578884874
786	ebi-a-GCST90001652	finn-b-AB1_LATE_SYPHILIS	Late syphilis || id:finn-b-AB1_LATE_SYPHILIS	|| id:ebi-a-GCST90001652	Weighted median	26	-0.00402926391800464	0.192575599339858	0.983307060017601	-0.381477438624127	0.373418910788118	0.995978842674334	0.682851791960249	1.4526927610562
787	ebi-a-GCST90001653	finn-b-AB1_LATE_SYPHILIS	Late syphilis || id:finn-b-AB1_LATE_SYPHILIS	|| id:ebi-a-GCST90001653	Inverse variance weighted	28	0.0574829467894989	0.12405269954714	0.643095438358201	-0.185660344322895	0.300626237901893	1.05916720829936	0.830555650020104	1.35070440506848
788	ebi-a-GCST90001653	finn-b-AB1_LATE_SYPHILIS	Late syphilis || id:finn-b-AB1_LATE_SYPHILIS	|| id:ebi-a-GCST90001653	MR Egger	28	-0.161713269635043	0.181234792864958	0.380423890519765	-0.516933463650362	0.193506924380275	0.850685086819742	0.596346465030815	1.21349778924256
789	ebi-a-GCST90001653	finn-b-AB1_LATE_SYPHILIS	Late syphilis || id:finn-b-AB1_LATE_SYPHILIS	|| id:ebi-a-GCST90001653	Weighted median	28	0.0566070212265089	0.181170984620998	0.754697939522556	-0.298488108630648	0.411702151083666	1.05823986286821	0.741939104469577	1.5093848007431
790	ebi-a-GCST90001654	finn-b-AB1_LATE_SYPHILIS	Late syphilis || id:finn-b-AB1_LATE_SYPHILIS	|| id:ebi-a-GCST90001654	Inverse variance weighted	32	-0.0968800626888723	0.135177392174647	0.473566413447016	-0.36182775135118	0.168067625973435	0.907664862488185	0.696402311868631	1.18301661059262
791	ebi-a-GCST90001654	finn-b-AB1_LATE_SYPHILIS	Late syphilis || id:finn-b-AB1_LATE_SYPHILIS	|| id:ebi-a-GCST90001654	MR Egger	32	-0.339258270628444	0.209177097945975	0.115295255893473	-0.749245382602555	0.0707288413456673	0.712298459559879	0.472723143287478	1.07329015449288
792	ebi-a-GCST90001654	finn-b-AB1_LATE_SYPHILIS	Late syphilis || id:finn-b-AB1_LATE_SYPHILIS	|| id:ebi-a-GCST90001654	Weighted median	32	-0.224735121493625	0.213624641535588	0.292795257288321	-0.643439418903378	0.193969175916127	0.798727756557389	0.525481959769466	1.21405886012734
793	ebi-a-GCST90001655	finn-b-AB1_LATE_SYPHILIS	Late syphilis || id:finn-b-AB1_LATE_SYPHILIS	|| id:ebi-a-GCST90001655	Inverse variance weighted	24	-0.188666183542799	0.176673748164741	0.285575101436334	-0.534946729945691	0.157614362860093	0.828062881580393	0.585700489610678	1.17071463660037
794	ebi-a-GCST90001655	finn-b-AB1_LATE_SYPHILIS	Late syphilis || id:finn-b-AB1_LATE_SYPHILIS	|| id:ebi-a-GCST90001655	MR Egger	24	-0.0669937857573611	0.295866656020255	0.822955777255204	-0.64689243155706	0.512904860042338	0.93520101288473	0.523670593048992	1.67013566564507
795	ebi-a-GCST90001655	finn-b-AB1_LATE_SYPHILIS	Late syphilis || id:finn-b-AB1_LATE_SYPHILIS	|| id:ebi-a-GCST90001655	Weighted median	24	-0.064707517451032	0.262612906621443	0.805373498538295	-0.57942881442906	0.450013779526996	0.937341579342761	0.560218263785218	1.56833379623916
796	ebi-a-GCST90001656	finn-b-AB1_LATE_SYPHILIS	Late syphilis || id:finn-b-AB1_LATE_SYPHILIS	|| id:ebi-a-GCST90001656	Inverse variance weighted	28	-0.0574829467894989	0.12405269954714	0.643095438358201	-0.300626237901893	0.185660344322895	0.944137990833039	0.740354437467984	1.20401324098607
797	ebi-a-GCST90001656	finn-b-AB1_LATE_SYPHILIS	Late syphilis || id:finn-b-AB1_LATE_SYPHILIS	|| id:ebi-a-GCST90001656	MR Egger	28	0.161713269635043	0.181234792864958	0.380423890519765	-0.193506924380275	0.516933463650362	1.17552313481651	0.824064130041948	1.67687755128779
798	ebi-a-GCST90001656	finn-b-AB1_LATE_SYPHILIS	Late syphilis || id:finn-b-AB1_LATE_SYPHILIS	|| id:ebi-a-GCST90001656	Weighted median	28	-0.0566070212265088	0.173932040949851	0.744836870689948	-0.397513821488216	0.284299779035198	0.94496534773283	0.67198865470013	1.32883122679252
799	ebi-a-GCST90001657	finn-b-AB1_LATE_SYPHILIS	Late syphilis || id:finn-b-AB1_LATE_SYPHILIS	|| id:ebi-a-GCST90001657	Inverse variance weighted	11	0.146969471383258	0.272793990730327	0.590055045187707	-0.387706750448182	0.681645693214698	1.15831860062545	0.678611316552702	1.97712880382051
800	ebi-a-GCST90001657	finn-b-AB1_LATE_SYPHILIS	Late syphilis || id:finn-b-AB1_LATE_SYPHILIS	|| id:ebi-a-GCST90001657	MR Egger	11	0.245398955202383	0.448426868760314	0.597517247292046	-0.633517707567832	1.1243156179726	1.27813112856445	0.530721590153906	3.07810952505568
801	ebi-a-GCST90001657	finn-b-AB1_LATE_SYPHILIS	Late syphilis || id:finn-b-AB1_LATE_SYPHILIS	|| id:ebi-a-GCST90001657	Weighted median	11	0.239787750514389	0.389837392982173	0.538490765479447	-0.52429353973067	1.00386904075945	1.27097935697593	0.591973422382151	2.72881934354161
802	ebi-a-GCST90001658	finn-b-AB1_LATE_SYPHILIS	Late syphilis || id:finn-b-AB1_LATE_SYPHILIS	|| id:ebi-a-GCST90001658	Inverse variance weighted	31	0.0369161957675463	0.073490129960214	0.615436378448066	-0.107124458954473	0.180956850489566	1.03760606141486	0.898413850383285	1.19836346938055
803	ebi-a-GCST90001658	finn-b-AB1_LATE_SYPHILIS	Late syphilis || id:finn-b-AB1_LATE_SYPHILIS	|| id:ebi-a-GCST90001658	MR Egger	31	0.0932621601940719	0.0888738725097899	0.302671786502993	-0.0809306299251163	0.26745495031326	1.09774948376604	0.922257666308986	1.30663476502333
804	ebi-a-GCST90001658	finn-b-AB1_LATE_SYPHILIS	Late syphilis || id:finn-b-AB1_LATE_SYPHILIS	|| id:ebi-a-GCST90001658	Weighted median	31	0.06073524783535	0.0946275868381554	0.520980660530176	-0.124734822367435	0.246205318038135	1.06261754664684	0.88273095205494	1.27916218165132
805	ebi-a-GCST90001659	finn-b-AB1_LATE_SYPHILIS	Late syphilis || id:finn-b-AB1_LATE_SYPHILIS	|| id:ebi-a-GCST90001659	Inverse variance weighted	25	0.0100341919072351	0.0934371732492041	0.91447980930366	-0.173102667661205	0.193171051475675	1.01008470321621	0.841051261645872	1.21309027665541
806	ebi-a-GCST90001659	finn-b-AB1_LATE_SYPHILIS	Late syphilis || id:finn-b-AB1_LATE_SYPHILIS	|| id:ebi-a-GCST90001659	MR Egger	25	0.127703437586241	0.120627988931035	0.300749130753846	-0.108727420718588	0.364134295891071	1.13621599376978	0.89697488094738	1.43926748888966
807	ebi-a-GCST90001659	finn-b-AB1_LATE_SYPHILIS	Late syphilis || id:finn-b-AB1_LATE_SYPHILIS	|| id:ebi-a-GCST90001659	Weighted median	25	0.0969257674414223	0.117423041710601	0.409121389339322	-0.133223394311356	0.327074929194201	1.10177858274209	0.875269540030827	1.38690539299062
808	ebi-a-GCST90001660	finn-b-AB1_LATE_SYPHILIS	Late syphilis || id:finn-b-AB1_LATE_SYPHILIS	|| id:ebi-a-GCST90001660	Inverse variance weighted	29	-0.0583896314950436	0.0971328321761799	0.547752223359064	-0.248769982560356	0.131990719570269	0.943282343316703	0.779759310998775	1.1410977293408
809	ebi-a-GCST90001660	finn-b-AB1_LATE_SYPHILIS	Late syphilis || id:finn-b-AB1_LATE_SYPHILIS	|| id:ebi-a-GCST90001660	MR Egger	29	-0.119763380023502	0.136514765010496	0.388067426507733	-0.387332319444073	0.147805559397069	0.887130324640908	0.678865457245467	1.15928746189382
810	ebi-a-GCST90001660	finn-b-AB1_LATE_SYPHILIS	Late syphilis || id:finn-b-AB1_LATE_SYPHILIS	|| id:ebi-a-GCST90001660	Weighted median	29	-0.152609482546653	0.125382836114262	0.223547867194521	-0.398359841330607	0.0931408762373012	0.858464901887572	0.671420379384384	1.09761635243862
811	ebi-a-GCST90001661	finn-b-AB1_LATE_SYPHILIS	Late syphilis || id:finn-b-AB1_LATE_SYPHILIS	|| id:ebi-a-GCST90001661	Inverse variance weighted	24	0.0790489184623969	0.149150883506603	0.596116810829255	-0.213286813210545	0.371384650135339	1.08225726313664	0.80792438059717	1.44974060907317
812	ebi-a-GCST90001661	finn-b-AB1_LATE_SYPHILIS	Late syphilis || id:finn-b-AB1_LATE_SYPHILIS	|| id:ebi-a-GCST90001661	MR Egger	24	-0.282024491428382	0.197730101149889	0.16781622787993	-0.669575489682164	0.1055265068254	0.75425521151938	0.511925849471311	1.11129556104986
813	ebi-a-GCST90001661	finn-b-AB1_LATE_SYPHILIS	Late syphilis || id:finn-b-AB1_LATE_SYPHILIS	|| id:ebi-a-GCST90001661	Weighted median	24	-0.107773351827427	0.18846964678911	0.567434441387948	-0.477173859534082	0.261627155879228	0.897831065141851	0.620534634052043	1.2990421119124
814	ebi-a-GCST90001662	finn-b-AB1_LATE_SYPHILIS	Late syphilis || id:finn-b-AB1_LATE_SYPHILIS	|| id:ebi-a-GCST90001662	Inverse variance weighted	15	0.0286827295226125	0.0525201191054576	0.584977667184386	-0.0742567039240844	0.131622162969309	1.02909804024835	0.928433330768969	1.14067724773071
815	ebi-a-GCST90001662	finn-b-AB1_LATE_SYPHILIS	Late syphilis || id:finn-b-AB1_LATE_SYPHILIS	|| id:ebi-a-GCST90001662	MR Egger	15	0.00317929178797483	0.0560593166497045	0.955636237431502	-0.106696968845446	0.113055552421396	1.00318435109636	0.89879799552141	1.1196941329412
816	ebi-a-GCST90001662	finn-b-AB1_LATE_SYPHILIS	Late syphilis || id:finn-b-AB1_LATE_SYPHILIS	|| id:ebi-a-GCST90001662	Weighted median	15	0.0174077637392249	0.0576076528171864	0.762516395071949	-0.0955032357824603	0.13031876326091	1.01756016187772	0.908915420596337	1.13919145783804
817	ebi-a-GCST90001663	finn-b-AB1_LATE_SYPHILIS	Late syphilis || id:finn-b-AB1_LATE_SYPHILIS	|| id:ebi-a-GCST90001663	Inverse variance weighted	28	-0.0278975468178479	0.121885784528327	0.818960091136608	-0.266793684493369	0.210998590857673	0.9724879961873	0.765831057990002	1.23491061489535
818	ebi-a-GCST90001663	finn-b-AB1_LATE_SYPHILIS	Late syphilis || id:finn-b-AB1_LATE_SYPHILIS	|| id:ebi-a-GCST90001663	MR Egger	28	-0.110029014766969	0.175489761282637	0.536138008264131	-0.453988946880938	0.233930917347	0.895808143254928	0.635089752929788	1.26355719930905
819	ebi-a-GCST90001663	finn-b-AB1_LATE_SYPHILIS	Late syphilis || id:finn-b-AB1_LATE_SYPHILIS	|| id:ebi-a-GCST90001663	Weighted median	28	-0.0736613111414231	0.165382316558441	0.65603059274914	-0.397810651595968	0.250488029313122	0.928986277867312	0.671789217836245	1.2846522116646
820	ebi-a-GCST90001664	finn-b-AB1_LATE_SYPHILIS	Late syphilis || id:finn-b-AB1_LATE_SYPHILIS	|| id:ebi-a-GCST90001664	Inverse variance weighted	41	0.0273860633012937	0.0192565850563995	0.154978024921926	-0.0103568434092494	0.0651289700118368	1.02776450834087	0.989696604018765	1.06729666477175
821	ebi-a-GCST90001664	finn-b-AB1_LATE_SYPHILIS	Late syphilis || id:finn-b-AB1_LATE_SYPHILIS	|| id:ebi-a-GCST90001664	MR Egger	41	0.032202241694528	0.0210749753393463	0.134587029445706	-0.00910470997059069	0.0735091933596466	1.03272634451231	0.99093661239675	1.07627843124111
822	ebi-a-GCST90001664	finn-b-AB1_LATE_SYPHILIS	Late syphilis || id:finn-b-AB1_LATE_SYPHILIS	|| id:ebi-a-GCST90001664	Weighted median	41	0.0491445042796768	0.02483279880648	0.0478142134073429	0.000472218618976041	0.0978167899403775	1.05037212304092	1.00047233013174	1.10276072974074
823	ebi-a-GCST90001665	finn-b-AB1_LATE_SYPHILIS	Late syphilis || id:finn-b-AB1_LATE_SYPHILIS	|| id:ebi-a-GCST90001665	Inverse variance weighted	26	-0.036872526868134	0.0656438941202744	0.574316785050233	-0.165534559343872	0.0917895056076038	0.963798985994043	0.84744057570858	1.09613406772085
824	ebi-a-GCST90001665	finn-b-AB1_LATE_SYPHILIS	Late syphilis || id:finn-b-AB1_LATE_SYPHILIS	|| id:ebi-a-GCST90001665	MR Egger	26	-0.0138894167708918	0.075469163780361	0.855527499547589	-0.161808977780399	0.134030144238616	0.986206596143065	0.850603673223834	1.14342728687013
825	ebi-a-GCST90001665	finn-b-AB1_LATE_SYPHILIS	Late syphilis || id:finn-b-AB1_LATE_SYPHILIS	|| id:ebi-a-GCST90001665	Weighted median	26	-0.0772753593763389	0.0888205605143008	0.384291349123209	-0.251363657984369	0.0968129392316907	0.9256349362524	0.7777394889509	1.10165427804975
826	ebi-a-GCST90001666	finn-b-AB1_LATE_SYPHILIS	Late syphilis || id:finn-b-AB1_LATE_SYPHILIS	|| id:ebi-a-GCST90001666	Inverse variance weighted	52	0.0116870543557541	0.0147957777379521	0.429591321999428	-0.0173126700106319	0.0406867787221402	1.01175561480508	0.982836333140884	1.04152582639909
827	ebi-a-GCST90001666	finn-b-AB1_LATE_SYPHILIS	Late syphilis || id:finn-b-AB1_LATE_SYPHILIS	|| id:ebi-a-GCST90001666	MR Egger	52	0.0267845643616123	0.0158478608703807	0.0972340358168306	-0.00427724294433379	0.0578463716675584	1.02714649496469	0.995731891431313	1.05955220596751
828	ebi-a-GCST90001666	finn-b-AB1_LATE_SYPHILIS	Late syphilis || id:finn-b-AB1_LATE_SYPHILIS	|| id:ebi-a-GCST90001666	Weighted median	52	0.0307821767840099	0.0197969435534559	0.119970979271725	-0.00801983258076362	0.0695841861487834	1.03126084686546	0.992012240479087	1.07206231020301
829	ebi-a-GCST90001667	finn-b-AB1_LATE_SYPHILIS	Late syphilis || id:finn-b-AB1_LATE_SYPHILIS	|| id:ebi-a-GCST90001667	Inverse variance weighted	28	0.0139797922510162	0.0517244537027727	0.786949209701685	-0.0874001370064182	0.115359721508451	1.01407796649844	0.916310372578879	1.12227707217086
830	ebi-a-GCST90001667	finn-b-AB1_LATE_SYPHILIS	Late syphilis || id:finn-b-AB1_LATE_SYPHILIS	|| id:ebi-a-GCST90001667	MR Egger	28	0.0216499393879381	0.0594587564862321	0.718715186026723	-0.0948892233250769	0.138189102100953	1.02188599981238	0.909473677358055	1.14819265538945
831	ebi-a-GCST90001667	finn-b-AB1_LATE_SYPHILIS	Late syphilis || id:finn-b-AB1_LATE_SYPHILIS	|| id:ebi-a-GCST90001667	Weighted median	28	-0.0276179158143903	0.0560399091140715	0.622135644260031	-0.137456137677971	0.0822203060491899	0.972759972006188	0.871572578355863	1.08569496865368
832	ebi-a-GCST90001668	finn-b-AB1_LATE_SYPHILIS	Late syphilis || id:finn-b-AB1_LATE_SYPHILIS	|| id:ebi-a-GCST90001668	Inverse variance weighted	26	-0.0605279282997192	0.0816484919509819	0.458497446358512	-0.220558972523644	0.0995031159242053	0.941267480650997	0.802070337354966	1.10462191265275
833	ebi-a-GCST90001668	finn-b-AB1_LATE_SYPHILIS	Late syphilis || id:finn-b-AB1_LATE_SYPHILIS	|| id:ebi-a-GCST90001668	MR Egger	26	0.0456355261740608	0.100408552300534	0.653554282012904	-0.151165236334987	0.242436288683108	1.04669284927918	0.859705632314417	1.27435005605673
834	ebi-a-GCST90001668	finn-b-AB1_LATE_SYPHILIS	Late syphilis || id:finn-b-AB1_LATE_SYPHILIS	|| id:ebi-a-GCST90001668	Weighted median	26	0.0520927489135447	0.112210128571936	0.642473770469638	-0.16783910308745	0.27202460091454	1.05347344649994	0.845489860449441	1.31261929254895
835	ebi-a-GCST90001669	finn-b-AB1_LATE_SYPHILIS	Late syphilis || id:finn-b-AB1_LATE_SYPHILIS	|| id:ebi-a-GCST90001669	Inverse variance weighted	37	0.00308792912390887	0.0227719510550933	0.892135680678371	-0.041545094944074	0.0477209531918917	1.00309270168823	0.959306074512277	1.04887792844609
836	ebi-a-GCST90001669	finn-b-AB1_LATE_SYPHILIS	Late syphilis || id:finn-b-AB1_LATE_SYPHILIS	|| id:ebi-a-GCST90001669	MR Egger	37	-0.0141271904902246	0.026027384205317	0.59072003301446	-0.0651408635326459	0.0368864825521967	0.985972130008717	0.936935474040645	1.03757523126054
837	ebi-a-GCST90001669	finn-b-AB1_LATE_SYPHILIS	Late syphilis || id:finn-b-AB1_LATE_SYPHILIS	|| id:ebi-a-GCST90001669	Weighted median	37	0.00923381510987037	0.0343998346170874	0.78837131433425	-0.0581898607396209	0.0766574909593616	1.00927657830174	0.943470802366681	1.07967221556112
838	ebi-a-GCST90001670	finn-b-AB1_LATE_SYPHILIS	Late syphilis || id:finn-b-AB1_LATE_SYPHILIS	|| id:ebi-a-GCST90001670	Inverse variance weighted	20	-0.012089015762249	0.201211033171657	0.952090902037036	-0.406462640778696	0.382284609254198	0.987983762819782	0.666001976466525	1.46562915740025
839	ebi-a-GCST90001670	finn-b-AB1_LATE_SYPHILIS	Late syphilis || id:finn-b-AB1_LATE_SYPHILIS	|| id:ebi-a-GCST90001670	MR Egger	20	-0.384128499932491	0.306311916919506	0.225868359696411	-0.984499857094722	0.21624285722974	0.681043907460396	0.373626046630944	1.2414038262891
840	ebi-a-GCST90001670	finn-b-AB1_LATE_SYPHILIS	Late syphilis || id:finn-b-AB1_LATE_SYPHILIS	|| id:ebi-a-GCST90001670	Weighted median	20	-0.0426457073928853	0.255569462952923	0.867475937477689	-0.543561854780615	0.458270439994844	0.958250831117979	0.580676279948381	1.58133660190136
841	ebi-a-GCST90001671	finn-b-AB1_LATE_SYPHILIS	Late syphilis || id:finn-b-AB1_LATE_SYPHILIS	|| id:ebi-a-GCST90001671	Inverse variance weighted	19	-0.0799609893131836	0.152227681716862	0.599393888642802	-0.378327245478232	0.218405266851865	0.923152358491744	0.68500629876951	1.2440911543729
842	ebi-a-GCST90001671	finn-b-AB1_LATE_SYPHILIS	Late syphilis || id:finn-b-AB1_LATE_SYPHILIS	|| id:ebi-a-GCST90001671	MR Egger	19	0.108384225854169	0.209164353625576	0.61101299206206	-0.301577907251959	0.518346358960297	1.11447587357672	0.73965019999542	1.67924847825672
843	ebi-a-GCST90001671	finn-b-AB1_LATE_SYPHILIS	Late syphilis || id:finn-b-AB1_LATE_SYPHILIS	|| id:ebi-a-GCST90001671	Weighted median	19	0.0639135333891051	0.154064613064356	0.678252528518929	-0.238053108217033	0.365880174995243	1.06600022135008	0.788160832165722	1.44178247071211
844	ebi-a-GCST90001672	finn-b-AB1_LATE_SYPHILIS	Late syphilis || id:finn-b-AB1_LATE_SYPHILIS	|| id:ebi-a-GCST90001672	Inverse variance weighted	23	-0.14539410179095	0.11940728205733	0.223363930760747	-0.379432374623317	0.0886441710414171	0.864681453442988	0.684249696492791	1.09269177576633
845	ebi-a-GCST90001672	finn-b-AB1_LATE_SYPHILIS	Late syphilis || id:finn-b-AB1_LATE_SYPHILIS	|| id:ebi-a-GCST90001672	MR Egger	23	-0.203066998138049	0.171647453571915	0.250011427196308	-0.539496007139003	0.133362010862904	0.816223554135298	0.583042027356973	1.14266358009447
846	ebi-a-GCST90001672	finn-b-AB1_LATE_SYPHILIS	Late syphilis || id:finn-b-AB1_LATE_SYPHILIS	|| id:ebi-a-GCST90001672	Weighted median	23	-0.129801155722579	0.166704735911125	0.436198241802044	-0.456542438108383	0.196940126663226	0.878270052532708	0.633470125549235	1.21767113248951
847	ebi-a-GCST90001673	finn-b-AB1_LATE_SYPHILIS	Late syphilis || id:finn-b-AB1_LATE_SYPHILIS	|| id:ebi-a-GCST90001673	Inverse variance weighted	20	0.151411831793978	0.134407387454697	0.259947929582215	-0.112026647617228	0.414850311205183	1.16347571572072	0.894020433668624	1.51414407332617
848	ebi-a-GCST90001673	finn-b-AB1_LATE_SYPHILIS	Late syphilis || id:finn-b-AB1_LATE_SYPHILIS	|| id:ebi-a-GCST90001673	MR Egger	20	0.147650655767615	0.181074309228124	0.42549370574678	-0.207254990319507	0.502556301854738	1.1591078979663	0.812812364276303	1.65294129146778
849	ebi-a-GCST90001673	finn-b-AB1_LATE_SYPHILIS	Late syphilis || id:finn-b-AB1_LATE_SYPHILIS	|| id:ebi-a-GCST90001673	Weighted median	20	0.140837822772825	0.16416520459361	0.390946023309794	-0.18092597823065	0.462601623776301	1.15123792826929	0.834497127363534	1.5882005150491
850	ebi-a-GCST90001674	finn-b-AB1_LATE_SYPHILIS	Late syphilis || id:finn-b-AB1_LATE_SYPHILIS	|| id:ebi-a-GCST90001674	Inverse variance weighted	18	0.187652492491605	0.113404611097818	0.0979819982125319	-0.0346205452601175	0.409925530243327	1.20641420450269	0.965971889335198	1.50670557693716
851	ebi-a-GCST90001674	finn-b-AB1_LATE_SYPHILIS	Late syphilis || id:finn-b-AB1_LATE_SYPHILIS	|| id:ebi-a-GCST90001674	MR Egger	18	0.141940091516498	0.152264010468904	0.365088928360783	-0.156497369002553	0.440377552035549	1.15250760148614	0.855133767554709	1.55329355696197
852	ebi-a-GCST90001674	finn-b-AB1_LATE_SYPHILIS	Late syphilis || id:finn-b-AB1_LATE_SYPHILIS	|| id:ebi-a-GCST90001674	Weighted median	18	0.148799602568399	0.147992890660074	0.314679724106591	-0.141266463125347	0.438865668262144	1.16044041662737	0.868257922151103	1.55094693199696
853	ebi-a-GCST90001675	finn-b-AB1_LATE_SYPHILIS	Late syphilis || id:finn-b-AB1_LATE_SYPHILIS	|| id:ebi-a-GCST90001675	Inverse variance weighted	29	0.186674231733793	0.112589830400375	0.097316941233038	-0.0340018358509409	0.407350299318527	1.20523459390621	0.966569730157929	1.50283045395073
854	ebi-a-GCST90001675	finn-b-AB1_LATE_SYPHILIS	Late syphilis || id:finn-b-AB1_LATE_SYPHILIS	|| id:ebi-a-GCST90001675	MR Egger	29	0.103970611722687	0.142482995660692	0.471854029618578	-0.175296059772269	0.383237283217644	1.10956784614887	0.839208528100965	1.46702608944331
855	ebi-a-GCST90001675	finn-b-AB1_LATE_SYPHILIS	Late syphilis || id:finn-b-AB1_LATE_SYPHILIS	|| id:ebi-a-GCST90001675	Weighted median	29	0.132904143772736	0.131685600536243	0.312853109132749	-0.1251996332783	0.391007920823772	1.14214051180303	0.882320744418943	1.47847022406886
856	ebi-a-GCST90001676	finn-b-AB1_LATE_SYPHILIS	Late syphilis || id:finn-b-AB1_LATE_SYPHILIS	|| id:ebi-a-GCST90001676	Inverse variance weighted	8	-0.0611661890891939	0.31426341512556	0.845679873656188	-0.677122482735291	0.554790104556903	0.94066689821019	0.508076890942053	1.7415753976681
857	ebi-a-GCST90001676	finn-b-AB1_LATE_SYPHILIS	Late syphilis || id:finn-b-AB1_LATE_SYPHILIS	|| id:ebi-a-GCST90001676	MR Egger	8	0.013374425150936	0.716486077595757	0.985712258239844	-1.39093828693675	1.41768713723862	1.01346426283735	0.248841710133536	4.12756290533962
858	ebi-a-GCST90001676	finn-b-AB1_LATE_SYPHILIS	Late syphilis || id:finn-b-AB1_LATE_SYPHILIS	|| id:ebi-a-GCST90001676	Weighted median	8	0.163375333432317	0.425963498385132	0.701317167149214	-0.671513123402542	0.998263790267175	1.17747855382718	0.510934885056117	2.71356641574916
859	ebi-a-GCST90001677	finn-b-AB1_LATE_SYPHILIS	Late syphilis || id:finn-b-AB1_LATE_SYPHILIS	|| id:ebi-a-GCST90001677	Inverse variance weighted	25	0.14335476540785	0.15971130341195	0.369405853345496	-0.169679389279573	0.456388920095272	1.15413917770158	0.84393534794634	1.57836408292069
860	ebi-a-GCST90001677	finn-b-AB1_LATE_SYPHILIS	Late syphilis || id:finn-b-AB1_LATE_SYPHILIS	|| id:ebi-a-GCST90001677	MR Egger	25	0.242366670572884	0.253372363108819	0.348735077726022	-0.254243161120401	0.738976502266169	1.27426134130218	0.775503206889238	2.09379142666671
861	ebi-a-GCST90001677	finn-b-AB1_LATE_SYPHILIS	Late syphilis || id:finn-b-AB1_LATE_SYPHILIS	|| id:ebi-a-GCST90001677	Weighted median	25	0.138265763166124	0.2241451784274	0.537328342574833	-0.30105878655158	0.577590312883828	1.14828068043544	0.740034267405324	1.78173981819018
862	ebi-a-GCST90001678	finn-b-AB1_LATE_SYPHILIS	Late syphilis || id:finn-b-AB1_LATE_SYPHILIS	|| id:ebi-a-GCST90001678	Inverse variance weighted	25	0.0261897648656058	0.101385359088989	0.796160721659146	-0.172525538948813	0.224905068680025	1.02653573040639	0.841536796572158	1.25220383718614
863	ebi-a-GCST90001678	finn-b-AB1_LATE_SYPHILIS	Late syphilis || id:finn-b-AB1_LATE_SYPHILIS	|| id:ebi-a-GCST90001678	MR Egger	25	0.0705370568587147	0.129296494555704	0.590630975676299	-0.182884072470465	0.323958186187894	1.07308433382848	0.832864702088143	1.38258949457346
864	ebi-a-GCST90001678	finn-b-AB1_LATE_SYPHILIS	Late syphilis || id:finn-b-AB1_LATE_SYPHILIS	|| id:ebi-a-GCST90001678	Weighted median	25	0.0809802405985015	0.16043103901968	0.613722731370213	-0.233464595880072	0.395425077077075	1.08434947025853	0.791785627717342	1.48501530274013
865	ebi-a-GCST90001679	finn-b-AB1_LATE_SYPHILIS	Late syphilis || id:finn-b-AB1_LATE_SYPHILIS	|| id:ebi-a-GCST90001679	Inverse variance weighted	17	-0.24550585044746	0.214469660627871	0.252328756534002	-0.665866385278087	0.174854684383166	0.782308706925134	0.513828161650473	1.19107312251053
866	ebi-a-GCST90001679	finn-b-AB1_LATE_SYPHILIS	Late syphilis || id:finn-b-AB1_LATE_SYPHILIS	|| id:ebi-a-GCST90001679	MR Egger	17	0.255771648323806	0.327503188298844	0.446968527580593	-0.386134600741928	0.89767789738954	1.29145778771538	0.679679034220771	2.45389828650938
867	ebi-a-GCST90001679	finn-b-AB1_LATE_SYPHILIS	Late syphilis || id:finn-b-AB1_LATE_SYPHILIS	|| id:ebi-a-GCST90001679	Weighted median	17	0.0359069654957481	0.246475953072893	0.88417289386763	-0.447185902527122	0.518999833518618	1.03655940621437	0.639425026496601	1.68034618303637
868	ebi-a-GCST90001680	finn-b-AB1_LATE_SYPHILIS	Late syphilis || id:finn-b-AB1_LATE_SYPHILIS	|| id:ebi-a-GCST90001680	Inverse variance weighted	22	0.0948824525619661	0.160295927277556	0.553903795755382	-0.219297564902044	0.409062470025977	1.09952960064189	0.803082713366736	1.50540576028515
869	ebi-a-GCST90001680	finn-b-AB1_LATE_SYPHILIS	Late syphilis || id:finn-b-AB1_LATE_SYPHILIS	|| id:ebi-a-GCST90001680	MR Egger	22	0.101799477893973	0.258412695595601	0.697792910079122	-0.404689405473404	0.60828836126135	1.10716143912397	0.667184002379904	1.83728393952868
870	ebi-a-GCST90001680	finn-b-AB1_LATE_SYPHILIS	Late syphilis || id:finn-b-AB1_LATE_SYPHILIS	|| id:ebi-a-GCST90001680	Weighted median	22	0.204333306119002	0.217986957524765	0.348570928504885	-0.222921130629539	0.631587742867542	1.2267069542586	0.800177956337588	1.88059410998263
871	ebi-a-GCST90001681	finn-b-AB1_LATE_SYPHILIS	Late syphilis || id:finn-b-AB1_LATE_SYPHILIS	|| id:ebi-a-GCST90001681	Inverse variance weighted	27	0.13191162390796	0.143362910371384	0.357508075575744	-0.149079680419954	0.412902928235873	1.14100747702947	0.861500467445029	1.51119832412654
872	ebi-a-GCST90001681	finn-b-AB1_LATE_SYPHILIS	Late syphilis || id:finn-b-AB1_LATE_SYPHILIS	|| id:ebi-a-GCST90001681	MR Egger	27	0.0830378022347987	0.271805330648584	0.762511118966456	-0.449700645836425	0.615776250306022	1.08658288303315	0.637819056836484	1.85109295347273
873	ebi-a-GCST90001681	finn-b-AB1_LATE_SYPHILIS	Late syphilis || id:finn-b-AB1_LATE_SYPHILIS	|| id:ebi-a-GCST90001681	Weighted median	27	0.0435464624717768	0.197447628528056	0.825445250170536	-0.343450889443213	0.430543814386767	1.04450852363242	0.709318315306457	1.53809373365669
874	ebi-a-GCST90001682	finn-b-AB1_LATE_SYPHILIS	Late syphilis || id:finn-b-AB1_LATE_SYPHILIS	|| id:ebi-a-GCST90001682	Inverse variance weighted	14	0.0832098451381726	0.239114863063862	0.727846864575244	-0.385455286466997	0.551874976743342	1.08676983798878	0.680140906751629	1.73650587552949
875	ebi-a-GCST90001682	finn-b-AB1_LATE_SYPHILIS	Late syphilis || id:finn-b-AB1_LATE_SYPHILIS	|| id:ebi-a-GCST90001682	MR Egger	14	-0.044148546036821	0.546092919378921	0.936898405952333	-1.11449066801951	1.02619357594587	0.956811816312758	0.328082339178984	2.79042405673741
876	ebi-a-GCST90001682	finn-b-AB1_LATE_SYPHILIS	Late syphilis || id:finn-b-AB1_LATE_SYPHILIS	|| id:ebi-a-GCST90001682	Weighted median	14	0.177085365623903	0.3114762588425	0.569671287545016	-0.433408101707397	0.787578832955203	1.19373299253941	0.648295867161477	2.19806808844294
877	ebi-a-GCST90001683	finn-b-AB1_LATE_SYPHILIS	Late syphilis || id:finn-b-AB1_LATE_SYPHILIS	|| id:ebi-a-GCST90001683	Inverse variance weighted	14	-0.0831412141091972	0.145676986187266	0.568187390404362	-0.368668107036238	0.202385678817844	0.920221189828846	0.691654927764487	1.22432011139861
878	ebi-a-GCST90001683	finn-b-AB1_LATE_SYPHILIS	Late syphilis || id:finn-b-AB1_LATE_SYPHILIS	|| id:ebi-a-GCST90001683	MR Egger	14	0.0454011454939232	0.189265375344253	0.814471249067104	-0.325558990180813	0.416361281168659	1.04644755344469	0.722123580809056	1.51643362883055
879	ebi-a-GCST90001683	finn-b-AB1_LATE_SYPHILIS	Late syphilis || id:finn-b-AB1_LATE_SYPHILIS	|| id:ebi-a-GCST90001683	Weighted median	14	0.0803569409957157	0.200430486342383	0.688477737269154	-0.312486812235354	0.473200694226785	1.08367380625686	0.731625277384988	1.60512348967036
880	ebi-a-GCST90001684	finn-b-AB1_LATE_SYPHILIS	Late syphilis || id:finn-b-AB1_LATE_SYPHILIS	|| id:ebi-a-GCST90001684	Inverse variance weighted	15	-0.1730202602892	0.224769734626227	0.441438287237194	-0.613568940156605	0.267528419578204	0.841120573325923	0.541415138646432	1.30673076604559
881	ebi-a-GCST90001684	finn-b-AB1_LATE_SYPHILIS	Late syphilis || id:finn-b-AB1_LATE_SYPHILIS	|| id:ebi-a-GCST90001684	MR Egger	15	0.103071286348165	0.454473294389782	0.824112142577209	-0.787696370655807	0.993838943352138	1.10857043219713	0.454891490606634	2.70158582545228
882	ebi-a-GCST90001684	finn-b-AB1_LATE_SYPHILIS	Late syphilis || id:finn-b-AB1_LATE_SYPHILIS	|| id:ebi-a-GCST90001684	Weighted median	15	-0.112815630337851	0.250582395065272	0.652556349840705	-0.603957124665784	0.378325863990082	0.893315345182468	0.546644211245413	1.45983857419869
883	ebi-a-GCST90001685	finn-b-AB1_LATE_SYPHILIS	Late syphilis || id:finn-b-AB1_LATE_SYPHILIS	|| id:ebi-a-GCST90001685	Inverse variance weighted	16	-0.42351199307879	0.236862478670453	0.0737747264658368	-0.887762451272878	0.0407384651152988	0.654743323231084	0.4115756437759	1.04157966050367
884	ebi-a-GCST90001685	finn-b-AB1_LATE_SYPHILIS	Late syphilis || id:finn-b-AB1_LATE_SYPHILIS	|| id:ebi-a-GCST90001685	MR Egger	16	-0.493100154219297	0.605159684312257	0.42881558017252	-1.67921313547132	0.693012827032727	0.610730098806459	0.186520684822623	1.99973131099563
885	ebi-a-GCST90001685	finn-b-AB1_LATE_SYPHILIS	Late syphilis || id:finn-b-AB1_LATE_SYPHILIS	|| id:ebi-a-GCST90001685	Weighted median	16	-0.391146807073606	0.33571741746549	0.24397557046453	-1.04915294530597	0.266859331158755	0.676280865936359	0.35023429110007	1.30585674005563
886	ebi-a-GCST90001686	finn-b-AB1_LATE_SYPHILIS	Late syphilis || id:finn-b-AB1_LATE_SYPHILIS	|| id:ebi-a-GCST90001686	Inverse variance weighted	23	-0.220036653257262	0.201646501783936	0.275184908608335	-0.615263796753775	0.175190490239252	0.802489383573589	0.540498294805778	1.19147315900364
887	ebi-a-GCST90001686	finn-b-AB1_LATE_SYPHILIS	Late syphilis || id:finn-b-AB1_LATE_SYPHILIS	|| id:ebi-a-GCST90001686	MR Egger	23	-0.400871381987905	0.424061805540274	0.355249482499598	-1.23203252084684	0.430289756871032	0.669736195636696	0.291699090265433	1.53770301901784
888	ebi-a-GCST90001686	finn-b-AB1_LATE_SYPHILIS	Late syphilis || id:finn-b-AB1_LATE_SYPHILIS	|| id:ebi-a-GCST90001686	Weighted median	23	-0.41818211197387	0.280419639913994	0.135889952282222	-0.967804606205297	0.131440382257558	0.658242343696441	0.379916188865303	1.140469913454
889	ebi-a-GCST90001687	finn-b-AB1_LATE_SYPHILIS	Late syphilis || id:finn-b-AB1_LATE_SYPHILIS	|| id:ebi-a-GCST90001687	Inverse variance weighted	15	-0.0851919646573702	0.244080870863237	0.727065500802209	-0.563590471549315	0.393206542234575	0.918335979428195	0.569161831420571	1.48172439639434
890	ebi-a-GCST90001687	finn-b-AB1_LATE_SYPHILIS	Late syphilis || id:finn-b-AB1_LATE_SYPHILIS	|| id:ebi-a-GCST90001687	MR Egger	15	-1.7177292338441	0.753686543843247	0.0401856706791459	-3.19495485977686	-0.240503607911334	0.179473227275939	0.0409683746559178	0.786231808788346
891	ebi-a-GCST90001687	finn-b-AB1_LATE_SYPHILIS	Late syphilis || id:finn-b-AB1_LATE_SYPHILIS	|| id:ebi-a-GCST90001687	Weighted median	15	-0.233447358865829	0.336912128649235	0.488370549474864	-0.89379513101833	0.426900413286673	0.79179927585511	0.409100213970996	1.53250003748256
892	ebi-a-GCST90001688	finn-b-AB1_LATE_SYPHILIS	Late syphilis || id:finn-b-AB1_LATE_SYPHILIS	|| id:ebi-a-GCST90001688	Inverse variance weighted	106	0.0132623482806128	0.00803212159112286	0.0987051359282827	-0.00248061003798803	0.0290053065992136	1.01335068329953	0.997522464132627	1.02943005723337
893	ebi-a-GCST90001688	finn-b-AB1_LATE_SYPHILIS	Late syphilis || id:finn-b-AB1_LATE_SYPHILIS	|| id:ebi-a-GCST90001688	MR Egger	106	0.014114514310903	0.0100938890794075	0.164990962948641	-0.00566950828473573	0.0338985369065417	1.01421459437416	0.994346533047553	1.03447963989869
894	ebi-a-GCST90001688	finn-b-AB1_LATE_SYPHILIS	Late syphilis || id:finn-b-AB1_LATE_SYPHILIS	|| id:ebi-a-GCST90001688	Weighted median	106	0.0207229545460776	0.011599890560671	0.0740218229118517	-0.0020128309528375	0.0434587400449926	1.02093916589859	0.997989193432908	1.04441690082868
895	ebi-a-GCST90001689	finn-b-AB1_LATE_SYPHILIS	Late syphilis || id:finn-b-AB1_LATE_SYPHILIS	|| id:ebi-a-GCST90001689	Inverse variance weighted	42	0.0142336419180697	0.0170847282118875	0.404776620964602	-0.0192524253772299	0.0477197092133692	1.01433542252879	0.980931718929205	1.04887662366529
896	ebi-a-GCST90001689	finn-b-AB1_LATE_SYPHILIS	Late syphilis || id:finn-b-AB1_LATE_SYPHILIS	|| id:ebi-a-GCST90001689	MR Egger	42	0.0160458509266274	0.0181031378961267	0.380723016359494	-0.0194362993497809	0.0515280012030357	1.01617527691602	0.980751367698701	1.05287866774872
897	ebi-a-GCST90001689	finn-b-AB1_LATE_SYPHILIS	Late syphilis || id:finn-b-AB1_LATE_SYPHILIS	|| id:ebi-a-GCST90001689	Weighted median	42	0.024958312139191	0.0261093844328601	0.339115955653064	-0.0262160813492149	0.0761327056275968	1.02527237822132	0.974124576712774	1.07910576806395
898	ebi-a-GCST90001690	finn-b-AB1_LATE_SYPHILIS	Late syphilis || id:finn-b-AB1_LATE_SYPHILIS	|| id:ebi-a-GCST90001690	Inverse variance weighted	56	-0.00237515078005346	0.0163776560356187	0.88469203897224	-0.0344753566098661	0.0297250550497592	0.997627667658713	0.966112147671704	1.03017125462785
899	ebi-a-GCST90001690	finn-b-AB1_LATE_SYPHILIS	Late syphilis || id:finn-b-AB1_LATE_SYPHILIS	|| id:ebi-a-GCST90001690	MR Egger	56	-0.0147403838827276	0.0179355239583685	0.41477400637343	-0.0498940108411298	0.0204132430756746	0.985367723741307	0.951330249850412	1.02062301828813
900	ebi-a-GCST90001690	finn-b-AB1_LATE_SYPHILIS	Late syphilis || id:finn-b-AB1_LATE_SYPHILIS	|| id:ebi-a-GCST90001690	Weighted median	56	0.0217410178325701	0.025054024631906	0.385522728553926	-0.0273648704459656	0.0708469061111059	1.02197907583838	0.973006155558183	1.07341687972396
901	ebi-a-GCST90001691	finn-b-AB1_LATE_SYPHILIS	Late syphilis || id:finn-b-AB1_LATE_SYPHILIS	|| id:ebi-a-GCST90001691	Inverse variance weighted	27	-0.0116683501240818	0.0505234273019218	0.81735419066922	-0.110694267635849	0.087357567387685	0.988399461068721	0.895212402498757	1.09128681854058
902	ebi-a-GCST90001691	finn-b-AB1_LATE_SYPHILIS	Late syphilis || id:finn-b-AB1_LATE_SYPHILIS	|| id:ebi-a-GCST90001691	MR Egger	27	0.00434487106822631	0.0563477263184552	0.939151285278811	-0.106096672515946	0.114786414652399	1.00435432370573	0.899337702634976	1.12163384743119
903	ebi-a-GCST90001691	finn-b-AB1_LATE_SYPHILIS	Late syphilis || id:finn-b-AB1_LATE_SYPHILIS	|| id:ebi-a-GCST90001691	Weighted median	27	-0.0663435916332459	0.0710937809645078	0.350724881829028	-0.205687402323681	0.0730002190571894	0.93580927281026	0.81408751837841	1.07573077256124
904	ebi-a-GCST90001692	finn-b-AB1_LATE_SYPHILIS	Late syphilis || id:finn-b-AB1_LATE_SYPHILIS	|| id:ebi-a-GCST90001692	Inverse variance weighted	28	-0.0449135420178619	0.0223841032477514	0.0448036960947968	-0.0887863843834547	-0.00104069965226917	0.956080139019444	0.915041019750129	0.998959841687807
905	ebi-a-GCST90001692	finn-b-AB1_LATE_SYPHILIS	Late syphilis || id:finn-b-AB1_LATE_SYPHILIS	|| id:ebi-a-GCST90001692	MR Egger	28	-0.0456096803840864	0.0242355628703546	0.0710850058580438	-0.0931113836099814	0.00189202284180853	0.955414806562081	0.91109201392675	1.00189381384639
906	ebi-a-GCST90001692	finn-b-AB1_LATE_SYPHILIS	Late syphilis || id:finn-b-AB1_LATE_SYPHILIS	|| id:ebi-a-GCST90001692	Weighted median	28	-0.0604549675903642	0.0316209060007872	0.0558932517153081	-0.122431943351907	0.00152200817117869	0.941336158699447	0.884766117110818	1.00152316701346
907	ebi-a-GCST90001693	finn-b-AB1_LATE_SYPHILIS	Late syphilis || id:finn-b-AB1_LATE_SYPHILIS	|| id:ebi-a-GCST90001693	Inverse variance weighted	28	-0.0239123594944524	0.0509069676419637	0.638550323476622	-0.123690016072701	0.0758652970837965	0.976371275680537	0.88365371688151	1.07881724454045
908	ebi-a-GCST90001693	finn-b-AB1_LATE_SYPHILIS	Late syphilis || id:finn-b-AB1_LATE_SYPHILIS	|| id:ebi-a-GCST90001693	MR Egger	28	-0.085726960805402	0.0582115587334657	0.152840921926349	-0.199821615922995	0.0283676943121908	0.917844804616634	0.818876814634826	1.02877388919288
909	ebi-a-GCST90001693	finn-b-AB1_LATE_SYPHILIS	Late syphilis || id:finn-b-AB1_LATE_SYPHILIS	|| id:ebi-a-GCST90001693	Weighted median	28	-0.0590072413317767	0.070433778822825	0.402160413481818	-0.197057447824514	0.0790429651609602	0.942699942729332	0.821143459052305	1.0822508201521
910	ebi-a-GCST90001694	finn-b-AB1_LATE_SYPHILIS	Late syphilis || id:finn-b-AB1_LATE_SYPHILIS	|| id:ebi-a-GCST90001694	Inverse variance weighted	24	-0.201633192866153	0.135795335106474	0.137588461889312	-0.467792049674841	0.0645256639425353	0.817394699166587	0.626383766823018	1.06665295241346
911	ebi-a-GCST90001694	finn-b-AB1_LATE_SYPHILIS	Late syphilis || id:finn-b-AB1_LATE_SYPHILIS	|| id:ebi-a-GCST90001694	MR Egger	24	-0.221488727240516	0.207014233553464	0.296253911415541	-0.627236625005306	0.184259170524274	0.80132495524051	0.534065587246351	1.20232739054016
912	ebi-a-GCST90001694	finn-b-AB1_LATE_SYPHILIS	Late syphilis || id:finn-b-AB1_LATE_SYPHILIS	|| id:ebi-a-GCST90001694	Weighted median	24	-0.211440203039408	0.211580016413809	0.317630405004958	-0.626137035210474	0.203256629131658	0.80941768032278	0.534653163302972	1.22538689787542
913	ebi-a-GCST90001695	finn-b-AB1_LATE_SYPHILIS	Late syphilis || id:finn-b-AB1_LATE_SYPHILIS	|| id:ebi-a-GCST90001695	Inverse variance weighted	338	-6.30654522441239e-05	4.91251600323996e-05	0.199222118858084	-0.000159350765907627	3.32198614193794e-05	0.99993693653634	0.999840661929751	1.00003322041321
914	ebi-a-GCST90001695	finn-b-AB1_LATE_SYPHILIS	Late syphilis || id:finn-b-AB1_LATE_SYPHILIS	|| id:ebi-a-GCST90001695	MR Egger	338	-6.26777759245381e-05	6.20803022582258e-05	0.31340187099588	-0.000184355168350661	5.89996165015845e-05	0.999937324188286	0.999815661824019	1.00005900135701
915	ebi-a-GCST90001695	finn-b-AB1_LATE_SYPHILIS	Late syphilis || id:finn-b-AB1_LATE_SYPHILIS	|| id:ebi-a-GCST90001695	Weighted median	338	-9.24939003341626e-05	8.07467081200615e-05	0.252009549540858	-0.000250757448249483	6.5769647581158e-05	0.999907510377095	0.999749273988772	1.00006577181045
916	ebi-a-GCST90001696	finn-b-AB1_LATE_SYPHILIS	Late syphilis || id:finn-b-AB1_LATE_SYPHILIS	|| id:ebi-a-GCST90001696	Inverse variance weighted	51	-0.00176419086596696	0.00212358952817858	0.406109854301384	-0.00592642634119697	0.00239804460926306	0.998237364404007	0.994091100282884	1.00240092221799
917	ebi-a-GCST90001696	finn-b-AB1_LATE_SYPHILIS	Late syphilis || id:finn-b-AB1_LATE_SYPHILIS	|| id:ebi-a-GCST90001696	MR Egger	51	-0.0020797670123314	0.00252388492546328	0.413913337837122	-0.00702658146623943	0.00286704744157662	0.997922394204546	0.99299804723835	1.00287116135275
918	ebi-a-GCST90001696	finn-b-AB1_LATE_SYPHILIS	Late syphilis || id:finn-b-AB1_LATE_SYPHILIS	|| id:ebi-a-GCST90001696	Weighted median	51	-0.00364500946913612	0.00324399545434433	0.261175406449599	-0.010003240559651	0.00271322162137877	0.996361625513906	0.990046625438823	1.00271690573835
919	ebi-a-GCST90001697	finn-b-AB1_LATE_SYPHILIS	Late syphilis || id:finn-b-AB1_LATE_SYPHILIS	|| id:ebi-a-GCST90001697	Inverse variance weighted	179	-0.000824766788497581	0.00168229540539478	0.623947975365696	-0.00412206578307134	0.00247253220607618	0.999175573238143	0.995886418268812	1.00247559143466
920	ebi-a-GCST90001697	finn-b-AB1_LATE_SYPHILIS	Late syphilis || id:finn-b-AB1_LATE_SYPHILIS	|| id:ebi-a-GCST90001697	MR Egger	179	-0.00180194483053955	0.00222023049649045	0.418109785086758	-0.00615359660366083	0.00254970694258173	0.998199677697332	0.993865297995473	1.0025529602097
921	ebi-a-GCST90001697	finn-b-AB1_LATE_SYPHILIS	Late syphilis || id:finn-b-AB1_LATE_SYPHILIS	|| id:ebi-a-GCST90001697	Weighted median	179	-0.000900836671458264	0.00254224626360582	0.723079044922557	-0.00588363934812568	0.00408196600520915	0.999099568960084	0.994133635361871	1.00409030857594
922	ebi-a-GCST90001698	finn-b-AB1_LATE_SYPHILIS	Late syphilis || id:finn-b-AB1_LATE_SYPHILIS	|| id:ebi-a-GCST90001698	Inverse variance weighted	713	9.01318243242821e-06	3.01309257350788e-05	0.76483785332452	-5.00434320083263e-05	6.80697968731827e-05	1.00000901322305	0.999949957820143	1.00006807211367
923	ebi-a-GCST90001698	finn-b-AB1_LATE_SYPHILIS	Late syphilis || id:finn-b-AB1_LATE_SYPHILIS	|| id:ebi-a-GCST90001698	MR Egger	713	-1.40735660696134e-05	4.02614474663303e-05	0.726776646692394	-9.29860031036208e-05	6.4838870964394e-05	0.999985926532963	0.999907018319961	1.00006484097305
924	ebi-a-GCST90001698	finn-b-AB1_LATE_SYPHILIS	Late syphilis || id:finn-b-AB1_LATE_SYPHILIS	|| id:ebi-a-GCST90001698	Weighted median	713	5.8594137313453e-05	5.27900169093045e-05	0.267021731721432	-4.48742958287838e-05	0.00016206257045569	1.00005859585398	0.999955126711007	1.0001620757033
925	ebi-a-GCST90001699	finn-b-AB1_LATE_SYPHILIS	Late syphilis || id:finn-b-AB1_LATE_SYPHILIS	|| id:ebi-a-GCST90001699	Inverse variance weighted	33	0.000730256928937154	0.00185974882671939	0.694567458318348	-0.00291485077143284	0.00437536462930715	1.00073052363144	0.997089393281482	1.00438495051261
926	ebi-a-GCST90001699	finn-b-AB1_LATE_SYPHILIS	Late syphilis || id:finn-b-AB1_LATE_SYPHILIS	|| id:ebi-a-GCST90001699	MR Egger	33	0.00217197833067369	0.0020182992448053	0.290167530016669	-0.00178388818914469	0.00612784485049208	1.00217433878425	0.998217701993681	1.00614665850116
927	ebi-a-GCST90001699	finn-b-AB1_LATE_SYPHILIS	Late syphilis || id:finn-b-AB1_LATE_SYPHILIS	|| id:ebi-a-GCST90001699	Weighted median	33	0.00177873734647978	0.00248892324802853	0.474818301299942	-0.00309955221965613	0.0066570269126157	1.00178032023813	0.996905246433153	1.00667923416702
928	ebi-a-GCST90001700	finn-b-AB1_LATE_SYPHILIS	Late syphilis || id:finn-b-AB1_LATE_SYPHILIS	|| id:ebi-a-GCST90001700	Inverse variance weighted	201	7.0437326661302e-06	0.0012591996689234	0.995536802959784	-0.00246098761842374	0.002475075083756	1.00000704375747	0.997542038128987	1.00247814061071
929	ebi-a-GCST90001700	finn-b-AB1_LATE_SYPHILIS	Late syphilis || id:finn-b-AB1_LATE_SYPHILIS	|| id:ebi-a-GCST90001700	MR Egger	201	-0.000445038480301062	0.00172429243379926	0.796597084187176	-0.0038246516505476	0.00293457468994548	0.999555060534634	0.99618265301401	1.0029388847693
930	ebi-a-GCST90001700	finn-b-AB1_LATE_SYPHILIS	Late syphilis || id:finn-b-AB1_LATE_SYPHILIS	|| id:ebi-a-GCST90001700	Weighted median	201	0.00205855288969189	0.00209390842268288	0.3255508165519	-0.00204550761876655	0.00616261339815033	1.00206067316434	0.997956583006237	1.00618164136736
931	ebi-a-GCST90001701	finn-b-AB1_LATE_SYPHILIS	Late syphilis || id:finn-b-AB1_LATE_SYPHILIS	|| id:ebi-a-GCST90001701	Inverse variance weighted	16	-0.00293154816134282	0.114592479498917	0.979590441546914	-0.227532807979221	0.221669711656535	0.997072744630102	0.796496289635108	1.24815905738826
932	ebi-a-GCST90001701	finn-b-AB1_LATE_SYPHILIS	Late syphilis || id:finn-b-AB1_LATE_SYPHILIS	|| id:ebi-a-GCST90001701	MR Egger	16	-0.0326158476886547	0.15916914504072	0.840589320763866	-0.344587371968467	0.279355676591157	0.96791031316344	0.708512645337906	1.32227756341786
933	ebi-a-GCST90001701	finn-b-AB1_LATE_SYPHILIS	Late syphilis || id:finn-b-AB1_LATE_SYPHILIS	|| id:ebi-a-GCST90001701	Weighted median	16	-0.0547816958972872	0.151853504277322	0.718283664020961	-0.352414564280839	0.242851172486265	0.946691792099251	0.702988627584102	1.27487887294574
934	ebi-a-GCST90001702	finn-b-AB1_LATE_SYPHILIS	Late syphilis || id:finn-b-AB1_LATE_SYPHILIS	|| id:ebi-a-GCST90001702	Inverse variance weighted	19	0.0386333296317312	0.0911095881951619	0.671542886450794	-0.139941463230786	0.217208122494248	1.03938930051255	0.869409126310676	1.24260268879893
935	ebi-a-GCST90001702	finn-b-AB1_LATE_SYPHILIS	Late syphilis || id:finn-b-AB1_LATE_SYPHILIS	|| id:ebi-a-GCST90001702	MR Egger	19	-0.0805183805178165	0.119751713891942	0.510379548966726	-0.315231739746022	0.154194978710389	0.922637944864718	0.729619772775209	1.16671834984173
936	ebi-a-GCST90001702	finn-b-AB1_LATE_SYPHILIS	Late syphilis || id:finn-b-AB1_LATE_SYPHILIS	|| id:ebi-a-GCST90001702	Weighted median	19	0.0195088818864234	0.111607268909404	0.861237272163479	-0.199241365176009	0.238259128948856	1.01970042368379	0.819352106399073	1.26903799470365
937	ebi-a-GCST90001703	finn-b-AB1_LATE_SYPHILIS	Late syphilis || id:finn-b-AB1_LATE_SYPHILIS	|| id:ebi-a-GCST90001703	Inverse variance weighted	18	-0.0161423420296066	0.110238072754034	0.883580649634628	-0.232208964627514	0.199924280568301	0.983987247344511	0.792780442926661	1.22131027773877
938	ebi-a-GCST90001703	finn-b-AB1_LATE_SYPHILIS	Late syphilis || id:finn-b-AB1_LATE_SYPHILIS	|| id:ebi-a-GCST90001703	MR Egger	18	-0.120977764088954	0.150159754896391	0.432249949598246	-0.41529088368588	0.173335355507971	0.88605366158423	0.660148226424279	1.18926486474
939	ebi-a-GCST90001703	finn-b-AB1_LATE_SYPHILIS	Late syphilis || id:finn-b-AB1_LATE_SYPHILIS	|| id:ebi-a-GCST90001703	Weighted median	18	0.011750172454741	0.109130739640557	0.914256989965467	-0.20214607724075	0.225646422150232	1.01181947691154	0.816975577687122	1.25313250704002
940	ebi-a-GCST90001704	finn-b-AB1_LATE_SYPHILIS	Late syphilis || id:finn-b-AB1_LATE_SYPHILIS	|| id:ebi-a-GCST90001704	Inverse variance weighted	22	-0.0953251895369559	0.0839901609701811	0.256393493049296	-0.259945905038511	0.0692955259645991	0.909077263981831	0.771093296937577	1.07175289315943
941	ebi-a-GCST90001704	finn-b-AB1_LATE_SYPHILIS	Late syphilis || id:finn-b-AB1_LATE_SYPHILIS	|| id:ebi-a-GCST90001704	MR Egger	22	-0.149178423028766	0.109005836243542	0.186321948821512	-0.362829862066107	0.0644730160085761	0.861415404841102	0.695704789205847	1.06659679681751
942	ebi-a-GCST90001704	finn-b-AB1_LATE_SYPHILIS	Late syphilis || id:finn-b-AB1_LATE_SYPHILIS	|| id:ebi-a-GCST90001704	Weighted median	22	0.0146363016338365	0.116643640994381	0.900144524262697	-0.21398523471515	0.243257837982823	1.01474393678231	0.807360305839566	1.27539742762766
943	ebi-a-GCST90001705	finn-b-AB1_LATE_SYPHILIS	Late syphilis || id:finn-b-AB1_LATE_SYPHILIS	|| id:ebi-a-GCST90001705	Inverse variance weighted	22	-0.0511522069358404	0.0908229416353468	0.573293258797604	-0.22916517254112	0.126860758669439	0.950134042534762	0.795197177918656	1.1352589318115
944	ebi-a-GCST90001705	finn-b-AB1_LATE_SYPHILIS	Late syphilis || id:finn-b-AB1_LATE_SYPHILIS	|| id:ebi-a-GCST90001705	MR Egger	22	0.000614608562162022	0.117609061316468	0.995882160809822	-0.229899151618115	0.231128368742439	1.0006147974727	0.794613733971997	1.26002097637621
945	ebi-a-GCST90001705	finn-b-AB1_LATE_SYPHILIS	Late syphilis || id:finn-b-AB1_LATE_SYPHILIS	|| id:ebi-a-GCST90001705	Weighted median	22	0.018419919993479	0.114327727631251	0.872002770107581	-0.205662426163773	0.242502266150731	1.01859061316053	0.814107851412368	1.27443413722
946	ebi-a-GCST90001706	finn-b-AB1_LATE_SYPHILIS	Late syphilis || id:finn-b-AB1_LATE_SYPHILIS	|| id:ebi-a-GCST90001706	Inverse variance weighted	27	-0.0344993637903854	0.0906716000967648	0.703583955504145	-0.212215699980044	0.143216972399274	0.966088954321377	0.808790222715166	1.15398015634824
947	ebi-a-GCST90001706	finn-b-AB1_LATE_SYPHILIS	Late syphilis || id:finn-b-AB1_LATE_SYPHILIS	|| id:ebi-a-GCST90001706	MR Egger	27	0.0766486935185895	0.137640304711793	0.582563130317407	-0.193126303716525	0.346423690753703	1.07966271725053	0.824377845577618	1.41400158831785
948	ebi-a-GCST90001706	finn-b-AB1_LATE_SYPHILIS	Late syphilis || id:finn-b-AB1_LATE_SYPHILIS	|| id:ebi-a-GCST90001706	Weighted median	27	0.00458216372237406	0.118929016432073	0.969266260950937	-0.228518708484489	0.237683035929237	1.00459267788764	0.79571141051065	1.26830712131902
949	ebi-a-GCST90001707	finn-b-AB1_LATE_SYPHILIS	Late syphilis || id:finn-b-AB1_LATE_SYPHILIS	|| id:ebi-a-GCST90001707	Inverse variance weighted	18	0.0830966988040994	0.107094396726417	0.437796142979053	-0.126808318779678	0.293001716387877	1.08664688092183	0.880902508883155	1.34044509115341
950	ebi-a-GCST90001707	finn-b-AB1_LATE_SYPHILIS	Late syphilis || id:finn-b-AB1_LATE_SYPHILIS	|| id:ebi-a-GCST90001707	MR Egger	18	0.0834975728271114	0.158163014034898	0.604799243237654	-0.226501934681288	0.393497080335511	1.08708257675232	0.797317799755667	1.48215495633058
951	ebi-a-GCST90001707	finn-b-AB1_LATE_SYPHILIS	Late syphilis || id:finn-b-AB1_LATE_SYPHILIS	|| id:ebi-a-GCST90001707	Weighted median	18	0.0229330631702487	0.122746517092896	0.851791807647544	-0.217650110331827	0.263516236672324	1.02319804762141	0.804406846077891	1.30149842677357
952	ebi-a-GCST90001708	finn-b-AB1_LATE_SYPHILIS	Late syphilis || id:finn-b-AB1_LATE_SYPHILIS	|| id:ebi-a-GCST90001708	Inverse variance weighted	27	-0.078831049684246	0.0860901966503619	0.359834889449165	-0.247567835118955	0.0899057357504634	0.924196054470828	0.780697260323133	1.09407114704862
953	ebi-a-GCST90001708	finn-b-AB1_LATE_SYPHILIS	Late syphilis || id:finn-b-AB1_LATE_SYPHILIS	|| id:ebi-a-GCST90001708	MR Egger	27	-0.0329629546309032	0.120176907987209	0.786117877606016	-0.268509694285832	0.202583785024026	0.967574403076001	0.764518011317802	1.2245626808375
954	ebi-a-GCST90001708	finn-b-AB1_LATE_SYPHILIS	Late syphilis || id:finn-b-AB1_LATE_SYPHILIS	|| id:ebi-a-GCST90001708	Weighted median	27	0.0242866878414925	0.117847122866284	0.836723431660931	-0.206693672976423	0.255267048659408	1.02458401156811	0.813268738026312	1.29080628293748
955	ebi-a-GCST90001709	finn-b-AB1_LATE_SYPHILIS	Late syphilis || id:finn-b-AB1_LATE_SYPHILIS	|| id:ebi-a-GCST90001709	Inverse variance weighted	25	-0.0409083092199637	0.0731532615329665	0.576015854767252	-0.184288701824578	0.102472083384651	0.959917141464286	0.831695657109241	1.10790637248204
956	ebi-a-GCST90001709	finn-b-AB1_LATE_SYPHILIS	Late syphilis || id:finn-b-AB1_LATE_SYPHILIS	|| id:ebi-a-GCST90001709	MR Egger	25	-0.056501182698069	0.0944689610652042	0.555622488519047	-0.241660346385869	0.128657980989731	0.945065366767502	0.785322870008795	1.13730107904968
957	ebi-a-GCST90001709	finn-b-AB1_LATE_SYPHILIS	Late syphilis || id:finn-b-AB1_LATE_SYPHILIS	|| id:ebi-a-GCST90001709	Weighted median	25	0.00224287625558783	0.0958562479808548	0.981332536004637	-0.185635369786888	0.190121122298063	1.00224539338405	0.830576393021115	1.20939607361803
958	ebi-a-GCST90001710	finn-b-AB1_LATE_SYPHILIS	Late syphilis || id:finn-b-AB1_LATE_SYPHILIS	|| id:ebi-a-GCST90001710	Inverse variance weighted	22	-0.0906341383400103	0.10288410333849	0.378353366572006	-0.29228698088345	0.111018704203429	0.913351810187909	0.746554258427421	1.11741580703157
959	ebi-a-GCST90001710	finn-b-AB1_LATE_SYPHILIS	Late syphilis || id:finn-b-AB1_LATE_SYPHILIS	|| id:ebi-a-GCST90001710	MR Egger	22	-0.0673494500281031	0.139128886513169	0.633587792705718	-0.340042067593914	0.205343167537708	0.934868454441569	0.711740380927506	1.22794638400457
960	ebi-a-GCST90001710	finn-b-AB1_LATE_SYPHILIS	Late syphilis || id:finn-b-AB1_LATE_SYPHILIS	|| id:ebi-a-GCST90001710	Weighted median	22	-0.0210189398441059	0.128075036527063	0.869641196161504	-0.27204601143715	0.230008131748938	0.979200418490556	0.761819207886816	1.25861024459039
961	ebi-a-GCST90001711	finn-b-AB1_LATE_SYPHILIS	Late syphilis || id:finn-b-AB1_LATE_SYPHILIS	|| id:ebi-a-GCST90001711	Inverse variance weighted	18	-0.081304923398369	0.0996737077708093	0.414665540528595	-0.276665390629155	0.114055543832417	0.921912535877892	0.758308191690777	1.12081437748122
962	ebi-a-GCST90001711	finn-b-AB1_LATE_SYPHILIS	Late syphilis || id:finn-b-AB1_LATE_SYPHILIS	|| id:ebi-a-GCST90001711	MR Egger	18	-0.0762576251589914	0.136223640430354	0.583370603713276	-0.343255960402484	0.190740710084502	0.926577466140901	0.709456595522208	1.2101456328391
963	ebi-a-GCST90001711	finn-b-AB1_LATE_SYPHILIS	Late syphilis || id:finn-b-AB1_LATE_SYPHILIS	|| id:ebi-a-GCST90001711	Weighted median	18	-0.0452334857307126	0.118564613259466	0.702825477312034	-0.277620127719265	0.18715315625784	0.955774296118848	0.757584552232119	1.20581194855408
964	ebi-a-GCST90001712	finn-b-AB1_LATE_SYPHILIS	Late syphilis || id:finn-b-AB1_LATE_SYPHILIS	|| id:ebi-a-GCST90001712	Inverse variance weighted	17	0.0271585950779904	0.0900265319666919	0.762901174090425	-0.149293407576726	0.203610597732707	1.02753075116136	0.861316361074531	1.22582072313713
965	ebi-a-GCST90001712	finn-b-AB1_LATE_SYPHILIS	Late syphilis || id:finn-b-AB1_LATE_SYPHILIS	|| id:ebi-a-GCST90001712	MR Egger	17	-0.0550416121142282	0.123718086791481	0.662747967735504	-0.297529062225531	0.187445837997075	0.946445763524832	0.742650999816305	1.2061649193439
966	ebi-a-GCST90001712	finn-b-AB1_LATE_SYPHILIS	Late syphilis || id:finn-b-AB1_LATE_SYPHILIS	|| id:ebi-a-GCST90001712	Weighted median	17	0.00929934355879019	0.112328213071165	0.934020709465034	-0.210863954060694	0.229462641178274	1.0093427167974	0.809884240849021	1.25792387179178
967	ebi-a-GCST90001713	finn-b-AB1_LATE_SYPHILIS	Late syphilis || id:finn-b-AB1_LATE_SYPHILIS	|| id:ebi-a-GCST90001713	Inverse variance weighted	15	0.068001795777257	0.186422128773957	0.715280714719479	-0.297385576619699	0.433389168174213	1.07036723061818	0.742757567190195	1.54247638662947
968	ebi-a-GCST90001713	finn-b-AB1_LATE_SYPHILIS	Late syphilis || id:finn-b-AB1_LATE_SYPHILIS	|| id:ebi-a-GCST90001713	MR Egger	15	0.483144969805784	0.344952253682879	0.18474429170235	-0.192961447412658	1.15925138702423	1.62116490793935	0.824513760665151	3.18754614430424
969	ebi-a-GCST90001713	finn-b-AB1_LATE_SYPHILIS	Late syphilis || id:finn-b-AB1_LATE_SYPHILIS	|| id:ebi-a-GCST90001713	Weighted median	15	0.129670924310944	0.252522234030269	0.607599513994565	-0.365272654388383	0.62461450301027	1.13845368424522	0.694007400915805	1.8675258930398
970	ebi-a-GCST90001714	finn-b-AB1_LATE_SYPHILIS	Late syphilis || id:finn-b-AB1_LATE_SYPHILIS	|| id:ebi-a-GCST90001714	Inverse variance weighted	4	-0.0136461923711884	0.220940402291714	0.950750666725449	-0.446689380862948	0.419396996120571	0.98644649482382	0.639742593707848	1.52104408354366
971	ebi-a-GCST90001714	finn-b-AB1_LATE_SYPHILIS	Late syphilis || id:finn-b-AB1_LATE_SYPHILIS	|| id:ebi-a-GCST90001714	MR Egger	4	-0.00471484361895221	0.282812418662333	0.988212447365761	-0.559027184197125	0.549597496959221	0.995296253808495	0.571765015428269	1.73255551863946
972	ebi-a-GCST90001714	finn-b-AB1_LATE_SYPHILIS	Late syphilis || id:finn-b-AB1_LATE_SYPHILIS	|| id:ebi-a-GCST90001714	Weighted median	4	0.00747408747824347	0.24612082717714	0.975773921174844	-0.47492273378895	0.489870908745437	1.0075020881865	0.621933109023437	1.63210551580703
973	ebi-a-GCST90001715	finn-b-AB1_LATE_SYPHILIS	Late syphilis || id:finn-b-AB1_LATE_SYPHILIS	|| id:ebi-a-GCST90001715	Inverse variance weighted	17	0.0105057873870988	0.104227910128581	0.919712166421093	-0.193780916464921	0.214792491239118	1.01056116693676	0.823838373922183	1.23960464145247
974	ebi-a-GCST90001715	finn-b-AB1_LATE_SYPHILIS	Late syphilis || id:finn-b-AB1_LATE_SYPHILIS	|| id:ebi-a-GCST90001715	MR Egger	17	-0.0702574454198262	0.143457663435871	0.631400490587234	-0.351434465754133	0.210919574914481	0.932153810283554	0.703677963455643	1.23481304112335
975	ebi-a-GCST90001715	finn-b-AB1_LATE_SYPHILIS	Late syphilis || id:finn-b-AB1_LATE_SYPHILIS	|| id:ebi-a-GCST90001715	Weighted median	17	0.0148116135684515	0.111730831564889	0.894537301589363	-0.204180816298731	0.233804043435634	1.01492184909963	0.815314935629358	1.26339689703425
976	ebi-a-GCST90001716	finn-b-AB1_LATE_SYPHILIS	Late syphilis || id:finn-b-AB1_LATE_SYPHILIS	|| id:ebi-a-GCST90001716	Inverse variance weighted	23	-0.03975185143796	0.0879579302633627	0.651311024257664	-0.212149394754151	0.132645691878231	0.961027887254125	0.808843851511498	1.14184536156667
977	ebi-a-GCST90001716	finn-b-AB1_LATE_SYPHILIS	Late syphilis || id:finn-b-AB1_LATE_SYPHILIS	|| id:ebi-a-GCST90001716	MR Egger	23	-0.087425376323353	0.120825722593267	0.477315501199822	-0.324243792606156	0.14939303995945	0.916287245822828	0.723073940809732	1.16112926973607
978	ebi-a-GCST90001716	finn-b-AB1_LATE_SYPHILIS	Late syphilis || id:finn-b-AB1_LATE_SYPHILIS	|| id:ebi-a-GCST90001716	Weighted median	23	0.020699689052492	0.118843430195459	0.861727042270337	-0.212233434130608	0.253632812235592	1.02091541352128	0.808775879634763	1.28869852305191
979	ebi-a-GCST90001717	finn-b-AB1_LATE_SYPHILIS	Late syphilis || id:finn-b-AB1_LATE_SYPHILIS	|| id:ebi-a-GCST90001717	Inverse variance weighted	24	0.0760919702936216	0.0825094235982232	0.35641301336174	-0.0856264999588959	0.237810440546139	1.0790618112254	0.917937016714442	1.2684687197959
980	ebi-a-GCST90001717	finn-b-AB1_LATE_SYPHILIS	Late syphilis || id:finn-b-AB1_LATE_SYPHILIS	|| id:ebi-a-GCST90001717	MR Egger	24	0.0342955644967682	0.109306541701625	0.756662123803067	-0.179945257238417	0.248536386231953	1.03489043840104	0.835315937660892	1.28214747403595
981	ebi-a-GCST90001717	finn-b-AB1_LATE_SYPHILIS	Late syphilis || id:finn-b-AB1_LATE_SYPHILIS	|| id:ebi-a-GCST90001717	Weighted median	24	0.0233499820075168	0.106448156325366	0.82637317960971	-0.1852884043902	0.231988368405234	1.0236247271009	0.830864624289045	1.26110506008
982	ebi-a-GCST90001718	finn-b-AB1_LATE_SYPHILIS	Late syphilis || id:finn-b-AB1_LATE_SYPHILIS	|| id:ebi-a-GCST90001718	Inverse variance weighted	19	0.014540852975075	0.0906047717157826	0.872497765869769	-0.163044499587859	0.192126205538009	1.0146470854568	0.849553382798031	1.21182344614444
983	ebi-a-GCST90001718	finn-b-AB1_LATE_SYPHILIS	Late syphilis || id:finn-b-AB1_LATE_SYPHILIS	|| id:ebi-a-GCST90001718	MR Egger	19	-0.0925469719420253	0.125411049745931	0.470610246300564	-0.338352629444051	0.15325868556	0.911606390036276	0.712943838577234	1.1656264706816
984	ebi-a-GCST90001718	finn-b-AB1_LATE_SYPHILIS	Late syphilis || id:finn-b-AB1_LATE_SYPHILIS	|| id:ebi-a-GCST90001718	Weighted median	19	0.0195606206928823	0.113805005197836	0.863533138610756	-0.203497189494877	0.242618430880642	1.0197531831315	0.815872497333285	1.27458219011643
985	ebi-a-GCST90001719	finn-b-AB1_LATE_SYPHILIS	Late syphilis || id:finn-b-AB1_LATE_SYPHILIS	|| id:ebi-a-GCST90001719	Inverse variance weighted	24	-0.0210387098326466	0.0879921490174531	0.81102991874223	-0.193503321906855	0.151425902241561	0.979181059900863	0.82406709871642	1.16349208645997
986	ebi-a-GCST90001719	finn-b-AB1_LATE_SYPHILIS	Late syphilis || id:finn-b-AB1_LATE_SYPHILIS	|| id:ebi-a-GCST90001719	MR Egger	24	-0.104898438069672	0.116580938819006	0.377975655386557	-0.333397078154925	0.12360020201558	0.900415965926203	0.716485636868978	1.13156338379338
987	ebi-a-GCST90001719	finn-b-AB1_LATE_SYPHILIS	Late syphilis || id:finn-b-AB1_LATE_SYPHILIS	|| id:ebi-a-GCST90001719	Weighted median	24	0.0203672723991673	0.11400945933316	0.858216096075951	-0.203091267893826	0.243825812692161	1.02057610063594	0.816203744829364	1.27612202686845
988	ebi-a-GCST90001720	finn-b-AB1_LATE_SYPHILIS	Late syphilis || id:finn-b-AB1_LATE_SYPHILIS	|| id:ebi-a-GCST90001720	Inverse variance weighted	25	0.0262284227461367	0.0929124721928408	0.777719824412669	-0.155880022751831	0.208336868244105	1.02657541486907	0.855661844166261	1.23162799603442
989	ebi-a-GCST90001720	finn-b-AB1_LATE_SYPHILIS	Late syphilis || id:finn-b-AB1_LATE_SYPHILIS	|| id:ebi-a-GCST90001720	MR Egger	25	-0.0885238098247724	0.126306954870672	0.490419260155606	-0.336085441371289	0.159037821721744	0.915281317788762	0.714562050046323	1.17238228735884
990	ebi-a-GCST90001720	finn-b-AB1_LATE_SYPHILIS	Late syphilis || id:finn-b-AB1_LATE_SYPHILIS	|| id:ebi-a-GCST90001720	Weighted median	25	0.0342599504643386	0.122384635450938	0.779526073100729	-0.2056139350195	0.274133835948178	1.0348535824357	0.814147329390803	1.31539083703847
991	ebi-a-GCST90001721	finn-b-AB1_LATE_SYPHILIS	Late syphilis || id:finn-b-AB1_LATE_SYPHILIS	|| id:ebi-a-GCST90001721	Inverse variance weighted	22	0.0302352477833046	0.151231037269017	0.841537259039358	-0.26617758526397	0.326648080830579	1.03069697461412	0.766303031290944	1.3863135210219
992	ebi-a-GCST90001721	finn-b-AB1_LATE_SYPHILIS	Late syphilis || id:finn-b-AB1_LATE_SYPHILIS	|| id:ebi-a-GCST90001721	MR Egger	22	-0.104304074295233	0.212733253873652	0.629254185559593	-0.52126125188759	0.312653103297125	0.900951299633999	0.593771180476777	1.36704722458981
993	ebi-a-GCST90001721	finn-b-AB1_LATE_SYPHILIS	Late syphilis || id:finn-b-AB1_LATE_SYPHILIS	|| id:ebi-a-GCST90001721	Weighted median	22	-0.00413570828792783	0.221266139586376	0.985087525496545	-0.437817341877224	0.429545925301368	0.99587283197619	0.645443667619347	1.5365596522564
994	ebi-a-GCST90001722	finn-b-AB1_LATE_SYPHILIS	Late syphilis || id:finn-b-AB1_LATE_SYPHILIS	|| id:ebi-a-GCST90001722	Inverse variance weighted	20	-0.132282411775827	0.169333255051019	0.434687398695949	-0.464175591675823	0.19961076812417	0.87609354100634	0.628653158513462	1.22092744178361
995	ebi-a-GCST90001722	finn-b-AB1_LATE_SYPHILIS	Late syphilis || id:finn-b-AB1_LATE_SYPHILIS	|| id:ebi-a-GCST90001722	MR Egger	20	-0.302461416282753	0.297671318465775	0.323049706780206	-0.885897200475672	0.280974367910167	0.738997000960209	0.412344051987794	1.32441965585658
996	ebi-a-GCST90001722	finn-b-AB1_LATE_SYPHILIS	Late syphilis || id:finn-b-AB1_LATE_SYPHILIS	|| id:ebi-a-GCST90001722	Weighted median	20	-0.205674751702514	0.241441209694065	0.394290322222883	-0.678899522702882	0.267550019297854	0.814097817156345	0.50717481974591	1.30675899136862
997	ebi-a-GCST90001723	finn-b-AB1_LATE_SYPHILIS	Late syphilis || id:finn-b-AB1_LATE_SYPHILIS	|| id:ebi-a-GCST90001723	Inverse variance weighted	29	-0.0958036237499853	0.114243297439897	0.401697768513938	-0.319720486732183	0.128113239232212	0.908642434343437	0.726352033732774	1.13668171237381
998	ebi-a-GCST90001723	finn-b-AB1_LATE_SYPHILIS	Late syphilis || id:finn-b-AB1_LATE_SYPHILIS	|| id:ebi-a-GCST90001723	MR Egger	29	-0.272197874339342	0.160913183789183	0.102237922648447	-0.58758771456614	0.0431919658874559	0.761703524595184	0.555666094515505	1.0441383145513
999	ebi-a-GCST90001723	finn-b-AB1_LATE_SYPHILIS	Late syphilis || id:finn-b-AB1_LATE_SYPHILIS	|| id:ebi-a-GCST90001723	Weighted median	29	-0.163200664455374	0.162232954380839	0.314432434847792	-0.481177255041818	0.154775926131071	0.849420722765247	0.618055354565184	1.16739634877953
1000	ebi-a-GCST90001724	finn-b-AB1_LATE_SYPHILIS	Late syphilis || id:finn-b-AB1_LATE_SYPHILIS	|| id:ebi-a-GCST90001724	Inverse variance weighted	33	-0.0128815650787069	0.0788162901259163	0.870173702773544	-0.167361493725503	0.141598363568089	0.987201047175233	0.845893770770221	1.15211382471406
1001	ebi-a-GCST90001724	finn-b-AB1_LATE_SYPHILIS	Late syphilis || id:finn-b-AB1_LATE_SYPHILIS	|| id:ebi-a-GCST90001724	MR Egger	33	0.00347806313391488	0.0989719265067408	0.972191890374832	-0.190506912819297	0.197463039087127	1.00348411861391	0.826540043987341	1.21830803436035
1002	ebi-a-GCST90001724	finn-b-AB1_LATE_SYPHILIS	Late syphilis || id:finn-b-AB1_LATE_SYPHILIS	|| id:ebi-a-GCST90001724	Weighted median	33	0.0314974899441342	0.117860521500151	0.789281478660436	-0.199509132196161	0.262504112084429	1.03199878521779	0.819132740297901	1.30018181461489
1003	ebi-a-GCST90001725	finn-b-AB1_LATE_SYPHILIS	Late syphilis || id:finn-b-AB1_LATE_SYPHILIS	|| id:ebi-a-GCST90001725	Inverse variance weighted	26	-0.146269352255306	0.0682538389095483	0.0321114802231726	-0.280046876518021	-0.0124918279925912	0.863924971703132	0.755748313775919	0.98758587101996
1004	ebi-a-GCST90001725	finn-b-AB1_LATE_SYPHILIS	Late syphilis || id:finn-b-AB1_LATE_SYPHILIS	|| id:ebi-a-GCST90001725	MR Egger	26	-0.124789158775211	0.0805920005327118	0.134611314111281	-0.282749479819326	0.0331711622689038	0.882682988929056	0.753708583420675	1.03372745923721
1005	ebi-a-GCST90001725	finn-b-AB1_LATE_SYPHILIS	Late syphilis || id:finn-b-AB1_LATE_SYPHILIS	|| id:ebi-a-GCST90001725	Weighted median	26	-0.11359199957605	0.107842295011821	0.292196252974429	-0.324962897799219	0.0977788986471192	0.892622071781351	0.722554161494329	1.10271894550217
1006	ebi-a-GCST90001726	finn-b-AB1_LATE_SYPHILIS	Late syphilis || id:finn-b-AB1_LATE_SYPHILIS	|| id:ebi-a-GCST90001726	Inverse variance weighted	32	-0.14296324200043	0.071042030758	0.0441803693699939	-0.28220562228611	-0.00372086171475042	0.866785929626745	0.754118604998173	0.996286052113409
1007	ebi-a-GCST90001726	finn-b-AB1_LATE_SYPHILIS	Late syphilis || id:finn-b-AB1_LATE_SYPHILIS	|| id:ebi-a-GCST90001726	MR Egger	32	-0.130880108316257	0.0859360858051418	0.138233000617267	-0.299314836494335	0.037554619861821	0.877322951811848	0.741325976218779	1.03826870562634
1008	ebi-a-GCST90001726	finn-b-AB1_LATE_SYPHILIS	Late syphilis || id:finn-b-AB1_LATE_SYPHILIS	|| id:ebi-a-GCST90001726	Weighted median	32	-0.139488524159174	0.113415059593161	0.218736725872876	-0.36178204096177	0.0828049926434216	0.869803004867958	0.696434145417049	1.08632994556043
1009	ebi-a-GCST90001727	finn-b-AB1_LATE_SYPHILIS	Late syphilis || id:finn-b-AB1_LATE_SYPHILIS	|| id:ebi-a-GCST90001727	Inverse variance weighted	19	-0.050597473896998	0.100609062226718	0.615026359155027	-0.247791235861366	0.14659628806737	0.950661259498299	0.780522871455606	1.15788641609626
1010	ebi-a-GCST90001727	finn-b-AB1_LATE_SYPHILIS	Late syphilis || id:finn-b-AB1_LATE_SYPHILIS	|| id:ebi-a-GCST90001727	MR Egger	19	-0.136253763889862	0.114563870204309	0.250658549647784	-0.360798949490309	0.0882914217105841	0.87262116464852	0.697119140537104	1.09230639744859
1011	ebi-a-GCST90001727	finn-b-AB1_LATE_SYPHILIS	Late syphilis || id:finn-b-AB1_LATE_SYPHILIS	|| id:ebi-a-GCST90001727	Weighted median	19	-0.0915233415767943	0.115979402990296	0.430033432966638	-0.318842971437774	0.135796288284185	0.912540015780564	0.72698969849087	1.14544852854094
1012	ebi-a-GCST90001728	finn-b-AB1_LATE_SYPHILIS	Late syphilis || id:finn-b-AB1_LATE_SYPHILIS	|| id:ebi-a-GCST90001728	Inverse variance weighted	22	0.0579216063114407	0.0850809895667862	0.496009440740499	-0.10883713323946	0.224680345862342	1.05963192399914	0.896876476970204	1.25192247002753
1013	ebi-a-GCST90001728	finn-b-AB1_LATE_SYPHILIS	Late syphilis || id:finn-b-AB1_LATE_SYPHILIS	|| id:ebi-a-GCST90001728	MR Egger	22	0.0426122793775031	0.129139119712699	0.744852420547782	-0.210500395259387	0.295724954014393	1.04353321705621	0.810178734922534	1.34410041656277
1014	ebi-a-GCST90001728	finn-b-AB1_LATE_SYPHILIS	Late syphilis || id:finn-b-AB1_LATE_SYPHILIS	|| id:ebi-a-GCST90001728	Weighted median	22	0.077640554626006	0.105376667244084	0.461249603807858	-0.128897713172399	0.284178822424411	1.08073412396439	0.879063877602394	1.32867050559136
1015	ebi-a-GCST90001729	finn-b-AB1_LATE_SYPHILIS	Late syphilis || id:finn-b-AB1_LATE_SYPHILIS	|| id:ebi-a-GCST90001729	Inverse variance weighted	22	-0.0165536705007852	0.0211433119560691	0.433669961715963	-0.0579945619346806	0.0248872209331101	0.983582588603937	0.943655079080804	1.02519949296217
1016	ebi-a-GCST90001729	finn-b-AB1_LATE_SYPHILIS	Late syphilis || id:finn-b-AB1_LATE_SYPHILIS	|| id:ebi-a-GCST90001729	MR Egger	22	-0.0143929064501634	0.0217939185379556	0.516526106693489	-0.0571089867845564	0.0283231738842296	0.985710176281903	0.944491126705989	1.02872808875859
1017	ebi-a-GCST90001729	finn-b-AB1_LATE_SYPHILIS	Late syphilis || id:finn-b-AB1_LATE_SYPHILIS	|| id:ebi-a-GCST90001729	Weighted median	22	-0.0144989120971369	0.0207331729366921	0.484358411414859	-0.0551359310530535	0.0261381068587797	0.985605690975052	0.946356499974449	1.02648270298628
1018	ebi-a-GCST90001730	finn-b-AB1_LATE_SYPHILIS	Late syphilis || id:finn-b-AB1_LATE_SYPHILIS	|| id:ebi-a-GCST90001730	Inverse variance weighted	25	-0.104517951096502	0.0698499523500036	0.134570023193863	-0.241423857702509	0.0323879555095045	0.900758627656701	0.785508611942403	1.03291815387185
1019	ebi-a-GCST90001730	finn-b-AB1_LATE_SYPHILIS	Late syphilis || id:finn-b-AB1_LATE_SYPHILIS	|| id:ebi-a-GCST90001730	MR Egger	25	-0.132451507925864	0.0850220023874442	0.132923524869509	-0.299094632605255	0.0341916167535265	0.875945409486071	0.741489237056494	1.03478286946633
1020	ebi-a-GCST90001730	finn-b-AB1_LATE_SYPHILIS	Late syphilis || id:finn-b-AB1_LATE_SYPHILIS	|| id:ebi-a-GCST90001730	Weighted median	25	-0.0401442021971127	0.107273888427777	0.708239482626742	-0.250401023515556	0.170112619121331	0.960650901193214	0.778488528258406	1.18543834682816
1021	ebi-a-GCST90001731	finn-b-AB1_LATE_SYPHILIS	Late syphilis || id:finn-b-AB1_LATE_SYPHILIS	|| id:ebi-a-GCST90001731	Inverse variance weighted	22	0.042934479115952	0.199394673068436	0.829514638886943	-0.347879080098183	0.433748038330087	1.04386949735761	0.706184262783533	1.54303003470872
1022	ebi-a-GCST90001731	finn-b-AB1_LATE_SYPHILIS	Late syphilis || id:finn-b-AB1_LATE_SYPHILIS	|| id:ebi-a-GCST90001731	MR Egger	22	0.31113683360514	0.403151435437319	0.449279039294114	-0.479039979852005	1.10131364706229	1.36497598299291	0.619377721568146	3.00811503105131
1023	ebi-a-GCST90001731	finn-b-AB1_LATE_SYPHILIS	Late syphilis || id:finn-b-AB1_LATE_SYPHILIS	|| id:ebi-a-GCST90001731	Weighted median	22	0.351886434809411	0.270601695349243	0.193468986086869	-0.178492888075106	0.882265757693927	1.42174705357495	0.836530006194813	2.41636841401994
1024	ebi-a-GCST90001732	finn-b-AB1_LATE_SYPHILIS	Late syphilis || id:finn-b-AB1_LATE_SYPHILIS	|| id:ebi-a-GCST90001732	Inverse variance weighted	26	-0.167803861810848	0.169207918749602	0.321342827563135	-0.499451382560067	0.163843658938372	0.845519657116511	0.606863504304231	1.17803012621439
1025	ebi-a-GCST90001732	finn-b-AB1_LATE_SYPHILIS	Late syphilis || id:finn-b-AB1_LATE_SYPHILIS	|| id:ebi-a-GCST90001732	MR Egger	26	-0.13679870137425	0.291527788363765	0.643127716581617	-0.708193166567229	0.434595763818729	0.872145770208123	0.492533319639916	1.54433865519598
1026	ebi-a-GCST90001732	finn-b-AB1_LATE_SYPHILIS	Late syphilis || id:finn-b-AB1_LATE_SYPHILIS	|| id:ebi-a-GCST90001732	Weighted median	26	-0.259999908157725	0.266139220114161	0.328602841372068	-0.781632779581482	0.261632963266031	0.771051656618701	0.457658146045647	1.29904965597432
1027	ebi-a-GCST90001733	finn-b-AB1_LATE_SYPHILIS	Late syphilis || id:finn-b-AB1_LATE_SYPHILIS	|| id:ebi-a-GCST90001733	Inverse variance weighted	22	-0.0900251286725689	0.174643442829523	0.606217934850401	-0.432326276618434	0.252276019273296	0.913908219682272	0.648997589397566	1.2869512116033
1028	ebi-a-GCST90001733	finn-b-AB1_LATE_SYPHILIS	Late syphilis || id:finn-b-AB1_LATE_SYPHILIS	|| id:ebi-a-GCST90001733	MR Egger	22	-0.171277287182947	0.319913251505392	0.598286072082574	-0.798307260133515	0.455752685767622	0.8425879022503	0.45009020527781	1.57736019289812
1029	ebi-a-GCST90001733	finn-b-AB1_LATE_SYPHILIS	Late syphilis || id:finn-b-AB1_LATE_SYPHILIS	|| id:ebi-a-GCST90001733	Weighted median	22	-0.0894735295681415	0.237208624684802	0.70602987872982	-0.554402433950354	0.375455374814071	0.91441246969692	0.574415409806539	1.45565413194405
1030	ebi-a-GCST90001734	finn-b-AB1_LATE_SYPHILIS	Late syphilis || id:finn-b-AB1_LATE_SYPHILIS	|| id:ebi-a-GCST90001734	Inverse variance weighted	17	0.0264378483410118	0.204359957611684	0.897065656635463	-0.374107668577889	0.426983365259912	1.02679042854992	0.687902842320813	1.5326271666574
1031	ebi-a-GCST90001734	finn-b-AB1_LATE_SYPHILIS	Late syphilis || id:finn-b-AB1_LATE_SYPHILIS	|| id:ebi-a-GCST90001734	MR Egger	17	0.391026786478391	0.308491700966739	0.224285383035982	-0.213616947416417	0.9956705203732	1.47849811664058	0.807657701145804	2.70653852220883
1032	ebi-a-GCST90001734	finn-b-AB1_LATE_SYPHILIS	Late syphilis || id:finn-b-AB1_LATE_SYPHILIS	|| id:ebi-a-GCST90001734	Weighted median	17	-0.208361500148933	0.240154451282498	0.385605369440495	-0.67906422466263	0.262341224364764	0.811913476811374	0.507091293937784	1.2999700482115
1033	ebi-a-GCST90001735	finn-b-AB1_LATE_SYPHILIS	Late syphilis || id:finn-b-AB1_LATE_SYPHILIS	|| id:ebi-a-GCST90001735	Inverse variance weighted	28	0.0230019032809982	0.120577948791894	0.848710679978704	-0.213330876351114	0.259334682913111	1.02326848711283	0.807888781695924	1.29606750389596
1034	ebi-a-GCST90001735	finn-b-AB1_LATE_SYPHILIS	Late syphilis || id:finn-b-AB1_LATE_SYPHILIS	|| id:ebi-a-GCST90001735	MR Egger	28	-0.0539262703649587	0.183568385724109	0.771268545539055	-0.413720306384213	0.305867765654295	0.947501962900449	0.661185854868984	1.35780274651837
1035	ebi-a-GCST90001735	finn-b-AB1_LATE_SYPHILIS	Late syphilis || id:finn-b-AB1_LATE_SYPHILIS	|| id:ebi-a-GCST90001735	Weighted median	28	-0.0966027187979183	0.176183676652134	0.583481216775219	-0.4419227250361	0.248717287440263	0.907916632704681	0.642799305829521	1.2823794370438
1036	ebi-a-GCST90001736	finn-b-AB1_LATE_SYPHILIS	Late syphilis || id:finn-b-AB1_LATE_SYPHILIS	|| id:ebi-a-GCST90001736	Inverse variance weighted	25	-0.00978955323985571	0.137147628870022	0.943095584970572	-0.278598905825099	0.259019799345388	0.990258208454184	0.756843407826204	1.2956594577832
1037	ebi-a-GCST90001736	finn-b-AB1_LATE_SYPHILIS	Late syphilis || id:finn-b-AB1_LATE_SYPHILIS	|| id:ebi-a-GCST90001736	MR Egger	25	-0.0757320071516113	0.209741496172658	0.721340285275662	-0.48682533965002	0.335361325346798	0.927064619959531	0.61457436534474	1.39844558778271
1038	ebi-a-GCST90001736	finn-b-AB1_LATE_SYPHILIS	Late syphilis || id:finn-b-AB1_LATE_SYPHILIS	|| id:ebi-a-GCST90001736	Weighted median	25	-0.195947431533541	0.195868158892761	0.317114684541867	-0.579849022963352	0.18795415989627	0.822055447736586	0.559982904743111	1.20677819524403
1039	ebi-a-GCST90001737	finn-b-AB1_LATE_SYPHILIS	Late syphilis || id:finn-b-AB1_LATE_SYPHILIS	|| id:ebi-a-GCST90001737	Inverse variance weighted	28	-0.100782201289668	0.0769768292811557	0.190448415426666	-0.251656786680733	0.0500923841013974	0.904129929775819	0.77751154459854	1.05136822159793
1040	ebi-a-GCST90001737	finn-b-AB1_LATE_SYPHILIS	Late syphilis || id:finn-b-AB1_LATE_SYPHILIS	|| id:ebi-a-GCST90001737	MR Egger	28	-0.0692756822610919	0.0935525284497346	0.465631615880489	-0.252638638022572	0.114087273500388	0.933069413932186	0.776748518495581	1.12084994111348
1041	ebi-a-GCST90001737	finn-b-AB1_LATE_SYPHILIS	Late syphilis || id:finn-b-AB1_LATE_SYPHILIS	|| id:ebi-a-GCST90001737	Weighted median	28	0.066866946518131	0.11800984237708	0.570971176699919	-0.164432344540946	0.298166237577208	1.06915321415265	0.848375152213139	1.34738575540667
1042	ebi-a-GCST90001738	finn-b-AB1_LATE_SYPHILIS	Late syphilis || id:finn-b-AB1_LATE_SYPHILIS	|| id:ebi-a-GCST90001738	Inverse variance weighted	21	-0.0553033389052144	0.104625481840357	0.597094173271154	-0.260369283312314	0.149762605501885	0.946198085725674	0.770766901887741	1.161558462407
1043	ebi-a-GCST90001738	finn-b-AB1_LATE_SYPHILIS	Late syphilis || id:finn-b-AB1_LATE_SYPHILIS	|| id:ebi-a-GCST90001738	MR Egger	21	-0.0351317785374236	0.127095347905428	0.78520948295392	-0.284238660432063	0.213975103357216	0.965478178571866	0.752587010530166	1.23859181763154
1044	ebi-a-GCST90001738	finn-b-AB1_LATE_SYPHILIS	Late syphilis || id:finn-b-AB1_LATE_SYPHILIS	|| id:ebi-a-GCST90001738	Weighted median	21	0.0309717199428425	0.138982460308668	0.823655171523422	-0.241433902262146	0.303377342147831	1.03145633382998	0.785500721893931	1.35442544983638
1045	ebi-a-GCST90001739	finn-b-AB1_LATE_SYPHILIS	Late syphilis || id:finn-b-AB1_LATE_SYPHILIS	|| id:ebi-a-GCST90001739	Inverse variance weighted	22	0.0507680481186712	0.188745860440955	0.787948389774012	-0.319173838345601	0.420709934582943	1.05207883331452	0.726749201445759	1.52304243239138
1046	ebi-a-GCST90001739	finn-b-AB1_LATE_SYPHILIS	Late syphilis || id:finn-b-AB1_LATE_SYPHILIS	|| id:ebi-a-GCST90001739	MR Egger	22	0.179057136335747	0.34507930127677	0.609533854909533	-0.497298294166721	0.855412566838216	1.19608908236296	0.608171542727552	2.35234467981144
1047	ebi-a-GCST90001739	finn-b-AB1_LATE_SYPHILIS	Late syphilis || id:finn-b-AB1_LATE_SYPHILIS	|| id:ebi-a-GCST90001739	Weighted median	22	-0.123964049202745	0.272000391069819	0.64857010380431	-0.65708481569959	0.409156717294101	0.883411599663183	0.51836024970202	1.5055476473516
1048	ebi-a-GCST90001740	finn-b-AB1_LATE_SYPHILIS	Late syphilis || id:finn-b-AB1_LATE_SYPHILIS	|| id:ebi-a-GCST90001740	Inverse variance weighted	28	0.0449467520859827	0.155559524304427	0.772630327625416	-0.259949915550694	0.349843419722659	1.04597216259007	0.771090204464717	1.41884536799794
1049	ebi-a-GCST90001740	finn-b-AB1_LATE_SYPHILIS	Late syphilis || id:finn-b-AB1_LATE_SYPHILIS	|| id:ebi-a-GCST90001740	MR Egger	28	0.00247718130381943	0.295003863142725	0.993364250682724	-0.575730390455921	0.580684753063559	1.0024802520525	0.562294024597888	1.78726184485764
1050	ebi-a-GCST90001740	finn-b-AB1_LATE_SYPHILIS	Late syphilis || id:finn-b-AB1_LATE_SYPHILIS	|| id:ebi-a-GCST90001740	Weighted median	28	0.163671392553683	0.218420286702058	0.45365138057401	-0.26443236938235	0.591775154489717	1.17782720870193	0.767641563185106	1.80719361755567
1051	ebi-a-GCST90001741	finn-b-AB1_LATE_SYPHILIS	Late syphilis || id:finn-b-AB1_LATE_SYPHILIS	|| id:ebi-a-GCST90001741	Inverse variance weighted	28	-0.117191565052874	0.0672998929206024	0.0816251192198359	-0.249099355177255	0.0147162250715065	0.889414796050434	0.779502521925926	1.01482504184715
1052	ebi-a-GCST90001741	finn-b-AB1_LATE_SYPHILIS	Late syphilis || id:finn-b-AB1_LATE_SYPHILIS	|| id:ebi-a-GCST90001741	MR Egger	28	-0.104619129852896	0.0800640395945939	0.202757563837182	-0.2615446474583	0.0523063877525082	0.900667494629385	0.76986150229769	1.05369853338672
1053	ebi-a-GCST90001741	finn-b-AB1_LATE_SYPHILIS	Late syphilis || id:finn-b-AB1_LATE_SYPHILIS	|| id:ebi-a-GCST90001741	Weighted median	28	-0.0307897877525422	0.111209492806996	0.781885345924787	-0.248760393654253	0.187180818149169	0.969679390136768	0.779766788073439	1.2058453040545
1054	ebi-a-GCST90001742	finn-b-AB1_LATE_SYPHILIS	Late syphilis || id:finn-b-AB1_LATE_SYPHILIS	|| id:ebi-a-GCST90001742	Inverse variance weighted	26	-0.00885223292074119	0.114573303910445	0.938414631912383	-0.233415908585214	0.215711442743732	0.991186832735353	0.791824178556123	1.24074430156884
1055	ebi-a-GCST90001742	finn-b-AB1_LATE_SYPHILIS	Late syphilis || id:finn-b-AB1_LATE_SYPHILIS	|| id:ebi-a-GCST90001742	MR Egger	26	0.00113344276451345	0.156823554152978	0.994293079395975	-0.306240723375323	0.30850760890435	1.00113408535352	0.736209375317781	1.36139186820869
1056	ebi-a-GCST90001742	finn-b-AB1_LATE_SYPHILIS	Late syphilis || id:finn-b-AB1_LATE_SYPHILIS	|| id:ebi-a-GCST90001742	Weighted median	26	0.0198202890735022	0.16513008293332	0.904460701360948	-0.303834673475805	0.343475251622809	1.02001801517196	0.737982864507461	1.4098386308329
1057	ebi-a-GCST90001743	finn-b-AB1_LATE_SYPHILIS	Late syphilis || id:finn-b-AB1_LATE_SYPHILIS	|| id:ebi-a-GCST90001743	Inverse variance weighted	26	-0.147255182541613	0.124465348159304	0.236768788344506	-0.391207264933849	0.0966968998506231	0.863073707970657	0.676239980678211	1.10152645018585
1058	ebi-a-GCST90001743	finn-b-AB1_LATE_SYPHILIS	Late syphilis || id:finn-b-AB1_LATE_SYPHILIS	|| id:ebi-a-GCST90001743	MR Egger	26	-0.396207916254688	0.158571016134042	0.0197148583019797	-0.707007107877409	-0.0854087246319666	0.672866781451539	0.493117839632687	0.918136942517021
1059	ebi-a-GCST90001743	finn-b-AB1_LATE_SYPHILIS	Late syphilis || id:finn-b-AB1_LATE_SYPHILIS	|| id:ebi-a-GCST90001743	Weighted median	26	-0.298332583464925	0.146217395868545	0.0413168941074535	-0.584918679367273	-0.0117464875625765	0.742054503645261	0.557151167855485	0.988322233083862
1060	ebi-a-GCST90001744	finn-b-AB1_LATE_SYPHILIS	Late syphilis || id:finn-b-AB1_LATE_SYPHILIS	|| id:ebi-a-GCST90001744	Inverse variance weighted	16	0.214244459957676	0.169825762048725	0.207109125414779	-0.118614033657825	0.547102953573178	1.2389254854487	0.888150530828245	1.72823896987697
1061	ebi-a-GCST90001744	finn-b-AB1_LATE_SYPHILIS	Late syphilis || id:finn-b-AB1_LATE_SYPHILIS	|| id:ebi-a-GCST90001744	MR Egger	16	0.295186909563715	0.255198908980029	0.266754064272673	-0.205002952037142	0.795376771164573	1.34337742531064	0.814644911545828	2.21527549151422
1062	ebi-a-GCST90001744	finn-b-AB1_LATE_SYPHILIS	Late syphilis || id:finn-b-AB1_LATE_SYPHILIS	|| id:ebi-a-GCST90001744	Weighted median	16	0.274245624241471	0.227189786855367	0.227385444272305	-0.171046357995048	0.71953760647799	1.31553789055443	0.842782502858915	2.05348347362893
1063	ebi-a-GCST90001745	finn-b-AB1_LATE_SYPHILIS	Late syphilis || id:finn-b-AB1_LATE_SYPHILIS	|| id:ebi-a-GCST90001745	Inverse variance weighted	31	-0.0739866522846045	0.130990462212747	0.572192985379248	-0.330727958221589	0.18275465365238	0.92868408956948	0.718400577430438	1.20051982879009
1064	ebi-a-GCST90001745	finn-b-AB1_LATE_SYPHILIS	Late syphilis || id:finn-b-AB1_LATE_SYPHILIS	|| id:ebi-a-GCST90001745	MR Egger	31	-0.155749749459027	0.224950521934117	0.494210087945694	-0.596652772449896	0.285153273531843	0.855773321313318	0.550651711379517	1.32996586106473
1065	ebi-a-GCST90001745	finn-b-AB1_LATE_SYPHILIS	Late syphilis || id:finn-b-AB1_LATE_SYPHILIS	|| id:ebi-a-GCST90001745	Weighted median	31	-0.289512025359426	0.200433340655022	0.148617923601235	-0.68236137304327	0.103337322324417	0.748628790326481	0.505422092014533	1.1088653910474
1066	ebi-a-GCST90001746	finn-b-AB1_LATE_SYPHILIS	Late syphilis || id:finn-b-AB1_LATE_SYPHILIS	|| id:ebi-a-GCST90001746	Inverse variance weighted	23	-0.170727987680263	0.153988940833843	0.267558363708416	-0.472546311714596	0.13109033635407	0.843050862506252	0.623412842131319	1.14007076649669
1067	ebi-a-GCST90001746	finn-b-AB1_LATE_SYPHILIS	Late syphilis || id:finn-b-AB1_LATE_SYPHILIS	|| id:ebi-a-GCST90001746	MR Egger	23	0.00394731641830475	0.241327022456376	0.98710422232574	-0.469053647596192	0.476948280432802	1.00395511733261	0.625594020640645	1.61115011391278
1068	ebi-a-GCST90001746	finn-b-AB1_LATE_SYPHILIS	Late syphilis || id:finn-b-AB1_LATE_SYPHILIS	|| id:ebi-a-GCST90001746	Weighted median	23	-0.196918905572146	0.222406162514872	0.37593974631028	-0.632834984101295	0.238997172957002	0.821257229997499	0.531084049953528	1.26997494630498
1069	ebi-a-GCST90001747	finn-b-AB1_LATE_SYPHILIS	Late syphilis || id:finn-b-AB1_LATE_SYPHILIS	|| id:ebi-a-GCST90001747	Inverse variance weighted	25	0.0476371127011018	0.0748716124286211	0.524613059494985	-0.0991112476589956	0.194385473061199	1.04878999369209	0.905641951872175	1.21456437457957
1070	ebi-a-GCST90001747	finn-b-AB1_LATE_SYPHILIS	Late syphilis || id:finn-b-AB1_LATE_SYPHILIS	|| id:ebi-a-GCST90001747	MR Egger	25	0.0486226527128789	0.0919548069987659	0.602033198975272	-0.131608769004702	0.22885407443046	1.04982412770134	0.876683913914963	1.25715857404313
1071	ebi-a-GCST90001747	finn-b-AB1_LATE_SYPHILIS	Late syphilis || id:finn-b-AB1_LATE_SYPHILIS	|| id:ebi-a-GCST90001747	Weighted median	25	0.0194978475972355	0.0867153633584143	0.822096881251226	-0.150464264585256	0.189459959779727	1.0196891720765	0.860308472938192	1.20859673054129
1072	ebi-a-GCST90001748	finn-b-AB1_LATE_SYPHILIS	Late syphilis || id:finn-b-AB1_LATE_SYPHILIS	|| id:ebi-a-GCST90001748	Inverse variance weighted	25	-0.100960243610045	0.134401498761685	0.452541980991492	-0.364387181182947	0.162466693962857	0.903968970714387	0.694622198026704	1.17640913626981
1073	ebi-a-GCST90001748	finn-b-AB1_LATE_SYPHILIS	Late syphilis || id:finn-b-AB1_LATE_SYPHILIS	|| id:ebi-a-GCST90001748	MR Egger	25	-0.125409469524522	0.19042407003563	0.516704708927026	-0.498640646794356	0.247821707745312	0.882135620969456	0.607355709749395	1.28123147817981
1074	ebi-a-GCST90001748	finn-b-AB1_LATE_SYPHILIS	Late syphilis || id:finn-b-AB1_LATE_SYPHILIS	|| id:ebi-a-GCST90001748	Weighted median	25	-0.0206560260399915	0.176587107130427	0.906880990116425	-0.366766756015629	0.325454703935646	0.979555848330717	0.692971257573255	1.38466011326231
1075	ebi-a-GCST90001749	finn-b-AB1_LATE_SYPHILIS	Late syphilis || id:finn-b-AB1_LATE_SYPHILIS	|| id:ebi-a-GCST90001749	Inverse variance weighted	16	0.0846895292071421	0.137202400704569	0.537063364400039	-0.184227176173813	0.353606234588097	1.08837910431394	0.831746829299968	1.42419427760753
1076	ebi-a-GCST90001749	finn-b-AB1_LATE_SYPHILIS	Late syphilis || id:finn-b-AB1_LATE_SYPHILIS	|| id:ebi-a-GCST90001749	MR Egger	16	0.0321878744490727	0.25842810412858	0.902648522613994	-0.474331209642944	0.538706958541089	1.03271150718601	0.622301106303534	1.71378942809434
1077	ebi-a-GCST90001749	finn-b-AB1_LATE_SYPHILIS	Late syphilis || id:finn-b-AB1_LATE_SYPHILIS	|| id:ebi-a-GCST90001749	Weighted median	16	-0.00134433038235042	0.195922939460036	0.994525337139596	-0.385353291724021	0.382664630959321	0.998656572824956	0.680210281086448	1.46618623413564
1078	ebi-a-GCST90001750	finn-b-AB1_LATE_SYPHILIS	Late syphilis || id:finn-b-AB1_LATE_SYPHILIS	|| id:ebi-a-GCST90001750	Inverse variance weighted	19	-0.140400996311879	0.157055216930604	0.371343584231256	-0.448229221495863	0.167427228872106	0.869009695838919	0.638758250128069	1.18225925271515
1079	ebi-a-GCST90001750	finn-b-AB1_LATE_SYPHILIS	Late syphilis || id:finn-b-AB1_LATE_SYPHILIS	|| id:ebi-a-GCST90001750	MR Egger	19	-0.405008608596708	0.443084349691387	0.373464737964367	-1.27345393399183	0.463436716798411	0.66697106914881	0.279863321079913	1.58952736416104
1080	ebi-a-GCST90001750	finn-b-AB1_LATE_SYPHILIS	Late syphilis || id:finn-b-AB1_LATE_SYPHILIS	|| id:ebi-a-GCST90001750	Weighted median	19	-0.232303785620462	0.217786845709918	0.286126912599151	-0.659166003211901	0.194558431970978	0.792705274261713	0.517282566642709	1.21477446247742
1081	ebi-a-GCST90001751	finn-b-AB1_LATE_SYPHILIS	Late syphilis || id:finn-b-AB1_LATE_SYPHILIS	|| id:ebi-a-GCST90001751	Inverse variance weighted	26	0.0226944151807467	0.126169387001514	0.857252589475496	-0.224597583342221	0.269986413703714	1.0229538925992	0.798837619651512	1.309946653289
1082	ebi-a-GCST90001751	finn-b-AB1_LATE_SYPHILIS	Late syphilis || id:finn-b-AB1_LATE_SYPHILIS	|| id:ebi-a-GCST90001751	MR Egger	26	0.0174345749374306	0.187504810506973	0.926689697800602	-0.350074853656237	0.384944003531098	1.01758744425064	0.70463534321285	1.46953203053252
1083	ebi-a-GCST90001751	finn-b-AB1_LATE_SYPHILIS	Late syphilis || id:finn-b-AB1_LATE_SYPHILIS	|| id:ebi-a-GCST90001751	Weighted median	26	-0.00350251489417441	0.166704689499215	0.983237442358107	-0.330243706312635	0.323238676524286	0.996503611756136	0.718748548527486	1.38159506586475
1084	ebi-a-GCST90001752	finn-b-AB1_LATE_SYPHILIS	Late syphilis || id:finn-b-AB1_LATE_SYPHILIS	|| id:ebi-a-GCST90001752	Inverse variance weighted	29	0.243818011873074	0.123765016713851	0.048837510353281	0.00123857911392503	0.486397444632222	1.27611207211021	1.00123934646981	1.62644629011742
1085	ebi-a-GCST90001752	finn-b-AB1_LATE_SYPHILIS	Late syphilis || id:finn-b-AB1_LATE_SYPHILIS	|| id:ebi-a-GCST90001752	MR Egger	29	0.208640115210393	0.196378145691199	0.2974465819185	-0.176261050344356	0.593541280765142	1.23200154012301	0.838399090396022	1.81038816984942
1086	ebi-a-GCST90001752	finn-b-AB1_LATE_SYPHILIS	Late syphilis || id:finn-b-AB1_LATE_SYPHILIS	|| id:ebi-a-GCST90001752	Weighted median	29	0.178161873455181	0.191479742101397	0.352139364026672	-0.197138421063558	0.55346216797392	1.19501874739274	0.821076971098615	1.73926423086662
1087	ebi-a-GCST90001753	finn-b-AB1_LATE_SYPHILIS	Late syphilis || id:finn-b-AB1_LATE_SYPHILIS	|| id:ebi-a-GCST90001753	Inverse variance weighted	26	-0.110416997665197	0.13049281769382	0.397466933637597	-0.366182920345085	0.145348925014691	0.895460652429859	0.693375957039585	1.15644301177338
1088	ebi-a-GCST90001753	finn-b-AB1_LATE_SYPHILIS	Late syphilis || id:finn-b-AB1_LATE_SYPHILIS	|| id:ebi-a-GCST90001753	MR Egger	26	-0.177408224455314	0.186326037326775	0.350518115969089	-0.542607257615794	0.187790808705166	0.837437852124116	0.581230856535404	1.20658108268816
1089	ebi-a-GCST90001753	finn-b-AB1_LATE_SYPHILIS	Late syphilis || id:finn-b-AB1_LATE_SYPHILIS	|| id:ebi-a-GCST90001753	Weighted median	26	-0.0662721649845942	0.176334574423429	0.707041841861574	-0.411887930854514	0.279343600885326	0.935876116917591	0.662398506327158	1.32226159607938
1090	ebi-a-GCST90001754	finn-b-AB1_LATE_SYPHILIS	Late syphilis || id:finn-b-AB1_LATE_SYPHILIS	|| id:ebi-a-GCST90001754	Inverse variance weighted	18	-0.0996610336035668	0.184913466264133	0.589914187153239	-0.462091427481267	0.262769360274133	0.905144179502887	0.629964741219323	1.30052673122974
1091	ebi-a-GCST90001754	finn-b-AB1_LATE_SYPHILIS	Late syphilis || id:finn-b-AB1_LATE_SYPHILIS	|| id:ebi-a-GCST90001754	MR Egger	18	0.137214594199808	0.556871966138759	0.808504074834827	-0.954254459432159	1.22868364783178	1.14707427759724	0.385099144589532	3.41672895619564
1092	ebi-a-GCST90001754	finn-b-AB1_LATE_SYPHILIS	Late syphilis || id:finn-b-AB1_LATE_SYPHILIS	|| id:ebi-a-GCST90001754	Weighted median	18	0.0533883130476003	0.25311524800726	0.832945859405299	-0.44271757304663	0.549494199141831	1.05483917341578	0.642288581081277	1.73237655867912
1093	ebi-a-GCST90001755	finn-b-AB1_LATE_SYPHILIS	Late syphilis || id:finn-b-AB1_LATE_SYPHILIS	|| id:ebi-a-GCST90001755	Inverse variance weighted	29	-0.184611098116511	0.155591344887854	0.235419910916579	-0.489570134096705	0.120347937863682	0.831427564731688	0.612889797992837	1.12788921868095
1094	ebi-a-GCST90001755	finn-b-AB1_LATE_SYPHILIS	Late syphilis || id:finn-b-AB1_LATE_SYPHILIS	|| id:ebi-a-GCST90001755	MR Egger	29	-0.495071494293009	0.30520014397793	0.116398260821724	-1.09326377648975	0.103120787903734	0.609527328013107	0.335120947001398	1.10862530951623
1095	ebi-a-GCST90001755	finn-b-AB1_LATE_SYPHILIS	Late syphilis || id:finn-b-AB1_LATE_SYPHILIS	|| id:ebi-a-GCST90001755	Weighted median	29	-0.367772959337525	0.2243375747227	0.101135604495273	-0.807474605794018	0.0719286871189677	0.692274338271964	0.445982927967704	1.07457871002764
1096	ebi-a-GCST90001756	finn-b-AB1_LATE_SYPHILIS	Late syphilis || id:finn-b-AB1_LATE_SYPHILIS	|| id:ebi-a-GCST90001756	Inverse variance weighted	14	0.0492738385297582	0.0922372186363821	0.59319779657806	-0.131511109997551	0.230058787057067	1.05050798091711	0.876769534176309	1.25867400149494
1097	ebi-a-GCST90001756	finn-b-AB1_LATE_SYPHILIS	Late syphilis || id:finn-b-AB1_LATE_SYPHILIS	|| id:ebi-a-GCST90001756	MR Egger	14	-0.0118345937665066	0.10796008311129	0.914522537630592	-0.223436356664635	0.199767169131621	0.988235159599558	0.799765790010302	1.22111841099903
1098	ebi-a-GCST90001756	finn-b-AB1_LATE_SYPHILIS	Late syphilis || id:finn-b-AB1_LATE_SYPHILIS	|| id:ebi-a-GCST90001756	Weighted median	14	0.00807028291038826	0.109747513585485	0.941380397115722	-0.207034843717162	0.223175409537939	1.00810293542275	0.812991321854371	1.25003982341401
1099	ebi-a-GCST90001757	finn-b-AB1_LATE_SYPHILIS	Late syphilis || id:finn-b-AB1_LATE_SYPHILIS	|| id:ebi-a-GCST90001757	Inverse variance weighted	34	-0.024874747485587	0.0425269655294151	0.558603489433726	-0.108227599923241	0.0584781049520666	0.97543207969789	0.897423319705954	1.06022177183395
1100	ebi-a-GCST90001757	finn-b-AB1_LATE_SYPHILIS	Late syphilis || id:finn-b-AB1_LATE_SYPHILIS	|| id:ebi-a-GCST90001757	MR Egger	34	-0.000613572008109027	0.0458156065158131	0.989398034217714	-0.0904121607791026	0.0891850167628846	0.999386616188703	0.913554576298916	1.09328291328082
1101	ebi-a-GCST90001757	finn-b-AB1_LATE_SYPHILIS	Late syphilis || id:finn-b-AB1_LATE_SYPHILIS	|| id:ebi-a-GCST90001757	Weighted median	34	-0.0050185202204631	0.0503653792310452	0.920628342000656	-0.103734663513312	0.0936976230723855	0.994994051512847	0.901464457102829	1.09822761701299
1102	ebi-a-GCST90001758	finn-b-AB1_LATE_SYPHILIS	Late syphilis || id:finn-b-AB1_LATE_SYPHILIS	|| id:ebi-a-GCST90001758	Inverse variance weighted	28	0.0563071125323123	0.118089387399468	0.633491925951992	-0.175148086770645	0.28776231183527	1.05792253511984	0.839332717493969	1.33344032347034
1103	ebi-a-GCST90001758	finn-b-AB1_LATE_SYPHILIS	Late syphilis || id:finn-b-AB1_LATE_SYPHILIS	|| id:ebi-a-GCST90001758	MR Egger	28	0.03925225132231	0.159923980465505	0.80804036423731	-0.27419875039008	0.3527032530347	1.04003280021302	0.760180973980551	1.42290883689836
1104	ebi-a-GCST90001758	finn-b-AB1_LATE_SYPHILIS	Late syphilis || id:finn-b-AB1_LATE_SYPHILIS	|| id:ebi-a-GCST90001758	Weighted median	28	-0.000318028373053517	0.166462117714541	0.998475630504566	-0.326583779093554	0.325947722347447	0.999682022192609	0.721383935624637	1.38534294450259
1105	ebi-a-GCST90001759	finn-b-AB1_LATE_SYPHILIS	Late syphilis || id:finn-b-AB1_LATE_SYPHILIS	|| id:ebi-a-GCST90001759	Inverse variance weighted	25	0.0714253993492116	0.0793766016453119	0.36821104919143	-0.0841527398755997	0.227003538574023	1.07403802377705	0.919290833003822	1.25483430825651
1106	ebi-a-GCST90001759	finn-b-AB1_LATE_SYPHILIS	Late syphilis || id:finn-b-AB1_LATE_SYPHILIS	|| id:ebi-a-GCST90001759	MR Egger	25	0.00508945652887561	0.0922247606512161	0.956467374147051	-0.175671074347508	0.185849987405259	1.00510242981241	0.838893871675323	1.20424159542053
1107	ebi-a-GCST90001759	finn-b-AB1_LATE_SYPHILIS	Late syphilis || id:finn-b-AB1_LATE_SYPHILIS	|| id:ebi-a-GCST90001759	Weighted median	25	0.0173110878410272	0.0876929569159147	0.843510084637264	-0.154567107714166	0.18918928339622	1.01746179309013	0.856785993263272	1.2082696362195
1108	ebi-a-GCST90001760	finn-b-AB1_LATE_SYPHILIS	Late syphilis || id:finn-b-AB1_LATE_SYPHILIS	|| id:ebi-a-GCST90001760	Inverse variance weighted	23	0.175970773478594	0.112462015097058	0.117650226319237	-0.0444547761116403	0.396396323068829	1.1924032083435	0.956518856617485	1.48645831854883
1109	ebi-a-GCST90001760	finn-b-AB1_LATE_SYPHILIS	Late syphilis || id:finn-b-AB1_LATE_SYPHILIS	|| id:ebi-a-GCST90001760	MR Egger	23	0.180042578856474	0.148119279125609	0.237655146778016	-0.11027120822972	0.470356365942669	1.19726834035335	0.895591210649642	1.60056447826534
1110	ebi-a-GCST90001760	finn-b-AB1_LATE_SYPHILIS	Late syphilis || id:finn-b-AB1_LATE_SYPHILIS	|| id:ebi-a-GCST90001760	Weighted median	23	0.0375665551295992	0.152657287883036	0.805617010200038	-0.261641729121152	0.33677483938035	1.03828109771532	0.769786766490678	1.40042370796716
1111	ebi-a-GCST90001761	finn-b-AB1_LATE_SYPHILIS	Late syphilis || id:finn-b-AB1_LATE_SYPHILIS	|| id:ebi-a-GCST90001761	Inverse variance weighted	31	-0.0767595703809156	0.117199203923633	0.512500211581145	-0.306470010071237	0.152950869309406	0.926112491714637	0.736040591653278	1.16526772712818
1112	ebi-a-GCST90001761	finn-b-AB1_LATE_SYPHILIS	Late syphilis || id:finn-b-AB1_LATE_SYPHILIS	|| id:ebi-a-GCST90001761	MR Egger	31	-0.00200818468395671	0.196642859760253	0.991921801059443	-0.387428189814053	0.38341182044614	0.997993830369813	0.678800377282584	1.46728216245758
1113	ebi-a-GCST90001761	finn-b-AB1_LATE_SYPHILIS	Late syphilis || id:finn-b-AB1_LATE_SYPHILIS	|| id:ebi-a-GCST90001761	Weighted median	31	-0.0908132653166961	0.168270061682547	0.589412494628847	-0.420622586214488	0.238996055581096	0.913188218891744	0.656637878836484	1.26997352726637
1114	ebi-a-GCST90001762	finn-b-AB1_LATE_SYPHILIS	Late syphilis || id:finn-b-AB1_LATE_SYPHILIS	|| id:ebi-a-GCST90001762	Inverse variance weighted	21	0.0462617265117595	0.0920235268347634	0.615163751083718	-0.134104386084377	0.226627839107896	1.0473484939559	0.874498774335855	1.25436295622572
1115	ebi-a-GCST90001762	finn-b-AB1_LATE_SYPHILIS	Late syphilis || id:finn-b-AB1_LATE_SYPHILIS	|| id:ebi-a-GCST90001762	MR Egger	21	0.00588566223907112	0.114906610486929	0.959683877343329	-0.219331294315311	0.231102618793453	1.00590301678002	0.803055626314827	1.25998853131808
1116	ebi-a-GCST90001762	finn-b-AB1_LATE_SYPHILIS	Late syphilis || id:finn-b-AB1_LATE_SYPHILIS	|| id:ebi-a-GCST90001762	Weighted median	21	0.0174987892444601	0.0953379408773154	0.854370521468827	-0.169363574875078	0.204361153363998	1.01765279002126	0.844201916976638	1.22674111514333
1117	ebi-a-GCST90001763	finn-b-AB1_LATE_SYPHILIS	Late syphilis || id:finn-b-AB1_LATE_SYPHILIS	|| id:ebi-a-GCST90001763	Inverse variance weighted	24	-0.0833109964246792	0.0560962116642062	0.137505473713204	-0.193259571286523	0.026637578437165	0.920064965806895	0.824267990065628	1.02699552998272
1118	ebi-a-GCST90001763	finn-b-AB1_LATE_SYPHILIS	Late syphilis || id:finn-b-AB1_LATE_SYPHILIS	|| id:ebi-a-GCST90001763	MR Egger	24	-0.13961532258665	0.065511433652193	0.0444951101833036	-0.268017732544948	-0.0112129126283519	0.869692722206709	0.764894217461514	0.98884971776816
1119	ebi-a-GCST90001763	finn-b-AB1_LATE_SYPHILIS	Late syphilis || id:finn-b-AB1_LATE_SYPHILIS	|| id:ebi-a-GCST90001763	Weighted median	24	-0.0891156237135526	0.0813385944126835	0.273248157938224	-0.248539268762412	0.0703080213353071	0.914739801846886	0.779939232985342	1.07283858753981
1120	ebi-a-GCST90001764	finn-b-AB1_LATE_SYPHILIS	Late syphilis || id:finn-b-AB1_LATE_SYPHILIS	|| id:ebi-a-GCST90001764	Inverse variance weighted	3	-0.0599550097935187	0.303981994920751	0.843645905165459	-0.655759719838191	0.535849700251154	0.941806904718207	0.519047582013642	1.70889967800982
1121	ebi-a-GCST90001764	finn-b-AB1_LATE_SYPHILIS	Late syphilis || id:finn-b-AB1_LATE_SYPHILIS	|| id:ebi-a-GCST90001764	MR Egger	3	0.011626242533112	0.38808190333051	0.980933708233119	-0.749014287994687	0.772266773060911	1.01169408997282	0.472832399680701	2.16466750666219
1122	ebi-a-GCST90001764	finn-b-AB1_LATE_SYPHILIS	Late syphilis || id:finn-b-AB1_LATE_SYPHILIS	|| id:ebi-a-GCST90001764	Weighted median	3	-0.0592928151033136	0.354521399422994	0.867175316995812	-0.754154757972382	0.635569127765755	0.942430770787312	0.470408055398651	1.88809640382131
1123	ebi-a-GCST90001765	finn-b-AB1_LATE_SYPHILIS	Late syphilis || id:finn-b-AB1_LATE_SYPHILIS	|| id:ebi-a-GCST90001765	Inverse variance weighted	25	-0.0592411654504696	0.0738272284249763	0.422304401911399	-0.203942533163423	0.085460202262484	0.94247944826653	0.815509234576645	1.08921821206097
1124	ebi-a-GCST90001765	finn-b-AB1_LATE_SYPHILIS	Late syphilis || id:finn-b-AB1_LATE_SYPHILIS	|| id:ebi-a-GCST90001765	MR Egger	25	-0.134938570511845	0.0891991230740848	0.143956297504522	-0.309768851737051	0.0398917107133612	0.873769585257836	0.733616510809555	1.04069807163847
1125	ebi-a-GCST90001765	finn-b-AB1_LATE_SYPHILIS	Late syphilis || id:finn-b-AB1_LATE_SYPHILIS	|| id:ebi-a-GCST90001765	Weighted median	25	-0.142444594022821	0.0966427936176042	0.140500770305309	-0.331864469513325	0.0469752814676837	0.867235602997179	0.717584570850378	1.0480961013621
1126	ebi-a-GCST90001766	finn-b-AB1_LATE_SYPHILIS	Late syphilis || id:finn-b-AB1_LATE_SYPHILIS	|| id:ebi-a-GCST90001766	Inverse variance weighted	21	0.0191445224593845	0.116306417522873	0.869255541109417	-0.208816055885446	0.247105100804215	1.01932895390003	0.811544500749383	1.28031366770335
1127	ebi-a-GCST90001766	finn-b-AB1_LATE_SYPHILIS	Late syphilis || id:finn-b-AB1_LATE_SYPHILIS	|| id:ebi-a-GCST90001766	MR Egger	21	-0.0670826575500398	0.160045360986643	0.679808783118115	-0.38077156508386	0.24660624998378	0.93511790358729	0.68333396913015	1.27967514145772
1128	ebi-a-GCST90001766	finn-b-AB1_LATE_SYPHILIS	Late syphilis || id:finn-b-AB1_LATE_SYPHILIS	|| id:ebi-a-GCST90001766	Weighted median	21	0.000188092963297331	0.13976595074837	0.998926230420882	-0.273753170503507	0.274129356430102	1.00018811065389	0.760519770807632	1.31538494473463
1129	ebi-a-GCST90001767	finn-b-AB1_LATE_SYPHILIS	Late syphilis || id:finn-b-AB1_LATE_SYPHILIS	|| id:ebi-a-GCST90001767	Inverse variance weighted	21	0.0556883848980743	0.098306620837108	0.571069942340564	-0.136992591942657	0.248369361738806	1.05726817166973	0.871976685761472	1.28193334188712
1130	ebi-a-GCST90001767	finn-b-AB1_LATE_SYPHILIS	Late syphilis || id:finn-b-AB1_LATE_SYPHILIS	|| id:ebi-a-GCST90001767	MR Egger	21	-0.14037655686269	0.158507814475732	0.386897603622163	-0.451051873235124	0.170298759509744	0.869030934216751	0.636957800259257	1.18565902532043
1131	ebi-a-GCST90001767	finn-b-AB1_LATE_SYPHILIS	Late syphilis || id:finn-b-AB1_LATE_SYPHILIS	|| id:ebi-a-GCST90001767	Weighted median	21	-0.029767130607141	0.131397301917755	0.820779168716463	-0.287305842365942	0.22777158115166	0.970671546925486	0.750282225651941	1.25579844463463
1132	ebi-a-GCST90001768	finn-b-AB1_LATE_SYPHILIS	Late syphilis || id:finn-b-AB1_LATE_SYPHILIS	|| id:ebi-a-GCST90001768	Inverse variance weighted	25	0.0725216535271291	0.113021970894621	0.521094105963953	-0.149001409426328	0.294044716480586	1.07521608805882	0.86156790058162	1.34184390486236
1133	ebi-a-GCST90001768	finn-b-AB1_LATE_SYPHILIS	Late syphilis || id:finn-b-AB1_LATE_SYPHILIS	|| id:ebi-a-GCST90001768	MR Egger	25	-0.168907029497075	0.143711799862631	0.251891631114602	-0.450582157227831	0.112768098233681	0.844587421453383	0.637257059812008	1.1193723184294
1134	ebi-a-GCST90001768	finn-b-AB1_LATE_SYPHILIS	Late syphilis || id:finn-b-AB1_LATE_SYPHILIS	|| id:ebi-a-GCST90001768	Weighted median	25	-0.137561015604534	0.159996511915086	0.38991303249707	-0.451154178958103	0.176032147749035	0.871481174424207	0.636892639164228	1.1924763934663
1135	ebi-a-GCST90001769	finn-b-AB1_LATE_SYPHILIS	Late syphilis || id:finn-b-AB1_LATE_SYPHILIS	|| id:ebi-a-GCST90001769	Inverse variance weighted	29	0.0178229981435095	0.0974587339563757	0.854894229949006	-0.173196120410987	0.208842116698006	1.01798277560117	0.840972666765275	1.23225043140422
1136	ebi-a-GCST90001769	finn-b-AB1_LATE_SYPHILIS	Late syphilis || id:finn-b-AB1_LATE_SYPHILIS	|| id:ebi-a-GCST90001769	MR Egger	29	-0.0603893756820718	0.135542392391488	0.659482569909687	-0.326052464769389	0.205273713405245	0.94139790475944	0.7217673190824	1.22786110101542
1137	ebi-a-GCST90001769	finn-b-AB1_LATE_SYPHILIS	Late syphilis || id:finn-b-AB1_LATE_SYPHILIS	|| id:ebi-a-GCST90001769	Weighted median	29	0.0296596613784247	0.125725294368812	0.813503698439511	-0.216761915584447	0.276081238341296	1.03010389015003	0.805121633401517	1.31795492815065
1138	ebi-a-GCST90001770	finn-b-AB1_LATE_SYPHILIS	Late syphilis || id:finn-b-AB1_LATE_SYPHILIS	|| id:ebi-a-GCST90001770	Inverse variance weighted	6	-0.113110975727024	0.318199865002462	0.722236410128653	-0.736782711131849	0.510560759677802	0.893051547571812	0.478651400751136	1.66622528497535
1139	ebi-a-GCST90001770	finn-b-AB1_LATE_SYPHILIS	Late syphilis || id:finn-b-AB1_LATE_SYPHILIS	|| id:ebi-a-GCST90001770	MR Egger	6	-0.417959990120136	0.497428448881048	0.448063216190644	-1.39291974992699	0.556999769686719	0.65838856994545	0.248349127672601	1.74542795095406
1140	ebi-a-GCST90001770	finn-b-AB1_LATE_SYPHILIS	Late syphilis || id:finn-b-AB1_LATE_SYPHILIS	|| id:ebi-a-GCST90001770	Weighted median	6	0.00359503926982893	0.383711351471164	0.992524629899215	-0.748479209613653	0.755669288153311	1.00360150917437	0.473085469775753	2.12903598517727
1141	ebi-a-GCST90001771	finn-b-AB1_LATE_SYPHILIS	Late syphilis || id:finn-b-AB1_LATE_SYPHILIS	|| id:ebi-a-GCST90001771	Inverse variance weighted	31	0.00781736372482633	0.0933329532502945	0.933248993183002	-0.175115224645751	0.190749952095404	1.00784799908986	0.83936030020377	1.21015681706991
1142	ebi-a-GCST90001771	finn-b-AB1_LATE_SYPHILIS	Late syphilis || id:finn-b-AB1_LATE_SYPHILIS	|| id:ebi-a-GCST90001771	MR Egger	31	-0.0770227198672105	0.121361233607629	0.530627841820669	-0.314890737738163	0.160845298003742	0.925868817750937	0.72986861700848	1.17450325676019
1143	ebi-a-GCST90001771	finn-b-AB1_LATE_SYPHILIS	Late syphilis || id:finn-b-AB1_LATE_SYPHILIS	|| id:ebi-a-GCST90001771	Weighted median	31	-0.12464748799467	0.127116797361134	0.326802622218694	-0.373796410822494	0.124501434833153	0.882808048175479	0.688116990741394	1.13258364552764
1144	ebi-a-GCST90001772	finn-b-AB1_LATE_SYPHILIS	Late syphilis || id:finn-b-AB1_LATE_SYPHILIS	|| id:ebi-a-GCST90001772	Inverse variance weighted	23	-0.0381256741125202	0.0906308958707429	0.673996270884498	-0.215762230019176	0.139510881794136	0.962591960398959	0.805926904318507	1.14971131657185
1145	ebi-a-GCST90001772	finn-b-AB1_LATE_SYPHILIS	Late syphilis || id:finn-b-AB1_LATE_SYPHILIS	|| id:ebi-a-GCST90001772	MR Egger	23	-0.131958106135463	0.110924481141467	0.247472083724682	-0.349370089172739	0.0854538769018122	0.876377709159351	0.705132120211395	1.08921132238472
1146	ebi-a-GCST90001772	finn-b-AB1_LATE_SYPHILIS	Late syphilis || id:finn-b-AB1_LATE_SYPHILIS	|| id:ebi-a-GCST90001772	Weighted median	23	-0.14381812930807	0.108704640849823	0.185829597583774	-0.356879225373723	0.0692429667575825	0.866045241984409	0.699857017600329	1.07169656415756
1147	ebi-a-GCST90001773	finn-b-AB1_LATE_SYPHILIS	Late syphilis || id:finn-b-AB1_LATE_SYPHILIS	|| id:ebi-a-GCST90001773	Inverse variance weighted	38	0.0197326652292599	0.0821117764365583	0.810086315892898	-0.141206416586394	0.180671747044914	1.01992864118798	0.868310059599567	1.19802186052673
1148	ebi-a-GCST90001773	finn-b-AB1_LATE_SYPHILIS	Late syphilis || id:finn-b-AB1_LATE_SYPHILIS	|| id:ebi-a-GCST90001773	MR Egger	38	0.0144968145724603	0.112654067274559	0.898323669086126	-0.206305157285675	0.235298786430596	1.01460240300381	0.813584767078978	1.26528676277586
1149	ebi-a-GCST90001773	finn-b-AB1_LATE_SYPHILIS	Late syphilis || id:finn-b-AB1_LATE_SYPHILIS	|| id:ebi-a-GCST90001773	Weighted median	38	0.0307248967666669	0.120669432237573	0.799016316427785	-0.205787190418976	0.26723698395231	1.03120177791802	0.814006286188618	1.30634999363493
1150	ebi-a-GCST90001774	finn-b-AB1_LATE_SYPHILIS	Late syphilis || id:finn-b-AB1_LATE_SYPHILIS	|| id:ebi-a-GCST90001774	Inverse variance weighted	20	0.389965777557518	0.189186808487433	0.0392769434621163	0.0191596329221499	0.760771922192886	1.47693024885727	1.0193443565486	2.13992744059067
1151	ebi-a-GCST90001774	finn-b-AB1_LATE_SYPHILIS	Late syphilis || id:finn-b-AB1_LATE_SYPHILIS	|| id:ebi-a-GCST90001774	MR Egger	20	0.391130156069942	0.354583922162379	0.284527447928416	-0.30385433136832	1.0861146435082	1.47865095628636	0.737968357462221	2.96274037825326
1152	ebi-a-GCST90001774	finn-b-AB1_LATE_SYPHILIS	Late syphilis || id:finn-b-AB1_LATE_SYPHILIS	|| id:ebi-a-GCST90001774	Weighted median	20	0.314771138412759	0.271270968331241	0.245903529114447	-0.216919959516474	0.846462236341993	1.36994574711889	0.804994398867402	2.33138435831311
1153	ebi-a-GCST90001775	finn-b-AB1_LATE_SYPHILIS	Late syphilis || id:finn-b-AB1_LATE_SYPHILIS	|| id:ebi-a-GCST90001775	Inverse variance weighted	24	0.0523954502625064	0.107592984533192	0.626273698713157	-0.15848679942255	0.263277699947563	1.05379238260205	0.853434229541222	1.30118800862611
1154	ebi-a-GCST90001775	finn-b-AB1_LATE_SYPHILIS	Late syphilis || id:finn-b-AB1_LATE_SYPHILIS	|| id:ebi-a-GCST90001775	MR Egger	24	-0.0363309577988015	0.128282969693825	0.779664090886308	-0.287765578398698	0.215103662801095	0.964321091079133	0.749937373154706	1.23999043118527
1155	ebi-a-GCST90001775	finn-b-AB1_LATE_SYPHILIS	Late syphilis || id:finn-b-AB1_LATE_SYPHILIS	|| id:ebi-a-GCST90001775	Weighted median	24	-0.0301459070354451	0.129019575030459	0.815253798996611	-0.283024274095144	0.222732460024254	0.970303949046986	0.753501497070691	1.24948624149561
1156	ebi-a-GCST90001776	finn-b-AB1_LATE_SYPHILIS	Late syphilis || id:finn-b-AB1_LATE_SYPHILIS	|| id:ebi-a-GCST90001776	Inverse variance weighted	19	0.33321348508896	0.149442927484141	0.0257671037629886	0.0403053472200434	0.626121622957876	1.39544517340973	1.04112863139482	1.87034260059078
1157	ebi-a-GCST90001776	finn-b-AB1_LATE_SYPHILIS	Late syphilis || id:finn-b-AB1_LATE_SYPHILIS	|| id:ebi-a-GCST90001776	MR Egger	19	0.0692565297989693	0.221765341126962	0.758613309636537	-0.365403538809877	0.503916598407816	1.07171109972099	0.693916572102792	1.65519131180951
1158	ebi-a-GCST90001776	finn-b-AB1_LATE_SYPHILIS	Late syphilis || id:finn-b-AB1_LATE_SYPHILIS	|| id:ebi-a-GCST90001776	Weighted median	19	0.0877561765769077	0.213218939609453	0.680648925025347	-0.33015294505762	0.505665298211436	1.09172190220294	0.718813786008264	1.65808827675421
1159	ebi-a-GCST90001777	finn-b-AB1_LATE_SYPHILIS	Late syphilis || id:finn-b-AB1_LATE_SYPHILIS	|| id:ebi-a-GCST90001777	Inverse variance weighted	26	0.0139672413740586	0.0462856912198759	0.762833852962157	-0.0767527134168981	0.104687196165015	1.01406523901053	0.926118842056441	1.11036323015099
1160	ebi-a-GCST90001777	finn-b-AB1_LATE_SYPHILIS	Late syphilis || id:finn-b-AB1_LATE_SYPHILIS	|| id:ebi-a-GCST90001777	MR Egger	26	0.0028779269958937	0.0518489942250141	0.956194900933296	-0.0987461016851339	0.104501955676921	1.00288207220337	0.905972703767348	1.11015756497362
1161	ebi-a-GCST90001777	finn-b-AB1_LATE_SYPHILIS	Late syphilis || id:finn-b-AB1_LATE_SYPHILIS	|| id:ebi-a-GCST90001777	Weighted median	26	0.00520082186115053	0.0543534992459631	0.923770648034069	-0.101332036660937	0.111733680383238	1.00521436961146	0.90363294380296	1.11821501839103
1162	ebi-a-GCST90001778	finn-b-AB1_LATE_SYPHILIS	Late syphilis || id:finn-b-AB1_LATE_SYPHILIS	|| id:ebi-a-GCST90001778	Inverse variance weighted	27	0.116121405816576	0.0699070086067155	0.0966965994411606	-0.0208963310525869	0.253139142685738	1.12313221864058	0.979320484430941	1.28806248884042
1163	ebi-a-GCST90001778	finn-b-AB1_LATE_SYPHILIS	Late syphilis || id:finn-b-AB1_LATE_SYPHILIS	|| id:ebi-a-GCST90001778	MR Egger	27	0.0971011423023884	0.0857016724185739	0.267958144722324	-0.0708741356380163	0.265076420242793	1.10197182395219	0.9315791373627	1.30353058809615
1164	ebi-a-GCST90001778	finn-b-AB1_LATE_SYPHILIS	Late syphilis || id:finn-b-AB1_LATE_SYPHILIS	|| id:ebi-a-GCST90001778	Weighted median	27	0.13699436901655	0.101764004886641	0.178239084428743	-0.062463080561266	0.336451818594367	1.14682169076826	0.939447746056733	1.39997141505424
1165	ebi-a-GCST90001779	finn-b-AB1_LATE_SYPHILIS	Late syphilis || id:finn-b-AB1_LATE_SYPHILIS	|| id:ebi-a-GCST90001779	Inverse variance weighted	25	-0.081689214495965	0.0835349020087446	0.328121216366787	-0.245417622433104	0.0820391934411744	0.921558321162732	0.782377731513866	1.08549835341169
1166	ebi-a-GCST90001779	finn-b-AB1_LATE_SYPHILIS	Late syphilis || id:finn-b-AB1_LATE_SYPHILIS	|| id:ebi-a-GCST90001779	MR Egger	25	-0.0237038496770632	0.0999521923762206	0.814638589646747	-0.219610146734456	0.172202447380329	0.976574879902935	0.802831723530089	1.18791829982001
1167	ebi-a-GCST90001779	finn-b-AB1_LATE_SYPHILIS	Late syphilis || id:finn-b-AB1_LATE_SYPHILIS	|| id:ebi-a-GCST90001779	Weighted median	25	-0.04151033899497	0.123076639970405	0.735911654007726	-0.282740553336964	0.199719875347024	0.959339416684794	0.75371531141708	1.22106066105355
1168	ebi-a-GCST90001780	finn-b-AB1_LATE_SYPHILIS	Late syphilis || id:finn-b-AB1_LATE_SYPHILIS	|| id:ebi-a-GCST90001780	Inverse variance weighted	27	0.119888057906555	0.0586916845214922	0.0410845853886799	0.00485235624443071	0.23492375956868	1.12737064428554	1.00486414798986	1.2648123352189
1169	ebi-a-GCST90001780	finn-b-AB1_LATE_SYPHILIS	Late syphilis || id:finn-b-AB1_LATE_SYPHILIS	|| id:ebi-a-GCST90001780	MR Egger	27	0.179996443113859	0.0647550236935618	0.0101839005427278	0.0530765966744781	0.30691628955324	1.19721310476354	1.05451041401692	1.35922718179486
1170	ebi-a-GCST90001780	finn-b-AB1_LATE_SYPHILIS	Late syphilis || id:finn-b-AB1_LATE_SYPHILIS	|| id:ebi-a-GCST90001780	Weighted median	27	0.138040097646433	0.081361258835415	0.0897662970395628	-0.0214279696709805	0.297508164963846	1.14802158231479	0.978799978214496	1.34649936942656
1171	ebi-a-GCST90001781	finn-b-AB1_LATE_SYPHILIS	Late syphilis || id:finn-b-AB1_LATE_SYPHILIS	|| id:ebi-a-GCST90001781	Inverse variance weighted	24	-0.170081596518698	0.0947583032431096	0.0726697718031404	-0.355807870875193	0.015644677837797	0.843595979292882	0.700607214356041	1.015767696502
1172	ebi-a-GCST90001781	finn-b-AB1_LATE_SYPHILIS	Late syphilis || id:finn-b-AB1_LATE_SYPHILIS	|| id:ebi-a-GCST90001781	MR Egger	24	-0.195798228636367	0.141428686618938	0.180109398956176	-0.472998454409485	0.0814019971367509	0.822178109941577	0.62313103428233	1.08480689819219
1173	ebi-a-GCST90001781	finn-b-AB1_LATE_SYPHILIS	Late syphilis || id:finn-b-AB1_LATE_SYPHILIS	|| id:ebi-a-GCST90001781	Weighted median	24	-0.220574036316357	0.141756657216661	0.119706955574848	-0.498417084461012	0.0572690118282984	0.802058255224664	0.607491506788022	1.05894063964009
1174	ebi-a-GCST90001782	finn-b-AB1_LATE_SYPHILIS	Late syphilis || id:finn-b-AB1_LATE_SYPHILIS	|| id:ebi-a-GCST90001782	Inverse variance weighted	24	-0.00453719681368899	0.0706297450960893	0.948779781745695	-0.142971497202024	0.133897103574646	0.995473080714177	0.866778774163693	1.14327517466346
1175	ebi-a-GCST90001782	finn-b-AB1_LATE_SYPHILIS	Late syphilis || id:finn-b-AB1_LATE_SYPHILIS	|| id:ebi-a-GCST90001782	MR Egger	24	-0.0371485275146185	0.0913382996614703	0.688147976091584	-0.2161715948511	0.141874539821863	0.963533013556798	0.805597053706005	1.15243205513591
1176	ebi-a-GCST90001782	finn-b-AB1_LATE_SYPHILIS	Late syphilis || id:finn-b-AB1_LATE_SYPHILIS	|| id:ebi-a-GCST90001782	Weighted median	24	-0.0259827584155797	0.0983136173176977	0.791560756156065	-0.218677448358267	0.166711931527108	0.974351888834273	0.80358087268577	1.18141388819013
1177	ebi-a-GCST90001783	finn-b-AB1_LATE_SYPHILIS	Late syphilis || id:finn-b-AB1_LATE_SYPHILIS	|| id:ebi-a-GCST90001783	Inverse variance weighted	13	0.014944793198051	0.201632627992321	0.940915758417918	-0.380255157666898	0.410144744063	1.0150570250167	0.683686938990353	1.50703590382659
1178	ebi-a-GCST90001783	finn-b-AB1_LATE_SYPHILIS	Late syphilis || id:finn-b-AB1_LATE_SYPHILIS	|| id:ebi-a-GCST90001783	MR Egger	13	0.183159709743171	0.496704148317903	0.719312907775128	-0.790380420959919	1.15669984044626	1.20100620515706	0.45367217604575	3.17942333911242
1179	ebi-a-GCST90001783	finn-b-AB1_LATE_SYPHILIS	Late syphilis || id:finn-b-AB1_LATE_SYPHILIS	|| id:ebi-a-GCST90001783	Weighted median	13	0.114097918144933	0.298743901421219	0.702516614740029	-0.471440128640656	0.699635964930523	1.12086187222619	0.624102832422793	2.01301976428031
1180	ebi-a-GCST90001784	finn-b-AB1_LATE_SYPHILIS	Late syphilis || id:finn-b-AB1_LATE_SYPHILIS	|| id:ebi-a-GCST90001784	Inverse variance weighted	23	-0.0231786948254924	0.093238300592176	0.803673085112227	-0.205925763986157	0.159568374335173	0.977087867626245	0.813893494249004	1.17300446287917
1181	ebi-a-GCST90001784	finn-b-AB1_LATE_SYPHILIS	Late syphilis || id:finn-b-AB1_LATE_SYPHILIS	|| id:ebi-a-GCST90001784	MR Egger	23	0.120132534231587	0.119404738544167	0.325822598934129	-0.11390075331498	0.354165821778154	1.12764629341108	0.892346513921186	1.42499146150758
1182	ebi-a-GCST90001784	finn-b-AB1_LATE_SYPHILIS	Late syphilis || id:finn-b-AB1_LATE_SYPHILIS	|| id:ebi-a-GCST90001784	Weighted median	23	0.144842636748122	0.129058786939696	0.261735037371449	-0.108112585653682	0.397797859149927	1.15585766643481	0.897526542129467	1.48854310412517
1183	ebi-a-GCST90001785	finn-b-AB1_LATE_SYPHILIS	Late syphilis || id:finn-b-AB1_LATE_SYPHILIS	|| id:ebi-a-GCST90001785	Inverse variance weighted	26	-0.259206340919035	0.184919454495843	0.160997190671201	-0.621648471730886	0.103235789892817	0.771663780801457	0.537058381916033	1.10875281096329
1184	ebi-a-GCST90001785	finn-b-AB1_LATE_SYPHILIS	Late syphilis || id:finn-b-AB1_LATE_SYPHILIS	|| id:ebi-a-GCST90001785	MR Egger	26	-0.0942935308250192	0.353164087953011	0.791752803161683	-0.78649514321292	0.597908081562882	0.910015605401868	0.455438247072377	1.81831106060648
1185	ebi-a-GCST90001785	finn-b-AB1_LATE_SYPHILIS	Late syphilis || id:finn-b-AB1_LATE_SYPHILIS	|| id:ebi-a-GCST90001785	Weighted median	26	-0.215239903113839	0.268742639715492	0.423181088723177	-0.741975476956203	0.311495670728525	0.806347971582175	0.476172318333428	1.36546587493859
1186	ebi-a-GCST90001786	finn-b-AB1_LATE_SYPHILIS	Late syphilis || id:finn-b-AB1_LATE_SYPHILIS	|| id:ebi-a-GCST90001786	Inverse variance weighted	21	-0.199240323124171	0.195741654097866	0.308737881083364	-0.582893965155988	0.184413318907646	0.819352960206886	0.558280382525607	1.20251274164912
1187	ebi-a-GCST90001786	finn-b-AB1_LATE_SYPHILIS	Late syphilis || id:finn-b-AB1_LATE_SYPHILIS	|| id:ebi-a-GCST90001786	MR Egger	21	-0.091392691965367	0.394199549439998	0.81913811445352	-0.864023808867763	0.681238424937028	0.912659246567596	0.421462780104863	1.97632374592625
1188	ebi-a-GCST90001786	finn-b-AB1_LATE_SYPHILIS	Late syphilis || id:finn-b-AB1_LATE_SYPHILIS	|| id:ebi-a-GCST90001786	Weighted median	21	-0.127311284174966	0.274103728532027	0.642315424526649	-0.664554592097739	0.409932023747807	0.880459556808685	0.514502640220271	1.50671536076833
1189	ebi-a-GCST90001787	finn-b-AB1_LATE_SYPHILIS	Late syphilis || id:finn-b-AB1_LATE_SYPHILIS	|| id:ebi-a-GCST90001787	Inverse variance weighted	22	-0.194596848405754	0.108158407883581	0.0719896212443628	-0.406587327857573	0.0173936310460641	0.823166452037357	0.665918939802461	1.0175457811138
1190	ebi-a-GCST90001787	finn-b-AB1_LATE_SYPHILIS	Late syphilis || id:finn-b-AB1_LATE_SYPHILIS	|| id:ebi-a-GCST90001787	MR Egger	22	-0.0743297748674538	0.13752132271318	0.594823477837344	-0.343871567385287	0.19521201765038	0.928365491748195	0.709019983492505	1.21556868118651
1191	ebi-a-GCST90001787	finn-b-AB1_LATE_SYPHILIS	Late syphilis || id:finn-b-AB1_LATE_SYPHILIS	|| id:ebi-a-GCST90001787	Weighted median	22	-0.106883401757294	0.147382885277296	0.468323793586304	-0.395753856900794	0.181987053386206	0.898630445612836	0.673172372280519	1.19959866303873
1192	ebi-a-GCST90001788	finn-b-AB1_LATE_SYPHILIS	Late syphilis || id:finn-b-AB1_LATE_SYPHILIS	|| id:ebi-a-GCST90001788	Inverse variance weighted	20	0.213846021354343	0.206578194835442	0.300583940342138	-0.191047240523123	0.618739283231809	1.23843194803735	0.826093562137373	1.85658593676891
1193	ebi-a-GCST90001788	finn-b-AB1_LATE_SYPHILIS	Late syphilis || id:finn-b-AB1_LATE_SYPHILIS	|| id:ebi-a-GCST90001788	MR Egger	20	0.787785790144323	0.346773653100484	0.0356020147611087	0.108109430067373	1.46746215022127	2.19852304151229	1.11416966237687	4.33821142980064
1194	ebi-a-GCST90001788	finn-b-AB1_LATE_SYPHILIS	Late syphilis || id:finn-b-AB1_LATE_SYPHILIS	|| id:ebi-a-GCST90001788	Weighted median	20	0.396535031887275	0.309350113603842	0.199901407981288	-0.209791190776255	1.00286125455081	1.48666451772636	0.810753521109858	2.72607066231547
1195	ebi-a-GCST90001789	finn-b-AB1_LATE_SYPHILIS	Late syphilis || id:finn-b-AB1_LATE_SYPHILIS	|| id:ebi-a-GCST90001789	Inverse variance weighted	22	-0.113356566457738	0.132092129895258	0.390802513871182	-0.372257141052443	0.145544008136968	0.89283224931959	0.689177004037416	1.15666863629391
1196	ebi-a-GCST90001789	finn-b-AB1_LATE_SYPHILIS	Late syphilis || id:finn-b-AB1_LATE_SYPHILIS	|| id:ebi-a-GCST90001789	MR Egger	22	-0.0490856391615175	0.199728444869525	0.808371002369435	-0.440553391105787	0.342382112782752	0.952099589196525	0.643680115653132	1.40829832350559
1197	ebi-a-GCST90001789	finn-b-AB1_LATE_SYPHILIS	Late syphilis || id:finn-b-AB1_LATE_SYPHILIS	|| id:ebi-a-GCST90001789	Weighted median	22	-0.0138099753730113	0.174003079974223	0.936741296867749	-0.354856012122489	0.327236061376466	0.986284944885688	0.701274410953318	1.38712888608867
1198	ebi-a-GCST90001790	finn-b-AB1_LATE_SYPHILIS	Late syphilis || id:finn-b-AB1_LATE_SYPHILIS	|| id:ebi-a-GCST90001790	Inverse variance weighted	24	0.168646081689416	0.104098360721331	0.105218374840291	-0.0353867053243921	0.372678868703224	1.18370113127649	0.965232083691336	1.45161810497101
1199	ebi-a-GCST90001790	finn-b-AB1_LATE_SYPHILIS	Late syphilis || id:finn-b-AB1_LATE_SYPHILIS	|| id:ebi-a-GCST90001790	MR Egger	24	0.167728498310725	0.141055899174868	0.247079840443631	-0.108741064072016	0.444198060693466	1.18261548495477	0.896962643285544	1.55923927905387
1200	ebi-a-GCST90001790	finn-b-AB1_LATE_SYPHILIS	Late syphilis || id:finn-b-AB1_LATE_SYPHILIS	|| id:ebi-a-GCST90001790	Weighted median	24	0.252222039191131	0.151497573608366	0.0959409683210942	-0.0447132050812669	0.549157283463529	1.28688174374611	0.956271696373	1.73179299216766
1201	ebi-a-GCST90001791	finn-b-AB1_LATE_SYPHILIS	Late syphilis || id:finn-b-AB1_LATE_SYPHILIS	|| id:ebi-a-GCST90001791	Inverse variance weighted	25	-0.387515356419147	0.171648612261558	0.0239700817583039	-0.723946636451799	-0.0510840763864939	0.678741211136853	0.484835007593328	0.950198777894236
1202	ebi-a-GCST90001791	finn-b-AB1_LATE_SYPHILIS	Late syphilis || id:finn-b-AB1_LATE_SYPHILIS	|| id:ebi-a-GCST90001791	MR Egger	25	-0.211855975851589	0.25872677530931	0.421281117362001	-0.718960455457836	0.295248503754658	0.809081216408723	0.487258519707307	1.34346017210462
1203	ebi-a-GCST90001791	finn-b-AB1_LATE_SYPHILIS	Late syphilis || id:finn-b-AB1_LATE_SYPHILIS	|| id:ebi-a-GCST90001791	Weighted median	25	-0.286000920043095	0.226772675024079	0.207244387467485	-0.73047536309029	0.1584735230041	0.751261924753221	0.481679962783311	1.17172090016502
1204	ebi-a-GCST90001792	finn-b-AB1_LATE_SYPHILIS	Late syphilis || id:finn-b-AB1_LATE_SYPHILIS	|| id:ebi-a-GCST90001792	Inverse variance weighted	22	0.105650025460999	0.070396028452261	0.133408526386232	-0.0323261903054326	0.24362624122743	1.11143283523909	0.96819071614038	1.27586737473787
1205	ebi-a-GCST90001792	finn-b-AB1_LATE_SYPHILIS	Late syphilis || id:finn-b-AB1_LATE_SYPHILIS	|| id:ebi-a-GCST90001792	MR Egger	22	0.0972998787936017	0.0829490615063071	0.25457452267703	-0.0652802817587602	0.259880039345964	1.10219084772918	0.936804857264262	1.29677451541574
1206	ebi-a-GCST90001792	finn-b-AB1_LATE_SYPHILIS	Late syphilis || id:finn-b-AB1_LATE_SYPHILIS	|| id:ebi-a-GCST90001792	Weighted median	22	0.137755821164085	0.101534928781809	0.17486596081521	-0.0612526392482612	0.336764281576432	1.14769527316092	0.940585580922207	1.4004089226463
1207	ebi-a-GCST90001793	finn-b-AB1_LATE_SYPHILIS	Late syphilis || id:finn-b-AB1_LATE_SYPHILIS	|| id:ebi-a-GCST90001793	Inverse variance weighted	20	0.0828262641030826	0.175458064033583	0.636885872856127	-0.261071541402741	0.426724069608906	1.08635305362982	0.770225814608754	1.53222981461652
1208	ebi-a-GCST90001793	finn-b-AB1_LATE_SYPHILIS	Late syphilis || id:finn-b-AB1_LATE_SYPHILIS	|| id:ebi-a-GCST90001793	MR Egger	20	0.124990995906287	0.338755334075626	0.716453453021074	-0.53896945888194	0.788951450694514	1.1331382501379	0.583349107959556	2.20108726730855
1209	ebi-a-GCST90001793	finn-b-AB1_LATE_SYPHILIS	Late syphilis || id:finn-b-AB1_LATE_SYPHILIS	|| id:ebi-a-GCST90001793	Weighted median	20	0.17046069859087	0.242146710731156	0.481459998661344	-0.304146854442196	0.645068251623937	1.18585104540088	0.737752516260678	1.90611712042129
1210	ebi-a-GCST90001794	finn-b-AB1_LATE_SYPHILIS	Late syphilis || id:finn-b-AB1_LATE_SYPHILIS	|| id:ebi-a-GCST90001794	Inverse variance weighted	26	-0.029072337961692	0.0819626494468637	0.722812648816937	-0.189719130877545	0.131574454954161	0.971346196721155	0.827191433851028	1.1406228295814
1211	ebi-a-GCST90001794	finn-b-AB1_LATE_SYPHILIS	Late syphilis || id:finn-b-AB1_LATE_SYPHILIS	|| id:ebi-a-GCST90001794	MR Egger	26	-0.00589593404434608	0.0992802545439769	0.953135783107637	-0.200485232950541	0.188693364861849	0.994121412865958	0.818333574308873	1.20767058146583
1212	ebi-a-GCST90001794	finn-b-AB1_LATE_SYPHILIS	Late syphilis || id:finn-b-AB1_LATE_SYPHILIS	|| id:ebi-a-GCST90001794	Weighted median	26	-0.0427464135920438	0.119523361088682	0.720612246884974	-0.277012201325861	0.191519374141774	0.958154334177938	0.758045247896995	1.21108829670906
1213	ebi-a-GCST90001795	finn-b-AB1_LATE_SYPHILIS	Late syphilis || id:finn-b-AB1_LATE_SYPHILIS	|| id:ebi-a-GCST90001795	Inverse variance weighted	22	-0.0855448842660113	0.178834672799643	0.63240382630772	-0.436060842953312	0.26497107442129	0.918011937837413	0.646578385000151	1.30339327382836
1214	ebi-a-GCST90001795	finn-b-AB1_LATE_SYPHILIS	Late syphilis || id:finn-b-AB1_LATE_SYPHILIS	|| id:ebi-a-GCST90001795	MR Egger	22	0.26032238181368	0.25922503283629	0.327262354050453	-0.247758682545448	0.768403446172808	1.29734826074156	0.780548280476793	2.15632082184723
1215	ebi-a-GCST90001795	finn-b-AB1_LATE_SYPHILIS	Late syphilis || id:finn-b-AB1_LATE_SYPHILIS	|| id:ebi-a-GCST90001795	Weighted median	22	-0.022145555614251	0.224456333510914	0.921405775105124	-0.462079969295643	0.417788858067141	0.978097857055122	0.629971959513618	1.51860000041024
1216	ebi-a-GCST90001796	finn-b-AB1_LATE_SYPHILIS	Late syphilis || id:finn-b-AB1_LATE_SYPHILIS	|| id:ebi-a-GCST90001796	Inverse variance weighted	16	-0.100117358561198	0.120410396426808	0.405709452854872	-0.336121735557741	0.135887018435346	0.904731233849395	0.714536116068676	1.14555245997387
1217	ebi-a-GCST90001796	finn-b-AB1_LATE_SYPHILIS	Late syphilis || id:finn-b-AB1_LATE_SYPHILIS	|| id:ebi-a-GCST90001796	MR Egger	16	-0.095463296599937	0.152673516874676	0.54184767048935	-0.394703389674302	0.203776796474428	0.908951722660151	0.673879889342061	1.22602446992966
1218	ebi-a-GCST90001796	finn-b-AB1_LATE_SYPHILIS	Late syphilis || id:finn-b-AB1_LATE_SYPHILIS	|| id:ebi-a-GCST90001796	Weighted median	16	-0.0257838912731975	0.17623228384288	0.883679602175474	-0.371199167605241	0.319631385058846	0.97454567467826	0.689906520844769	1.37662022801463
1219	ebi-a-GCST90001797	finn-b-AB1_LATE_SYPHILIS	Late syphilis || id:finn-b-AB1_LATE_SYPHILIS	|| id:ebi-a-GCST90001797	Inverse variance weighted	19	0.032377146831022	0.152080649534723	0.831409185796799	-0.265700926257035	0.330455219919079	1.03290698945196	0.766668383600166	1.39160146900634
1220	ebi-a-GCST90001797	finn-b-AB1_LATE_SYPHILIS	Late syphilis || id:finn-b-AB1_LATE_SYPHILIS	|| id:ebi-a-GCST90001797	MR Egger	19	-0.0510829193817989	0.20122506770853	0.802648891059433	-0.445484052090518	0.34331821332692	0.950199877279319	0.640514158764362	1.40961724955996
1221	ebi-a-GCST90001797	finn-b-AB1_LATE_SYPHILIS	Late syphilis || id:finn-b-AB1_LATE_SYPHILIS	|| id:ebi-a-GCST90001797	Weighted median	19	0.0599895036584482	0.221465265897865	0.786486827084987	-0.374082417501368	0.494061424818265	1.06182540120479	0.687920212827435	1.63895923047479
1222	ebi-a-GCST90001798	finn-b-AB1_LATE_SYPHILIS	Late syphilis || id:finn-b-AB1_LATE_SYPHILIS	|| id:ebi-a-GCST90001798	Inverse variance weighted	30	-0.0671880909320717	0.11249628306902	0.550342345380131	-0.287680805747351	0.153304623883207	0.935019316141412	0.750000950028924	1.16568001883709
1223	ebi-a-GCST90001798	finn-b-AB1_LATE_SYPHILIS	Late syphilis || id:finn-b-AB1_LATE_SYPHILIS	|| id:ebi-a-GCST90001798	MR Egger	30	-0.183355634883596	0.203594868523387	0.375487141815811	-0.582401577189434	0.215690307422242	0.832472046987384	0.558555340755432	1.24071807831626
1224	ebi-a-GCST90001798	finn-b-AB1_LATE_SYPHILIS	Late syphilis || id:finn-b-AB1_LATE_SYPHILIS	|| id:ebi-a-GCST90001798	Weighted median	30	0.0602330097438869	0.163486137634422	0.712553488540543	-0.260199820019581	0.380665839507354	1.06208399363479	0.770897529652857	1.46325856050309
1225	ebi-a-GCST90001799	finn-b-AB1_LATE_SYPHILIS	Late syphilis || id:finn-b-AB1_LATE_SYPHILIS	|| id:ebi-a-GCST90001799	Inverse variance weighted	21	0.0139300997755339	0.0793864880554013	0.860708830128319	-0.141667416813053	0.16952761636412	1.01402757570599	0.867909860718257	1.18474506493245
1226	ebi-a-GCST90001799	finn-b-AB1_LATE_SYPHILIS	Late syphilis || id:finn-b-AB1_LATE_SYPHILIS	|| id:ebi-a-GCST90001799	MR Egger	21	-0.0281601009860439	0.0978273386542001	0.77657402587707	-0.219901684748276	0.163581482776188	0.972232698926527	0.802597701678769	1.17772131528017
1227	ebi-a-GCST90001799	finn-b-AB1_LATE_SYPHILIS	Late syphilis || id:finn-b-AB1_LATE_SYPHILIS	|| id:ebi-a-GCST90001799	Weighted median	21	-0.0508498823684155	0.0950145117511277	0.592525278527253	-0.237078325400626	0.135378560663795	0.950421334823737	0.788929492379001	1.14497014297723
1228	ebi-a-GCST90001800	finn-b-AB1_LATE_SYPHILIS	Late syphilis || id:finn-b-AB1_LATE_SYPHILIS	|| id:ebi-a-GCST90001800	Inverse variance weighted	31	-0.00714905413621853	0.090229555446895	0.936848215692348	-0.183998982812133	0.169700874539696	0.992876439563181	0.831936650062108	1.18495034948402
1229	ebi-a-GCST90001800	finn-b-AB1_LATE_SYPHILIS	Late syphilis || id:finn-b-AB1_LATE_SYPHILIS	|| id:ebi-a-GCST90001800	MR Egger	31	-0.00833593032392965	0.123162636654737	0.946503040760255	-0.249734698167213	0.233062837519354	0.991698717203289	0.779007427756924	1.26246080674024
1230	ebi-a-GCST90001800	finn-b-AB1_LATE_SYPHILIS	Late syphilis || id:finn-b-AB1_LATE_SYPHILIS	|| id:ebi-a-GCST90001800	Weighted median	31	-0.0185053497078897	0.119487185839754	0.876921368573779	-0.252700233953808	0.215689534538029	0.981664822957696	0.776700675420732	1.24071711938522
1231	ebi-a-GCST90001801	finn-b-AB1_LATE_SYPHILIS	Late syphilis || id:finn-b-AB1_LATE_SYPHILIS	|| id:ebi-a-GCST90001801	Inverse variance weighted	24	0.146947594746219	0.0956434779436646	0.124437858780003	-0.0405136220233634	0.334408811515802	1.15829326078703	0.960296083246635	1.39711418320975
1232	ebi-a-GCST90001801	finn-b-AB1_LATE_SYPHILIS	Late syphilis || id:finn-b-AB1_LATE_SYPHILIS	|| id:ebi-a-GCST90001801	MR Egger	24	-0.0218321038041973	0.169018820673175	0.898397057587431	-0.353108992323619	0.309444784715225	0.9784044916539	0.702500622029334	1.36266832977773
1233	ebi-a-GCST90001801	finn-b-AB1_LATE_SYPHILIS	Late syphilis || id:finn-b-AB1_LATE_SYPHILIS	|| id:ebi-a-GCST90001801	Weighted median	24	0.108244324592252	0.126499006787557	0.392167569516868	-0.139693728711359	0.356182377895864	1.11431996790158	0.86962453564383	1.42786793606838
1234	ebi-a-GCST90001802	finn-b-AB1_LATE_SYPHILIS	Late syphilis || id:finn-b-AB1_LATE_SYPHILIS	|| id:ebi-a-GCST90001802	Inverse variance weighted	28	-0.193825570327923	0.120704558098319	0.108321154795433	-0.430406504200629	0.0427553635447826	0.823801587177639	0.650244713783386	1.04368254082028
1235	ebi-a-GCST90001802	finn-b-AB1_LATE_SYPHILIS	Late syphilis || id:finn-b-AB1_LATE_SYPHILIS	|| id:ebi-a-GCST90001802	MR Egger	28	-0.484339906492421	0.230981981481371	0.0458802387691598	-0.937064590195908	-0.0316152227889342	0.616103748652873	0.39177617273201	0.968879313045341
1236	ebi-a-GCST90001802	finn-b-AB1_LATE_SYPHILIS	Late syphilis || id:finn-b-AB1_LATE_SYPHILIS	|| id:ebi-a-GCST90001802	Weighted median	28	-0.0887099085725469	0.178664152442042	0.619529224145773	-0.438891647358949	0.261471830213856	0.915111000930028	0.644750636279417	1.29884035300159
1237	ebi-a-GCST90001803	finn-b-AB1_LATE_SYPHILIS	Late syphilis || id:finn-b-AB1_LATE_SYPHILIS	|| id:ebi-a-GCST90001803	Inverse variance weighted	15	-0.0166021448157861	0.245663545948741	0.946119320875609	-0.498102694875318	0.464898405243746	0.98353491126728	0.607682525816777	1.59185245680933
1238	ebi-a-GCST90001803	finn-b-AB1_LATE_SYPHILIS	Late syphilis || id:finn-b-AB1_LATE_SYPHILIS	|| id:ebi-a-GCST90001803	MR Egger	15	-2.09284093749071	1.11728960089128	0.0837055032831857	-4.28272855523762	0.0970466802561964	0.123336247058707	0.0138049431009102	1.10191180994606
1239	ebi-a-GCST90001803	finn-b-AB1_LATE_SYPHILIS	Late syphilis || id:finn-b-AB1_LATE_SYPHILIS	|| id:ebi-a-GCST90001803	Weighted median	15	-0.0479346781295144	0.335329142650055	0.886331136601898	-0.705179797723622	0.609310441464593	0.95319604959283	0.494019742645369	1.83916275105548
1240	ebi-a-GCST90001804	finn-b-AB1_LATE_SYPHILIS	Late syphilis || id:finn-b-AB1_LATE_SYPHILIS	|| id:ebi-a-GCST90001804	Inverse variance weighted	32	0.127685661112646	0.0784892104551955	0.103781169072154	-0.026153191379537	0.281524513604829	1.13619579603569	0.97418584130431	1.32514848008955
1241	ebi-a-GCST90001804	finn-b-AB1_LATE_SYPHILIS	Late syphilis || id:finn-b-AB1_LATE_SYPHILIS	|| id:ebi-a-GCST90001804	MR Egger	32	0.165971765834904	0.103146679216477	0.118072114225764	-0.0361957254293914	0.368139257099199	1.18053976969797	0.964451507323202	1.44504325749526
1242	ebi-a-GCST90001804	finn-b-AB1_LATE_SYPHILIS	Late syphilis || id:finn-b-AB1_LATE_SYPHILIS	|| id:ebi-a-GCST90001804	Weighted median	32	0.197192211764188	0.126538667657894	0.119149030993086	-0.0508235768452837	0.445208000373659	1.21797812793274	0.950446336482985	1.56081481213548
1243	ebi-a-GCST90001805	finn-b-AB1_LATE_SYPHILIS	Late syphilis || id:finn-b-AB1_LATE_SYPHILIS	|| id:ebi-a-GCST90001805	Inverse variance weighted	24	0.212635850382927	0.0763828626549773	0.00537234686250966	0.062925439579171	0.362346261186682	1.23693414012838	1.06494743334228	1.43669632801808
1244	ebi-a-GCST90001805	finn-b-AB1_LATE_SYPHILIS	Late syphilis || id:finn-b-AB1_LATE_SYPHILIS	|| id:ebi-a-GCST90001805	MR Egger	24	0.20108639049018	0.0954552748424572	0.0467843146628411	0.0139940517989636	0.388178729181396	1.22273039953922	1.01409242689493	1.47429325996954
1245	ebi-a-GCST90001805	finn-b-AB1_LATE_SYPHILIS	Late syphilis || id:finn-b-AB1_LATE_SYPHILIS	|| id:ebi-a-GCST90001805	Weighted median	24	0.221803849946958	0.10503577954085	0.0347123571205196	0.0159337220468921	0.427673977847024	1.24832649454001	1.01606134070849	1.5336859838442
1246	ebi-a-GCST90001806	finn-b-AB1_LATE_SYPHILIS	Late syphilis || id:finn-b-AB1_LATE_SYPHILIS	|| id:ebi-a-GCST90001806	Inverse variance weighted	30	0.124614799272089	0.124311872601606	0.316132662569691	-0.119036471027059	0.368266069571237	1.13271204751514	0.887775422090071	1.44522651862259
1247	ebi-a-GCST90001806	finn-b-AB1_LATE_SYPHILIS	Late syphilis || id:finn-b-AB1_LATE_SYPHILIS	|| id:ebi-a-GCST90001806	MR Egger	30	0.399936392330313	0.246260580915292	0.115573810494912	-0.0827343462636584	0.882607130924285	1.49172980916652	0.920595674419474	2.41719343832376
1248	ebi-a-GCST90001806	finn-b-AB1_LATE_SYPHILIS	Late syphilis || id:finn-b-AB1_LATE_SYPHILIS	|| id:ebi-a-GCST90001806	Weighted median	30	0.13036805999538	0.189616411590552	0.491745186275926	-0.241280106722103	0.502016226712862	1.13924761764108	0.785621537691887	1.6520488199878
1249	ebi-a-GCST90001807	finn-b-AB1_LATE_SYPHILIS	Late syphilis || id:finn-b-AB1_LATE_SYPHILIS	|| id:ebi-a-GCST90001807	Inverse variance weighted	18	-0.133056389435436	0.165581891441748	0.421646230729418	-0.457596896661263	0.191484117790391	0.875415726518345	0.632802509605886	1.2110455989072
1250	ebi-a-GCST90001807	finn-b-AB1_LATE_SYPHILIS	Late syphilis || id:finn-b-AB1_LATE_SYPHILIS	|| id:ebi-a-GCST90001807	MR Egger	18	-0.0655431557547164	0.228850159408429	0.778245481379957	-0.514089468195237	0.383003156685804	0.936558627993056	0.598044885672556	1.46668265991742
1251	ebi-a-GCST90001807	finn-b-AB1_LATE_SYPHILIS	Late syphilis || id:finn-b-AB1_LATE_SYPHILIS	|| id:ebi-a-GCST90001807	Weighted median	18	-0.0961721885129283	0.236241524729294	0.683939940962791	-0.559205576982345	0.366861199956488	0.90830760246743	0.571663025772055	1.44319758932441
1252	ebi-a-GCST90001808	finn-b-AB1_LATE_SYPHILIS	Late syphilis || id:finn-b-AB1_LATE_SYPHILIS	|| id:ebi-a-GCST90001808	Inverse variance weighted	30	0.0173415208047479	0.123715642484028	0.888523763630285	-0.225141138463947	0.259824180073443	1.01749275793914	0.798403525359699	1.29670208055778
1253	ebi-a-GCST90001808	finn-b-AB1_LATE_SYPHILIS	Late syphilis || id:finn-b-AB1_LATE_SYPHILIS	|| id:ebi-a-GCST90001808	MR Egger	30	-0.129285152453117	0.254239470705278	0.61507416596771	-0.627594515035461	0.369024210129227	0.878723359695217	0.533874484696115	1.44632261890838
1254	ebi-a-GCST90001808	finn-b-AB1_LATE_SYPHILIS	Late syphilis || id:finn-b-AB1_LATE_SYPHILIS	|| id:ebi-a-GCST90001808	Weighted median	30	0.0745679118180276	0.17873396523015	0.676531709758892	-0.275750660033066	0.424886483669121	1.0774185104876	0.759002156742126	1.52941679602594
1255	ebi-a-GCST90001809	finn-b-AB1_LATE_SYPHILIS	Late syphilis || id:finn-b-AB1_LATE_SYPHILIS	|| id:ebi-a-GCST90001809	Inverse variance weighted	20	0.226845339704949	0.224610708453568	0.312519769012172	-0.213391648864044	0.667082328273942	1.25463581058954	0.80783968575635	1.9485438075995
1256	ebi-a-GCST90001809	finn-b-AB1_LATE_SYPHILIS	Late syphilis || id:finn-b-AB1_LATE_SYPHILIS	|| id:ebi-a-GCST90001809	MR Egger	20	0.377108666634401	0.531421764663595	0.487030001814236	-0.664477992106245	1.41869532537505	1.4580627435339	0.51454205262761	4.13172636371516
1257	ebi-a-GCST90001809	finn-b-AB1_LATE_SYPHILIS	Late syphilis || id:finn-b-AB1_LATE_SYPHILIS	|| id:ebi-a-GCST90001809	Weighted median	20	0.225462673491182	0.308678540821512	0.465138062547382	-0.379547266518981	0.830472613501345	1.25290226677606	0.684171086263979	2.29440284982595
1258	ebi-a-GCST90001810	finn-b-AB1_LATE_SYPHILIS	Late syphilis || id:finn-b-AB1_LATE_SYPHILIS	|| id:ebi-a-GCST90001810	Inverse variance weighted	18	-0.093613548640849	0.128452425663952	0.466136295738896	-0.345380302942195	0.158153205660497	0.910634610233135	0.707951066392233	1.17134563774357
1259	ebi-a-GCST90001810	finn-b-AB1_LATE_SYPHILIS	Late syphilis || id:finn-b-AB1_LATE_SYPHILIS	|| id:ebi-a-GCST90001810	MR Egger	18	-0.0132952516812253	0.230718762490716	0.954760588000695	-0.465504026163029	0.438913522800579	0.986792739789495	0.627818588435771	1.55102115362243
1260	ebi-a-GCST90001810	finn-b-AB1_LATE_SYPHILIS	Late syphilis || id:finn-b-AB1_LATE_SYPHILIS	|| id:ebi-a-GCST90001810	Weighted median	18	-0.0492150812093418	0.183641600605212	0.788702955948073	-0.409152618395557	0.310722455976873	0.951976355451953	0.664212853486269	1.36441048465545
1261	ebi-a-GCST90001811	finn-b-AB1_LATE_SYPHILIS	Late syphilis || id:finn-b-AB1_LATE_SYPHILIS	|| id:ebi-a-GCST90001811	Inverse variance weighted	16	0.103323655154831	0.164871279487446	0.530860579148878	-0.219824052640563	0.426471362950224	1.10885023609962	0.802660011448584	1.53184265886022
1262	ebi-a-GCST90001811	finn-b-AB1_LATE_SYPHILIS	Late syphilis || id:finn-b-AB1_LATE_SYPHILIS	|| id:ebi-a-GCST90001811	MR Egger	16	0.123930575669874	0.261637154344398	0.643034527577506	-0.388878246845147	0.636739398184895	1.13193728428359	0.677816791323011	1.89030728060071
1263	ebi-a-GCST90001811	finn-b-AB1_LATE_SYPHILIS	Late syphilis || id:finn-b-AB1_LATE_SYPHILIS	|| id:ebi-a-GCST90001811	Weighted median	16	0.0140147794880703	0.222882473333137	0.949862312659877	-0.422834868244878	0.450864427221019	1.01411344690533	0.655186816328231	1.56966846335166
1264	ebi-a-GCST90001812	finn-b-AB1_LATE_SYPHILIS	Late syphilis || id:finn-b-AB1_LATE_SYPHILIS	|| id:ebi-a-GCST90001812	Inverse variance weighted	17	0.106986047468888	0.132824379841501	0.420548536518	-0.153349737020454	0.36732183195823	1.11291872633784	0.857829654554697	1.44386252545257
1265	ebi-a-GCST90001812	finn-b-AB1_LATE_SYPHILIS	Late syphilis || id:finn-b-AB1_LATE_SYPHILIS	|| id:ebi-a-GCST90001812	MR Egger	17	0.164292153497343	0.219377748883382	0.465499502652512	-0.265688234314085	0.594272541308771	1.17855858481285	0.766678114173303	1.81171251944997
1266	ebi-a-GCST90001812	finn-b-AB1_LATE_SYPHILIS	Late syphilis || id:finn-b-AB1_LATE_SYPHILIS	|| id:ebi-a-GCST90001812	Weighted median	17	0.0952997041279078	0.186936754415192	0.610194034217752	-0.271096334525869	0.461695742781684	1.0999884768163	0.762543033645022	1.586762445845
1267	ebi-a-GCST90001813	finn-b-AB1_LATE_SYPHILIS	Late syphilis || id:finn-b-AB1_LATE_SYPHILIS	|| id:ebi-a-GCST90001813	Inverse variance weighted	23	-0.105683987707352	0.148687090315538	0.477219835579096	-0.397110684725806	0.185742709311101	0.899708922235725	0.672259612643647	1.20411241360659
1268	ebi-a-GCST90001813	finn-b-AB1_LATE_SYPHILIS	Late syphilis || id:finn-b-AB1_LATE_SYPHILIS	|| id:ebi-a-GCST90001813	MR Egger	23	-0.151731384914152	0.230417377576236	0.517367899174291	-0.603349444963574	0.299886675135271	0.85921904894442	0.546976496788282	1.3497058436767
1269	ebi-a-GCST90001813	finn-b-AB1_LATE_SYPHILIS	Late syphilis || id:finn-b-AB1_LATE_SYPHILIS	|| id:ebi-a-GCST90001813	Weighted median	23	-0.0146130792541798	0.209659727605818	0.944433215334482	-0.425546145361582	0.396319986853223	0.985493173598365	0.65341282927792	1.48634485227699
1270	ebi-a-GCST90001814	finn-b-AB1_LATE_SYPHILIS	Late syphilis || id:finn-b-AB1_LATE_SYPHILIS	|| id:ebi-a-GCST90001814	Inverse variance weighted	13	0.0607735955790202	0.0502412968460065	0.226419253222598	-0.0376993462391525	0.159246537397193	1.06265829641346	0.963002427672959	1.1726270074574
1271	ebi-a-GCST90001814	finn-b-AB1_LATE_SYPHILIS	Late syphilis || id:finn-b-AB1_LATE_SYPHILIS	|| id:ebi-a-GCST90001814	MR Egger	13	0.0533917509385834	0.0554309892443368	0.356138635128985	-0.0552529879803167	0.162036489857484	1.05484279984409	0.946245728873855	1.17590314907647
1272	ebi-a-GCST90001814	finn-b-AB1_LATE_SYPHILIS	Late syphilis || id:finn-b-AB1_LATE_SYPHILIS	|| id:ebi-a-GCST90001814	Weighted median	13	0.0658654465938139	0.0665479332982909	0.322299050423459	-0.0645685026708363	0.196299395858464	1.0680829932921	0.937471892733916	1.21689118298037
1273	ebi-a-GCST90001815	finn-b-AB1_LATE_SYPHILIS	Late syphilis || id:finn-b-AB1_LATE_SYPHILIS	|| id:ebi-a-GCST90001815	Inverse variance weighted	20	0.010626857986387	0.0878509983468291	0.903719100395586	-0.161561098773398	0.182814814746172	1.01068352358961	0.850814546152111	1.20059205554871
1274	ebi-a-GCST90001815	finn-b-AB1_LATE_SYPHILIS	Late syphilis || id:finn-b-AB1_LATE_SYPHILIS	|| id:ebi-a-GCST90001815	MR Egger	20	0.0743284466882266	0.104181760680177	0.484715877026519	-0.129867804244921	0.278524697621374	1.07716053721317	0.878211519082095	1.32117923497756
1275	ebi-a-GCST90001815	finn-b-AB1_LATE_SYPHILIS	Late syphilis || id:finn-b-AB1_LATE_SYPHILIS	|| id:ebi-a-GCST90001815	Weighted median	20	-0.0611846314195578	0.111627597392112	0.583613735802889	-0.279974722308098	0.157605459468982	0.940649550280459	0.755802846165747	1.17070421331648
1276	ebi-a-GCST90001816	finn-b-AB1_LATE_SYPHILIS	Late syphilis || id:finn-b-AB1_LATE_SYPHILIS	|| id:ebi-a-GCST90001816	Inverse variance weighted	25	0.223957822356119	0.123166363655723	0.0690128069232289	-0.0174482504090981	0.465363895121336	1.25101825331322	0.982703088832072	1.59259362050331
1277	ebi-a-GCST90001816	finn-b-AB1_LATE_SYPHILIS	Late syphilis || id:finn-b-AB1_LATE_SYPHILIS	|| id:ebi-a-GCST90001816	MR Egger	25	0.0681468323789515	0.183921294431211	0.71438432489459	-0.292338904706222	0.428632569464125	1.07052248430233	0.746515495482786	1.53515686724719
1278	ebi-a-GCST90001816	finn-b-AB1_LATE_SYPHILIS	Late syphilis || id:finn-b-AB1_LATE_SYPHILIS	|| id:ebi-a-GCST90001816	Weighted median	25	0.192808163998292	0.187344414148479	0.303402522272203	-0.174386887732727	0.560003215729311	1.21265014124972	0.839971859977479	1.75067812999403
1279	ebi-a-GCST90001817	finn-b-AB1_LATE_SYPHILIS	Late syphilis || id:finn-b-AB1_LATE_SYPHILIS	|| id:ebi-a-GCST90001817	Inverse variance weighted	14	-0.420572649951776	0.197819670752475	0.0334998797804269	-0.808299204626627	-0.0328460952769253	0.656670669696828	0.445615322550267	0.967687479802578
1280	ebi-a-GCST90001817	finn-b-AB1_LATE_SYPHILIS	Late syphilis || id:finn-b-AB1_LATE_SYPHILIS	|| id:ebi-a-GCST90001817	MR Egger	14	-0.814074738469538	0.345746307334415	0.0364107484346339	-1.49173750084499	-0.136411976094085	0.443049074035013	0.22498141035285	0.872483116251368
1281	ebi-a-GCST90001817	finn-b-AB1_LATE_SYPHILIS	Late syphilis || id:finn-b-AB1_LATE_SYPHILIS	|| id:ebi-a-GCST90001817	Weighted median	14	-0.334174437722305	0.292922611240127	0.253941334306514	-0.908302755752954	0.239953880308345	0.715928886329984	0.403207986048608	1.27119052205454
1282	ebi-a-GCST90001818	finn-b-AB1_LATE_SYPHILIS	Late syphilis || id:finn-b-AB1_LATE_SYPHILIS	|| id:ebi-a-GCST90001818	Inverse variance weighted	14	0.242434551823313	0.300813999252192	0.420284121873996	-0.347160886710983	0.83202999035761	1.27434784269128	0.706691621820353	2.29797888361656
1283	ebi-a-GCST90001818	finn-b-AB1_LATE_SYPHILIS	Late syphilis || id:finn-b-AB1_LATE_SYPHILIS	|| id:ebi-a-GCST90001818	MR Egger	14	0.315602673752968	0.60413985528902	0.610900463172731	-0.868511442613511	1.49971679011945	1.37108537917829	0.419575647058316	4.48041999142811
1284	ebi-a-GCST90001818	finn-b-AB1_LATE_SYPHILIS	Late syphilis || id:finn-b-AB1_LATE_SYPHILIS	|| id:ebi-a-GCST90001818	Weighted median	14	0.60036166927587	0.398802447966494	0.132218392971063	-0.181291128738459	1.3820144672902	1.82277792396278	0.834192465940733	3.98291700745488
1285	ebi-a-GCST90001819	finn-b-AB1_LATE_SYPHILIS	Late syphilis || id:finn-b-AB1_LATE_SYPHILIS	|| id:ebi-a-GCST90001819	Inverse variance weighted	23	0.106983987456617	0.122807673683369	0.383671889562631	-0.133719052962786	0.34768702787602	1.11291643371397	0.874835812610232	1.41578907787861
1286	ebi-a-GCST90001819	finn-b-AB1_LATE_SYPHILIS	Late syphilis || id:finn-b-AB1_LATE_SYPHILIS	|| id:ebi-a-GCST90001819	MR Egger	23	0.0241337061644962	0.185550489453268	0.897752482144426	-0.339545253163908	0.387812665492901	1.02442728097656	0.712094071671227	1.4737536735084
1287	ebi-a-GCST90001819	finn-b-AB1_LATE_SYPHILIS	Late syphilis || id:finn-b-AB1_LATE_SYPHILIS	|| id:ebi-a-GCST90001819	Weighted median	23	0.0997196967623993	0.193418986817946	0.606159572368197	-0.279381517400775	0.478820910925574	1.10486117850174	0.756251325129871	1.61417002945498
1288	ebi-a-GCST90001820	finn-b-AB1_LATE_SYPHILIS	Late syphilis || id:finn-b-AB1_LATE_SYPHILIS	|| id:ebi-a-GCST90001820	Inverse variance weighted	27	-0.100194612926518	0.1115949423666	0.369269853329073	-0.318920699965053	0.118531474112018	0.904661342111894	0.726933192848337	1.12584230843128
1289	ebi-a-GCST90001820	finn-b-AB1_LATE_SYPHILIS	Late syphilis || id:finn-b-AB1_LATE_SYPHILIS	|| id:ebi-a-GCST90001820	MR Egger	27	-0.103118240464124	0.179257069528083	0.570261700073728	-0.454462096739166	0.248225615810918	0.902020311875457	0.634789331381038	1.28174908243299
1290	ebi-a-GCST90001820	finn-b-AB1_LATE_SYPHILIS	Late syphilis || id:finn-b-AB1_LATE_SYPHILIS	|| id:ebi-a-GCST90001820	Weighted median	27	-0.0680292095360826	0.145138007427874	0.639269184949763	-0.352499704094716	0.216441285022551	0.93423318466075	0.702928777811027	1.24165017975122
1291	ebi-a-GCST90001821	finn-b-AB1_LATE_SYPHILIS	Late syphilis || id:finn-b-AB1_LATE_SYPHILIS	|| id:ebi-a-GCST90001821	Inverse variance weighted	29	-0.112114374941356	0.118510325118876	0.344133060897156	-0.344394612174353	0.120165862291641	0.89394200708839	0.708649231253261	1.12768387630074
1292	ebi-a-GCST90001821	finn-b-AB1_LATE_SYPHILIS	Late syphilis || id:finn-b-AB1_LATE_SYPHILIS	|| id:ebi-a-GCST90001821	MR Egger	29	-0.41386299246841	0.193998632627167	0.0421371572776954	-0.794100312417658	-0.0336256725191613	0.661091519578753	0.451987699770342	0.966933386640852
1293	ebi-a-GCST90001821	finn-b-AB1_LATE_SYPHILIS	Late syphilis || id:finn-b-AB1_LATE_SYPHILIS	|| id:ebi-a-GCST90001821	Weighted median	29	-0.268114435924316	0.157969285691296	0.0896481308008869	-0.577734235879256	0.0415053640306235	0.764820253182181	0.561168402453172	1.04237875318803
1294	ebi-a-GCST90001822	finn-b-AB1_LATE_SYPHILIS	Late syphilis || id:finn-b-AB1_LATE_SYPHILIS	|| id:ebi-a-GCST90001822	Inverse variance weighted	29	-0.13920630255188	0.109366298618562	0.203073191453659	-0.353564247844262	0.0751516427405021	0.870048516712765	0.702180877531146	1.0780476165851
1295	ebi-a-GCST90001822	finn-b-AB1_LATE_SYPHILIS	Late syphilis || id:finn-b-AB1_LATE_SYPHILIS	|| id:ebi-a-GCST90001822	MR Egger	29	-0.127457512069709	0.167450219414039	0.453154718837274	-0.455659942121226	0.200744917981808	0.880330818474083	0.634029407138598	1.22231294200182
1296	ebi-a-GCST90001822	finn-b-AB1_LATE_SYPHILIS	Late syphilis || id:finn-b-AB1_LATE_SYPHILIS	|| id:ebi-a-GCST90001822	Weighted median	29	-0.207400861782089	0.160166478314823	0.195351951877691	-0.521327159279142	0.106525435714964	0.812693806795208	0.593732047856672	1.1124062209334
1297	ebi-a-GCST90001823	finn-b-AB1_LATE_SYPHILIS	Late syphilis || id:finn-b-AB1_LATE_SYPHILIS	|| id:ebi-a-GCST90001823	Inverse variance weighted	16	-0.194740129071521	0.118430946943434	0.100107061956622	-0.426864785080651	0.0373845269376084	0.823048516649204	0.652551780999282	1.03809211848462
1298	ebi-a-GCST90001823	finn-b-AB1_LATE_SYPHILIS	Late syphilis || id:finn-b-AB1_LATE_SYPHILIS	|| id:ebi-a-GCST90001823	MR Egger	16	-0.249533086833506	0.231074975995281	0.298448994380794	-0.702440039784256	0.203373866117244	0.779164500316674	0.495375092975596	1.225530566963
1299	ebi-a-GCST90001823	finn-b-AB1_LATE_SYPHILIS	Late syphilis || id:finn-b-AB1_LATE_SYPHILIS	|| id:ebi-a-GCST90001823	Weighted median	16	-0.264020495946936	0.145751234767377	0.0700718358311287	-0.549692916090995	0.0216519241971226	0.767957799473094	0.577127009589678	1.02188802806311
1300	ebi-a-GCST90001824	finn-b-AB1_LATE_SYPHILIS	Late syphilis || id:finn-b-AB1_LATE_SYPHILIS	|| id:ebi-a-GCST90001824	Inverse variance weighted	25	-0.206519289273196	0.112665494328141	0.0667980329890321	-0.427343658156353	0.0143050796099603	0.813410571206906	0.652239366330317	1.01440788689849
1301	ebi-a-GCST90001824	finn-b-AB1_LATE_SYPHILIS	Late syphilis || id:finn-b-AB1_LATE_SYPHILIS	|| id:ebi-a-GCST90001824	MR Egger	25	-0.39888959812574	0.204329097174117	0.0631932799200432	-0.79937462858701	0.00159543233552989	0.671064784073847	0.449610049488626	1.00159670571481
1302	ebi-a-GCST90001824	finn-b-AB1_LATE_SYPHILIS	Late syphilis || id:finn-b-AB1_LATE_SYPHILIS	|| id:ebi-a-GCST90001824	Weighted median	25	-0.249696157291097	0.149919829787426	0.095806819976579	-0.543539023674452	0.0441467090922578	0.779037451964267	0.580689537581517	1.04513567454757
1303	ebi-a-GCST90001825	finn-b-AB1_LATE_SYPHILIS	Late syphilis || id:finn-b-AB1_LATE_SYPHILIS	|| id:ebi-a-GCST90001825	Inverse variance weighted	20	-0.108562829272001	0.0946677132120562	0.251473477997257	-0.294111547167631	0.0769858886236289	0.897122527490932	0.745193362598046	1.0800268356199
1304	ebi-a-GCST90001825	finn-b-AB1_LATE_SYPHILIS	Late syphilis || id:finn-b-AB1_LATE_SYPHILIS	|| id:ebi-a-GCST90001825	MR Egger	20	-0.183521208647296	0.144059450591656	0.218893210297314	-0.465877731806942	0.0988353145123506	0.832334222867734	0.627584012919747	1.10388449083298
1305	ebi-a-GCST90001825	finn-b-AB1_LATE_SYPHILIS	Late syphilis || id:finn-b-AB1_LATE_SYPHILIS	|| id:ebi-a-GCST90001825	Weighted median	20	-0.121336756922581	0.135850110580167	0.371768057947955	-0.387602973659709	0.144929459814546	0.885735631758142	0.678681744310076	1.15595802589845
1306	ebi-a-GCST90001826	finn-b-AB1_LATE_SYPHILIS	Late syphilis || id:finn-b-AB1_LATE_SYPHILIS	|| id:ebi-a-GCST90001826	Inverse variance weighted	22	-0.0468441137151982	0.132363185144661	0.723409396505675	-0.306275956598733	0.212587729168337	0.954236138323177	0.736183436745337	1.23687461878732
1307	ebi-a-GCST90001826	finn-b-AB1_LATE_SYPHILIS	Late syphilis || id:finn-b-AB1_LATE_SYPHILIS	|| id:ebi-a-GCST90001826	MR Egger	22	0.224650120826451	0.175532470236246	0.215255307162836	-0.119393520836591	0.568693762489493	1.25188463119778	0.887458498626804	1.76595878258444
1308	ebi-a-GCST90001826	finn-b-AB1_LATE_SYPHILIS	Late syphilis || id:finn-b-AB1_LATE_SYPHILIS	|| id:ebi-a-GCST90001826	Weighted median	22	0.156254049452677	0.163081603491459	0.337995129751338	-0.163385893390583	0.475893992295936	1.16912318046891	0.849263400040035	1.60945239256196
1309	ebi-a-GCST90001827	finn-b-AB1_LATE_SYPHILIS	Late syphilis || id:finn-b-AB1_LATE_SYPHILIS	|| id:ebi-a-GCST90001827	Inverse variance weighted	21	-0.0507649656272615	0.147696330918278	0.731063067346686	-0.340249774227087	0.238719842972564	0.950502044932985	0.711592563081196	1.26962279300648
1310	ebi-a-GCST90001827	finn-b-AB1_LATE_SYPHILIS	Late syphilis || id:finn-b-AB1_LATE_SYPHILIS	|| id:ebi-a-GCST90001827	MR Egger	21	-0.177315233434119	0.275996829103575	0.528255391125107	-0.718269018477125	0.363638551608887	0.837515729946085	0.487595544769368	1.4385541570912
1311	ebi-a-GCST90001827	finn-b-AB1_LATE_SYPHILIS	Late syphilis || id:finn-b-AB1_LATE_SYPHILIS	|| id:ebi-a-GCST90001827	Weighted median	21	-0.119206355357395	0.173558963253383	0.492186766389066	-0.459381923334025	0.220969212619236	0.887624615767179	0.631673947803771	1.24728502933381
1312	ebi-a-GCST90001828	finn-b-AB1_LATE_SYPHILIS	Late syphilis || id:finn-b-AB1_LATE_SYPHILIS	|| id:ebi-a-GCST90001828	Inverse variance weighted	31	0.0133801844810878	0.123079933328966	0.913431447135984	-0.227856484843686	0.254616853805862	1.01347009972945	0.796238523932168	1.28996728012261
1313	ebi-a-GCST90001828	finn-b-AB1_LATE_SYPHILIS	Late syphilis || id:finn-b-AB1_LATE_SYPHILIS	|| id:ebi-a-GCST90001828	MR Egger	31	-0.201966010921144	0.214278185267222	0.353701950198793	-0.6219512540449	0.218019232202611	0.817122700718158	0.536895794751897	1.2436109847675
1314	ebi-a-GCST90001828	finn-b-AB1_LATE_SYPHILIS	Late syphilis || id:finn-b-AB1_LATE_SYPHILIS	|| id:ebi-a-GCST90001828	Weighted median	31	-0.136611016681308	0.175297083489397	0.43579629709481	-0.480193300320526	0.20697126695791	0.872309473981071	0.618663792337849	1.22994723114747
1315	ebi-a-GCST90001829	finn-b-AB1_LATE_SYPHILIS	Late syphilis || id:finn-b-AB1_LATE_SYPHILIS	|| id:ebi-a-GCST90001829	Inverse variance weighted	21	-0.0361263419872351	0.0898153333289494	0.687515417318602	-0.212164395311976	0.139911711337506	0.964518426610091	0.808831718493534	1.15017224720502
1316	ebi-a-GCST90001829	finn-b-AB1_LATE_SYPHILIS	Late syphilis || id:finn-b-AB1_LATE_SYPHILIS	|| id:ebi-a-GCST90001829	MR Egger	21	-0.0959066032036642	0.121117470103472	0.438224347300182	-0.333296844606469	0.141483638199141	0.908548867659765	0.716557456366081	1.15198165561217
1317	ebi-a-GCST90001829	finn-b-AB1_LATE_SYPHILIS	Late syphilis || id:finn-b-AB1_LATE_SYPHILIS	|| id:ebi-a-GCST90001829	Weighted median	21	0.0208722120838614	0.111484975172378	0.851488179287777	-0.197638339253999	0.239382763421722	1.02109156013743	0.820666602368953	1.27046473095679
1318	ebi-a-GCST90001830	finn-b-AB1_LATE_SYPHILIS	Late syphilis || id:finn-b-AB1_LATE_SYPHILIS	|| id:ebi-a-GCST90001830	Inverse variance weighted	14	0.157363754899821	0.162931595297152	0.334130691044928	-0.161982171882597	0.47670968168224	1.17042128295315	0.850456366441025	1.61076574136586
1319	ebi-a-GCST90001830	finn-b-AB1_LATE_SYPHILIS	Late syphilis || id:finn-b-AB1_LATE_SYPHILIS	|| id:ebi-a-GCST90001830	MR Egger	14	0.387704563311266	0.241765533285439	0.134773555007934	-0.086155881928195	0.861565008550727	1.47359436613199	0.9174512060099	2.36686195589623
1320	ebi-a-GCST90001830	finn-b-AB1_LATE_SYPHILIS	Late syphilis || id:finn-b-AB1_LATE_SYPHILIS	|| id:ebi-a-GCST90001830	Weighted median	14	0.298373158027758	0.208852938499021	0.15311117893888	-0.110978601430324	0.70772491748584	1.34766458592112	0.894957899543103	2.02936902068036
1321	ebi-a-GCST90001831	finn-b-AB1_LATE_SYPHILIS	Late syphilis || id:finn-b-AB1_LATE_SYPHILIS	|| id:ebi-a-GCST90001831	Inverse variance weighted	15	0.136369233815809	0.200756203471987	0.496961854965948	-0.257112924989285	0.529851392620902	1.14610499619922	0.773280886099027	1.69867985349971
1322	ebi-a-GCST90001831	finn-b-AB1_LATE_SYPHILIS	Late syphilis || id:finn-b-AB1_LATE_SYPHILIS	|| id:ebi-a-GCST90001831	MR Egger	15	-0.0738055827781641	0.499542396551277	0.884809881435545	-1.05290868001867	0.905297514462339	0.928852261164131	0.348921371048402	2.4726674679667
1323	ebi-a-GCST90001831	finn-b-AB1_LATE_SYPHILIS	Late syphilis || id:finn-b-AB1_LATE_SYPHILIS	|| id:ebi-a-GCST90001831	Weighted median	15	0.291031083851426	0.28686105691378	0.310326703643472	-0.271216587699583	0.853278755402434	1.33780616747189	0.762451340938412	2.34733057131628
1324	ebi-a-GCST90001832	finn-b-AB1_LATE_SYPHILIS	Late syphilis || id:finn-b-AB1_LATE_SYPHILIS	|| id:ebi-a-GCST90001832	Inverse variance weighted	15	0.163483046124854	0.249082513618627	0.511604794443529	-0.324718680567654	0.651684772817362	1.17760539004343	0.722730643220367	1.91877080025303
1325	ebi-a-GCST90001832	finn-b-AB1_LATE_SYPHILIS	Late syphilis || id:finn-b-AB1_LATE_SYPHILIS	|| id:ebi-a-GCST90001832	MR Egger	15	0.656620668284388	0.418918555639089	0.141027204752973	-0.164459700768227	1.477701037337	1.92826506442022	0.848351944187099	4.38285806278941
1326	ebi-a-GCST90001832	finn-b-AB1_LATE_SYPHILIS	Late syphilis || id:finn-b-AB1_LATE_SYPHILIS	|| id:ebi-a-GCST90001832	Weighted median	15	0.298194494843035	0.244206065226517	0.222056734827179	-0.180449393000938	0.776838382687007	1.34742382938206	0.834894931154848	2.17458617634115
1327	ebi-a-GCST90001833	finn-b-AB1_LATE_SYPHILIS	Late syphilis || id:finn-b-AB1_LATE_SYPHILIS	|| id:ebi-a-GCST90001833	Inverse variance weighted	26	-0.21791142954088	0.140864299601597	0.121872903988652	-0.494005456760009	0.0581825976782502	0.804196666580284	0.610177453489669	1.05990851487565
1328	ebi-a-GCST90001833	finn-b-AB1_LATE_SYPHILIS	Late syphilis || id:finn-b-AB1_LATE_SYPHILIS	|| id:ebi-a-GCST90001833	MR Egger	26	-0.391659965966427	0.263586976529898	0.150328412860014	-0.908290439965027	0.124970508032172	0.675933915423943	0.403212951903233	1.13311503478189
1329	ebi-a-GCST90001833	finn-b-AB1_LATE_SYPHILIS	Late syphilis || id:finn-b-AB1_LATE_SYPHILIS	|| id:ebi-a-GCST90001833	Weighted median	26	-0.329620400844136	0.198144847827363	0.0962058839928321	-0.717984302585768	0.058743500897495	0.719196688077666	0.487734390734407	1.06050318773512
1330	ebi-a-GCST90001834	finn-b-AB1_LATE_SYPHILIS	Late syphilis || id:finn-b-AB1_LATE_SYPHILIS	|| id:ebi-a-GCST90001834	Inverse variance weighted	25	-0.119987739959879	0.0894746269327395	0.179912232901373	-0.295358008748048	0.0553825288282907	0.886931310463952	0.74426508635211	1.05694484922962
1331	ebi-a-GCST90001834	finn-b-AB1_LATE_SYPHILIS	Late syphilis || id:finn-b-AB1_LATE_SYPHILIS	|| id:ebi-a-GCST90001834	MR Egger	25	-0.0583709090224487	0.118628983498173	0.627350574501209	-0.290883716678867	0.17414189863397	0.943300004059851	0.747602606677808	1.19022444506108
1332	ebi-a-GCST90001834	finn-b-AB1_LATE_SYPHILIS	Late syphilis || id:finn-b-AB1_LATE_SYPHILIS	|| id:ebi-a-GCST90001834	Weighted median	25	-0.0401039669431585	0.119589533177578	0.737363496180614	-0.274499451971212	0.194291518084895	0.960689554003782	0.759952420724613	1.21445026557318
1333	ebi-a-GCST90001835	finn-b-AB1_LATE_SYPHILIS	Late syphilis || id:finn-b-AB1_LATE_SYPHILIS	|| id:ebi-a-GCST90001835	Inverse variance weighted	16	-0.0567814236258347	0.224879105391499	0.800656505981423	-0.497544470193172	0.383981622941503	0.944800557879197	0.60802184390065	1.46811846173523
1334	ebi-a-GCST90001835	finn-b-AB1_LATE_SYPHILIS	Late syphilis || id:finn-b-AB1_LATE_SYPHILIS	|| id:ebi-a-GCST90001835	MR Egger	16	-0.00350526242415912	0.412227442057473	0.993335472134301	-0.811471048856805	0.804460524008487	0.996500873836344	0.444204139370282	2.2354901801778
1335	ebi-a-GCST90001835	finn-b-AB1_LATE_SYPHILIS	Late syphilis || id:finn-b-AB1_LATE_SYPHILIS	|| id:ebi-a-GCST90001835	Weighted median	16	-0.111004593333745	0.296194933651278	0.70783248648885	-0.69154666329025	0.46953747662276	0.894934638186117	0.500800899390532	1.59925432961484
1336	ebi-a-GCST90001836	finn-b-AB1_LATE_SYPHILIS	Late syphilis || id:finn-b-AB1_LATE_SYPHILIS	|| id:ebi-a-GCST90001836	Inverse variance weighted	25	-0.153516386045166	0.114998533223048	0.181895289943271	-0.37891351116234	0.0718807390720081	0.857686709990513	0.684604820781026	1.07452718731241
1337	ebi-a-GCST90001836	finn-b-AB1_LATE_SYPHILIS	Late syphilis || id:finn-b-AB1_LATE_SYPHILIS	|| id:ebi-a-GCST90001836	MR Egger	25	-0.204217192633066	0.180043797523011	0.268367828464942	-0.557103035778167	0.148668650512035	0.815285278000092	0.572866235294195	1.16028846451796
1338	ebi-a-GCST90001836	finn-b-AB1_LATE_SYPHILIS	Late syphilis || id:finn-b-AB1_LATE_SYPHILIS	|| id:ebi-a-GCST90001836	Weighted median	25	-0.238329515391449	0.154872043158929	0.123833554239551	-0.541878719982951	0.0652196892000519	0.787943008962452	0.581654459374328	1.06739349345081
1339	ebi-a-GCST90001837	finn-b-AB1_LATE_SYPHILIS	Late syphilis || id:finn-b-AB1_LATE_SYPHILIS	|| id:ebi-a-GCST90001837	Inverse variance weighted	21	-0.0848405698806582	0.137220362815468	0.53639095631517	-0.353792480998975	0.184111341237658	0.918658734598552	0.702020634861329	1.20214966447662
1340	ebi-a-GCST90001837	finn-b-AB1_LATE_SYPHILIS	Late syphilis || id:finn-b-AB1_LATE_SYPHILIS	|| id:ebi-a-GCST90001837	MR Egger	21	-0.21537864451656	0.276077993168864	0.444920920425752	-0.756491511127533	0.325734222094413	0.806236105493925	0.469310111202874	1.38504720500476
1341	ebi-a-GCST90001837	finn-b-AB1_LATE_SYPHILIS	Late syphilis || id:finn-b-AB1_LATE_SYPHILIS	|| id:ebi-a-GCST90001837	Weighted median	21	-0.297266029400819	0.156631215090832	0.0577129187631232	-0.60426321097885	0.00973115217721099	0.74284636709944	0.54647691653885	1.00977865379535
1342	ebi-a-GCST90001838	finn-b-AB1_LATE_SYPHILIS	Late syphilis || id:finn-b-AB1_LATE_SYPHILIS	|| id:ebi-a-GCST90001838	Inverse variance weighted	25	0.054936354104511	0.104904777589944	0.600502320970914	-0.15067700997178	0.260549718180802	1.05647337234182	0.860125465747246	1.29764322870926
1343	ebi-a-GCST90001838	finn-b-AB1_LATE_SYPHILIS	Late syphilis || id:finn-b-AB1_LATE_SYPHILIS	|| id:ebi-a-GCST90001838	MR Egger	25	-0.09413689331093	0.185733322872992	0.617092640390901	-0.458174206141994	0.269900419520134	0.910158159148421	0.632437292149554	1.3098340103394
1344	ebi-a-GCST90001838	finn-b-AB1_LATE_SYPHILIS	Late syphilis || id:finn-b-AB1_LATE_SYPHILIS	|| id:ebi-a-GCST90001838	Weighted median	25	0.0337879240714102	0.143726532995729	0.814142911626203	-0.247916080600218	0.315491928743039	1.03436521950114	0.780425433363994	1.37093354672185
1345	ebi-a-GCST90001839	finn-b-AB1_LATE_SYPHILIS	Late syphilis || id:finn-b-AB1_LATE_SYPHILIS	|| id:ebi-a-GCST90001839	Inverse variance weighted	18	0.0867497521538456	0.141147592762317	0.53881684755371	-0.189899529660296	0.363399033967987	1.0906237193291	0.827042222982393	1.43820963925389
1346	ebi-a-GCST90001839	finn-b-AB1_LATE_SYPHILIS	Late syphilis || id:finn-b-AB1_LATE_SYPHILIS	|| id:ebi-a-GCST90001839	MR Egger	18	0.0253398415189984	0.208790107908435	0.904912969498747	-0.383888769981534	0.434568453019531	1.02566362438713	0.681207193654445	1.54429647864901
1347	ebi-a-GCST90001839	finn-b-AB1_LATE_SYPHILIS	Late syphilis || id:finn-b-AB1_LATE_SYPHILIS	|| id:ebi-a-GCST90001839	Weighted median	18	0.153613539635475	0.204747616832209	0.453099326620145	-0.247691789355654	0.554918868626604	1.16604017138255	0.780600495587461	1.74179966444244
1348	ebi-a-GCST90001840	finn-b-AB1_LATE_SYPHILIS	Late syphilis || id:finn-b-AB1_LATE_SYPHILIS	|| id:ebi-a-GCST90001840	Inverse variance weighted	23	-0.0196361170081477	0.143564585047877	0.891208254709217	-0.301022703701986	0.26175046968569	0.980555415834941	0.740060970432247	1.29920231161719
1349	ebi-a-GCST90001840	finn-b-AB1_LATE_SYPHILIS	Late syphilis || id:finn-b-AB1_LATE_SYPHILIS	|| id:ebi-a-GCST90001840	MR Egger	23	-0.278386545722578	0.312524303507858	0.383146073355002	-0.89093418059798	0.334161089152823	0.757004148236703	0.410272305248171	1.39676812964731
1350	ebi-a-GCST90001840	finn-b-AB1_LATE_SYPHILIS	Late syphilis || id:finn-b-AB1_LATE_SYPHILIS	|| id:ebi-a-GCST90001840	Weighted median	23	0.0903136999931758	0.208781125888535	0.66532284325587	-0.318897306748354	0.499524706734705	1.09451758001375	0.72695019835295	1.64793783078042
1351	ebi-a-GCST90001841	finn-b-AB1_LATE_SYPHILIS	Late syphilis || id:finn-b-AB1_LATE_SYPHILIS	|| id:ebi-a-GCST90001841	Inverse variance weighted	25	0.0810735591587622	0.0931607760913366	0.384161487496761	-0.101521561980257	0.263668680297782	1.08445066491151	0.90346169870889	1.30169684703585
1352	ebi-a-GCST90001841	finn-b-AB1_LATE_SYPHILIS	Late syphilis || id:finn-b-AB1_LATE_SYPHILIS	|| id:ebi-a-GCST90001841	MR Egger	25	0.0671868437052906	0.131856306892309	0.615224098196287	-0.191251517803635	0.325625205214216	1.06949528796981	0.825924827225992	1.38489621970966
1353	ebi-a-GCST90001841	finn-b-AB1_LATE_SYPHILIS	Late syphilis || id:finn-b-AB1_LATE_SYPHILIS	|| id:ebi-a-GCST90001841	Weighted median	25	0.00741114187484786	0.133227788018664	0.955638478272613	-0.253715322641733	0.268537606391429	1.00743867235553	0.775912655373991	1.30805016715223
1354	ebi-a-GCST90001842	finn-b-AB1_LATE_SYPHILIS	Late syphilis || id:finn-b-AB1_LATE_SYPHILIS	|| id:ebi-a-GCST90001842	Inverse variance weighted	28	-0.00156235095670541	0.0988788543533833	0.987393423529983	-0.195364905489337	0.192240203575926	0.998438868878198	0.822534455948507	1.21196159951405
1355	ebi-a-GCST90001842	finn-b-AB1_LATE_SYPHILIS	Late syphilis || id:finn-b-AB1_LATE_SYPHILIS	|| id:ebi-a-GCST90001842	MR Egger	28	-0.142055110982383	0.142019170243762	0.326406884472201	-0.420412684660156	0.136302462695389	0.867573442343687	0.656775722614191	1.14602847203934
1356	ebi-a-GCST90001842	finn-b-AB1_LATE_SYPHILIS	Late syphilis || id:finn-b-AB1_LATE_SYPHILIS	|| id:ebi-a-GCST90001842	Weighted median	28	-0.0466155801947531	0.146164748396733	0.749783449440373	-0.33309848705235	0.239867326662843	0.954454238187819	0.716699605048178	1.27108050064218
1357	ebi-a-GCST90001843	finn-b-AB1_LATE_SYPHILIS	Late syphilis || id:finn-b-AB1_LATE_SYPHILIS	|| id:ebi-a-GCST90001843	Inverse variance weighted	19	0.0233944466246481	0.128349128875175	0.855369306769887	-0.228169845970694	0.274958739219991	1.02367024319439	0.795989052820257	1.31647635490572
1358	ebi-a-GCST90001843	finn-b-AB1_LATE_SYPHILIS	Late syphilis || id:finn-b-AB1_LATE_SYPHILIS	|| id:ebi-a-GCST90001843	MR Egger	19	-0.369489428173659	0.181945263903165	0.0582202065473511	-0.726102145423863	-0.0128767109234564	0.691087090172941	0.483791066900453	0.98720583921401
1359	ebi-a-GCST90001843	finn-b-AB1_LATE_SYPHILIS	Late syphilis || id:finn-b-AB1_LATE_SYPHILIS	|| id:ebi-a-GCST90001843	Weighted median	19	-0.116116054819332	0.159820949777886	0.467508784627976	-0.429365116383988	0.197133006745323	0.890371885352862	0.650922223420067	1.21790601964931
1360	ebi-a-GCST90001844	finn-b-AB1_LATE_SYPHILIS	Late syphilis || id:finn-b-AB1_LATE_SYPHILIS	|| id:ebi-a-GCST90001844	Inverse variance weighted	26	0.145992457339477	0.119240607315022	0.22081952756744	-0.0877191329979659	0.379704047676921	1.15718745974571	0.916018119859214	1.46185188694579
1361	ebi-a-GCST90001844	finn-b-AB1_LATE_SYPHILIS	Late syphilis || id:finn-b-AB1_LATE_SYPHILIS	|| id:ebi-a-GCST90001844	MR Egger	26	0.127626230220919	0.180171946000277	0.485546714632566	-0.225510783939625	0.480763244381463	1.13612827291285	0.798108453648105	1.61730833273577
1362	ebi-a-GCST90001844	finn-b-AB1_LATE_SYPHILIS	Late syphilis || id:finn-b-AB1_LATE_SYPHILIS	|| id:ebi-a-GCST90001844	Weighted median	26	-0.0386297520938818	0.161235393856461	0.810651175717825	-0.354651124052546	0.277391619864782	0.962106861260855	0.701418108434326	1.31968308396173
1363	ebi-a-GCST90001845	finn-b-AB1_LATE_SYPHILIS	Late syphilis || id:finn-b-AB1_LATE_SYPHILIS	|| id:ebi-a-GCST90001845	Inverse variance weighted	28	0.117542770508139	0.104127477356812	0.258967325003037	-0.0865470851112137	0.321632626127491	1.12472973417725	0.917092366372025	1.37937793544917
1364	ebi-a-GCST90001845	finn-b-AB1_LATE_SYPHILIS	Late syphilis || id:finn-b-AB1_LATE_SYPHILIS	|| id:ebi-a-GCST90001845	MR Egger	28	0.117583413833077	0.155182934347933	0.455438662177918	-0.186575137488871	0.421741965155025	1.12477544786228	0.829796210805366	1.52461507010971
1365	ebi-a-GCST90001845	finn-b-AB1_LATE_SYPHILIS	Late syphilis || id:finn-b-AB1_LATE_SYPHILIS	|| id:ebi-a-GCST90001845	Weighted median	28	0.0584721484796224	0.1566235312757	0.708903394872414	-0.248509972820751	0.365454269779995	1.06021545667099	0.779962082374306	1.44116853878627
1366	ebi-a-GCST90001846	finn-b-AB1_LATE_SYPHILIS	Late syphilis || id:finn-b-AB1_LATE_SYPHILIS	|| id:ebi-a-GCST90001846	Inverse variance weighted	18	0.0646176887394618	0.181699186955517	0.722117645411354	-0.291512717693352	0.420748095172275	1.06675111545144	0.747132511740372	1.52310055369714
1367	ebi-a-GCST90001846	finn-b-AB1_LATE_SYPHILIS	Late syphilis || id:finn-b-AB1_LATE_SYPHILIS	|| id:ebi-a-GCST90001846	MR Egger	18	0.0472766970289111	0.37866929210205	0.902197817063442	-0.694915115491106	0.789468509548928	1.04841206145197	0.499116813472616	2.20222565325035
1368	ebi-a-GCST90001846	finn-b-AB1_LATE_SYPHILIS	Late syphilis || id:finn-b-AB1_LATE_SYPHILIS	|| id:ebi-a-GCST90001846	Weighted median	18	-0.0127340448839975	0.218594720523356	0.953546205779766	-0.441179697109775	0.41571160734178	0.987346690008295	0.643277101150426	1.51544876154759
1369	ebi-a-GCST90001847	finn-b-AB1_LATE_SYPHILIS	Late syphilis || id:finn-b-AB1_LATE_SYPHILIS	|| id:ebi-a-GCST90001847	Inverse variance weighted	27	-0.127453764694022	0.119096132474884	0.284540314141463	-0.360882184344795	0.105974654956751	0.88033411741057	0.697061118341649	1.11179369769008
1370	ebi-a-GCST90001847	finn-b-AB1_LATE_SYPHILIS	Late syphilis || id:finn-b-AB1_LATE_SYPHILIS	|| id:ebi-a-GCST90001847	MR Egger	27	-0.265368464856649	0.162438175647783	0.114862941384856	-0.583747289126302	0.0530103594130055	0.766923313619458	0.557804191694462	1.05444056844811
1371	ebi-a-GCST90001847	finn-b-AB1_LATE_SYPHILIS	Late syphilis || id:finn-b-AB1_LATE_SYPHILIS	|| id:ebi-a-GCST90001847	Weighted median	27	-0.352451167297798	0.159981560119458	0.0275895546554941	-0.666015025131935	-0.0388873094636596	0.702962896550364	0.513751791983551	0.961859095456547
1372	ebi-a-GCST90001848	finn-b-AB1_LATE_SYPHILIS	Late syphilis || id:finn-b-AB1_LATE_SYPHILIS	|| id:ebi-a-GCST90001848	Inverse variance weighted	16	-0.244109437742855	0.194023001207716	0.208338634048807	-0.624394520109978	0.136175644624267	0.783401895836209	0.535585616684666	1.14588314413436
1373	ebi-a-GCST90001848	finn-b-AB1_LATE_SYPHILIS	Late syphilis || id:finn-b-AB1_LATE_SYPHILIS	|| id:ebi-a-GCST90001848	MR Egger	16	-0.0927899854526602	0.33191202977099	0.783901344026754	-0.743337563803801	0.55775759289848	0.911384884282651	0.475524171797579	1.74675117809254
1374	ebi-a-GCST90001848	finn-b-AB1_LATE_SYPHILIS	Late syphilis || id:finn-b-AB1_LATE_SYPHILIS	|| id:ebi-a-GCST90001848	Weighted median	16	-0.247955580834643	0.278892705405739	0.373964606611081	-0.794585283429892	0.298674121760606	0.780394606985254	0.451768551982524	1.34807024512682
1375	ebi-a-GCST90001849	finn-b-AB1_LATE_SYPHILIS	Late syphilis || id:finn-b-AB1_LATE_SYPHILIS	|| id:ebi-a-GCST90001849	Inverse variance weighted	26	-0.0470487657102928	0.122555365663274	0.701054012823365	-0.287257282410311	0.193159750989725	0.954040871975183	0.750318660208153	1.21307656822324
1376	ebi-a-GCST90001849	finn-b-AB1_LATE_SYPHILIS	Late syphilis || id:finn-b-AB1_LATE_SYPHILIS	|| id:ebi-a-GCST90001849	MR Egger	26	-0.24949489990837	0.231491091075276	0.29184912041329	-0.703217438415912	0.204227638599171	0.779194254781228	0.494990138707008	1.22657733802542
1377	ebi-a-GCST90001849	finn-b-AB1_LATE_SYPHILIS	Late syphilis || id:finn-b-AB1_LATE_SYPHILIS	|| id:ebi-a-GCST90001849	Weighted median	26	-0.0605006885259508	0.176129979029615	0.731222166890102	-0.405715447423995	0.284714070372094	0.941293120913442	0.666499794677627	1.32938186411224
1378	ebi-a-GCST90001850	finn-b-AB1_LATE_SYPHILIS	Late syphilis || id:finn-b-AB1_LATE_SYPHILIS	|| id:ebi-a-GCST90001850	Inverse variance weighted	26	-0.0120328721243372	0.123351229336377	0.922289888695002	-0.253801281623636	0.229735537374961	0.988039233379569	0.775845961578597	1.25826720127664
1379	ebi-a-GCST90001850	finn-b-AB1_LATE_SYPHILIS	Late syphilis || id:finn-b-AB1_LATE_SYPHILIS	|| id:ebi-a-GCST90001850	MR Egger	26	-0.15160383569641	0.200198619138447	0.456260787014119	-0.543993129207767	0.240785457814947	0.859328648651511	0.580425903112829	1.27224805514871
1380	ebi-a-GCST90001850	finn-b-AB1_LATE_SYPHILIS	Late syphilis || id:finn-b-AB1_LATE_SYPHILIS	|| id:ebi-a-GCST90001850	Weighted median	26	0.12660592183969	0.185437081433429	0.494769074082935	-0.236850757769832	0.490062601449211	1.13496966288412	0.789109047624151	1.63241840851486
1381	ebi-a-GCST90001851	finn-b-AB1_LATE_SYPHILIS	Late syphilis || id:finn-b-AB1_LATE_SYPHILIS	|| id:ebi-a-GCST90001851	Inverse variance weighted	31	0.0889684150337418	0.0882247624175953	0.313248523587365	-0.0839521193047451	0.261888949372229	1.09304613195591	0.919475280156849	1.29938223720378
1382	ebi-a-GCST90001851	finn-b-AB1_LATE_SYPHILIS	Late syphilis || id:finn-b-AB1_LATE_SYPHILIS	|| id:ebi-a-GCST90001851	MR Egger	31	-0.0564619998159605	0.116467667819737	0.631469312382663	-0.284738628742645	0.171814629110724	0.94510239787784	0.752210834919723	1.18745769272224
1383	ebi-a-GCST90001851	finn-b-AB1_LATE_SYPHILIS	Late syphilis || id:finn-b-AB1_LATE_SYPHILIS	|| id:ebi-a-GCST90001851	Weighted median	31	0.100922309822415	0.110653025642622	0.361736604209414	-0.115957620437124	0.317802240081954	1.10619069827319	0.890512962047858	1.37410449156424
1384	ebi-a-GCST90001852	finn-b-AB1_LATE_SYPHILIS	Late syphilis || id:finn-b-AB1_LATE_SYPHILIS	|| id:ebi-a-GCST90001852	Inverse variance weighted	19	0.10480855970266	0.131659244288875	0.425997596080174	-0.153243559103535	0.362860678508855	1.11049799593833	0.857920741956139	1.43743557962153
1385	ebi-a-GCST90001852	finn-b-AB1_LATE_SYPHILIS	Late syphilis || id:finn-b-AB1_LATE_SYPHILIS	|| id:ebi-a-GCST90001852	MR Egger	19	0.199046830804412	0.198641321659976	0.330374173198544	-0.190290159649141	0.588383821257964	1.22023910934089	0.826719218579766	1.80107520244056
1386	ebi-a-GCST90001852	finn-b-AB1_LATE_SYPHILIS	Late syphilis || id:finn-b-AB1_LATE_SYPHILIS	|| id:ebi-a-GCST90001852	Weighted median	19	0.0910363768415791	0.181169249496828	0.615320398019682	-0.264055352172204	0.446128105855362	1.09530884841024	0.767931031829552	1.56225158729103
1387	ebi-a-GCST90001853	finn-b-AB1_LATE_SYPHILIS	Late syphilis || id:finn-b-AB1_LATE_SYPHILIS	|| id:ebi-a-GCST90001853	Inverse variance weighted	21	0.0781728399882875	0.109137716167529	0.47382030276184	-0.13573708370007	0.292082763676645	1.08130953604722	0.873072147214334	1.33921385131488
1388	ebi-a-GCST90001853	finn-b-AB1_LATE_SYPHILIS	Late syphilis || id:finn-b-AB1_LATE_SYPHILIS	|| id:ebi-a-GCST90001853	MR Egger	21	0.00582813943860523	0.179353203412484	0.974415988690931	-0.345704139249863	0.357360418127074	1.00584515608567	0.707721843250274	1.42955101311352
1389	ebi-a-GCST90001853	finn-b-AB1_LATE_SYPHILIS	Late syphilis || id:finn-b-AB1_LATE_SYPHILIS	|| id:ebi-a-GCST90001853	Weighted median	21	-0.0593980742357485	0.146820988219493	0.685800088423056	-0.347167211145955	0.228371062674458	0.94233157656264	0.706687152409279	1.25655149829687
1390	ebi-a-GCST90001854	finn-b-AB1_LATE_SYPHILIS	Late syphilis || id:finn-b-AB1_LATE_SYPHILIS	|| id:ebi-a-GCST90001854	Inverse variance weighted	27	0.208050044057525	0.106537957710677	0.0508402719393713	-0.0007643530554029	0.416864441170452	1.23127478599331	0.999235938987981	1.51719682956789
1391	ebi-a-GCST90001854	finn-b-AB1_LATE_SYPHILIS	Late syphilis || id:finn-b-AB1_LATE_SYPHILIS	|| id:ebi-a-GCST90001854	MR Egger	27	-0.0239885918359064	0.181941597329208	0.896160100855898	-0.380594122601154	0.332616938929341	0.976296847449019	0.683455232364456	1.39461297419787
1392	ebi-a-GCST90001854	finn-b-AB1_LATE_SYPHILIS	Late syphilis || id:finn-b-AB1_LATE_SYPHILIS	|| id:ebi-a-GCST90001854	Weighted median	27	-0.0249768031035063	0.15589271230087	0.872709428805872	-0.330526519213212	0.280572913006199	0.975332536453819	0.718545305906864	1.32388806780228
1393	ebi-a-GCST90001855	finn-b-AB1_LATE_SYPHILIS	Late syphilis || id:finn-b-AB1_LATE_SYPHILIS	|| id:ebi-a-GCST90001855	Inverse variance weighted	21	0.189611643839345	0.106208218591946	0.0742155520095148	-0.0185564646008687	0.397779752279559	1.20878006930425	0.981614646547721	1.48851615151216
1394	ebi-a-GCST90001855	finn-b-AB1_LATE_SYPHILIS	Late syphilis || id:finn-b-AB1_LATE_SYPHILIS	|| id:ebi-a-GCST90001855	MR Egger	21	0.170909195551377	0.168119529897567	0.322118220336512	-0.158605083047854	0.500423474150608	1.18638301527488	0.853333288216564	1.64941960939358
1395	ebi-a-GCST90001855	finn-b-AB1_LATE_SYPHILIS	Late syphilis || id:finn-b-AB1_LATE_SYPHILIS	|| id:ebi-a-GCST90001855	Weighted median	21	0.0250887124891974	0.149851564721086	0.867036630818223	-0.26862035436413	0.318797779342525	1.02540608281567	0.764433414375647	1.37547314769613
1396	ebi-a-GCST90001856	finn-b-AB1_LATE_SYPHILIS	Late syphilis || id:finn-b-AB1_LATE_SYPHILIS	|| id:ebi-a-GCST90001856	Inverse variance weighted	28	-0.0703380762185152	0.12727121030791	0.580494261969485	-0.319789648422018	0.179113495984987	0.932078653007366	0.72630179973586	1.19615649542377
1397	ebi-a-GCST90001856	finn-b-AB1_LATE_SYPHILIS	Late syphilis || id:finn-b-AB1_LATE_SYPHILIS	|| id:ebi-a-GCST90001856	MR Egger	28	-0.111865723867092	0.224221969397539	0.622040531330082	-0.551340783886268	0.327609336152084	0.894164314366109	0.576176763731597	1.38764676296155
1398	ebi-a-GCST90001856	finn-b-AB1_LATE_SYPHILIS	Late syphilis || id:finn-b-AB1_LATE_SYPHILIS	|| id:ebi-a-GCST90001856	Weighted median	28	-0.0624170696494966	0.179720731803214	0.728365702114865	-0.414669703983797	0.289835564684804	0.939490971898511	0.660558424493067	1.33620775021706
1399	ebi-a-GCST90001857	finn-b-AB1_LATE_SYPHILIS	Late syphilis || id:finn-b-AB1_LATE_SYPHILIS	|| id:ebi-a-GCST90001857	Inverse variance weighted	21	0.14625551205277	0.106264573264516	0.168718347636162	-0.0620230515456802	0.354534075651221	1.15749190340207	0.939861221287503	1.42551631676642
1400	ebi-a-GCST90001857	finn-b-AB1_LATE_SYPHILIS	Late syphilis || id:finn-b-AB1_LATE_SYPHILIS	|| id:ebi-a-GCST90001857	MR Egger	21	0.11601715807942	0.166774630338437	0.495068245875694	-0.210861117383917	0.442895433542757	1.12301514075092	0.809886538232098	1.55720949394814
[truncated: 793 more rows]
