# Supplementary material for: Immunophenotypic variations in syphilis: insights from Mendelian randomization analysis
Source: Front Immunol. 2024 Apr 17;15:1380720. doi: 10.3389/fimmu.2024.1380720 (PMC11061532; doi:10.3389/fimmu.2024.1380720)
Supplement: Supplementary file 3 [file DataSheet_3.csv]

	id.exposure	id.outcome	outcome	exposure	method	nsnp	b	se	pval	lo_ci	up_ci	or	or_lci95	or_uci95
1	ebi-a-GCST90001391	finn-b-AB1_SYPHILIS	Syphilis || id:finn-b-AB1_SYPHILIS	|| id:ebi-a-GCST90001391	Inverse variance weighted	16	-0.0161436236130276	0.139578240874116	0.907921984538414	-0.289716975726294	0.257429728500239	0.983985986283576	0.748475374303128	1.29360090451063
2	ebi-a-GCST90001391	finn-b-AB1_SYPHILIS	Syphilis || id:finn-b-AB1_SYPHILIS	|| id:ebi-a-GCST90001391	MR Egger	16	0.105419815384887	0.222851226629791	0.643468184421721	-0.331368588809503	0.542208219579278	1.11117700165036	0.717940495433196	1.71980036904267
3	ebi-a-GCST90001391	finn-b-AB1_SYPHILIS	Syphilis || id:finn-b-AB1_SYPHILIS	|| id:ebi-a-GCST90001391	Weighted median	16	-0.15388873757801	0.189674849952486	0.417176665856185	-0.525651443484883	0.217873968328864	0.857367408479242	0.591170124973221	1.24343034613887
4	ebi-a-GCST90001392	finn-b-AB1_SYPHILIS	Syphilis || id:finn-b-AB1_SYPHILIS	|| id:ebi-a-GCST90001392	Inverse variance weighted	29	-0.0402190488962823	0.0441866259242141	0.362712486005512	-0.126824835707742	0.0463867379151772	0.960579002334935	0.880887959199943	1.04747943264524
5	ebi-a-GCST90001392	finn-b-AB1_SYPHILIS	Syphilis || id:finn-b-AB1_SYPHILIS	|| id:ebi-a-GCST90001392	MR Egger	29	-0.0684060829042597	0.0476053929653297	0.162223091982218	-0.161712653116306	0.0249004873077865	0.933881163391672	0.850685611283199	1.02521309373298
6	ebi-a-GCST90001392	finn-b-AB1_SYPHILIS	Syphilis || id:finn-b-AB1_SYPHILIS	|| id:ebi-a-GCST90001392	Weighted median	29	-0.078008703629922	0.0576210162204076	0.175792595959845	-0.190945895421921	0.0349284881620769	0.924956376030514	0.826177286915506	1.03554565237884
7	ebi-a-GCST90001393	finn-b-AB1_SYPHILIS	Syphilis || id:finn-b-AB1_SYPHILIS	|| id:ebi-a-GCST90001393	Inverse variance weighted	15	0.278925882298306	0.123851061116023	0.0243154903435985	0.0361778025109004	0.521673962085712	1.32170937817767	1.03684018289062	1.68484565817323
8	ebi-a-GCST90001393	finn-b-AB1_SYPHILIS	Syphilis || id:finn-b-AB1_SYPHILIS	|| id:ebi-a-GCST90001393	MR Egger	15	0.34297813717099	0.177132960754551	0.0748797668964008	-0.00420246590793055	0.69015874024991	1.40913795384754	0.995806352095146	1.99403204126569
9	ebi-a-GCST90001393	finn-b-AB1_SYPHILIS	Syphilis || id:finn-b-AB1_SYPHILIS	|| id:ebi-a-GCST90001393	Weighted median	15	0.314989981386557	0.188633752098447	0.0949491389189604	-0.0547321727263995	0.684712135499514	1.37024558292741	0.94673867643957	1.98320086023435
10	ebi-a-GCST90001394	finn-b-AB1_SYPHILIS	Syphilis || id:finn-b-AB1_SYPHILIS	|| id:ebi-a-GCST90001394	Inverse variance weighted	25	0.0473272628338398	0.0439387813187778	0.281427444996074	-0.0387927485509647	0.133447274218644	1.04846507659212	0.961950054030993	1.1427610115794
11	ebi-a-GCST90001394	finn-b-AB1_SYPHILIS	Syphilis || id:finn-b-AB1_SYPHILIS	|| id:ebi-a-GCST90001394	MR Egger	25	0.0350810467139711	0.0511404248047876	0.499586055637842	-0.0651541859034125	0.135316279331355	1.03570364577531	0.936922991922021	1.14489883493172
12	ebi-a-GCST90001394	finn-b-AB1_SYPHILIS	Syphilis || id:finn-b-AB1_SYPHILIS	|| id:ebi-a-GCST90001394	Weighted median	25	0.0370961241679855	0.0574669772604463	0.518589799498395	-0.0755391512624894	0.14973139959846	1.03779277301063	0.927243427072535	1.16152221549136
13	ebi-a-GCST90001395	finn-b-AB1_SYPHILIS	Syphilis || id:finn-b-AB1_SYPHILIS	|| id:ebi-a-GCST90001395	Inverse variance weighted	22	0.0372651974067049	0.0662295286411211	0.573661379536057	-0.0925446787298925	0.167075073543302	1.03796825082977	0.911608480545507	1.18184298711866
14	ebi-a-GCST90001395	finn-b-AB1_SYPHILIS	Syphilis || id:finn-b-AB1_SYPHILIS	|| id:ebi-a-GCST90001395	MR Egger	22	0.068935607392248	0.0749929623370969	0.368930735657017	-0.0780505987884619	0.215921813572958	1.07136721879806	0.92491762564823	1.24100534543347
15	ebi-a-GCST90001395	finn-b-AB1_SYPHILIS	Syphilis || id:finn-b-AB1_SYPHILIS	|| id:ebi-a-GCST90001395	Weighted median	22	0.0530555290247146	0.078251131196322	0.497761467054877	-0.100316688120076	0.206427746169506	1.05448819819486	0.904550912143968	1.22927891089813
16	ebi-a-GCST90001396	finn-b-AB1_SYPHILIS	Syphilis || id:finn-b-AB1_SYPHILIS	|| id:ebi-a-GCST90001396	Inverse variance weighted	17	-0.0891539976315971	0.160915893167649	0.579550806817776	-0.40454914824019	0.226241152976995	0.914704700370193	0.667277586324882	1.25387800523538
17	ebi-a-GCST90001396	finn-b-AB1_SYPHILIS	Syphilis || id:finn-b-AB1_SYPHILIS	|| id:ebi-a-GCST90001396	MR Egger	17	-0.205892449080886	0.37857157372476	0.594525381880027	-0.947892733581417	0.536107835419644	0.813920609485334	0.387556849105019	1.70934086205625
18	ebi-a-GCST90001396	finn-b-AB1_SYPHILIS	Syphilis || id:finn-b-AB1_SYPHILIS	|| id:ebi-a-GCST90001396	Weighted median	17	-0.0794057272736413	0.201710232524132	0.693830330312696	-0.47475778302094	0.315946328473657	0.923665092290762	0.6220357058289	1.37155664011219
19	ebi-a-GCST90001397	finn-b-AB1_SYPHILIS	Syphilis || id:finn-b-AB1_SYPHILIS	|| id:ebi-a-GCST90001397	Inverse variance weighted	32	0.0281339015126584	0.0839052260427857	0.737394485756074	-0.136320341531202	0.192588144556518	1.02853339737896	0.872563069523535	1.21238336399175
20	ebi-a-GCST90001397	finn-b-AB1_SYPHILIS	Syphilis || id:finn-b-AB1_SYPHILIS	|| id:ebi-a-GCST90001397	MR Egger	32	0.0399537206098523	0.116995958941078	0.735110282459905	-0.18935835891466	0.269265800134365	1.04076260721908	0.827489915166907	1.30900302799094
21	ebi-a-GCST90001397	finn-b-AB1_SYPHILIS	Syphilis || id:finn-b-AB1_SYPHILIS	|| id:ebi-a-GCST90001397	Weighted median	32	0.0143673598693178	0.0996781712844554	0.885391913327372	-0.181001855848215	0.20973657558685	1.01447106645218	0.834433810111856	1.23335312183798
22	ebi-a-GCST90001398	finn-b-AB1_SYPHILIS	Syphilis || id:finn-b-AB1_SYPHILIS	|| id:ebi-a-GCST90001398	Inverse variance weighted	20	0.0564308290393222	0.136557006182416	0.679430721134157	-0.211220903078212	0.324082561156857	1.05805342569707	0.809595205053537	1.38276146479311
23	ebi-a-GCST90001398	finn-b-AB1_SYPHILIS	Syphilis || id:finn-b-AB1_SYPHILIS	|| id:ebi-a-GCST90001398	MR Egger	20	-0.0126891709160067	0.318265246837368	0.96863582419348	-0.636489054717249	0.611110712885235	0.98739099716617	0.529146972596076	1.84247672532566
24	ebi-a-GCST90001398	finn-b-AB1_SYPHILIS	Syphilis || id:finn-b-AB1_SYPHILIS	|| id:ebi-a-GCST90001398	Weighted median	20	0.092050831461003	0.194232247827397	0.635555911739856	-0.288644374280696	0.472746037202702	1.09642055332295	0.749278620776255	1.60439387487607
25	ebi-a-GCST90001399	finn-b-AB1_SYPHILIS	Syphilis || id:finn-b-AB1_SYPHILIS	|| id:ebi-a-GCST90001399	Inverse variance weighted	16	0.0542456824575859	0.127015206159294	0.669320897886578	-0.194704121614631	0.303195486529803	1.05574394806315	0.823078153066749	1.35417916235419
26	ebi-a-GCST90001399	finn-b-AB1_SYPHILIS	Syphilis || id:finn-b-AB1_SYPHILIS	|| id:ebi-a-GCST90001399	MR Egger	16	-0.0804906298276987	0.236569560661729	0.738726332313359	-0.544166968724689	0.383185709069291	0.922663549059683	0.580325010924002	1.46695043077317
27	ebi-a-GCST90001399	finn-b-AB1_SYPHILIS	Syphilis || id:finn-b-AB1_SYPHILIS	|| id:ebi-a-GCST90001399	Weighted median	16	-0.0330417463751914	0.172965038023674	0.848501024162287	-0.372053220901593	0.305969728151211	0.967498169204393	0.689317555446186	1.35794119853506
28	ebi-a-GCST90001400	finn-b-AB1_SYPHILIS	Syphilis || id:finn-b-AB1_SYPHILIS	|| id:ebi-a-GCST90001400	Inverse variance weighted	14	0.0584937866870685	0.0535164496593277	0.274391279338141	-0.0463984546452138	0.163386028019351	1.06023839808118	0.954661497088583	1.17749114654139
29	ebi-a-GCST90001400	finn-b-AB1_SYPHILIS	Syphilis || id:finn-b-AB1_SYPHILIS	|| id:ebi-a-GCST90001400	MR Egger	14	0.0622782809095467	0.0645637695382132	0.353781943528308	-0.0642667073853512	0.188823269204445	1.06425846633763	0.937754860028367	1.20782747330903
30	ebi-a-GCST90001400	finn-b-AB1_SYPHILIS	Syphilis || id:finn-b-AB1_SYPHILIS	|| id:ebi-a-GCST90001400	Weighted median	14	0.0545598238869872	0.0669757537131506	0.415289556057946	-0.0767126533907881	0.185832301164762	1.05607565307449	0.926155943144565	1.20422029710241
31	ebi-a-GCST90001401	finn-b-AB1_SYPHILIS	Syphilis || id:finn-b-AB1_SYPHILIS	|| id:ebi-a-GCST90001401	Inverse variance weighted	25	-0.108051533605789	0.139859636389923	0.439776166856799	-0.382176420930038	0.16607335371846	0.897581339635635	0.682374657413838	1.18065970432647
32	ebi-a-GCST90001401	finn-b-AB1_SYPHILIS	Syphilis || id:finn-b-AB1_SYPHILIS	|| id:ebi-a-GCST90001401	MR Egger	25	0.152947062061397	0.312258720903994	0.628908661227865	-0.459080030910432	0.764974155033225	1.16526329067339	0.631864674170769	2.14893883468472
33	ebi-a-GCST90001401	finn-b-AB1_SYPHILIS	Syphilis || id:finn-b-AB1_SYPHILIS	|| id:ebi-a-GCST90001401	Weighted median	25	-0.145559920534229	0.176932852374479	0.410687414762648	-0.492348311188208	0.201228470119751	0.864538084937963	0.611189444631463	1.22290413696343
34	ebi-a-GCST90001402	finn-b-AB1_SYPHILIS	Syphilis || id:finn-b-AB1_SYPHILIS	|| id:ebi-a-GCST90001402	Inverse variance weighted	14	-0.00812990674101127	0.170234725156701	0.961909873817383	-0.341789968048144	0.325530154566122	0.991903051574309	0.710497416198151	1.38476459068225
35	ebi-a-GCST90001402	finn-b-AB1_SYPHILIS	Syphilis || id:finn-b-AB1_SYPHILIS	|| id:ebi-a-GCST90001402	MR Egger	14	-0.19059840444274	0.267410753639932	0.489625510928791	-0.714723481577006	0.333526672691526	0.826464425956137	0.489327401131761	1.39588227798239
36	ebi-a-GCST90001402	finn-b-AB1_SYPHILIS	Syphilis || id:finn-b-AB1_SYPHILIS	|| id:ebi-a-GCST90001402	Weighted median	14	0.0969461703343234	0.195774243688585	0.620463403618623	-0.286771347295304	0.48066368796395	1.10180106244184	0.750683354994418	1.61714732732684
37	ebi-a-GCST90001403	finn-b-AB1_SYPHILIS	Syphilis || id:finn-b-AB1_SYPHILIS	|| id:ebi-a-GCST90001403	Inverse variance weighted	22	-0.106806068702087	0.0980547046396622	0.276043737659299	-0.298993289795825	0.0853811523916513	0.898699942137852	0.741564385466751	1.0891321129051
38	ebi-a-GCST90001403	finn-b-AB1_SYPHILIS	Syphilis || id:finn-b-AB1_SYPHILIS	|| id:ebi-a-GCST90001403	MR Egger	22	-0.116016269139062	0.138178081016917	0.411049290423314	-0.38684530793222	0.154812769654096	0.89046073615008	0.679196153057942	1.16743936056614
39	ebi-a-GCST90001403	finn-b-AB1_SYPHILIS	Syphilis || id:finn-b-AB1_SYPHILIS	|| id:ebi-a-GCST90001403	Weighted median	22	-0.201118128015504	0.143143523287735	0.16001820836179	-0.481679433659465	0.0794431776284575	0.817815818887908	0.617745058300195	1.08268403710691
40	ebi-a-GCST90001404	finn-b-AB1_SYPHILIS	Syphilis || id:finn-b-AB1_SYPHILIS	|| id:ebi-a-GCST90001404	Inverse variance weighted	27	-0.121192874228024	0.0728648040974603	0.0962610604841388	-0.264007890259046	0.0216221418029984	0.885863082956296	0.767967480170443	1.02185759424431
41	ebi-a-GCST90001404	finn-b-AB1_SYPHILIS	Syphilis || id:finn-b-AB1_SYPHILIS	|| id:ebi-a-GCST90001404	MR Egger	27	-0.0963990120944499	0.0949146215417341	0.319530315114815	-0.282431670316249	0.089633646127349	0.908101600247878	0.753948157238438	1.09377350213744
42	ebi-a-GCST90001404	finn-b-AB1_SYPHILIS	Syphilis || id:finn-b-AB1_SYPHILIS	|| id:ebi-a-GCST90001404	Weighted median	27	-0.0625292936759958	0.098579490903994	0.525882921283687	-0.255745095847824	0.130686508495832	0.939385544354648	0.774339325946978	1.13961046710793
43	ebi-a-GCST90001405	finn-b-AB1_SYPHILIS	Syphilis || id:finn-b-AB1_SYPHILIS	|| id:ebi-a-GCST90001405	Inverse variance weighted	24	-0.0548236982017897	0.0596394217579982	0.357963423158382	-0.171716964847466	0.0620695684438867	0.946652029697391	0.842217516600402	1.06403636550744
44	ebi-a-GCST90001405	finn-b-AB1_SYPHILIS	Syphilis || id:finn-b-AB1_SYPHILIS	|| id:ebi-a-GCST90001405	MR Egger	24	-0.0174079466457039	0.0699601345032648	0.805803079131898	-0.154529810272103	0.119713916980695	0.982742696263009	0.85681794978516	1.12717434001056
45	ebi-a-GCST90001405	finn-b-AB1_SYPHILIS	Syphilis || id:finn-b-AB1_SYPHILIS	|| id:ebi-a-GCST90001405	Weighted median	24	-0.108007265291471	0.0899115334155992	0.229649772063904	-0.284233870786045	0.0682193402031037	0.897621074928005	0.752590615164176	1.07060010837252
46	ebi-a-GCST90001406	finn-b-AB1_SYPHILIS	Syphilis || id:finn-b-AB1_SYPHILIS	|| id:ebi-a-GCST90001406	Inverse variance weighted	27	0.078102021476477	0.088013278760839	0.374869466700421	-0.0944040048947675	0.250608047847722	1.08123296202653	0.909915077827352	1.28480640299324
47	ebi-a-GCST90001406	finn-b-AB1_SYPHILIS	Syphilis || id:finn-b-AB1_SYPHILIS	|| id:ebi-a-GCST90001406	MR Egger	27	-0.00152352457588942	0.128335071277024	0.99062239853817	-0.253060264278856	0.250013215127077	0.998477635398519	0.776421089956738	1.28404238535891
48	ebi-a-GCST90001406	finn-b-AB1_SYPHILIS	Syphilis || id:finn-b-AB1_SYPHILIS	|| id:ebi-a-GCST90001406	Weighted median	27	0.151397592752815	0.112421157327184	0.178076814452061	-0.0689478756084651	0.371743061114094	1.16345914906006	0.933375330431428	1.45026030515063
49	ebi-a-GCST90001407	finn-b-AB1_SYPHILIS	Syphilis || id:finn-b-AB1_SYPHILIS	|| id:ebi-a-GCST90001407	Inverse variance weighted	15	-0.012876943397598	0.0582796501724679	0.825130634272316	-0.127105057735635	0.101351170940439	0.987205609714206	0.880641149572031	1.10666520219367
50	ebi-a-GCST90001407	finn-b-AB1_SYPHILIS	Syphilis || id:finn-b-AB1_SYPHILIS	|| id:ebi-a-GCST90001407	MR Egger	15	-0.0256835868188243	0.0666554192694278	0.706232128295488	-0.156328208586903	0.104961034949254	0.974643430853028	0.855278434573887	1.11066733230358
51	ebi-a-GCST90001407	finn-b-AB1_SYPHILIS	Syphilis || id:finn-b-AB1_SYPHILIS	|| id:ebi-a-GCST90001407	Weighted median	15	-0.0123210529377975	0.0669710933224601	0.854032527904243	-0.143584395849819	0.118942289974224	0.987754540453053	0.866247689392264	1.12630491732696
52	ebi-a-GCST90001408	finn-b-AB1_SYPHILIS	Syphilis || id:finn-b-AB1_SYPHILIS	|| id:ebi-a-GCST90001408	Inverse variance weighted	27	-0.0337981729761169	0.0815828376063324	0.678668744940862	-0.193700534684528	0.126104188732295	0.966766604575215	0.823904598179011	1.1344003538609
53	ebi-a-GCST90001408	finn-b-AB1_SYPHILIS	Syphilis || id:finn-b-AB1_SYPHILIS	|| id:ebi-a-GCST90001408	MR Egger	27	0.0640003242568638	0.108758457262733	0.56150098200751	-0.149166251978092	0.27716690049182	1.06609274444934	0.861425889235448	1.3193865589253
54	ebi-a-GCST90001408	finn-b-AB1_SYPHILIS	Syphilis || id:finn-b-AB1_SYPHILIS	|| id:ebi-a-GCST90001408	Weighted median	27	-0.0565609262293691	0.100059781766147	0.571889224090202	-0.252678098491017	0.139556246032278	0.945008906911754	0.776717868239918	1.14976347353284
55	ebi-a-GCST90001409	finn-b-AB1_SYPHILIS	Syphilis || id:finn-b-AB1_SYPHILIS	|| id:ebi-a-GCST90001409	Inverse variance weighted	22	0.0487022446544614	0.0710331023103038	0.492948068399786	-0.090522635873734	0.187927125182657	1.04990768856733	0.913453656845294	1.20674557078212
56	ebi-a-GCST90001409	finn-b-AB1_SYPHILIS	Syphilis || id:finn-b-AB1_SYPHILIS	|| id:ebi-a-GCST90001409	MR Egger	22	0.0637627622514419	0.0867980663825318	0.471103026590297	-0.106361447858321	0.233886972361204	1.06583951139947	0.899099611708544	1.26350167352593
57	ebi-a-GCST90001409	finn-b-AB1_SYPHILIS	Syphilis || id:finn-b-AB1_SYPHILIS	|| id:ebi-a-GCST90001409	Weighted median	22	0.0286976304960416	0.0911581738001592	0.75290487073314	-0.14997239015227	0.207367651144354	1.02911337492516	0.86073174076929	1.23043485941774
58	ebi-a-GCST90001410	finn-b-AB1_SYPHILIS	Syphilis || id:finn-b-AB1_SYPHILIS	|| id:ebi-a-GCST90001410	Inverse variance weighted	18	0.0327513789961243	0.147156950555468	0.823877293504828	-0.255676244092593	0.321179002084842	1.03329360880916	0.774392642404158	1.37875235835288
59	ebi-a-GCST90001410	finn-b-AB1_SYPHILIS	Syphilis || id:finn-b-AB1_SYPHILIS	|| id:ebi-a-GCST90001410	MR Egger	18	-0.394029053425693	0.316278676643694	0.230762182298782	-1.01393525964733	0.225877152795948	0.674334464229589	0.362788499819111	1.25342167647138
60	ebi-a-GCST90001410	finn-b-AB1_SYPHILIS	Syphilis || id:finn-b-AB1_SYPHILIS	|| id:ebi-a-GCST90001410	Weighted median	18	0.0981989326542712	0.20199878577816	0.626870565371268	-0.297718687470923	0.494116552779465	1.10318222224879	0.742510187789404	1.63904958544618
61	ebi-a-GCST90001411	finn-b-AB1_SYPHILIS	Syphilis || id:finn-b-AB1_SYPHILIS	|| id:ebi-a-GCST90001411	Inverse variance weighted	20	-0.228500424348889	0.143522801041478	0.111365723377112	-0.509805114390186	0.0528042656924081	0.795725959538986	0.600612618163606	1.05422327726016
62	ebi-a-GCST90001411	finn-b-AB1_SYPHILIS	Syphilis || id:finn-b-AB1_SYPHILIS	|| id:ebi-a-GCST90001411	MR Egger	20	-0.15436012546443	0.280452737044973	0.588813652623799	-0.704047490072576	0.395327239143717	0.85696335111003	0.494579441795748	1.48487001901915
63	ebi-a-GCST90001411	finn-b-AB1_SYPHILIS	Syphilis || id:finn-b-AB1_SYPHILIS	|| id:ebi-a-GCST90001411	Weighted median	20	-0.285966537103918	0.192646216717377	0.137699403717826	-0.663553121869976	0.0916200476621414	0.751287755790358	0.515018157391019	1.09594833483118
64	ebi-a-GCST90001412	finn-b-AB1_SYPHILIS	Syphilis || id:finn-b-AB1_SYPHILIS	|| id:ebi-a-GCST90001412	Inverse variance weighted	21	-0.00536950924437732	0.151280001782431	0.971685952631655	-0.301878312737942	0.291139294249187	0.994644880803034	0.739428038388587	1.3379509398422
65	ebi-a-GCST90001412	finn-b-AB1_SYPHILIS	Syphilis || id:finn-b-AB1_SYPHILIS	|| id:ebi-a-GCST90001412	MR Egger	21	-0.362453839239811	0.454988865416225	0.435512769557615	-1.25423201545561	0.529324336975991	0.695966439277069	0.285294866160298	1.69778479058873
66	ebi-a-GCST90001412	finn-b-AB1_SYPHILIS	Syphilis || id:finn-b-AB1_SYPHILIS	|| id:ebi-a-GCST90001412	Weighted median	21	-0.12551578085205	0.206051932601401	0.542427443375238	-0.529377568750796	0.278346007046695	0.882041844945345	0.588971449847443	1.32094317379239
67	ebi-a-GCST90001413	finn-b-AB1_SYPHILIS	Syphilis || id:finn-b-AB1_SYPHILIS	|| id:ebi-a-GCST90001413	Inverse variance weighted	18	0.0379420543966822	0.0861449375496734	0.659615281177468	-0.130902023200678	0.206786131994042	1.03867104471436	0.87730372559143	1.22971954598817
68	ebi-a-GCST90001413	finn-b-AB1_SYPHILIS	Syphilis || id:finn-b-AB1_SYPHILIS	|| id:ebi-a-GCST90001413	MR Egger	18	0.0890994965294716	0.110230827548753	0.43077319321794	-0.126952925466085	0.305151918525028	1.09318941946876	0.880775133700171	1.35683111513143
69	ebi-a-GCST90001413	finn-b-AB1_SYPHILIS	Syphilis || id:finn-b-AB1_SYPHILIS	|| id:ebi-a-GCST90001413	Weighted median	18	0.070634778214312	0.112066228333225	0.528501623907223	-0.149015029318809	0.290284585747433	1.07318920220811	0.86155616619936	1.33680787036417
70	ebi-a-GCST90001414	finn-b-AB1_SYPHILIS	Syphilis || id:finn-b-AB1_SYPHILIS	|| id:ebi-a-GCST90001414	Inverse variance weighted	18	0.0713689751685364	0.121574228968685	0.557176622755237	-0.166916513610085	0.309654463947158	1.07397742377121	0.846270260436964	1.3629540829837
71	ebi-a-GCST90001414	finn-b-AB1_SYPHILIS	Syphilis || id:finn-b-AB1_SYPHILIS	|| id:ebi-a-GCST90001414	MR Egger	18	-0.26628997899458	0.199180499072376	0.199945455258513	-0.656683757176438	0.124103799187277	0.766216908474401	0.518568184192389	1.1321333794251
72	ebi-a-GCST90001414	finn-b-AB1_SYPHILIS	Syphilis || id:finn-b-AB1_SYPHILIS	|| id:ebi-a-GCST90001414	Weighted median	18	-0.0361388198665625	0.164637313146824	0.826256181817492	-0.358827953634337	0.286550313901212	0.964506391540641	0.698494514457112	1.3318251755288
73	ebi-a-GCST90001415	finn-b-AB1_SYPHILIS	Syphilis || id:finn-b-AB1_SYPHILIS	|| id:ebi-a-GCST90001415	Inverse variance weighted	18	0.167159804018547	0.0834152228603209	0.0450755860383073	0.00366596721231788	0.330653640824776	1.18194312947912	1.003672695089	1.39187761922627
74	ebi-a-GCST90001415	finn-b-AB1_SYPHILIS	Syphilis || id:finn-b-AB1_SYPHILIS	|| id:ebi-a-GCST90001415	MR Egger	18	0.233641762466015	0.113530900759938	0.0562677662190354	0.0111211969765374	0.456162327955493	1.26319188839573	1.01118326737326	1.5780064785425
75	ebi-a-GCST90001415	finn-b-AB1_SYPHILIS	Syphilis || id:finn-b-AB1_SYPHILIS	|| id:ebi-a-GCST90001415	Weighted median	18	0.1780571975478	0.114898898513652	0.121216935306895	-0.0471446435389577	0.403259038634558	1.19489366426773	0.953949404992818	1.49669454316387
76	ebi-a-GCST90001416	finn-b-AB1_SYPHILIS	Syphilis || id:finn-b-AB1_SYPHILIS	|| id:ebi-a-GCST90001416	Inverse variance weighted	22	0.0543086856961893	0.0452271774773642	0.229829727136761	-0.0343365821594446	0.142953953551823	1.05581046544639	0.966246228657335	1.15367667772958
77	ebi-a-GCST90001416	finn-b-AB1_SYPHILIS	Syphilis || id:finn-b-AB1_SYPHILIS	|| id:ebi-a-GCST90001416	MR Egger	22	-0.00664288994840575	0.0543446667917169	0.90393180939173	-0.113158436860171	0.0998726569633594	0.99337912526983	0.893009163339216	1.10503019121542
78	ebi-a-GCST90001416	finn-b-AB1_SYPHILIS	Syphilis || id:finn-b-AB1_SYPHILIS	|| id:ebi-a-GCST90001416	Weighted median	22	0.0385055448141423	0.0576917088461075	0.504493439984846	-0.0745702045242284	0.151581294152513	1.0392564908261	0.928142311982245	1.1636728977666
79	ebi-a-GCST90001417	finn-b-AB1_SYPHILIS	Syphilis || id:finn-b-AB1_SYPHILIS	|| id:ebi-a-GCST90001417	Inverse variance weighted	25	0.0485539064867086	0.0907091708002514	0.592463102162748	-0.129236068281784	0.226343881255201	1.04975195873512	0.87876649216171	1.25400682058032
80	ebi-a-GCST90001417	finn-b-AB1_SYPHILIS	Syphilis || id:finn-b-AB1_SYPHILIS	|| id:ebi-a-GCST90001417	MR Egger	25	-0.123716200258446	0.129925344336417	0.350890977859593	-0.378369875157824	0.130937474640931	0.883630579431372	0.684977097792894	1.1398965066454
81	ebi-a-GCST90001417	finn-b-AB1_SYPHILIS	Syphilis || id:finn-b-AB1_SYPHILIS	|| id:ebi-a-GCST90001417	Weighted median	25	0.135246328647363	0.11857053611158	0.254019650878723	-0.0971519221313341	0.36764457942606	1.1448187512761	0.907418138763333	1.44432860363528
82	ebi-a-GCST90001418	finn-b-AB1_SYPHILIS	Syphilis || id:finn-b-AB1_SYPHILIS	|| id:ebi-a-GCST90001418	Inverse variance weighted	25	-0.0230397927617188	0.0594246536542929	0.698227412767705	-0.139512113924133	0.0934325284006953	0.977223596573843	0.869782486661524	1.09793652130908
83	ebi-a-GCST90001418	finn-b-AB1_SYPHILIS	Syphilis || id:finn-b-AB1_SYPHILIS	|| id:ebi-a-GCST90001418	MR Egger	25	-0.033131942854593	0.0699110755163119	0.640028094582244	-0.170157650866564	0.103893765157378	0.96741090821108	0.843531822590543	1.10948258294705
84	ebi-a-GCST90001418	finn-b-AB1_SYPHILIS	Syphilis || id:finn-b-AB1_SYPHILIS	|| id:ebi-a-GCST90001418	Weighted median	25	-0.0167092665769517	0.067951710243711	0.80576031565356	-0.149894618654625	0.116476085500722	0.983429558918283	0.860798683768935	1.12353064147321
85	ebi-a-GCST90001419	finn-b-AB1_SYPHILIS	Syphilis || id:finn-b-AB1_SYPHILIS	|| id:ebi-a-GCST90001419	Inverse variance weighted	19	0.0356712793324801	0.0978483122342518	0.715442177606888	-0.156111412646654	0.227453971311614	1.03631513229204	0.855463875566986	1.25539965402476
86	ebi-a-GCST90001419	finn-b-AB1_SYPHILIS	Syphilis || id:finn-b-AB1_SYPHILIS	|| id:ebi-a-GCST90001419	MR Egger	19	0.0150664102496847	0.138534001700339	0.914669378324389	-0.25646023308298	0.286593053582349	1.01518048076634	0.773785765021954	1.33188209852856
87	ebi-a-GCST90001419	finn-b-AB1_SYPHILIS	Syphilis || id:finn-b-AB1_SYPHILIS	|| id:ebi-a-GCST90001419	Weighted median	19	0.0720531783256221	0.141768175920921	0.611280488689367	-0.205812446479382	0.349918803130627	1.07471249395519	0.813985727856295	1.41895232942866
88	ebi-a-GCST90001420	finn-b-AB1_SYPHILIS	Syphilis || id:finn-b-AB1_SYPHILIS	|| id:ebi-a-GCST90001420	Inverse variance weighted	21	-0.0189516301050496	0.0765360489897317	0.804430723201798	-0.168962286124924	0.131059025914824	0.98122682293331	0.844540753689913	1.14003507093905
89	ebi-a-GCST90001420	finn-b-AB1_SYPHILIS	Syphilis || id:finn-b-AB1_SYPHILIS	|| id:ebi-a-GCST90001420	MR Egger	21	-0.0291946701198994	0.0959796903457305	0.764300457830845	-0.217314863197531	0.158925522957732	0.971227377112421	0.804676566376799	1.17225063766921
90	ebi-a-GCST90001420	finn-b-AB1_SYPHILIS	Syphilis || id:finn-b-AB1_SYPHILIS	|| id:ebi-a-GCST90001420	Weighted median	21	-0.029023200737865	0.107184627753032	0.786562056954022	-0.239105071133809	0.181058669658079	0.971393927149297	0.787332152144575	1.1984854919646
91	ebi-a-GCST90001421	finn-b-AB1_SYPHILIS	Syphilis || id:finn-b-AB1_SYPHILIS	|| id:ebi-a-GCST90001421	Inverse variance weighted	23	0.111389454768922	0.0595714348263301	0.0615050999658509	-0.00537055749068518	0.228149467028529	1.11783016638115	0.994643838170757	1.25627308280493
92	ebi-a-GCST90001421	finn-b-AB1_SYPHILIS	Syphilis || id:finn-b-AB1_SYPHILIS	|| id:ebi-a-GCST90001421	MR Egger	23	0.108731198227305	0.0719562526961768	0.145672048167953	-0.0323030570572017	0.249765453511811	1.11486263300891	0.968213113795615	1.28372428835119
93	ebi-a-GCST90001421	finn-b-AB1_SYPHILIS	Syphilis || id:finn-b-AB1_SYPHILIS	|| id:ebi-a-GCST90001421	Weighted median	23	0.166406320673348	0.0880169960008712	0.0586756535575057	-0.0061069914883595	0.338919632835056	1.18105289044834	0.993911618281653	1.40343055094573
94	ebi-a-GCST90001422	finn-b-AB1_SYPHILIS	Syphilis || id:finn-b-AB1_SYPHILIS	|| id:ebi-a-GCST90001422	Inverse variance weighted	23	-0.148797545886195	0.0784275504182608	0.0577934774065561	-0.302515544705986	0.00492045293359633	0.861743560768643	0.738957001300342	1.00493257824131
95	ebi-a-GCST90001422	finn-b-AB1_SYPHILIS	Syphilis || id:finn-b-AB1_SYPHILIS	|| id:ebi-a-GCST90001422	MR Egger	23	-0.25201942309883	0.104443668831692	0.025046711567012	-0.456729014008946	-0.0473098321887131	0.777229641714193	0.633351946315123	0.953791836393303
96	ebi-a-GCST90001422	finn-b-AB1_SYPHILIS	Syphilis || id:finn-b-AB1_SYPHILIS	|| id:ebi-a-GCST90001422	Weighted median	23	-0.246595804963474	0.116403724324751	0.034136731553826	-0.474747104639987	-0.0184445052869622	0.781456490540022	0.622042348198598	0.981724553602513
97	ebi-a-GCST90001423	finn-b-AB1_SYPHILIS	Syphilis || id:finn-b-AB1_SYPHILIS	|| id:ebi-a-GCST90001423	Inverse variance weighted	15	-0.0211701791831007	0.157508418831375	0.893081022099358	-0.329886680092596	0.287546321726395	0.979052336064746	0.719005206418998	1.3331523446511
98	ebi-a-GCST90001423	finn-b-AB1_SYPHILIS	Syphilis || id:finn-b-AB1_SYPHILIS	|| id:ebi-a-GCST90001423	MR Egger	15	-0.0119621904049519	0.309562800583697	0.96976277114442	-0.618705279548997	0.594780898739093	0.988109072159538	0.538641376332593	1.81263375110848
99	ebi-a-GCST90001423	finn-b-AB1_SYPHILIS	Syphilis || id:finn-b-AB1_SYPHILIS	|| id:ebi-a-GCST90001423	Weighted median	15	0.242968099941308	0.219027892546937	0.267299881880247	-0.186326569450689	0.672262769333305	1.27502795000327	0.830002497258625	1.95866431566047
100	ebi-a-GCST90001424	finn-b-AB1_SYPHILIS	Syphilis || id:finn-b-AB1_SYPHILIS	|| id:ebi-a-GCST90001424	Inverse variance weighted	18	-0.0692507404031755	0.0689940729119948	0.315513527485829	-0.204479123310685	0.0659776425043343	0.933092686707167	0.815071757739747	1.06820283455877
101	ebi-a-GCST90001424	finn-b-AB1_SYPHILIS	Syphilis || id:finn-b-AB1_SYPHILIS	|| id:ebi-a-GCST90001424	MR Egger	18	-0.064326180544633	0.0845140726602633	0.457651474924165	-0.229973762958749	0.101321401869483	0.937699090442623	0.794554448987712	1.1066322582891
102	ebi-a-GCST90001424	finn-b-AB1_SYPHILIS	Syphilis || id:finn-b-AB1_SYPHILIS	|| id:ebi-a-GCST90001424	Weighted median	18	-0.0492300367875015	0.0824684180123647	0.550536596795224	-0.210868136091736	0.112408062516733	0.951962118201626	0.809880853895068	1.11896937695522
103	ebi-a-GCST90001425	finn-b-AB1_SYPHILIS	Syphilis || id:finn-b-AB1_SYPHILIS	|| id:ebi-a-GCST90001425	Inverse variance weighted	30	-0.0233385568476977	0.0697270688841595	0.737841589221023	-0.16000361186065	0.113326498165255	0.976931680868352	0.85214071114715	1.11999755040392
104	ebi-a-GCST90001425	finn-b-AB1_SYPHILIS	Syphilis || id:finn-b-AB1_SYPHILIS	|| id:ebi-a-GCST90001425	MR Egger	30	-0.0843462831964734	0.087423762839025	0.342905365782946	-0.255696858360962	0.0870042919680157	0.919112927619908	0.774376679030942	1.09090136182198
105	ebi-a-GCST90001425	finn-b-AB1_SYPHILIS	Syphilis || id:finn-b-AB1_SYPHILIS	|| id:ebi-a-GCST90001425	Weighted median	30	-0.0252267196765716	0.110038124335926	0.818671224918525	-0.240901443374987	0.190448004021843	0.975088815144974	0.785919080103563	1.20979146771133
106	ebi-a-GCST90001426	finn-b-AB1_SYPHILIS	Syphilis || id:finn-b-AB1_SYPHILIS	|| id:ebi-a-GCST90001426	Inverse variance weighted	23	0.0156832173215982	0.0747677128963521	0.833855600749771	-0.130861499955252	0.162227934598448	1.01580684441905	0.87733927750595	1.17612829110069
107	ebi-a-GCST90001426	finn-b-AB1_SYPHILIS	Syphilis || id:finn-b-AB1_SYPHILIS	|| id:ebi-a-GCST90001426	MR Egger	23	-0.0680850252268094	0.0917156822336958	0.466099048407666	-0.247847762404853	0.111677711951234	0.934181041245472	0.780478752442529	1.11815243540116
108	ebi-a-GCST90001426	finn-b-AB1_SYPHILIS	Syphilis || id:finn-b-AB1_SYPHILIS	|| id:ebi-a-GCST90001426	Weighted median	23	-0.0558261369930926	0.0969850794422469	0.564874948579105	-0.245916892699897	0.134264618713711	0.945703544459581	0.781987211070856	1.14369542281731
109	ebi-a-GCST90001427	finn-b-AB1_SYPHILIS	Syphilis || id:finn-b-AB1_SYPHILIS	|| id:ebi-a-GCST90001427	Inverse variance weighted	27	0.0696546791065498	0.112125743913559	0.534455325108157	-0.150111778964026	0.289421137177126	1.07213788570991	0.860611772755998	1.3356541037005
110	ebi-a-GCST90001427	finn-b-AB1_SYPHILIS	Syphilis || id:finn-b-AB1_SYPHILIS	|| id:ebi-a-GCST90001427	MR Egger	27	0.266811246815201	0.191406629461362	0.17560037703478	-0.108345746929068	0.64196824055947	1.30579395030112	0.897317298090963	1.900217285759
111	ebi-a-GCST90001427	finn-b-AB1_SYPHILIS	Syphilis || id:finn-b-AB1_SYPHILIS	|| id:ebi-a-GCST90001427	Weighted median	27	0.218314611488466	0.165023756635915	0.185859195481555	-0.105131951517927	0.541761174494858	1.24397837594926	0.900205731236406	1.71903171256635
112	ebi-a-GCST90001428	finn-b-AB1_SYPHILIS	Syphilis || id:finn-b-AB1_SYPHILIS	|| id:ebi-a-GCST90001428	Inverse variance weighted	25	0.118190045384819	0.0576252938002824	0.0402659871983885	0.00524446953626548	0.231135621233372	1.12545797913915	1.00525824583923	1.26003011470006
113	ebi-a-GCST90001428	finn-b-AB1_SYPHILIS	Syphilis || id:finn-b-AB1_SYPHILIS	|| id:ebi-a-GCST90001428	MR Egger	25	0.100542859556763	0.069061365599542	0.158950013414161	-0.0348174170183391	0.235903136131866	1.10577103354485	0.965781735469529	1.26605166956528
114	ebi-a-GCST90001428	finn-b-AB1_SYPHILIS	Syphilis || id:finn-b-AB1_SYPHILIS	|| id:ebi-a-GCST90001428	Weighted median	25	0.091510632766822	0.0830762608782308	0.270667944637033	-0.0713188385545103	0.254340104088154	1.09582842831875	0.931164953504581	1.28961033143698
115	ebi-a-GCST90001429	finn-b-AB1_SYPHILIS	Syphilis || id:finn-b-AB1_SYPHILIS	|| id:ebi-a-GCST90001429	Inverse variance weighted	25	0.0463590177081007	0.112285413780158	0.679703565498642	-0.17372039330101	0.266438428717211	1.0474503967009	0.840531883150386	1.30530721742125
116	ebi-a-GCST90001429	finn-b-AB1_SYPHILIS	Syphilis || id:finn-b-AB1_SYPHILIS	|| id:ebi-a-GCST90001429	MR Egger	25	0.110166936662501	0.167836126360616	0.518083332039315	-0.218791871004306	0.439125744329309	1.11646443374938	0.803488930096268	1.55135034863265
117	ebi-a-GCST90001429	finn-b-AB1_SYPHILIS	Syphilis || id:finn-b-AB1_SYPHILIS	|| id:ebi-a-GCST90001429	Weighted median	25	0.1560680969943	0.138336654533862	0.259245587093203	-0.11507174589207	0.427207939880671	1.16890579935126	0.891302194341762	1.53297139447308
118	ebi-a-GCST90001430	finn-b-AB1_SYPHILIS	Syphilis || id:finn-b-AB1_SYPHILIS	|| id:ebi-a-GCST90001430	Inverse variance weighted	32	-0.127428178117709	0.0464941051014281	0.00613012972128411	-0.218556624116509	-0.0362997321189102	0.880356642434814	0.803677970601177	0.964351203130967
119	ebi-a-GCST90001430	finn-b-AB1_SYPHILIS	Syphilis || id:finn-b-AB1_SYPHILIS	|| id:ebi-a-GCST90001430	MR Egger	32	-0.155342684079598	0.0533491865666793	0.00671989470926103	-0.259907089750289	-0.0507782784089062	0.856121747916456	0.771123227727026	0.950489391191036
120	ebi-a-GCST90001430	finn-b-AB1_SYPHILIS	Syphilis || id:finn-b-AB1_SYPHILIS	|| id:ebi-a-GCST90001430	Weighted median	32	-0.128655779278835	0.0740274444783146	0.0822201429434045	-0.273749570456332	0.0164380118986617	0.879276578677756	0.760522508719613	1.0165738593495
121	ebi-a-GCST90001431	finn-b-AB1_SYPHILIS	Syphilis || id:finn-b-AB1_SYPHILIS	|| id:ebi-a-GCST90001431	Inverse variance weighted	19	-0.117518937060499	0.0874020420098717	0.178761277485009	-0.288826939399847	0.0537890652788499	0.889123674198213	0.749141841121552	1.05526198728427
122	ebi-a-GCST90001431	finn-b-AB1_SYPHILIS	Syphilis || id:finn-b-AB1_SYPHILIS	|| id:ebi-a-GCST90001431	MR Egger	19	-0.0815070851512989	0.107056891252251	0.456884075072652	-0.291338592005711	0.128324421703114	0.921726179261316	0.747262618029832	1.13692178497513
123	ebi-a-GCST90001431	finn-b-AB1_SYPHILIS	Syphilis || id:finn-b-AB1_SYPHILIS	|| id:ebi-a-GCST90001431	Weighted median	19	-0.086167185423264	0.109327957219471	0.43060706745415	-0.300449981573427	0.128115610726899	0.917440835663328	0.740484941123606	1.13668440801165
124	ebi-a-GCST90001432	finn-b-AB1_SYPHILIS	Syphilis || id:finn-b-AB1_SYPHILIS	|| id:ebi-a-GCST90001432	Inverse variance weighted	22	0.112301103612483	0.127774054843011	0.37945343273725	-0.138136043879818	0.362738251104785	1.11884969961717	0.870980192160823	1.43725960888704
125	ebi-a-GCST90001432	finn-b-AB1_SYPHILIS	Syphilis || id:finn-b-AB1_SYPHILIS	|| id:ebi-a-GCST90001432	MR Egger	22	-0.112689709693952	0.280511693797184	0.692143893860792	-0.662492629536433	0.437113210148529	0.893427839108443	0.515564619907008	1.54823134263549
126	ebi-a-GCST90001432	finn-b-AB1_SYPHILIS	Syphilis || id:finn-b-AB1_SYPHILIS	|| id:ebi-a-GCST90001432	Weighted median	22	0.0377309686753986	0.177307439488078	0.831483203272865	-0.309791612721234	0.385253550072031	1.03845181922621	0.733599813165784	1.46998698950121
127	ebi-a-GCST90001433	finn-b-AB1_SYPHILIS	Syphilis || id:finn-b-AB1_SYPHILIS	|| id:ebi-a-GCST90001433	Inverse variance weighted	16	-0.135220688471781	0.133759322238088	0.312052164210632	-0.397388960058433	0.126947583114872	0.873523113933617	0.67207256540285	1.13535750431786
128	ebi-a-GCST90001433	finn-b-AB1_SYPHILIS	Syphilis || id:finn-b-AB1_SYPHILIS	|| id:ebi-a-GCST90001433	MR Egger	16	0.132067383413816	0.34061516921232	0.704045610811505	-0.535538348242332	0.799673115069964	1.14118521363199	0.585354080965623	2.22481355159251
129	ebi-a-GCST90001433	finn-b-AB1_SYPHILIS	Syphilis || id:finn-b-AB1_SYPHILIS	|| id:ebi-a-GCST90001433	Weighted median	16	-0.140898847918794	0.184198293938409	0.444313076915205	-0.501927504038075	0.220129808200488	0.868577165642281	0.605362695406388	1.2462384920642
130	ebi-a-GCST90001434	finn-b-AB1_SYPHILIS	Syphilis || id:finn-b-AB1_SYPHILIS	|| id:ebi-a-GCST90001434	Inverse variance weighted	18	-0.0129517293929314	0.106552546709802	0.903253426818419	-0.221794720944142	0.19589126215828	0.98713178332071	0.801079792360709	1.21639463001603
131	ebi-a-GCST90001434	finn-b-AB1_SYPHILIS	Syphilis || id:finn-b-AB1_SYPHILIS	|| id:ebi-a-GCST90001434	MR Egger	18	-0.0993902873711472	0.16662006547079	0.55918170286207	-0.425965615693895	0.227185040951601	0.905389277057406	0.653138799458993	1.25506208433725
132	ebi-a-GCST90001434	finn-b-AB1_SYPHILIS	Syphilis || id:finn-b-AB1_SYPHILIS	|| id:ebi-a-GCST90001434	Weighted median	18	-0.0756547570089747	0.151151940520305	0.616708102779102	-0.371912560428772	0.220603046410823	0.927136238599896	0.68941452199898	1.24682839931015
133	ebi-a-GCST90001435	finn-b-AB1_SYPHILIS	Syphilis || id:finn-b-AB1_SYPHILIS	|| id:ebi-a-GCST90001435	Inverse variance weighted	19	-0.0477889447347585	0.0507047471896145	0.345939531898919	-0.147170249226403	0.0515923597568858	0.953334972211591	0.863147014794997	1.05294643167773
134	ebi-a-GCST90001435	finn-b-AB1_SYPHILIS	Syphilis || id:finn-b-AB1_SYPHILIS	|| id:ebi-a-GCST90001435	MR Egger	19	-0.0404529377126472	0.0585466143404544	0.49892233181836	-0.155204301819938	0.0742984263946433	0.960354359920752	0.856240228176071	1.07712820102298
135	ebi-a-GCST90001435	finn-b-AB1_SYPHILIS	Syphilis || id:finn-b-AB1_SYPHILIS	|| id:ebi-a-GCST90001435	Weighted median	19	-0.0309939779742365	0.0635486225660423	0.625747695417095	-0.155549278203679	0.0935613222552064	0.969481411300483	0.855944896462703	1.09807793789227
136	ebi-a-GCST90001436	finn-b-AB1_SYPHILIS	Syphilis || id:finn-b-AB1_SYPHILIS	|| id:ebi-a-GCST90001436	Inverse variance weighted	26	0.00154517585524206	0.0540391619958134	0.977188691770523	-0.104371581656552	0.107461933367036	1.00154637025456	0.900890480841964	1.11344847470538
137	ebi-a-GCST90001436	finn-b-AB1_SYPHILIS	Syphilis || id:finn-b-AB1_SYPHILIS	|| id:ebi-a-GCST90001436	MR Egger	26	-0.013568268185597	0.0627736587776895	0.830700626143291	-0.136604639389868	0.109468103018674	0.986523365858576	0.87231503697055	1.11568448340045
138	ebi-a-GCST90001436	finn-b-AB1_SYPHILIS	Syphilis || id:finn-b-AB1_SYPHILIS	|| id:ebi-a-GCST90001436	Weighted median	26	-0.0119564015277506	0.0629286857069178	0.849309737665741	-0.135296625513309	0.111383822457808	0.988114792218174	0.873456783691131	1.11782387043161
139	ebi-a-GCST90001437	finn-b-AB1_SYPHILIS	Syphilis || id:finn-b-AB1_SYPHILIS	|| id:ebi-a-GCST90001437	Inverse variance weighted	20	0.257099425024831	0.141889432568243	0.0699907995273676	-0.0210038628089253	0.535202712858586	1.29317369419449	0.979215182041009	1.70779439905232
140	ebi-a-GCST90001437	finn-b-AB1_SYPHILIS	Syphilis || id:finn-b-AB1_SYPHILIS	|| id:ebi-a-GCST90001437	MR Egger	20	0.0915275319376767	0.332132497689502	0.786012905587235	-0.559452163533747	0.742507227409101	1.09584694706706	0.571522078736502	2.10119709469679
141	ebi-a-GCST90001437	finn-b-AB1_SYPHILIS	Syphilis || id:finn-b-AB1_SYPHILIS	|| id:ebi-a-GCST90001437	Weighted median	20	0.25058702953093	0.206967763881891	0.225989733937387	-0.155069787677575	0.656243846739436	1.28477939880904	0.856355412342796	1.92753858948387
142	ebi-a-GCST90001438	finn-b-AB1_SYPHILIS	Syphilis || id:finn-b-AB1_SYPHILIS	|| id:ebi-a-GCST90001438	Inverse variance weighted	18	-0.000638873978593686	0.146610462274572	0.996523126230868	-0.287995380036755	0.286717632079568	0.999361330057933	0.749765056118041	1.33204803273457
143	ebi-a-GCST90001438	finn-b-AB1_SYPHILIS	Syphilis || id:finn-b-AB1_SYPHILIS	|| id:ebi-a-GCST90001438	MR Egger	18	0.0221318020915126	0.265874888820238	0.934692132824911	-0.498982979996154	0.543246584179179	1.02237852721876	0.607147827309207	1.72158707633104
144	ebi-a-GCST90001438	finn-b-AB1_SYPHILIS	Syphilis || id:finn-b-AB1_SYPHILIS	|| id:ebi-a-GCST90001438	Weighted median	18	0.0884053837144689	0.216366935263376	0.682840510694567	-0.335673809401749	0.512484576830686	1.09243088596784	0.714856247176661	1.66943388314765
145	ebi-a-GCST90001439	finn-b-AB1_SYPHILIS	Syphilis || id:finn-b-AB1_SYPHILIS	|| id:ebi-a-GCST90001439	Inverse variance weighted	15	-0.162979878860416	0.190318763610686	0.391803033809672	-0.53600465553736	0.210044897816528	0.849608283329465	0.585081189718029	1.23373345065138
146	ebi-a-GCST90001439	finn-b-AB1_SYPHILIS	Syphilis || id:finn-b-AB1_SYPHILIS	|| id:ebi-a-GCST90001439	MR Egger	15	-0.59844963713668	0.430975467449708	0.188289808268325	-1.44316155333811	0.246262279064749	0.54966315318326	0.236179881785065	1.27923504611759
147	ebi-a-GCST90001439	finn-b-AB1_SYPHILIS	Syphilis || id:finn-b-AB1_SYPHILIS	|| id:ebi-a-GCST90001439	Weighted median	15	-0.314697136060986	0.20828213082827	0.130809447549405	-0.722930112484396	0.0935358403624244	0.73000993447606	0.485328104578774	1.09804995714449
148	ebi-a-GCST90001440	finn-b-AB1_SYPHILIS	Syphilis || id:finn-b-AB1_SYPHILIS	|| id:ebi-a-GCST90001440	Inverse variance weighted	24	0.0037788488447309	0.105237119753566	0.971355759725095	-0.202485905872258	0.21004360356172	1.003785997696	0.816697993162837	1.23373185388697
149	ebi-a-GCST90001440	finn-b-AB1_SYPHILIS	Syphilis || id:finn-b-AB1_SYPHILIS	|| id:ebi-a-GCST90001440	MR Egger	24	0.0385480623317516	0.15636082289337	0.807555657861878	-0.267919150539253	0.345015275202757	1.03930067837161	0.764969625984516	1.4120114882647
150	ebi-a-GCST90001440	finn-b-AB1_SYPHILIS	Syphilis || id:finn-b-AB1_SYPHILIS	|| id:ebi-a-GCST90001440	Weighted median	24	0.00526338576717541	0.162190707507247	0.974111727411284	-0.312630400947029	0.323157172481379	1.00527726171618	0.731520231795841	1.38148246487
151	ebi-a-GCST90001441	finn-b-AB1_SYPHILIS	Syphilis || id:finn-b-AB1_SYPHILIS	|| id:ebi-a-GCST90001441	Inverse variance weighted	20	0.259096943301424	0.161158910869771	0.107898502508844	-0.0567745220033276	0.574968408606177	1.29575941393491	0.944807078558493	1.77707438577048
152	ebi-a-GCST90001441	finn-b-AB1_SYPHILIS	Syphilis || id:finn-b-AB1_SYPHILIS	|| id:ebi-a-GCST90001441	MR Egger	20	0.533946282784734	0.351340757277976	0.145947222121341	-0.1546816014801	1.22257416704957	1.70565002222126	0.856687902223817	3.39591815263351
153	ebi-a-GCST90001441	finn-b-AB1_SYPHILIS	Syphilis || id:finn-b-AB1_SYPHILIS	|| id:ebi-a-GCST90001441	Weighted median	20	0.21289586592608	0.234156587602512	0.363242994442278	-0.246051045774844	0.671842777627004	1.23725580404767	0.781882312118337	1.95784186561565
154	ebi-a-GCST90001442	finn-b-AB1_SYPHILIS	Syphilis || id:finn-b-AB1_SYPHILIS	|| id:ebi-a-GCST90001442	Inverse variance weighted	23	-0.0581991356174026	0.0493130522315026	0.237921716218957	-0.154852717991148	0.0384544467563425	0.943462051830878	0.856541321320496	1.03920338819459
155	ebi-a-GCST90001442	finn-b-AB1_SYPHILIS	Syphilis || id:finn-b-AB1_SYPHILIS	|| id:ebi-a-GCST90001442	MR Egger	23	-0.0444735428198597	0.0560589530138628	0.436455107974385	-0.154349090727031	0.0654020050873114	0.956500906075633	0.856972807527744	1.06758811398329
156	ebi-a-GCST90001442	finn-b-AB1_SYPHILIS	Syphilis || id:finn-b-AB1_SYPHILIS	|| id:ebi-a-GCST90001442	Weighted median	23	-0.0346369690367702	0.0589604284704829	0.556893944965657	-0.150199408838917	0.0809254707653763	0.965956024558914	0.860536360758242	1.08429008224534
157	ebi-a-GCST90001443	finn-b-AB1_SYPHILIS	Syphilis || id:finn-b-AB1_SYPHILIS	|| id:ebi-a-GCST90001443	Inverse variance weighted	18	0.19724507726423	0.0737616636559011	0.0074933095965368	0.0526722164986642	0.341817938029797	1.21804251865752	1.05408407711721	1.40750402123055
158	ebi-a-GCST90001443	finn-b-AB1_SYPHILIS	Syphilis || id:finn-b-AB1_SYPHILIS	|| id:ebi-a-GCST90001443	MR Egger	18	0.195905495821871	0.0951742634129819	0.0562219061234659	0.00936393953242604	0.382447052111315	1.21641194389121	1.00940791837878	1.46586725772638
159	ebi-a-GCST90001443	finn-b-AB1_SYPHILIS	Syphilis || id:finn-b-AB1_SYPHILIS	|| id:ebi-a-GCST90001443	Weighted median	18	0.166844504548532	0.0895405982191071	0.0624145615826203	-0.00865506796091792	0.342344077057982	1.18157052218133	0.991382279314382	1.40824475887686
160	ebi-a-GCST90001444	finn-b-AB1_SYPHILIS	Syphilis || id:finn-b-AB1_SYPHILIS	|| id:ebi-a-GCST90001444	Inverse variance weighted	24	-0.101329262801757	0.0988116862182278	0.305137450509974	-0.295000167789484	0.0923416421859693	0.903635450356972	0.744531462541349	1.09673945054605
161	ebi-a-GCST90001444	finn-b-AB1_SYPHILIS	Syphilis || id:finn-b-AB1_SYPHILIS	|| id:ebi-a-GCST90001444	MR Egger	24	-0.110004359355864	0.152580272958188	0.478525755032709	-0.409061694353912	0.189052975642184	0.895830230045249	0.664273249149087	1.20810495092331
162	ebi-a-GCST90001444	finn-b-AB1_SYPHILIS	Syphilis || id:finn-b-AB1_SYPHILIS	|| id:ebi-a-GCST90001444	Weighted median	24	-0.215096866928851	0.153020726567807	0.159821707839368	-0.515017491001752	0.084823757144051	0.806463316768875	0.597490143825688	1.08852520500087
163	ebi-a-GCST90001445	finn-b-AB1_SYPHILIS	Syphilis || id:finn-b-AB1_SYPHILIS	|| id:ebi-a-GCST90001445	Inverse variance weighted	12	-0.169027035034254	0.201256617937701	0.400987857320991	-0.563490006192148	0.22543593612364	0.844486072367523	0.569219015339704	1.2528687679155
164	ebi-a-GCST90001445	finn-b-AB1_SYPHILIS	Syphilis || id:finn-b-AB1_SYPHILIS	|| id:ebi-a-GCST90001445	MR Egger	12	-0.253381426379577	0.376380496880005	0.516072427794767	-0.991087200264387	0.484324347505233	0.776171772966171	0.371172932268409	1.62307800158714
165	ebi-a-GCST90001445	finn-b-AB1_SYPHILIS	Syphilis || id:finn-b-AB1_SYPHILIS	|| id:ebi-a-GCST90001445	Weighted median	12	-0.430471755978455	0.252762858349409	0.0885557727129808	-0.925886958343296	0.0649434463863862	0.650202285544064	0.396179868153024	1.06709867439158
166	ebi-a-GCST90001446	finn-b-AB1_SYPHILIS	Syphilis || id:finn-b-AB1_SYPHILIS	|| id:ebi-a-GCST90001446	Inverse variance weighted	15	0.0460848400703256	0.11168707204964	0.679881631410049	-0.172821821146969	0.26499150128762	1.04716324859204	0.841287501132964	1.30341989834047
167	ebi-a-GCST90001446	finn-b-AB1_SYPHILIS	Syphilis || id:finn-b-AB1_SYPHILIS	|| id:ebi-a-GCST90001446	MR Egger	15	-0.00175459654321329	0.148298601133211	0.99073968570629	-0.292419854764306	0.288910661677879	0.99824694186141	0.746455067455925	1.33497245900135
168	ebi-a-GCST90001446	finn-b-AB1_SYPHILIS	Syphilis || id:finn-b-AB1_SYPHILIS	|| id:ebi-a-GCST90001446	Weighted median	15	-0.166457723971645	0.167130967231256	0.319263865418038	-0.494034419744907	0.161118971801617	0.846658609542234	0.610159781185221	1.17482473151469
169	ebi-a-GCST90001447	finn-b-AB1_SYPHILIS	Syphilis || id:finn-b-AB1_SYPHILIS	|| id:ebi-a-GCST90001447	Inverse variance weighted	26	0.132419094447715	0.0804289548027032	0.0996792247902986	-0.0252216569655829	0.290059845861013	1.1415866516543	0.97509375175033	1.33650747007245
170	ebi-a-GCST90001447	finn-b-AB1_SYPHILIS	Syphilis || id:finn-b-AB1_SYPHILIS	|| id:ebi-a-GCST90001447	MR Egger	26	0.140950732181075	0.119447233542071	0.249554686649891	-0.0931658455613835	0.375067309923534	1.1513679212011	0.911042395428937	1.45508935327515
171	ebi-a-GCST90001447	finn-b-AB1_SYPHILIS	Syphilis || id:finn-b-AB1_SYPHILIS	|| id:ebi-a-GCST90001447	Weighted median	26	0.156510625089984	0.11027523772749	0.155819552577817	-0.0596288408558974	0.372650091035865	1.16942318747963	0.942114142978828	1.45157633138913
172	ebi-a-GCST90001448	finn-b-AB1_SYPHILIS	Syphilis || id:finn-b-AB1_SYPHILIS	|| id:ebi-a-GCST90001448	Inverse variance weighted	16	0.020391242764266	0.126334091507548	0.871772628986622	-0.227223576590529	0.268006062119061	1.02060056451089	0.796742629374866	1.30735506533297
173	ebi-a-GCST90001448	finn-b-AB1_SYPHILIS	Syphilis || id:finn-b-AB1_SYPHILIS	|| id:ebi-a-GCST90001448	MR Egger	16	-0.251834985518302	0.193856624557011	0.214904985024136	-0.631793969650044	0.12812399861344	0.777373005289235	0.531637203995079	1.13669394243148
174	ebi-a-GCST90001448	finn-b-AB1_SYPHILIS	Syphilis || id:finn-b-AB1_SYPHILIS	|| id:ebi-a-GCST90001448	Weighted median	16	0.069243242891876	0.163296795655131	0.671541689883875	-0.250818476592182	0.389304962375934	1.07169686008978	0.778163613650187	1.47595459332618
175	ebi-a-GCST90001449	finn-b-AB1_SYPHILIS	Syphilis || id:finn-b-AB1_SYPHILIS	|| id:ebi-a-GCST90001449	Inverse variance weighted	19	-0.0389246127929476	0.114959634021835	0.73491579672845	-0.264245495475745	0.18639626988985	0.961823215579204	0.76778502876746	1.20489963123168
176	ebi-a-GCST90001449	finn-b-AB1_SYPHILIS	Syphilis || id:finn-b-AB1_SYPHILIS	|| id:ebi-a-GCST90001449	MR Egger	19	-0.0353505844692181	0.210088786150055	0.86836048890004	-0.447124605323327	0.376423436384891	0.965266949329325	0.639464222664057	1.45706397706793
177	ebi-a-GCST90001449	finn-b-AB1_SYPHILIS	Syphilis || id:finn-b-AB1_SYPHILIS	|| id:ebi-a-GCST90001449	Weighted median	19	-0.107878088142731	0.159560172847159	0.498979324014947	-0.420616026923162	0.2048598506377	0.897737034548618	0.656642185929753	1.22735304016298
178	ebi-a-GCST90001450	finn-b-AB1_SYPHILIS	Syphilis || id:finn-b-AB1_SYPHILIS	|| id:ebi-a-GCST90001450	Inverse variance weighted	19	0.0231023671974625	0.0747319028534176	0.757217610491251	-0.123372162395236	0.169576896790161	1.02337129383674	0.883934634107948	1.18480345111263
179	ebi-a-GCST90001450	finn-b-AB1_SYPHILIS	Syphilis || id:finn-b-AB1_SYPHILIS	|| id:ebi-a-GCST90001450	MR Egger	19	-0.0220016303044396	0.0970913395985259	0.823431335788271	-0.21230065591755	0.168297395308671	0.978238640223112	0.808721514102193	1.18328846276326
180	ebi-a-GCST90001450	finn-b-AB1_SYPHILIS	Syphilis || id:finn-b-AB1_SYPHILIS	|| id:ebi-a-GCST90001450	Weighted median	19	-0.041808221685488	0.104969805177927	0.690417849358065	-0.247549039834225	0.163932596463249	0.959053688637065	0.780711933888326	1.17813490195723
181	ebi-a-GCST90001451	finn-b-AB1_SYPHILIS	Syphilis || id:finn-b-AB1_SYPHILIS	|| id:ebi-a-GCST90001451	Inverse variance weighted	23	-0.0267586976529717	0.0982263025055386	0.785299970335165	-0.219282250563827	0.165764855257884	0.973596144216569	0.803095012141198	1.18029552880191
182	ebi-a-GCST90001451	finn-b-AB1_SYPHILIS	Syphilis || id:finn-b-AB1_SYPHILIS	|| id:ebi-a-GCST90001451	MR Egger	23	-0.0250605167239091	0.233230291503659	0.915452207445871	-0.48219188807108	0.432070854623262	0.975250891253551	0.61742857321883	1.54044425889203
183	ebi-a-GCST90001451	finn-b-AB1_SYPHILIS	Syphilis || id:finn-b-AB1_SYPHILIS	|| id:ebi-a-GCST90001451	Weighted median	23	0.00379888166982073	0.132137920903008	0.977064482922446	-0.255191443300076	0.262789206639717	1.00380610656674	0.774768159589075	1.30055254221482
184	ebi-a-GCST90001452	finn-b-AB1_SYPHILIS	Syphilis || id:finn-b-AB1_SYPHILIS	|| id:ebi-a-GCST90001452	Inverse variance weighted	23	-0.0888791668777436	0.0934331925983196	0.341472906242553	-0.27200822437045	0.0942498906149628	0.914956123900425	0.761847995343931	1.09883429999047
185	ebi-a-GCST90001452	finn-b-AB1_SYPHILIS	Syphilis || id:finn-b-AB1_SYPHILIS	|| id:ebi-a-GCST90001452	MR Egger	23	-0.290528799866164	0.11783097620822	0.0223752833359472	-0.521477513234275	-0.0595800864980527	0.747867990503944	0.593642784605697	0.942160076268601
186	ebi-a-GCST90001452	finn-b-AB1_SYPHILIS	Syphilis || id:finn-b-AB1_SYPHILIS	|| id:ebi-a-GCST90001452	Weighted median	23	-0.257324825126885	0.115968757123967	0.0264925017195681	-0.484623589089861	-0.0300260611639097	0.773117045132434	0.615928995529544	0.970420242937946
187	ebi-a-GCST90001453	finn-b-AB1_SYPHILIS	Syphilis || id:finn-b-AB1_SYPHILIS	|| id:ebi-a-GCST90001453	Inverse variance weighted	16	0.186778232657418	0.147702701262559	0.20603078789433	-0.102719061817197	0.476275527132034	1.20535994593541	0.902380450998193	1.61006657187472
188	ebi-a-GCST90001453	finn-b-AB1_SYPHILIS	Syphilis || id:finn-b-AB1_SYPHILIS	|| id:ebi-a-GCST90001453	MR Egger	16	0.398787063679818	0.298007920783314	0.202168749428969	-0.185308461055478	0.982882588415115	1.49001630623568	0.830847960082499	2.67214785317371
189	ebi-a-GCST90001453	finn-b-AB1_SYPHILIS	Syphilis || id:finn-b-AB1_SYPHILIS	|| id:ebi-a-GCST90001453	Weighted median	16	0.19495845612328	0.199293307250549	0.32795124263696	-0.195656426087796	0.585573338334355	1.21526049880867	0.8222947051595	1.79602041786007
190	ebi-a-GCST90001454	finn-b-AB1_SYPHILIS	Syphilis || id:finn-b-AB1_SYPHILIS	|| id:ebi-a-GCST90001454	Inverse variance weighted	19	-0.0224773204560266	0.146754172827556	0.878269675511917	-0.310115499198037	0.265160858285984	0.977773412396976	0.733362248580969	1.30364066031533
191	ebi-a-GCST90001454	finn-b-AB1_SYPHILIS	Syphilis || id:finn-b-AB1_SYPHILIS	|| id:ebi-a-GCST90001454	MR Egger	19	-0.429085969437696	0.355950302261034	0.244535279576109	-1.12674856186932	0.26857662299393	0.65110395173428	0.324085288451362	1.30810120382129
192	ebi-a-GCST90001454	finn-b-AB1_SYPHILIS	Syphilis || id:finn-b-AB1_SYPHILIS	|| id:ebi-a-GCST90001454	Weighted median	19	0.0783160897589373	0.19906758699769	0.694013307866557	-0.311856380756536	0.46848856027441	1.0814644444853	0.732086662411092	1.59757772506602
193	ebi-a-GCST90001455	finn-b-AB1_SYPHILIS	Syphilis || id:finn-b-AB1_SYPHILIS	|| id:ebi-a-GCST90001455	Inverse variance weighted	13	-0.0934446142268192	0.0929627812891528	0.314808704046937	-0.275651665553559	0.0887624370999203	0.910788460752368	0.759077297484776	1.09282101175777
194	ebi-a-GCST90001455	finn-b-AB1_SYPHILIS	Syphilis || id:finn-b-AB1_SYPHILIS	|| id:ebi-a-GCST90001455	MR Egger	13	0.015746562901059	0.140420411094803	0.912733609419302	-0.259477442844754	0.290970568646872	1.01587119333032	0.77145460961911	1.33772521230755
195	ebi-a-GCST90001455	finn-b-AB1_SYPHILIS	Syphilis || id:finn-b-AB1_SYPHILIS	|| id:ebi-a-GCST90001455	Weighted median	13	0.0250553537264962	0.109107377771522	0.818371981311997	-0.188795106705688	0.23890581415868	1.02537187710801	0.827956131976025	1.26985892821971
196	ebi-a-GCST90001456	finn-b-AB1_SYPHILIS	Syphilis || id:finn-b-AB1_SYPHILIS	|| id:ebi-a-GCST90001456	Inverse variance weighted	18	0.0203689242237646	0.123732149858541	0.869242212170909	-0.222146089498976	0.262883937946505	1.02057778645004	0.80079836755657	1.30067575109247
197	ebi-a-GCST90001456	finn-b-AB1_SYPHILIS	Syphilis || id:finn-b-AB1_SYPHILIS	|| id:ebi-a-GCST90001456	MR Egger	18	-0.250307420229596	0.195118558207964	0.217818188460966	-0.632739794317205	0.132124953858013	0.778561400753232	0.531134606135755	1.14125091406284
198	ebi-a-GCST90001456	finn-b-AB1_SYPHILIS	Syphilis || id:finn-b-AB1_SYPHILIS	|| id:ebi-a-GCST90001456	Weighted median	18	-0.0748292011434971	0.186734995523059	0.688623312066944	-0.440829792368693	0.291171390081699	0.927901957388098	0.643502226241819	1.33799388318062
199	ebi-a-GCST90001457	finn-b-AB1_SYPHILIS	Syphilis || id:finn-b-AB1_SYPHILIS	|| id:ebi-a-GCST90001457	Inverse variance weighted	15	0.0146742710976317	0.0811517075356776	0.856504808034443	-0.144383075672297	0.17373161786756	1.01478246679696	0.865556111053074	1.18973621902529
200	ebi-a-GCST90001457	finn-b-AB1_SYPHILIS	Syphilis || id:finn-b-AB1_SYPHILIS	|| id:ebi-a-GCST90001457	MR Egger	15	-0.0250901393879124	0.0957698236384019	0.797439253226878	-0.21279899371918	0.162618714943355	0.975222002151968	0.808318598003224	1.17658798873449
201	ebi-a-GCST90001457	finn-b-AB1_SYPHILIS	Syphilis || id:finn-b-AB1_SYPHILIS	|| id:ebi-a-GCST90001457	Weighted median	15	-0.00584057387670062	0.104032036414758	0.955228629709519	-0.209743365249626	0.198062217496225	0.994176449117428	0.810792296751197	1.21903823696914
202	ebi-a-GCST90001458	finn-b-AB1_SYPHILIS	Syphilis || id:finn-b-AB1_SYPHILIS	|| id:ebi-a-GCST90001458	Inverse variance weighted	23	0.0183554367381949	0.0680937757236035	0.7874978892308	-0.115108363680068	0.151819237156458	1.01852493323964	0.891269557424517	1.16394981853588
203	ebi-a-GCST90001458	finn-b-AB1_SYPHILIS	Syphilis || id:finn-b-AB1_SYPHILIS	|| id:ebi-a-GCST90001458	MR Egger	23	0.0266997494251884	0.09045934878901	0.770772020603302	-0.150600574201271	0.204000073051648	1.02705938129435	0.860191212612628	1.22629824303932
204	ebi-a-GCST90001458	finn-b-AB1_SYPHILIS	Syphilis || id:finn-b-AB1_SYPHILIS	|| id:ebi-a-GCST90001458	Weighted median	23	0.0728257135653204	0.0934793932404993	0.435946529836165	-0.110393897186058	0.256045324316699	1.07554306801187	0.895481338238906	1.29181127707628
205	ebi-a-GCST90001459	finn-b-AB1_SYPHILIS	Syphilis || id:finn-b-AB1_SYPHILIS	|| id:ebi-a-GCST90001459	Inverse variance weighted	28	0.0691371760748907	0.100241505612303	0.490379040429836	-0.127336174925222	0.265610527075004	1.07158319464323	0.880437641782487	1.30422699865151
206	ebi-a-GCST90001459	finn-b-AB1_SYPHILIS	Syphilis || id:finn-b-AB1_SYPHILIS	|| id:ebi-a-GCST90001459	MR Egger	28	0.183741752062017	0.17243416945847	0.296411058343223	-0.154229220076584	0.521712724200617	1.20170544506753	0.857075539572753	1.68491096761999
207	ebi-a-GCST90001459	finn-b-AB1_SYPHILIS	Syphilis || id:finn-b-AB1_SYPHILIS	|| id:ebi-a-GCST90001459	Weighted median	28	0.0476642464702205	0.137283267316935	0.728443828411573	-0.221410957470973	0.316739450411414	1.04881845170372	0.801387276520932	1.37264488327006
208	ebi-a-GCST90001460	finn-b-AB1_SYPHILIS	Syphilis || id:finn-b-AB1_SYPHILIS	|| id:ebi-a-GCST90001460	Inverse variance weighted	30	0.0406180221124985	0.055043744817691	0.460561497595535	-0.0672677177301759	0.148503761955173	1.04145421707625	0.934944866511234	1.16009716199974
209	ebi-a-GCST90001460	finn-b-AB1_SYPHILIS	Syphilis || id:finn-b-AB1_SYPHILIS	|| id:ebi-a-GCST90001460	MR Egger	30	0.00493540725028723	0.0726438265700182	0.946316400437851	-0.137446492826948	0.147317307327523	1.00494760643371	0.871580984584075	1.15872157555018
210	ebi-a-GCST90001460	finn-b-AB1_SYPHILIS	Syphilis || id:finn-b-AB1_SYPHILIS	|| id:ebi-a-GCST90001460	Weighted median	30	0.0054635032240034	0.0819612363865476	0.946852697356698	-0.15518052009363	0.166107526541637	1.00547845537572	0.856260591288965	1.18070005149117
211	ebi-a-GCST90001461	finn-b-AB1_SYPHILIS	Syphilis || id:finn-b-AB1_SYPHILIS	|| id:ebi-a-GCST90001461	Inverse variance weighted	21	-0.0542712538814073	0.116439720094657	0.641151912296331	-0.282493105266936	0.173950597504121	0.947175146717785	0.753901839893344	1.18999677555738
212	ebi-a-GCST90001461	finn-b-AB1_SYPHILIS	Syphilis || id:finn-b-AB1_SYPHILIS	|| id:ebi-a-GCST90001461	MR Egger	21	0.131153708363363	0.203285109872362	0.52653093475551	-0.267285106986467	0.529592523713193	1.14014301736122	0.765454803839641	1.69824017501349
213	ebi-a-GCST90001461	finn-b-AB1_SYPHILIS	Syphilis || id:finn-b-AB1_SYPHILIS	|| id:ebi-a-GCST90001461	Weighted median	21	-0.0466313629297479	0.160331264660364	0.771170743766582	-0.360880641664061	0.267617915804565	0.954439174408387	0.697062193685237	1.30684771875135
214	ebi-a-GCST90001462	finn-b-AB1_SYPHILIS	Syphilis || id:finn-b-AB1_SYPHILIS	|| id:ebi-a-GCST90001462	Inverse variance weighted	19	0.0070388355545659	0.051492889905645	0.891271652068129	-0.0938872286604983	0.10796489976963	1.0070636663834	0.910385421835611	1.11400864274022
215	ebi-a-GCST90001462	finn-b-AB1_SYPHILIS	Syphilis || id:finn-b-AB1_SYPHILIS	|| id:ebi-a-GCST90001462	MR Egger	19	0.0112254173225227	0.0605669227866309	0.855156384437127	-0.107485751339274	0.129936585984319	1.01128865873511	0.898089318929643	1.13875616793342
216	ebi-a-GCST90001462	finn-b-AB1_SYPHILIS	Syphilis || id:finn-b-AB1_SYPHILIS	|| id:ebi-a-GCST90001462	Weighted median	19	-0.0176217892105834	0.0666550973754452	0.791492732354739	-0.148265780066456	0.113022201645289	0.982532566512367	0.862201928400959	1.11965679089556
217	ebi-a-GCST90001463	finn-b-AB1_SYPHILIS	Syphilis || id:finn-b-AB1_SYPHILIS	|| id:ebi-a-GCST90001463	Inverse variance weighted	23	0.00087833846559377	0.0787808132321355	0.991104456104482	-0.153532055469392	0.155288732400579	1.00087872431779	0.857673270638896	1.1679951504677
218	ebi-a-GCST90001463	finn-b-AB1_SYPHILIS	Syphilis || id:finn-b-AB1_SYPHILIS	|| id:ebi-a-GCST90001463	MR Egger	23	-0.0299451190775724	0.0987141100786055	0.764606558339065	-0.223424774831639	0.163534536676494	0.970498793956032	0.799775052817758	1.17766602715568
219	ebi-a-GCST90001463	finn-b-AB1_SYPHILIS	Syphilis || id:finn-b-AB1_SYPHILIS	|| id:ebi-a-GCST90001463	Weighted median	23	-0.0521884183098405	0.0874882181207968	0.550828305899533	-0.223665325826602	0.119288489206921	0.949150012752538	0.799582689270605	1.12669491072893
220	ebi-a-GCST90001464	finn-b-AB1_SYPHILIS	Syphilis || id:finn-b-AB1_SYPHILIS	|| id:ebi-a-GCST90001464	Inverse variance weighted	22	-0.084680307056041	0.0702941506477122	0.228335926859813	-0.222456842325557	0.0530962282134749	0.918805973240344	0.800549555861801	1.05453111588244
221	ebi-a-GCST90001464	finn-b-AB1_SYPHILIS	Syphilis || id:finn-b-AB1_SYPHILIS	|| id:ebi-a-GCST90001464	MR Egger	22	-0.073529806690974	0.0920393325431445	0.433736404892133	-0.253926898475537	0.106867285093589	0.929108451730285	0.775748508372353	1.11278656131466
222	ebi-a-GCST90001464	finn-b-AB1_SYPHILIS	Syphilis || id:finn-b-AB1_SYPHILIS	|| id:ebi-a-GCST90001464	Weighted median	22	-0.108820614456389	0.0890714875641216	0.221812695118419	-0.283400730082067	0.0657595011692896	0.896891292400536	0.753217890307045	1.06796984078005
223	ebi-a-GCST90001465	finn-b-AB1_SYPHILIS	Syphilis || id:finn-b-AB1_SYPHILIS	|| id:ebi-a-GCST90001465	Inverse variance weighted	24	-0.0865127263790965	0.0419812278592919	0.0393270990248772	-0.168795932983309	-0.00422951977488439	0.917123877044299	0.844681257383803	0.995779412047002
224	ebi-a-GCST90001465	finn-b-AB1_SYPHILIS	Syphilis || id:finn-b-AB1_SYPHILIS	|| id:ebi-a-GCST90001465	MR Egger	24	-0.100207902362494	0.0519020665185435	0.0665072187522326	-0.201935952738839	0.0015201480138515	0.904649319752793	0.817147262310398	1.00152130402454
225	ebi-a-GCST90001465	finn-b-AB1_SYPHILIS	Syphilis || id:finn-b-AB1_SYPHILIS	|| id:ebi-a-GCST90001465	Weighted median	24	-0.10080909924675	0.0545807864257857	0.0647514242378206	-0.20778744064129	0.00616924214778995	0.904105610854838	0.812379697268461	1.00618831111565
226	ebi-a-GCST90001466	finn-b-AB1_SYPHILIS	Syphilis || id:finn-b-AB1_SYPHILIS	|| id:ebi-a-GCST90001466	Inverse variance weighted	20	-0.0480169059525903	0.136251260996655	0.724527506620689	-0.315069377506033	0.219035565600853	0.953117673579096	0.729738245093313	1.24487555064716
227	ebi-a-GCST90001466	finn-b-AB1_SYPHILIS	Syphilis || id:finn-b-AB1_SYPHILIS	|| id:ebi-a-GCST90001466	MR Egger	20	-0.13666216587232	0.229632349471463	0.5591618875846	-0.586741570836387	0.313417239091747	0.87226485719823	0.556136466870461	1.36809223352057
228	ebi-a-GCST90001466	finn-b-AB1_SYPHILIS	Syphilis || id:finn-b-AB1_SYPHILIS	|| id:ebi-a-GCST90001466	Weighted median	20	-0.0205049927367538	0.182284890107843	0.910435918448914	-0.377783377348127	0.336773391874619	0.979703805059112	0.685378953192579	1.40042168084728
229	ebi-a-GCST90001467	finn-b-AB1_SYPHILIS	Syphilis || id:finn-b-AB1_SYPHILIS	|| id:ebi-a-GCST90001467	Inverse variance weighted	26	-0.0362993938123059	0.132122435081362	0.783515555730135	-0.295259366571775	0.222660578947164	0.964351529377404	0.744338505901024	1.24939643030667
230	ebi-a-GCST90001467	finn-b-AB1_SYPHILIS	Syphilis || id:finn-b-AB1_SYPHILIS	|| id:ebi-a-GCST90001467	MR Egger	26	0.194956564383377	0.230440021028516	0.405898827277664	-0.256705876832513	0.646619005599268	1.21525819985406	0.773595712728833	1.90907533225978
231	ebi-a-GCST90001467	finn-b-AB1_SYPHILIS	Syphilis || id:finn-b-AB1_SYPHILIS	|| id:ebi-a-GCST90001467	Weighted median	26	0.000950026158119629	0.171046824745841	0.995568422227351	-0.334301750343729	0.336201802659968	1.00095047757591	0.715837745348534	1.39962144364381
232	ebi-a-GCST90001468	finn-b-AB1_SYPHILIS	Syphilis || id:finn-b-AB1_SYPHILIS	|| id:ebi-a-GCST90001468	Inverse variance weighted	17	-0.0872252155139013	0.10293019690517	0.396760475719304	-0.288968401448035	0.114517970420232	0.916470668976093	0.749035873477701	1.12133279170439
233	ebi-a-GCST90001468	finn-b-AB1_SYPHILIS	Syphilis || id:finn-b-AB1_SYPHILIS	|| id:ebi-a-GCST90001468	MR Egger	17	-0.0432680247900788	0.171735209922042	0.804502068434777	-0.379869036237281	0.293332986657123	0.957654680471598	0.683950976140568	1.34088921431801
234	ebi-a-GCST90001468	finn-b-AB1_SYPHILIS	Syphilis || id:finn-b-AB1_SYPHILIS	|| id:ebi-a-GCST90001468	Weighted median	17	-0.032130377424919	0.134453016123803	0.811128037043422	-0.295658289027573	0.231397534177735	0.968380318916121	0.74404163177512	1.26036017611917
235	ebi-a-GCST90001469	finn-b-AB1_SYPHILIS	Syphilis || id:finn-b-AB1_SYPHILIS	|| id:ebi-a-GCST90001469	Inverse variance weighted	25	0.106248790575953	0.0651229515415687	0.102782609394259	-0.0213921944455218	0.233889775597427	1.11209852172348	0.97883499563077	1.26350521542455
236	ebi-a-GCST90001469	finn-b-AB1_SYPHILIS	Syphilis || id:finn-b-AB1_SYPHILIS	|| id:ebi-a-GCST90001469	MR Egger	25	0.212028940004958	0.0929885314180847	0.0321909852183448	0.029771418425512	0.394286461584404	1.23618365972208	1.03021901795204	1.48332540356484
237	ebi-a-GCST90001469	finn-b-AB1_SYPHILIS	Syphilis || id:finn-b-AB1_SYPHILIS	|| id:ebi-a-GCST90001469	Weighted median	25	0.108536110344642	0.103410972340596	0.293920054487157	-0.0941493954429259	0.311221616132211	1.11464515803244	0.910146780302108	1.36509171401205
238	ebi-a-GCST90001470	finn-b-AB1_SYPHILIS	Syphilis || id:finn-b-AB1_SYPHILIS	|| id:ebi-a-GCST90001470	Inverse variance weighted	24	0.0612360283174061	0.100207478125121	0.541138410847007	-0.135170628807831	0.257642685442644	1.06314981803853	0.873566843301682	1.29387641513886
239	ebi-a-GCST90001470	finn-b-AB1_SYPHILIS	Syphilis || id:finn-b-AB1_SYPHILIS	|| id:ebi-a-GCST90001470	MR Egger	24	0.227275797666887	0.165222612805049	0.1827990021822	-0.0965605234310087	0.551112118764783	1.2551759948185	0.907954943388383	1.73518167332086
240	ebi-a-GCST90001470	finn-b-AB1_SYPHILIS	Syphilis || id:finn-b-AB1_SYPHILIS	|| id:ebi-a-GCST90001470	Weighted median	24	0.194282944957682	0.140802200208526	0.16763933231451	-0.0816893674510276	0.470255257366392	1.21443985398119	0.921558180205732	1.60040265565067
241	ebi-a-GCST90001471	finn-b-AB1_SYPHILIS	Syphilis || id:finn-b-AB1_SYPHILIS	|| id:ebi-a-GCST90001471	Inverse variance weighted	19	0.0382279811549676	0.0839314570649906	0.648773541591882	-0.126277674692414	0.202733637002349	1.03896807102096	0.881370078636541	1.22474619772764
242	ebi-a-GCST90001471	finn-b-AB1_SYPHILIS	Syphilis || id:finn-b-AB1_SYPHILIS	|| id:ebi-a-GCST90001471	MR Egger	19	0.0323062796140595	0.116306361370299	0.784539659773025	-0.195654188671727	0.260266747899846	1.03283379280189	0.822296544976945	1.29727608618791
243	ebi-a-GCST90001471	finn-b-AB1_SYPHILIS	Syphilis || id:finn-b-AB1_SYPHILIS	|| id:ebi-a-GCST90001471	Weighted median	19	0.127122198341276	0.115675502822543	0.271787596089405	-0.0996017871909091	0.353846183873461	1.13555577233533	0.905197807637082	1.4245360530094
244	ebi-a-GCST90001472	finn-b-AB1_SYPHILIS	Syphilis || id:finn-b-AB1_SYPHILIS	|| id:ebi-a-GCST90001472	Inverse variance weighted	20	-0.0498215907109367	0.0767689122464776	0.516350444414549	-0.200288658714033	0.100645477292159	0.951399147805732	0.818494453418278	1.10588451108649
245	ebi-a-GCST90001472	finn-b-AB1_SYPHILIS	Syphilis || id:finn-b-AB1_SYPHILIS	|| id:ebi-a-GCST90001472	MR Egger	20	-0.0988637434101122	0.107332460444208	0.36918025740175	-0.309235365880761	0.111507879060536	0.905866129844587	0.734007989256835	1.11796255246546
246	ebi-a-GCST90001472	finn-b-AB1_SYPHILIS	Syphilis || id:finn-b-AB1_SYPHILIS	|| id:ebi-a-GCST90001472	Weighted median	20	-0.0391367288153505	0.110877433310063	0.72410875968973	-0.256456498103073	0.178183040472372	0.961619219100687	0.773788655101636	1.19504404264283
247	ebi-a-GCST90001473	finn-b-AB1_SYPHILIS	Syphilis || id:finn-b-AB1_SYPHILIS	|| id:ebi-a-GCST90001473	Inverse variance weighted	19	-0.0878885772071166	0.0789205082891526	0.265436147725056	-0.242572773453856	0.0667956190396225	0.915862919042638	0.784606646965425	1.0690769568694
248	ebi-a-GCST90001473	finn-b-AB1_SYPHILIS	Syphilis || id:finn-b-AB1_SYPHILIS	|| id:ebi-a-GCST90001473	MR Egger	19	-0.153305461502398	0.106341884014146	0.167575629495589	-0.361735554170125	0.0551246311653279	0.857867636247879	0.696466521158578	1.05667230076944
249	ebi-a-GCST90001473	finn-b-AB1_SYPHILIS	Syphilis || id:finn-b-AB1_SYPHILIS	|| id:ebi-a-GCST90001473	Weighted median	19	-0.050865054602504	0.101976801029806	0.617927015186448	-0.250739584620924	0.149009475415916	0.950406914918154	0.778225006933316	1.16068398712051
250	ebi-a-GCST90001474	finn-b-AB1_SYPHILIS	Syphilis || id:finn-b-AB1_SYPHILIS	|| id:ebi-a-GCST90001474	Inverse variance weighted	24	-0.0481317764467859	0.0794616951618724	0.544698707811839	-0.203876698964056	0.107613146070484	0.953008194768968	0.815562924741485	1.11361685498969
251	ebi-a-GCST90001474	finn-b-AB1_SYPHILIS	Syphilis || id:finn-b-AB1_SYPHILIS	|| id:ebi-a-GCST90001474	MR Egger	24	-0.0763814149839459	0.119794507057914	0.530312376316246	-0.311178648817458	0.158415818849566	0.926462772377668	0.732582989093605	1.17165328895187
252	ebi-a-GCST90001474	finn-b-AB1_SYPHILIS	Syphilis || id:finn-b-AB1_SYPHILIS	|| id:ebi-a-GCST90001474	Weighted median	24	-0.070767954726942	0.115581988430296	0.540355868706552	-0.297308652050323	0.155772742596439	0.931678058535921	0.742814705693851	1.16856060886201
253	ebi-a-GCST90001475	finn-b-AB1_SYPHILIS	Syphilis || id:finn-b-AB1_SYPHILIS	|| id:ebi-a-GCST90001475	Inverse variance weighted	21	0.118030864583406	0.115362826738108	0.306247631402185	-0.108080275823286	0.344142004990097	1.12527884209404	0.897555541528299	1.41077895893597
254	ebi-a-GCST90001475	finn-b-AB1_SYPHILIS	Syphilis || id:finn-b-AB1_SYPHILIS	|| id:ebi-a-GCST90001475	MR Egger	21	-0.0730502018933151	0.19991159400417	0.718839826504	-0.464876926141489	0.318776522354859	0.929554163475482	0.628212416958134	1.37544390959115
255	ebi-a-GCST90001475	finn-b-AB1_SYPHILIS	Syphilis || id:finn-b-AB1_SYPHILIS	|| id:ebi-a-GCST90001475	Weighted median	21	0.0942269896272485	0.156245246956605	0.546461405269964	-0.212013694407698	0.400467673662195	1.09880913588781	0.808953619349973	1.49252254793135
256	ebi-a-GCST90001476	finn-b-AB1_SYPHILIS	Syphilis || id:finn-b-AB1_SYPHILIS	|| id:ebi-a-GCST90001476	Inverse variance weighted	8	0.324508048147784	0.247076023734177	0.18905038042091	-0.159760958371203	0.808777054666771	1.38334993699269	0.852347511153567	2.24516059838989
257	ebi-a-GCST90001476	finn-b-AB1_SYPHILIS	Syphilis || id:finn-b-AB1_SYPHILIS	|| id:ebi-a-GCST90001476	MR Egger	8	0.135492113972132	0.477521145050816	0.786145907737175	-0.800449330327468	1.07143355827173	1.14510016550701	0.449127112339093	2.91956186348907
258	ebi-a-GCST90001476	finn-b-AB1_SYPHILIS	Syphilis || id:finn-b-AB1_SYPHILIS	|| id:ebi-a-GCST90001476	Weighted median	8	0.423192510360424	0.235141084170021	0.0719019064631775	-0.0376840146128177	0.884069035333666	1.52682819792265	0.963017192179521	2.42072972829872
259	ebi-a-GCST90001477	finn-b-AB1_SYPHILIS	Syphilis || id:finn-b-AB1_SYPHILIS	|| id:ebi-a-GCST90001477	Inverse variance weighted	23	0.181312722918681	0.0918321111482821	0.0483370170959929	0.00132178506804831	0.361303660769314	1.19879000979185	1.00132265901094	1.43519920841124
260	ebi-a-GCST90001477	finn-b-AB1_SYPHILIS	Syphilis || id:finn-b-AB1_SYPHILIS	|| id:ebi-a-GCST90001477	MR Egger	23	0.167632997244818	0.125197402913769	0.194901656747407	-0.0777539124661697	0.413019906955805	1.18250254930822	0.92519207676794	1.5113751125121
261	ebi-a-GCST90001477	finn-b-AB1_SYPHILIS	Syphilis || id:finn-b-AB1_SYPHILIS	|| id:ebi-a-GCST90001477	Weighted median	23	0.0565568916646052	0.115070836719868	0.623075461146789	-0.168981948306336	0.282095731635546	1.05818681509714	0.844524148339653	1.3259056450273
262	ebi-a-GCST90001478	finn-b-AB1_SYPHILIS	Syphilis || id:finn-b-AB1_SYPHILIS	|| id:ebi-a-GCST90001478	Inverse variance weighted	19	-0.0250239400984189	0.104740864252137	0.811173148555027	-0.230316034032608	0.18026815383577	0.975286563292536	0.794282542518732	1.19753844459767
263	ebi-a-GCST90001478	finn-b-AB1_SYPHILIS	Syphilis || id:finn-b-AB1_SYPHILIS	|| id:ebi-a-GCST90001478	MR Egger	19	-0.0234170230257349	0.157401303414425	0.883483505686353	-0.331923577718007	0.285089531666538	0.976855027780527	0.717542156968204	1.32988108926174
264	ebi-a-GCST90001478	finn-b-AB1_SYPHILIS	Syphilis || id:finn-b-AB1_SYPHILIS	|| id:ebi-a-GCST90001478	Weighted median	19	-0.0051295688962824	0.122037672824213	0.96647265640453	-0.24432340763174	0.234064269839175	0.994883564875789	0.783234289351615	1.26372570904594
265	ebi-a-GCST90001479	finn-b-AB1_SYPHILIS	Syphilis || id:finn-b-AB1_SYPHILIS	|| id:ebi-a-GCST90001479	Inverse variance weighted	16	0.00617226111640005	0.111975176852119	0.956041515364576	-0.213299085513753	0.225643607746553	1.00619134877117	0.807914465565043	1.25312898022425
266	ebi-a-GCST90001479	finn-b-AB1_SYPHILIS	Syphilis || id:finn-b-AB1_SYPHILIS	|| id:ebi-a-GCST90001479	MR Egger	16	0.142661941861055	0.166902649345425	0.407073076650946	-0.184467250855977	0.469791134578088	1.15333983983501	0.831547171911584	1.59966004465239
267	ebi-a-GCST90001479	finn-b-AB1_SYPHILIS	Syphilis || id:finn-b-AB1_SYPHILIS	|| id:ebi-a-GCST90001479	Weighted median	16	0.149886713601472	0.158148658172662	0.343252480972407	-0.160084656416946	0.45985808361989	1.16170263016633	0.852071652579762	1.58384919489978
268	ebi-a-GCST90001480	finn-b-AB1_SYPHILIS	Syphilis || id:finn-b-AB1_SYPHILIS	|| id:ebi-a-GCST90001480	Inverse variance weighted	26	0.0411318960404684	0.0883683311554769	0.641602297252427	-0.132070033024266	0.214333825105203	1.04198953077568	0.876279624418211	1.23903620715474
269	ebi-a-GCST90001480	finn-b-AB1_SYPHILIS	Syphilis || id:finn-b-AB1_SYPHILIS	|| id:ebi-a-GCST90001480	MR Egger	26	-0.00662635006516803	0.14545670339331	0.964041492773139	-0.291721488716056	0.27846878858572	0.993395555780452	0.74697654840268	1.32110537118545
270	ebi-a-GCST90001480	finn-b-AB1_SYPHILIS	Syphilis || id:finn-b-AB1_SYPHILIS	|| id:ebi-a-GCST90001480	Weighted median	26	0.00882121369082856	0.128363508021116	0.94521204285166	-0.242771262030559	0.260413689412216	1.0088602352511	0.78445092696363	1.29746672390393
271	ebi-a-GCST90001481	finn-b-AB1_SYPHILIS	Syphilis || id:finn-b-AB1_SYPHILIS	|| id:ebi-a-GCST90001481	Inverse variance weighted	29	0.0650746014799192	0.0465164907728304	0.161825677560432	-0.0260977204348284	0.156246923394667	1.06723863899637	0.974239881812074	1.16911484925899
272	ebi-a-GCST90001481	finn-b-AB1_SYPHILIS	Syphilis || id:finn-b-AB1_SYPHILIS	|| id:ebi-a-GCST90001481	MR Egger	29	0.0676652379933202	0.0592626632081421	0.263568616492131	-0.0484895818946383	0.183820057881279	1.0700070508091	0.952667264242069	1.20179954928132
273	ebi-a-GCST90001481	finn-b-AB1_SYPHILIS	Syphilis || id:finn-b-AB1_SYPHILIS	|| id:ebi-a-GCST90001481	Weighted median	29	0.0811505615730395	0.0674629159736996	0.229018348011709	-0.0510767537354116	0.213377876881491	1.08453417344601	0.95020573589382	1.2378523186516
274	ebi-a-GCST90001482	finn-b-AB1_SYPHILIS	Syphilis || id:finn-b-AB1_SYPHILIS	|| id:ebi-a-GCST90001482	Inverse variance weighted	32	0.048277619543515	0.0422750175592795	0.25345844930675	-0.0345814148726727	0.131136653959703	1.04946196603777	0.96600968892904	1.14012357306778
275	ebi-a-GCST90001482	finn-b-AB1_SYPHILIS	Syphilis || id:finn-b-AB1_SYPHILIS	|| id:ebi-a-GCST90001482	MR Egger	32	0.0236603609256656	0.0522482997556578	0.653918794076728	-0.0787463065954237	0.126067028446755	1.02394248794687	0.924274377017762	1.13435820000306
276	ebi-a-GCST90001482	finn-b-AB1_SYPHILIS	Syphilis || id:finn-b-AB1_SYPHILIS	|| id:ebi-a-GCST90001482	Weighted median	32	0.0792463321229916	0.0710219957117901	0.264507818266946	-0.0599567794721171	0.2184494437181	1.08247093659499	0.941805238024159	1.24414611563541
277	ebi-a-GCST90001483	finn-b-AB1_SYPHILIS	Syphilis || id:finn-b-AB1_SYPHILIS	|| id:ebi-a-GCST90001483	Inverse variance weighted	27	-0.0207234154401933	0.0671988420280548	0.75778599167151	-0.152433145815181	0.110986314934794	0.979489838873828	0.858616294130069	1.11737961533693
278	ebi-a-GCST90001483	finn-b-AB1_SYPHILIS	Syphilis || id:finn-b-AB1_SYPHILIS	|| id:ebi-a-GCST90001483	MR Egger	27	-0.0303709560330004	0.0920983251244396	0.744323518190259	-0.210883673276902	0.150141761210901	0.970085607685603	0.809868270724032	1.1619989574322
279	ebi-a-GCST90001483	finn-b-AB1_SYPHILIS	Syphilis || id:finn-b-AB1_SYPHILIS	|| id:ebi-a-GCST90001483	Weighted median	27	-0.103481568657183	0.0917050889680859	0.259143910157746	-0.283223543034632	0.0762604057202649	0.901692641994897	0.753351362585534	1.07924357876956
280	ebi-a-GCST90001484	finn-b-AB1_SYPHILIS	Syphilis || id:finn-b-AB1_SYPHILIS	|| id:ebi-a-GCST90001484	Inverse variance weighted	26	-0.0742755932296455	0.0584664767619462	0.203943515931044	-0.18886988768306	0.040318701223769	0.928415793473725	0.827894218922243	1.04114253472327
281	ebi-a-GCST90001484	finn-b-AB1_SYPHILIS	Syphilis || id:finn-b-AB1_SYPHILIS	|| id:ebi-a-GCST90001484	MR Egger	26	-0.0804388676740516	0.0837507928849193	0.346403428152447	-0.244590421728494	0.0837126863803903	0.92271130934815	0.783025182673755	1.08731644810166
282	ebi-a-GCST90001484	finn-b-AB1_SYPHILIS	Syphilis || id:finn-b-AB1_SYPHILIS	|| id:ebi-a-GCST90001484	Weighted median	26	-0.118080908490291	0.0779733257966222	0.12993058317554	-0.27090862705167	0.0347468100710887	0.888624152467378	0.762686182106432	1.03535753351065
283	ebi-a-GCST90001485	finn-b-AB1_SYPHILIS	Syphilis || id:finn-b-AB1_SYPHILIS	|| id:ebi-a-GCST90001485	Inverse variance weighted	36	0.0278162067996063	0.0187805893256522	0.138576013089222	-0.00899374827867201	0.0646261618778847	1.02820668965582	0.991046574500523	1.0667601542196
284	ebi-a-GCST90001485	finn-b-AB1_SYPHILIS	Syphilis || id:finn-b-AB1_SYPHILIS	|| id:ebi-a-GCST90001485	MR Egger	36	0.0257724166057006	0.0201324171052328	0.209159583932038	-0.0136871209205558	0.0652319541319569	1.02610739689392	0.986406121825968	1.0674065850396
285	ebi-a-GCST90001485	finn-b-AB1_SYPHILIS	Syphilis || id:finn-b-AB1_SYPHILIS	|| id:ebi-a-GCST90001485	Weighted median	36	0.0337367871634145	0.0249145291538157	0.175704178707912	-0.0150956899780642	0.0825692643048932	1.03431232661448	0.985017678773152	1.08607389698741
286	ebi-a-GCST90001486	finn-b-AB1_SYPHILIS	Syphilis || id:finn-b-AB1_SYPHILIS	|| id:ebi-a-GCST90001486	Inverse variance weighted	16	-0.0477490479962642	0.0897653225641285	0.594773089773354	-0.223689080221956	0.128190984229428	0.95337300792642	0.799563695892875	1.13677008712568
287	ebi-a-GCST90001486	finn-b-AB1_SYPHILIS	Syphilis || id:finn-b-AB1_SYPHILIS	|| id:ebi-a-GCST90001486	MR Egger	16	-0.01750473060015	0.114684740169222	0.880865289372165	-0.242286821331825	0.207277360131525	0.982647587141255	0.784831038982242	1.23032376722345
288	ebi-a-GCST90001486	finn-b-AB1_SYPHILIS	Syphilis || id:finn-b-AB1_SYPHILIS	|| id:ebi-a-GCST90001486	Weighted median	16	-0.0361776243255383	0.129747383791465	0.780374336340083	-0.29048249655681	0.218127247905733	0.964468965118099	0.74790262006859	1.24374532153754
289	ebi-a-GCST90001487	finn-b-AB1_SYPHILIS	Syphilis || id:finn-b-AB1_SYPHILIS	|| id:ebi-a-GCST90001487	Inverse variance weighted	30	-0.0354007582411108	0.0740629726973524	0.632663108546257	-0.180564184727922	0.1097626682457	0.965218519460558	0.834799097624404	1.11601317366158
290	ebi-a-GCST90001487	finn-b-AB1_SYPHILIS	Syphilis || id:finn-b-AB1_SYPHILIS	|| id:ebi-a-GCST90001487	MR Egger	30	-0.0255542183074689	0.105551788899616	0.810466203953146	-0.232435724550716	0.181327287935778	0.974769527179051	0.792600692475176	1.19880747031599
291	ebi-a-GCST90001487	finn-b-AB1_SYPHILIS	Syphilis || id:finn-b-AB1_SYPHILIS	|| id:ebi-a-GCST90001487	Weighted median	30	0.0273208946144405	0.120430796895302	0.820532838752866	-0.208723467300351	0.263365256529232	1.02769753245986	0.811619643985099	1.30130194118795
292	ebi-a-GCST90001488	finn-b-AB1_SYPHILIS	Syphilis || id:finn-b-AB1_SYPHILIS	|| id:ebi-a-GCST90001488	Inverse variance weighted	19	-0.188452534200157	0.0953776000602534	0.0481709333657987	-0.375392630318253	-0.00151243808206003	0.828239815570952	0.687019481151541	0.998488705076025
293	ebi-a-GCST90001488	finn-b-AB1_SYPHILIS	Syphilis || id:finn-b-AB1_SYPHILIS	|| id:ebi-a-GCST90001488	MR Egger	19	-0.291763163350235	0.13850617096497	0.0503224231741963	-0.563235258441576	-0.0202910682588942	0.746945419076941	0.56936404107515	0.979913410103092
294	ebi-a-GCST90001488	finn-b-AB1_SYPHILIS	Syphilis || id:finn-b-AB1_SYPHILIS	|| id:ebi-a-GCST90001488	Weighted median	19	-0.214330762626102	0.139094915259696	0.123342162375894	-0.486956796535107	0.0582952712829028	0.80708138850934	0.614493580622988	1.06002794531682
295	ebi-a-GCST90001489	finn-b-AB1_SYPHILIS	Syphilis || id:finn-b-AB1_SYPHILIS	|| id:ebi-a-GCST90001489	Inverse variance weighted	30	-0.0813747391364543	0.0636482888503024	0.201070960096994	-0.206125385283047	0.0433759070101384	0.921848174120508	0.813731039989356	1.04433039219006
296	ebi-a-GCST90001489	finn-b-AB1_SYPHILIS	Syphilis || id:finn-b-AB1_SYPHILIS	|| id:ebi-a-GCST90001489	MR Egger	30	-0.0976027388067517	0.10552924420408	0.362927107664215	-0.304440057446749	0.109234579833246	0.907009151730816	0.73753623671475	1.11542397562444
297	ebi-a-GCST90001489	finn-b-AB1_SYPHILIS	Syphilis || id:finn-b-AB1_SYPHILIS	|| id:ebi-a-GCST90001489	Weighted median	30	-0.116548361550373	0.0808667320939179	0.149516917358699	-0.275047156454452	0.0419504333537059	0.889987054782111	0.759536305341265	1.04284278725011
298	ebi-a-GCST90001490	finn-b-AB1_SYPHILIS	Syphilis || id:finn-b-AB1_SYPHILIS	|| id:ebi-a-GCST90001490	Inverse variance weighted	7	-0.255811118516568	0.15906742340289	0.107792913492684	-0.567583268386232	0.0559610313530967	0.774288203685798	0.566893814738438	1.05755647138891
299	ebi-a-GCST90001490	finn-b-AB1_SYPHILIS	Syphilis || id:finn-b-AB1_SYPHILIS	|| id:ebi-a-GCST90001490	MR Egger	7	-0.269651229642223	0.288232172705278	0.392459763330848	-0.834586288144568	0.295283828860123	0.763645784910643	0.434054017585286	1.34350763081512
300	ebi-a-GCST90001490	finn-b-AB1_SYPHILIS	Syphilis || id:finn-b-AB1_SYPHILIS	|| id:ebi-a-GCST90001490	Weighted median	7	-0.202675830493962	0.22674447525321	0.37140148905535	-0.647095001990254	0.24174334100233	0.816542896834211	0.523564523613735	1.2734673040267
301	ebi-a-GCST90001491	finn-b-AB1_SYPHILIS	Syphilis || id:finn-b-AB1_SYPHILIS	|| id:ebi-a-GCST90001491	Inverse variance weighted	26	-0.0166204490647782	0.047050679361185	0.723904267310053	-0.108839780612701	0.0755988824831444	0.983516908564135	0.896874102606562	1.07852987015714
302	ebi-a-GCST90001491	finn-b-AB1_SYPHILIS	Syphilis || id:finn-b-AB1_SYPHILIS	|| id:ebi-a-GCST90001491	MR Egger	26	0.000572113480950208	0.0662014039238777	0.993176191701791	-0.12918263820985	0.130326865171751	1.00057227716908	0.878813445972961	1.13920068750305
303	ebi-a-GCST90001491	finn-b-AB1_SYPHILIS	Syphilis || id:finn-b-AB1_SYPHILIS	|| id:ebi-a-GCST90001491	Weighted median	26	0.0279101862935138	0.0639392847193167	0.662466188161996	-0.0974108117563468	0.153231184343375	1.02830332454093	0.907183248028358	1.16559441497631
304	ebi-a-GCST90001492	finn-b-AB1_SYPHILIS	Syphilis || id:finn-b-AB1_SYPHILIS	|| id:ebi-a-GCST90001492	Inverse variance weighted	22	-0.0477929006622673	0.0441300887893404	0.278808277163977	-0.134287874689374	0.0387020733648398	0.953331200895009	0.874338328496122	1.0394607544692
305	ebi-a-GCST90001492	finn-b-AB1_SYPHILIS	Syphilis || id:finn-b-AB1_SYPHILIS	|| id:ebi-a-GCST90001492	MR Egger	22	-0.0697075820332955	0.0536707606125867	0.20878825706056	-0.174902272833965	0.0354871087673744	0.932666508478509	0.839539062533644	1.0361242911227
306	ebi-a-GCST90001492	finn-b-AB1_SYPHILIS	Syphilis || id:finn-b-AB1_SYPHILIS	|| id:ebi-a-GCST90001492	Weighted median	22	-0.0969202809289728	0.0517617842885232	0.0611472361795005	-0.198373378134478	0.0045328162765326	0.907628358538882	0.820063602149753	1.00454310502803
307	ebi-a-GCST90001493	finn-b-AB1_SYPHILIS	Syphilis || id:finn-b-AB1_SYPHILIS	|| id:ebi-a-GCST90001493	Inverse variance weighted	30	-0.0125232137822656	0.0637959367739602	0.844374485522613	-0.137563249859228	0.112516822294696	0.987554875343941	0.871479227315478	1.11909108243442
308	ebi-a-GCST90001493	finn-b-AB1_SYPHILIS	Syphilis || id:finn-b-AB1_SYPHILIS	|| id:ebi-a-GCST90001493	MR Egger	30	-0.0383926550633724	0.08206243372322	0.643515239547334	-0.199235025160884	0.122449715034139	0.962335000985249	0.819357301120287	1.13026228344467
309	ebi-a-GCST90001493	finn-b-AB1_SYPHILIS	Syphilis || id:finn-b-AB1_SYPHILIS	|| id:ebi-a-GCST90001493	Weighted median	30	-0.10407504116931	0.0764663711478944	0.173495877665821	-0.253949128619183	0.045799046280563	0.901157670958491	0.775731263563257	1.0468640185998
310	ebi-a-GCST90001494	finn-b-AB1_SYPHILIS	Syphilis || id:finn-b-AB1_SYPHILIS	|| id:ebi-a-GCST90001494	Inverse variance weighted	25	-0.0415599402361009	0.0553452930565994	0.452700229177214	-0.150036714627036	0.0669168341548339	0.959291833439165	0.860676376432811	1.06920655301025
311	ebi-a-GCST90001494	finn-b-AB1_SYPHILIS	Syphilis || id:finn-b-AB1_SYPHILIS	|| id:ebi-a-GCST90001494	MR Egger	25	-0.0433951083701362	0.0666378395319934	0.521365965901143	-0.174005273852843	0.0872150571125708	0.957532986019192	0.840292466067934	1.09113131003689
312	ebi-a-GCST90001494	finn-b-AB1_SYPHILIS	Syphilis || id:finn-b-AB1_SYPHILIS	|| id:ebi-a-GCST90001494	Weighted median	25	-0.0940736976645928	0.0786515612970039	0.231664655783434	-0.24823075780672	0.060083362477535	0.91021567899904	0.780179889904231	1.06192506756023
313	ebi-a-GCST90001495	finn-b-AB1_SYPHILIS	Syphilis || id:finn-b-AB1_SYPHILIS	|| id:ebi-a-GCST90001495	Inverse variance weighted	27	-0.0611494002426069	0.0570023585884007	0.283382354676983	-0.172874023075872	0.0505752225906584	0.940682691055005	0.841243585448895	1.05187598521575
314	ebi-a-GCST90001495	finn-b-AB1_SYPHILIS	Syphilis || id:finn-b-AB1_SYPHILIS	|| id:ebi-a-GCST90001495	MR Egger	27	-0.0162452130668483	0.0948615303288491	0.865404317134923	-0.202173812511393	0.169683386377696	0.983886028762063	0.816952918962591	1.18492962706154
315	ebi-a-GCST90001495	finn-b-AB1_SYPHILIS	Syphilis || id:finn-b-AB1_SYPHILIS	|| id:ebi-a-GCST90001495	Weighted median	27	-0.103779223104771	0.0731183182609802	0.155802030929916	-0.247091126896292	0.0395326806867502	0.901424289109847	0.781069513847649	1.04032449684842
316	ebi-a-GCST90001496	finn-b-AB1_SYPHILIS	Syphilis || id:finn-b-AB1_SYPHILIS	|| id:ebi-a-GCST90001496	Inverse variance weighted	26	-0.105677141858203	0.054066281531602	0.0506320754608058	-0.211647053660143	0.000292769943737073	0.899715081528368	0.809250269088327	1.00029281280504
317	ebi-a-GCST90001496	finn-b-AB1_SYPHILIS	Syphilis || id:finn-b-AB1_SYPHILIS	|| id:ebi-a-GCST90001496	MR Egger	26	-0.167928765216788	0.0722903759286479	0.0289787937751691	-0.309617902036938	-0.026239628396638	0.84541405542669	0.733727258360304	0.974101639225226
318	ebi-a-GCST90001496	finn-b-AB1_SYPHILIS	Syphilis || id:finn-b-AB1_SYPHILIS	|| id:ebi-a-GCST90001496	Weighted median	26	-0.157967761395883	0.0739601293803886	0.0326916211473472	-0.302929614981445	-0.0130059078103213	0.853877309337298	0.738651084511157	0.987078303531672
319	ebi-a-GCST90001497	finn-b-AB1_SYPHILIS	Syphilis || id:finn-b-AB1_SYPHILIS	|| id:ebi-a-GCST90001497	Inverse variance weighted	20	-0.137150755010587	0.0573337201549092	0.0167500777421437	-0.249524846514209	-0.0247766635069647	0.871838782159605	0.779170920907396	0.975527758649352
320	ebi-a-GCST90001497	finn-b-AB1_SYPHILIS	Syphilis || id:finn-b-AB1_SYPHILIS	|| id:ebi-a-GCST90001497	MR Egger	20	-0.139339278520046	0.0757507571046564	0.0824037218121604	-0.287810762445173	0.00913220540508039	0.869932828860927	0.749903488715108	1.00917403121654
321	ebi-a-GCST90001497	finn-b-AB1_SYPHILIS	Syphilis || id:finn-b-AB1_SYPHILIS	|| id:ebi-a-GCST90001497	Weighted median	20	-0.173422619025738	0.0772120778264813	0.0247004474330657	-0.324758291565642	-0.0220869464858351	0.840782209191211	0.722702015705299	0.97815518419796
322	ebi-a-GCST90001498	finn-b-AB1_SYPHILIS	Syphilis || id:finn-b-AB1_SYPHILIS	|| id:ebi-a-GCST90001498	Inverse variance weighted	19	0.112033996468297	0.137950156552498	0.416714812062989	-0.158348310374599	0.382416303311193	1.11855088677843	0.853552429019638	1.46582218476004
323	ebi-a-GCST90001498	finn-b-AB1_SYPHILIS	Syphilis || id:finn-b-AB1_SYPHILIS	|| id:ebi-a-GCST90001498	MR Egger	19	0.224478693617469	0.298578722882703	0.462439629164638	-0.36073560323263	0.809692990467567	1.25167004250319	0.697163301824524	2.24721796342381
324	ebi-a-GCST90001498	finn-b-AB1_SYPHILIS	Syphilis || id:finn-b-AB1_SYPHILIS	|| id:ebi-a-GCST90001498	Weighted median	19	0.189273951741665	0.202370188132845	0.349641060754798	-0.207371616998711	0.585919520482041	1.20837194274145	0.812717574197076	1.79664227569744
325	ebi-a-GCST90001499	finn-b-AB1_SYPHILIS	Syphilis || id:finn-b-AB1_SYPHILIS	|| id:ebi-a-GCST90001499	Inverse variance weighted	28	0.0166160476761903	0.0644971668076484	0.796696751543289	-0.109798399266801	0.143030494619181	1.01675486197896	0.896014754320881	1.15376498475339
326	ebi-a-GCST90001499	finn-b-AB1_SYPHILIS	Syphilis || id:finn-b-AB1_SYPHILIS	|| id:ebi-a-GCST90001499	MR Egger	28	0.0441121475221928	0.082498958511829	0.597401158883997	-0.117585811160992	0.205810106205378	1.04509955364193	0.889064216840374	1.22851989353956
327	ebi-a-GCST90001499	finn-b-AB1_SYPHILIS	Syphilis || id:finn-b-AB1_SYPHILIS	|| id:ebi-a-GCST90001499	Weighted median	28	0.102763351758094	0.0760210280358558	0.176447192077058	-0.0462378631921836	0.251764566708371	1.10822911756952	0.954814819876388	1.28629316539925
328	ebi-a-GCST90001500	finn-b-AB1_SYPHILIS	Syphilis || id:finn-b-AB1_SYPHILIS	|| id:ebi-a-GCST90001500	Inverse variance weighted	25	-0.0273819405009081	0.0805051904285689	0.733761342322654	-0.185172113740903	0.130408232739087	0.972989546431408	0.830961251694004	1.13929338526295
329	ebi-a-GCST90001500	finn-b-AB1_SYPHILIS	Syphilis || id:finn-b-AB1_SYPHILIS	|| id:ebi-a-GCST90001500	MR Egger	25	-0.0896947879776976	0.11248406323848	0.433374329840904	-0.310163551925118	0.130773975969723	0.914210170629207	0.733327009371663	1.13971015031617
330	ebi-a-GCST90001500	finn-b-AB1_SYPHILIS	Syphilis || id:finn-b-AB1_SYPHILIS	|| id:ebi-a-GCST90001500	Weighted median	25	-0.126009604536433	0.115173922247238	0.273919437500271	-0.35175049214102	0.0997312830681531	0.881606379322163	0.70345561778672	1.10487397983533
331	ebi-a-GCST90001501	finn-b-AB1_SYPHILIS	Syphilis || id:finn-b-AB1_SYPHILIS	|| id:ebi-a-GCST90001501	Inverse variance weighted	21	-0.0656872593087718	0.0377475140459594	0.0818283914177549	-0.139672386838852	0.00829786822130855	0.936423676289924	0.869643095257846	1.00833239095211
332	ebi-a-GCST90001501	finn-b-AB1_SYPHILIS	Syphilis || id:finn-b-AB1_SYPHILIS	|| id:ebi-a-GCST90001501	MR Egger	21	-0.0770122336760102	0.047400397925698	0.120696271878366	-0.169917013610378	0.0158925462583578	0.925878526639291	0.843734832198695	1.01601950444291
333	ebi-a-GCST90001501	finn-b-AB1_SYPHILIS	Syphilis || id:finn-b-AB1_SYPHILIS	|| id:ebi-a-GCST90001501	Weighted median	21	-0.0951143586924782	0.0501558670397426	0.0579104058712343	-0.193419858090374	0.00319114070541733	0.909268945714593	0.824135881371907	1.00319623781534
334	ebi-a-GCST90001502	finn-b-AB1_SYPHILIS	Syphilis || id:finn-b-AB1_SYPHILIS	|| id:ebi-a-GCST90001502	Inverse variance weighted	38	-0.00607399137313816	0.0171017841699563	0.722464397984979	-0.0395934883462526	0.0274455055999762	0.99394441802077	0.96118009065295	1.02782560284153
335	ebi-a-GCST90001502	finn-b-AB1_SYPHILIS	Syphilis || id:finn-b-AB1_SYPHILIS	|| id:ebi-a-GCST90001502	MR Egger	38	-0.00776970073544861	0.0195911217159591	0.694008888215598	-0.0461682992987284	0.0306288978278311	0.99226040536705	0.95488124282308	1.03110278839314
336	ebi-a-GCST90001502	finn-b-AB1_SYPHILIS	Syphilis || id:finn-b-AB1_SYPHILIS	|| id:ebi-a-GCST90001502	Weighted median	38	-0.00973469816904251	0.0209658784791461	0.642424596733188	-0.0508278199881689	0.0313584236500839	0.990312530628242	0.950442303611931	1.03185527894994
337	ebi-a-GCST90001503	finn-b-AB1_SYPHILIS	Syphilis || id:finn-b-AB1_SYPHILIS	|| id:ebi-a-GCST90001503	Inverse variance weighted	31	-0.0138595596924524	0.0319742425868663	0.664680517243851	-0.0765290751627104	0.0488099557778056	0.986236041830343	0.926325980818661	1.05002078139444
338	ebi-a-GCST90001503	finn-b-AB1_SYPHILIS	Syphilis || id:finn-b-AB1_SYPHILIS	|| id:ebi-a-GCST90001503	MR Egger	31	-0.0165685158740363	0.0371253853673019	0.658705809520225	-0.0893342711939481	0.0561972394458755	0.983567987061669	0.914539818157756	1.05780630429114
339	ebi-a-GCST90001503	finn-b-AB1_SYPHILIS	Syphilis || id:finn-b-AB1_SYPHILIS	|| id:ebi-a-GCST90001503	Weighted median	31	-0.0748296107045301	0.0474589256302449	0.114859124882461	-0.16784910493981	0.01818988353075	0.927901577355692	0.845481404026975	1.01835632712711
340	ebi-a-GCST90001504	finn-b-AB1_SYPHILIS	Syphilis || id:finn-b-AB1_SYPHILIS	|| id:ebi-a-GCST90001504	Inverse variance weighted	23	0.0813902825203821	0.0765828718823127	0.28788446819618	-0.0687121463689508	0.231492711409715	1.08479419016998	0.933595380223318	1.26048013942083
341	ebi-a-GCST90001504	finn-b-AB1_SYPHILIS	Syphilis || id:finn-b-AB1_SYPHILIS	|| id:ebi-a-GCST90001504	MR Egger	23	0.0757933337436514	0.108659624482624	0.493122411116817	-0.137179530242291	0.288766197729594	1.07873961204151	0.871813695157583	1.33477961753873
342	ebi-a-GCST90001504	finn-b-AB1_SYPHILIS	Syphilis || id:finn-b-AB1_SYPHILIS	|| id:ebi-a-GCST90001504	Weighted median	23	0.0284842575632515	0.108356492182225	0.79264660809375	-0.18389446711391	0.240862982240413	1.02889381341125	0.832023605045968	1.27234668927147
343	ebi-a-GCST90001505	finn-b-AB1_SYPHILIS	Syphilis || id:finn-b-AB1_SYPHILIS	|| id:ebi-a-GCST90001505	Inverse variance weighted	25	-0.0581103865262484	0.097016662636209	0.549190717400771	-0.248263045293218	0.132042272240721	0.94354578694617	0.780154700263227	1.14115655749236
344	ebi-a-GCST90001505	finn-b-AB1_SYPHILIS	Syphilis || id:finn-b-AB1_SYPHILIS	|| id:ebi-a-GCST90001505	MR Egger	25	-0.0085360157086201	0.144472118979539	0.953395428057882	-0.291701368908516	0.274629337491276	0.991500312633549	0.746991577578262	1.31604277673322
345	ebi-a-GCST90001505	finn-b-AB1_SYPHILIS	Syphilis || id:finn-b-AB1_SYPHILIS	|| id:ebi-a-GCST90001505	Weighted median	25	0.0129070834916441	0.132704797306934	0.922518634709213	-0.247194319229947	0.273008486213235	1.01299073942435	0.780988917620296	1.3139113949097
346	ebi-a-GCST90001506	finn-b-AB1_SYPHILIS	Syphilis || id:finn-b-AB1_SYPHILIS	|| id:ebi-a-GCST90001506	Inverse variance weighted	20	-0.0404126126396005	0.106806233162572	0.705153399123732	-0.249752829638243	0.168927604359041	0.960393087061299	0.778993303334365	1.18403441689053
347	ebi-a-GCST90001506	finn-b-AB1_SYPHILIS	Syphilis || id:finn-b-AB1_SYPHILIS	|| id:ebi-a-GCST90001506	MR Egger	20	0.0192366362589297	0.14972646474053	0.899194905094781	-0.27422723463251	0.312700507150369	1.01942285248757	0.760159321109781	1.36711202943181
348	ebi-a-GCST90001506	finn-b-AB1_SYPHILIS	Syphilis || id:finn-b-AB1_SYPHILIS	|| id:ebi-a-GCST90001506	Weighted median	20	-0.0155519341194007	0.151284034754269	0.918122044455929	-0.312068642237768	0.280964773998967	0.984568372732517	0.73193128510263	1.32440694955297
349	ebi-a-GCST90001507	finn-b-AB1_SYPHILIS	Syphilis || id:finn-b-AB1_SYPHILIS	|| id:ebi-a-GCST90001507	Inverse variance weighted	25	-0.0378661883144255	0.0716651042847305	0.597237741334556	-0.178329792712497	0.102597416083646	0.96284177175189	0.836666451486001	1.10804523807996
350	ebi-a-GCST90001507	finn-b-AB1_SYPHILIS	Syphilis || id:finn-b-AB1_SYPHILIS	|| id:ebi-a-GCST90001507	MR Egger	25	-0.0929027253724733	0.0988454407257957	0.357046654592833	-0.286639789195033	0.100834338450086	0.911282140615644	0.750782119967029	1.10609338943967
351	ebi-a-GCST90001507	finn-b-AB1_SYPHILIS	Syphilis || id:finn-b-AB1_SYPHILIS	|| id:ebi-a-GCST90001507	Weighted median	25	0.0192673960428249	0.11102320637807	0.862223953739385	-0.198338088458192	0.236872880543842	1.01945421019649	0.820092542439451	1.26728001158976
352	ebi-a-GCST90001508	finn-b-AB1_SYPHILIS	Syphilis || id:finn-b-AB1_SYPHILIS	|| id:ebi-a-GCST90001508	Inverse variance weighted	33	-0.0132407595482654	0.0539736097924313	0.806209332728766	-0.119029034741431	0.0925475156448999	0.986846513695789	0.887782023866229	1.09696526333391
353	ebi-a-GCST90001508	finn-b-AB1_SYPHILIS	Syphilis || id:finn-b-AB1_SYPHILIS	|| id:ebi-a-GCST90001508	MR Egger	33	-0.0724547044661091	0.0643055353097767	0.268504988868198	-0.198493553673271	0.0535841447410531	0.930107875438943	0.819965056486028	1.05504576458532
354	ebi-a-GCST90001508	finn-b-AB1_SYPHILIS	Syphilis || id:finn-b-AB1_SYPHILIS	|| id:ebi-a-GCST90001508	Weighted median	33	-0.0991211700838207	0.0676058705754215	0.142604111240688	-0.231628676411647	0.0333863362440055	0.905632965752572	0.793240617579512	1.03394991441621
355	ebi-a-GCST90001509	finn-b-AB1_SYPHILIS	Syphilis || id:finn-b-AB1_SYPHILIS	|| id:ebi-a-GCST90001509	Inverse variance weighted	27	-0.0233067192334013	0.0464329403610376	0.615707164589196	-0.114315282341035	0.0677018438742323	0.976962784537532	0.891976687047149	1.07004622007669
356	ebi-a-GCST90001509	finn-b-AB1_SYPHILIS	Syphilis || id:finn-b-AB1_SYPHILIS	|| id:ebi-a-GCST90001509	MR Egger	27	-0.0681892681164749	0.0574349033048721	0.246290111764856	-0.180761678594024	0.0443831423610744	0.934083664589762	0.834634246202304	1.04538280860567
357	ebi-a-GCST90001509	finn-b-AB1_SYPHILIS	Syphilis || id:finn-b-AB1_SYPHILIS	|| id:ebi-a-GCST90001509	Weighted median	27	-0.0685435811266894	0.0649527447658416	0.291295535187321	-0.195850960867739	0.05876379861436	0.933752765219207	0.822134755798345	1.06052471374702
358	ebi-a-GCST90001510	finn-b-AB1_SYPHILIS	Syphilis || id:finn-b-AB1_SYPHILIS	|| id:ebi-a-GCST90001510	Inverse variance weighted	21	-0.00273295238079714	0.0505035644897832	0.956844298891995	-0.101719938780772	0.0962540340191779	0.997270778733801	0.903282490643662	1.10103872976396
359	ebi-a-GCST90001510	finn-b-AB1_SYPHILIS	Syphilis || id:finn-b-AB1_SYPHILIS	|| id:ebi-a-GCST90001510	MR Egger	21	-0.0216349558946119	0.0686417027617449	0.756055328279847	-0.156172693307632	0.112902781518408	0.978597401069378	0.855411453781486	1.11952308932301
360	ebi-a-GCST90001510	finn-b-AB1_SYPHILIS	Syphilis || id:finn-b-AB1_SYPHILIS	|| id:ebi-a-GCST90001510	Weighted median	21	0.0197855857735059	0.0627640087030866	0.752581134517041	-0.103231871284544	0.142803042831556	1.01998261779498	0.901917820390589	1.15350258868747
361	ebi-a-GCST90001511	finn-b-AB1_SYPHILIS	Syphilis || id:finn-b-AB1_SYPHILIS	|| id:ebi-a-GCST90001511	Inverse variance weighted	24	0.0332134812380892	0.0587799847086263	0.572041481386367	-0.0819952887908183	0.148422251266997	1.03377120644337	0.921276299011483	1.16000260553545
362	ebi-a-GCST90001511	finn-b-AB1_SYPHILIS	Syphilis || id:finn-b-AB1_SYPHILIS	|| id:ebi-a-GCST90001511	MR Egger	24	0.0601044278262006	0.0717176378337335	0.411004307002421	-0.0804621423279172	0.200670997980318	1.06194743761765	0.922689833811726	1.2222225919667
363	ebi-a-GCST90001511	finn-b-AB1_SYPHILIS	Syphilis || id:finn-b-AB1_SYPHILIS	|| id:ebi-a-GCST90001511	Weighted median	24	0.0489281587813208	0.0735691509459426	0.506009863678647	-0.0952673770727268	0.193123694635368	1.05014490434026	0.909129821497862	1.21303282989316
364	ebi-a-GCST90001512	finn-b-AB1_SYPHILIS	Syphilis || id:finn-b-AB1_SYPHILIS	|| id:ebi-a-GCST90001512	Inverse variance weighted	30	0.0302687106726881	0.0509503941604729	0.552457287630609	-0.0695940618818388	0.130131483227215	1.03073146529005	0.932772390931592	1.13897813000008
365	ebi-a-GCST90001512	finn-b-AB1_SYPHILIS	Syphilis || id:finn-b-AB1_SYPHILIS	|| id:ebi-a-GCST90001512	MR Egger	30	0.0254053542394792	0.0638069363260294	0.693532200594216	-0.0996562409595383	0.150466949438497	1.02573082060254	0.905148517547129	1.16237688725947
366	ebi-a-GCST90001512	finn-b-AB1_SYPHILIS	Syphilis || id:finn-b-AB1_SYPHILIS	|| id:ebi-a-GCST90001512	Weighted median	30	0.0436184010780039	0.0782450447077526	0.577213893053146	-0.109741886549191	0.196978688705199	1.04458366682262	0.896065391980488	1.2177180892802
367	ebi-a-GCST90001513	finn-b-AB1_SYPHILIS	Syphilis || id:finn-b-AB1_SYPHILIS	|| id:ebi-a-GCST90001513	Inverse variance weighted	21	0.105231931009302	0.0942047011539849	0.263970362209066	-0.0794092832525081	0.289873145271113	1.11096824846459	0.923661807763054	1.33625796663132
368	ebi-a-GCST90001513	finn-b-AB1_SYPHILIS	Syphilis || id:finn-b-AB1_SYPHILIS	|| id:ebi-a-GCST90001513	MR Egger	21	0.0710636197592209	0.150293734745328	0.641719711615765	-0.223512100341622	0.365639339860064	1.07364952902014	0.79970521510275	1.44143528064534
369	ebi-a-GCST90001513	finn-b-AB1_SYPHILIS	Syphilis || id:finn-b-AB1_SYPHILIS	|| id:ebi-a-GCST90001513	Weighted median	21	0.149108121390863	0.144428488684597	0.301884286682286	-0.133971716430947	0.432187959212672	1.16079848957153	0.874614801481642	1.54062466254732
370	ebi-a-GCST90001514	finn-b-AB1_SYPHILIS	Syphilis || id:finn-b-AB1_SYPHILIS	|| id:ebi-a-GCST90001514	Inverse variance weighted	19	-0.078948148405016	0.0984360025174854	0.422538417751151	-0.271882713339287	0.113986416529255	0.924087838631201	0.76194362167237	1.12073690128385
371	ebi-a-GCST90001514	finn-b-AB1_SYPHILIS	Syphilis || id:finn-b-AB1_SYPHILIS	|| id:ebi-a-GCST90001514	MR Egger	19	0.010073969563406	0.144397046775986	0.945194202519112	-0.272944242117527	0.293092181244339	1.01012488281736	0.761135225734256	1.34056635981137
372	ebi-a-GCST90001514	finn-b-AB1_SYPHILIS	Syphilis || id:finn-b-AB1_SYPHILIS	|| id:ebi-a-GCST90001514	Weighted median	19	-0.0536993325889959	0.114859707845588	0.64012712678451	-0.278824359966349	0.171425694788357	0.947717011289008	0.756672793579199	1.18699593947085
373	ebi-a-GCST90001515	finn-b-AB1_SYPHILIS	Syphilis || id:finn-b-AB1_SYPHILIS	|| id:ebi-a-GCST90001515	Inverse variance weighted	23	-0.0912832784770704	0.0797431180612431	0.252326533777913	-0.247579789877107	0.0650132329229661	0.912759109262452	0.780687927331984	1.06717314611079
374	ebi-a-GCST90001515	finn-b-AB1_SYPHILIS	Syphilis || id:finn-b-AB1_SYPHILIS	|| id:ebi-a-GCST90001515	MR Egger	23	-0.17965023762378	0.151065381899115	0.247625793002789	-0.475738386146044	0.116437910898485	0.835562408602014	0.621426034643427	1.12348775195652
375	ebi-a-GCST90001515	finn-b-AB1_SYPHILIS	Syphilis || id:finn-b-AB1_SYPHILIS	|| id:ebi-a-GCST90001515	Weighted median	23	-0.11961766767776	0.118792515993948	0.31396064847524	-0.352450999025897	0.113215663670378	0.887259599899762	0.702963014839277	1.11987342292009
376	ebi-a-GCST90001516	finn-b-AB1_SYPHILIS	Syphilis || id:finn-b-AB1_SYPHILIS	|| id:ebi-a-GCST90001516	Inverse variance weighted	20	0.0424204547408846	0.0916120943364561	0.64333263997434	-0.137139250158569	0.221980159640339	1.0433330608741	0.871848812593476	1.24854660600483
377	ebi-a-GCST90001516	finn-b-AB1_SYPHILIS	Syphilis || id:finn-b-AB1_SYPHILIS	|| id:ebi-a-GCST90001516	MR Egger	20	0.102554822993423	0.142952153687227	0.482330334803404	-0.177631398233541	0.382741044220388	1.10799804401424	0.837250978808015	1.46629827448776
378	ebi-a-GCST90001516	finn-b-AB1_SYPHILIS	Syphilis || id:finn-b-AB1_SYPHILIS	|| id:ebi-a-GCST90001516	Weighted median	20	-0.0415351931657601	0.115436695002611	0.71898976906716	-0.267791115370877	0.184720729039357	0.95931557339539	0.765067575269725	1.20288246307456
379	ebi-a-GCST90001517	finn-b-AB1_SYPHILIS	Syphilis || id:finn-b-AB1_SYPHILIS	|| id:ebi-a-GCST90001517	Inverse variance weighted	29	-0.0408450158389542	0.0406247874693648	0.314694155536724	-0.120469599278909	0.0387795676010009	0.959977899788438	0.886504037297711	1.03954130980764
380	ebi-a-GCST90001517	finn-b-AB1_SYPHILIS	Syphilis || id:finn-b-AB1_SYPHILIS	|| id:ebi-a-GCST90001517	MR Egger	29	-0.0445320591885528	0.0497186569674109	0.378339383250638	-0.141980626844678	0.0529165084675726	0.956444936753535	0.867638065210095	1.05434161284747
381	ebi-a-GCST90001517	finn-b-AB1_SYPHILIS	Syphilis || id:finn-b-AB1_SYPHILIS	|| id:ebi-a-GCST90001517	Weighted median	29	-0.0271505252478576	0.05733819005599	0.635845401592116	-0.139533377757598	0.0852323272618827	0.973214737108785	0.869763991948211	1.08897003473802
382	ebi-a-GCST90001518	finn-b-AB1_SYPHILIS	Syphilis || id:finn-b-AB1_SYPHILIS	|| id:ebi-a-GCST90001518	Inverse variance weighted	29	-0.00972317339939095	0.0331993676487578	0.769619802922064	-0.0747939339909563	0.0553475871921744	0.990323943817807	0.927934682425029	1.05690791849252
383	ebi-a-GCST90001518	finn-b-AB1_SYPHILIS	Syphilis || id:finn-b-AB1_SYPHILIS	|| id:ebi-a-GCST90001518	MR Egger	29	-0.001018597991465	0.0394059182668984	0.979567996912387	-0.0782541977945859	0.0762170018116559	0.998981920603374	0.9247293325077	1.07919673639648
384	ebi-a-GCST90001518	finn-b-AB1_SYPHILIS	Syphilis || id:finn-b-AB1_SYPHILIS	|| id:ebi-a-GCST90001518	Weighted median	29	0.0134030833174749	0.0439931441722415	0.760622831793434	-0.0728234792601185	0.0996296458950682	1.01349330728116	0.929764938335937	1.10476168927395
385	ebi-a-GCST90001519	finn-b-AB1_SYPHILIS	Syphilis || id:finn-b-AB1_SYPHILIS	|| id:ebi-a-GCST90001519	Inverse variance weighted	19	0.0042714918997846	0.0700503531267822	0.951377167985163	-0.133027200228709	0.141570184028278	1.00428062772455	0.875441279581894	1.1520813591341
386	ebi-a-GCST90001519	finn-b-AB1_SYPHILIS	Syphilis || id:finn-b-AB1_SYPHILIS	|| id:ebi-a-GCST90001519	MR Egger	19	-0.0164749669829724	0.102458452439017	0.874148978251259	-0.217293533763445	0.1843435997975	0.983660003060075	0.804693729855625	1.20242890645332
387	ebi-a-GCST90001519	finn-b-AB1_SYPHILIS	Syphilis || id:finn-b-AB1_SYPHILIS	|| id:ebi-a-GCST90001519	Weighted median	19	0.00163799531319777	0.0957183618026343	0.986346743073553	-0.185969993819965	0.189245984446361	1.00163933756029	0.830298508694683	1.20833814831906
388	ebi-a-GCST90001520	finn-b-AB1_SYPHILIS	Syphilis || id:finn-b-AB1_SYPHILIS	|| id:ebi-a-GCST90001520	Inverse variance weighted	28	0.0244678216859436	0.0543521045209011	0.65258607801451	-0.0820623031750225	0.13099794654691	1.02476961521813	0.92121456231627	1.13996544044403
389	ebi-a-GCST90001520	finn-b-AB1_SYPHILIS	Syphilis || id:finn-b-AB1_SYPHILIS	|| id:ebi-a-GCST90001520	MR Egger	28	0.0631456393426297	0.0685606823147086	0.365508364148899	-0.0712332979941992	0.197524576679459	1.06518196033565	0.931244609283297	1.21838300841034
390	ebi-a-GCST90001520	finn-b-AB1_SYPHILIS	Syphilis || id:finn-b-AB1_SYPHILIS	|| id:ebi-a-GCST90001520	Weighted median	28	-0.0216018053327519	0.0705706091509758	0.759526977312454	-0.159920199268665	0.116716588603161	0.978629842660783	0.852211793377139	1.12380088657426
391	ebi-a-GCST90001521	finn-b-AB1_SYPHILIS	Syphilis || id:finn-b-AB1_SYPHILIS	|| id:ebi-a-GCST90001521	Inverse variance weighted	23	0.0258523348295177	0.0849896716970967	0.76098917904504	-0.140727421696792	0.192432091355827	1.02618940485145	0.86872607530745	1.21219418244891
392	ebi-a-GCST90001521	finn-b-AB1_SYPHILIS	Syphilis || id:finn-b-AB1_SYPHILIS	|| id:ebi-a-GCST90001521	MR Egger	23	-0.0772483048214422	0.132820474368039	0.567027895590725	-0.337576434582799	0.183079824939915	0.925659979232359	0.71349743674333	1.20091026684471
393	ebi-a-GCST90001521	finn-b-AB1_SYPHILIS	Syphilis || id:finn-b-AB1_SYPHILIS	|| id:ebi-a-GCST90001521	Weighted median	23	-0.125490396602724	0.12140437613745	0.301296875693004	-0.363442973832126	0.112462180626678	0.882064235199632	0.695278375147005	1.11902993510162
394	ebi-a-GCST90001522	finn-b-AB1_SYPHILIS	Syphilis || id:finn-b-AB1_SYPHILIS	|| id:ebi-a-GCST90001522	Inverse variance weighted	21	-0.0948259055612766	0.0886971481552269	0.285025706495656	-0.268672315945521	0.079020504822968	0.909531265020682	0.764393694238538	1.08222651270586
395	ebi-a-GCST90001522	finn-b-AB1_SYPHILIS	Syphilis || id:finn-b-AB1_SYPHILIS	|| id:ebi-a-GCST90001522	MR Egger	21	0.0445759721661164	0.18552006502516	0.81268988969236	-0.319043355283196	0.408195299615429	1.04558440900551	0.726844036094187	1.5041008828113
396	ebi-a-GCST90001522	finn-b-AB1_SYPHILIS	Syphilis || id:finn-b-AB1_SYPHILIS	|| id:ebi-a-GCST90001522	Weighted median	21	-0.0335734418008319	0.127123941153242	0.791702809689613	-0.282736366461187	0.215589482859523	0.966983891585156	0.753718467136066	1.24059298976467
397	ebi-a-GCST90001523	finn-b-AB1_SYPHILIS	Syphilis || id:finn-b-AB1_SYPHILIS	|| id:ebi-a-GCST90001523	Inverse variance weighted	34	-0.00264064290451747	0.0482679623150179	0.956371108669732	-0.0972458490419526	0.0919645632329177	0.997362840526117	0.907332911783536	1.09632597114436
398	ebi-a-GCST90001523	finn-b-AB1_SYPHILIS	Syphilis || id:finn-b-AB1_SYPHILIS	|| id:ebi-a-GCST90001523	MR Egger	34	-0.0170137566430629	0.0632179008050724	0.789558304099331	-0.140920842221005	0.106893328934879	0.983130159971188	0.868558062103692	1.11281554292865
399	ebi-a-GCST90001523	finn-b-AB1_SYPHILIS	Syphilis || id:finn-b-AB1_SYPHILIS	|| id:ebi-a-GCST90001523	Weighted median	34	0.0558167831504897	0.0706676313402529	0.429615750413855	-0.082691774276406	0.194325340577385	1.0574039317708	0.920634866841034	1.21449134200282
400	ebi-a-GCST90001524	finn-b-AB1_SYPHILIS	Syphilis || id:finn-b-AB1_SYPHILIS	|| id:ebi-a-GCST90001524	Inverse variance weighted	21	-0.155150152875672	0.0919697955966364	0.0916093991636734	-0.33541095224508	0.0251106464937348	0.856286593935781	0.715044176955482	1.02542857432401
401	ebi-a-GCST90001524	finn-b-AB1_SYPHILIS	Syphilis || id:finn-b-AB1_SYPHILIS	|| id:ebi-a-GCST90001524	MR Egger	21	0.00773416697201607	0.182310306243716	0.96660407245643	-0.349594033265668	0.3650623672097	1.00776415289692	0.704974227718544	1.44060385179006
402	ebi-a-GCST90001524	finn-b-AB1_SYPHILIS	Syphilis || id:finn-b-AB1_SYPHILIS	|| id:ebi-a-GCST90001524	Weighted median	21	-0.124048023051747	0.129201871126014	0.336999799371915	-0.377283690458734	0.12918764435524	0.883337419305555	0.685721513649112	1.13790362532606
403	ebi-a-GCST90001525	finn-b-AB1_SYPHILIS	Syphilis || id:finn-b-AB1_SYPHILIS	|| id:ebi-a-GCST90001525	Inverse variance weighted	27	-0.0253859337969091	0.0707637304422393	0.719787982701896	-0.164082845463698	0.11331097786988	0.974933579595194	0.848671710366379	1.11998016784601
404	ebi-a-GCST90001525	finn-b-AB1_SYPHILIS	Syphilis || id:finn-b-AB1_SYPHILIS	|| id:ebi-a-GCST90001525	MR Egger	27	-0.0767450041856617	0.114032688453088	0.507115764945602	-0.300249073553714	0.14675906518239	0.926125981748268	0.740633725432234	1.15807490884733
405	ebi-a-GCST90001525	finn-b-AB1_SYPHILIS	Syphilis || id:finn-b-AB1_SYPHILIS	|| id:ebi-a-GCST90001525	Weighted median	27	-0.105714436558109	0.102826057081163	0.303907514565192	-0.307253508437189	0.0958246353209704	0.899681527550098	0.735464130909958	1.10056604665874
406	ebi-a-GCST90001526	finn-b-AB1_SYPHILIS	Syphilis || id:finn-b-AB1_SYPHILIS	|| id:ebi-a-GCST90001526	Inverse variance weighted	24	0.0153683036454762	0.0498011992052638	0.757631113051353	-0.0822420467968408	0.112978654087793	1.01548700331525	0.92104899475467	1.11960803363872
407	ebi-a-GCST90001526	finn-b-AB1_SYPHILIS	Syphilis || id:finn-b-AB1_SYPHILIS	|| id:ebi-a-GCST90001526	MR Egger	24	0.0177582848657229	0.0740806635719169	0.812770152790292	-0.127439815735234	0.16295638546668	1.01791690073054	0.880346397240539	1.17698535490203
408	ebi-a-GCST90001526	finn-b-AB1_SYPHILIS	Syphilis || id:finn-b-AB1_SYPHILIS	|| id:ebi-a-GCST90001526	Weighted median	24	0.00919616059080194	0.0724908579098088	0.899051529823437	-0.132885920912423	0.151278242094027	1.00923857519307	0.875564970064569	1.16332029773031
409	ebi-a-GCST90001527	finn-b-AB1_SYPHILIS	Syphilis || id:finn-b-AB1_SYPHILIS	|| id:ebi-a-GCST90001527	Inverse variance weighted	28	-0.0859065827035248	0.0504723962742954	0.0887458448277888	-0.184832479401144	0.0130193139940942	0.917679954396444	0.831243522601822	1.01310443426391
410	ebi-a-GCST90001527	finn-b-AB1_SYPHILIS	Syphilis || id:finn-b-AB1_SYPHILIS	|| id:ebi-a-GCST90001527	MR Egger	28	-0.143062943465066	0.0630920327884934	0.0319024624880236	-0.266723327730513	-0.0194025591996192	0.866699514107984	0.765884941279641	0.980784458955367
411	ebi-a-GCST90001527	finn-b-AB1_SYPHILIS	Syphilis || id:finn-b-AB1_SYPHILIS	|| id:ebi-a-GCST90001527	Weighted median	28	-0.152217160741551	0.077192457973488	0.0486190222593829	-0.303514378369587	-0.000919943113514315	0.858801762462051	0.738219274665922	0.999080479904424
412	ebi-a-GCST90001528	finn-b-AB1_SYPHILIS	Syphilis || id:finn-b-AB1_SYPHILIS	|| id:ebi-a-GCST90001528	Inverse variance weighted	23	-0.0273363832483366	0.0461956636304621	0.55401656983301	-0.117879883964042	0.063207117467369	0.973033874171642	0.888802805672878	1.06524744773808
413	ebi-a-GCST90001528	finn-b-AB1_SYPHILIS	Syphilis || id:finn-b-AB1_SYPHILIS	|| id:ebi-a-GCST90001528	MR Egger	23	-0.00678838983863164	0.0688425897453554	0.922385172516137	-0.141719865739528	0.128143086062265	0.993234599230667	0.867864340971526	1.136715639226
414	ebi-a-GCST90001528	finn-b-AB1_SYPHILIS	Syphilis || id:finn-b-AB1_SYPHILIS	|| id:ebi-a-GCST90001528	Weighted median	23	-0.0092464725014922	0.0668807303596941	0.89004034063338	-0.140332704006493	0.121839759003508	0.990796144671379	0.869069044540957	1.12957308336093
415	ebi-a-GCST90001529	finn-b-AB1_SYPHILIS	Syphilis || id:finn-b-AB1_SYPHILIS	|| id:ebi-a-GCST90001529	Inverse variance weighted	17	-0.0486574191231977	0.101347742216021	0.631153705839478	-0.247298993866599	0.149984155620203	0.95250738462595	0.780907172167527	1.16181583433112
416	ebi-a-GCST90001529	finn-b-AB1_SYPHILIS	Syphilis || id:finn-b-AB1_SYPHILIS	|| id:ebi-a-GCST90001529	MR Egger	17	-0.222717252093405	0.176936553757995	0.227362536468279	-0.569512897459075	0.124078393272265	0.800341112079385	0.565800974679375	1.13210461690605
417	ebi-a-GCST90001529	finn-b-AB1_SYPHILIS	Syphilis || id:finn-b-AB1_SYPHILIS	|| id:ebi-a-GCST90001529	Weighted median	17	-0.116930175525757	0.146421905333406	0.424531728924523	-0.403917109979233	0.170056758927719	0.889647310150436	0.667699464597679	1.18537212986206
418	ebi-a-GCST90001530	finn-b-AB1_SYPHILIS	Syphilis || id:finn-b-AB1_SYPHILIS	|| id:ebi-a-GCST90001530	Inverse variance weighted	19	-0.120214210326911	0.0852076666671399	0.158292399732995	-0.287221236994505	0.0467928163406831	0.886730469547655	0.750345706243686	1.04790487782021
419	ebi-a-GCST90001530	finn-b-AB1_SYPHILIS	Syphilis || id:finn-b-AB1_SYPHILIS	|| id:ebi-a-GCST90001530	MR Egger	19	-0.158256061108376	0.163606730513896	0.346957157062004	-0.478925252915611	0.16241313069886	0.853631172236844	0.619448784952977	1.17634612564421
420	ebi-a-GCST90001530	finn-b-AB1_SYPHILIS	Syphilis || id:finn-b-AB1_SYPHILIS	|| id:ebi-a-GCST90001530	Weighted median	19	-0.104165435826121	0.11495082501694	0.364843822600824	-0.329469052859322	0.121138181207081	0.901076214801748	0.719305545284543	1.12878087789558
421	ebi-a-GCST90001531	finn-b-AB1_SYPHILIS	Syphilis || id:finn-b-AB1_SYPHILIS	|| id:ebi-a-GCST90001531	Inverse variance weighted	24	0.0212811416477613	0.0393531105359568	0.588663319318062	-0.0558509550027141	0.0984132382982366	1.02150920005065	0.945680074271158	1.10341866576003
422	ebi-a-GCST90001531	finn-b-AB1_SYPHILIS	Syphilis || id:finn-b-AB1_SYPHILIS	|| id:ebi-a-GCST90001531	MR Egger	24	0.0539368257161521	0.0489418864234125	0.282347152774221	-0.0419892716737364	0.149862923106041	1.0554179247774	0.958880067695517	1.16167499301397
423	ebi-a-GCST90001531	finn-b-AB1_SYPHILIS	Syphilis || id:finn-b-AB1_SYPHILIS	|| id:ebi-a-GCST90001531	Weighted median	24	0.00878400594833723	0.0508996620894706	0.862985554124239	-0.0909793317470251	0.1085473436437	1.00882269853759	0.913036581575297	1.11465767924517
424	ebi-a-GCST90001532	finn-b-AB1_SYPHILIS	Syphilis || id:finn-b-AB1_SYPHILIS	|| id:ebi-a-GCST90001532	Inverse variance weighted	23	0.0209748397163228	0.0435450865831781	0.630032593841517	-0.0643735299867063	0.106323209419352	1.02119635772425	0.937654691964988	1.11218128588878
425	ebi-a-GCST90001532	finn-b-AB1_SYPHILIS	Syphilis || id:finn-b-AB1_SYPHILIS	|| id:ebi-a-GCST90001532	MR Egger	23	0.0626281528062245	0.0514213411916721	0.236754539649628	-0.0381576759294529	0.163413981541902	1.06463088561153	0.962561156200159	1.17752406202675
426	ebi-a-GCST90001532	finn-b-AB1_SYPHILIS	Syphilis || id:finn-b-AB1_SYPHILIS	|| id:ebi-a-GCST90001532	Weighted median	23	0.00942822294601037	0.0506918180330316	0.852451803395408	-0.0899277403987316	0.108784186290752	1.00947280865113	0.913997227960343	1.11492170898599
427	ebi-a-GCST90001533	finn-b-AB1_SYPHILIS	Syphilis || id:finn-b-AB1_SYPHILIS	|| id:ebi-a-GCST90001533	Inverse variance weighted	20	-0.0120219212473816	0.0851750910970743	0.887756479614279	-0.178965099797647	0.154921257302884	0.988050053334885	0.836135080171317	1.16756602018784
428	ebi-a-GCST90001533	finn-b-AB1_SYPHILIS	Syphilis || id:finn-b-AB1_SYPHILIS	|| id:ebi-a-GCST90001533	MR Egger	20	-0.0787123703628761	0.174382035277739	0.657107536804168	-0.420501159507245	0.263076418781493	0.924305743940193	0.656717617053038	1.30092613034292
429	ebi-a-GCST90001533	finn-b-AB1_SYPHILIS	Syphilis || id:finn-b-AB1_SYPHILIS	|| id:ebi-a-GCST90001533	Weighted median	20	0.0589516238355564	0.120436473542707	0.62449968456148	-0.17710386430815	0.295007111979263	1.0607239257439	0.837692773624034	1.34313591100705
430	ebi-a-GCST90001534	finn-b-AB1_SYPHILIS	Syphilis || id:finn-b-AB1_SYPHILIS	|| id:ebi-a-GCST90001534	Inverse variance weighted	16	-0.0510492957818144	0.0544964998297707	0.348890006629428	-0.157862435448165	0.0557638438845363	0.950231826957026	0.853967249510572	1.05734795506453
431	ebi-a-GCST90001534	finn-b-AB1_SYPHILIS	Syphilis || id:finn-b-AB1_SYPHILIS	|| id:ebi-a-GCST90001534	MR Egger	16	-0.0680374187472584	0.062901194264857	0.2976857749454	-0.191323759506378	0.0552489220118614	0.934225515374729	0.825865163165278	1.0568036436264
432	ebi-a-GCST90001534	finn-b-AB1_SYPHILIS	Syphilis || id:finn-b-AB1_SYPHILIS	|| id:ebi-a-GCST90001534	Weighted median	16	-0.0793533086286424	0.069470242474136	0.253344590045899	-0.215514983877949	0.0568083666206643	0.923713510832339	0.806126191271161	1.05845295604245
433	ebi-a-GCST90001535	finn-b-AB1_SYPHILIS	Syphilis || id:finn-b-AB1_SYPHILIS	|| id:ebi-a-GCST90001535	Inverse variance weighted	29	-0.0417520446471988	0.0922276659955905	0.650760248587415	-0.222518269998556	0.139014180704159	0.959107566946201	0.800500381475813	1.14914039550805
434	ebi-a-GCST90001535	finn-b-AB1_SYPHILIS	Syphilis || id:finn-b-AB1_SYPHILIS	|| id:ebi-a-GCST90001535	MR Egger	29	-0.0320900249715178	0.138730037061558	0.818815861534788	-0.304000897612171	0.239820847669136	0.968419396226242	0.737860204137994	1.27102142347252
435	ebi-a-GCST90001535	finn-b-AB1_SYPHILIS	Syphilis || id:finn-b-AB1_SYPHILIS	|| id:ebi-a-GCST90001535	Weighted median	29	-0.167026566903887	0.131697504694822	0.204705415784303	-0.425153676105737	0.0911005422979631	0.846177130732066	0.653669324054651	1.09537913165723
436	ebi-a-GCST90001536	finn-b-AB1_SYPHILIS	Syphilis || id:finn-b-AB1_SYPHILIS	|| id:ebi-a-GCST90001536	Inverse variance weighted	25	0.0130845098846681	0.0375362676261281	0.727402290031607	-0.0604865746625431	0.0866555944318792	1.0131704866629	0.94130640628973	1.09052103351857
437	ebi-a-GCST90001536	finn-b-AB1_SYPHILIS	Syphilis || id:finn-b-AB1_SYPHILIS	|| id:ebi-a-GCST90001536	MR Egger	25	0.0100536405737579	0.0438148913393202	0.820541870439222	-0.0758235464513097	0.0959308275988255	1.01010434820779	0.926979760997469	1.10068292447981
438	ebi-a-GCST90001536	finn-b-AB1_SYPHILIS	Syphilis || id:finn-b-AB1_SYPHILIS	|| id:ebi-a-GCST90001536	Weighted median	25	-0.00455850113418472	0.0488142853811417	0.925598046936985	-0.100234500481222	0.091117498212853	0.995451873062528	0.904625258102777	1.09539770497002
439	ebi-a-GCST90001537	finn-b-AB1_SYPHILIS	Syphilis || id:finn-b-AB1_SYPHILIS	|| id:ebi-a-GCST90001537	Inverse variance weighted	28	0.077688561153105	0.0827645313019998	0.347900333817297	-0.0845299201988146	0.239907042505025	1.08078600750176	0.918944159973534	1.27113098367722
440	ebi-a-GCST90001537	finn-b-AB1_SYPHILIS	Syphilis || id:finn-b-AB1_SYPHILIS	|| id:ebi-a-GCST90001537	MR Egger	28	-0.00563249844828601	0.116367957035503	0.961765379392206	-0.233713694237872	0.2224486973413	0.994383334331116	0.791588419780854	1.24913173422776
441	ebi-a-GCST90001537	finn-b-AB1_SYPHILIS	Syphilis || id:finn-b-AB1_SYPHILIS	|| id:ebi-a-GCST90001537	Weighted median	28	-0.0352819725686544	0.122876729184454	0.774010431065778	-0.276120361770184	0.205556416632875	0.965333180401363	0.758721604189881	1.2282082703824
442	ebi-a-GCST90001538	finn-b-AB1_SYPHILIS	Syphilis || id:finn-b-AB1_SYPHILIS	|| id:ebi-a-GCST90001538	Inverse variance weighted	31	-0.0169840571579182	0.0306360480160687	0.579317808752481	-0.077030711269413	0.0430625969535765	0.983159358864363	0.925861418790391	1.04400324422787
443	ebi-a-GCST90001538	finn-b-AB1_SYPHILIS	Syphilis || id:finn-b-AB1_SYPHILIS	|| id:ebi-a-GCST90001538	MR Egger	31	-0.0214853725411099	0.0336943711324713	0.52870146237114	-0.0875263399607536	0.0445555948785338	0.97874379389905	0.916194738799587	1.04556310304839
444	ebi-a-GCST90001538	finn-b-AB1_SYPHILIS	Syphilis || id:finn-b-AB1_SYPHILIS	|| id:ebi-a-GCST90001538	Weighted median	31	-0.022831133007544	0.0355759295685467	0.521030404098379	-0.0925599549618956	0.0468976889468077	0.977427525084375	0.911594554709229	1.04801478009848
445	ebi-a-GCST90001539	finn-b-AB1_SYPHILIS	Syphilis || id:finn-b-AB1_SYPHILIS	|| id:ebi-a-GCST90001539	Inverse variance weighted	23	0.0820279299674146	0.101148014146315	0.417383325319455	-0.116222177759363	0.280278037694192	1.08548612699832	0.890277401484209	1.32349774344656
446	ebi-a-GCST90001539	finn-b-AB1_SYPHILIS	Syphilis || id:finn-b-AB1_SYPHILIS	|| id:ebi-a-GCST90001539	MR Egger	23	0.106156012660094	0.163126198953661	0.522258674479336	-0.213571337289081	0.425883362609269	1.11199534832658	0.807694539356488	1.53094219961564
447	ebi-a-GCST90001539	finn-b-AB1_SYPHILIS	Syphilis || id:finn-b-AB1_SYPHILIS	|| id:ebi-a-GCST90001539	Weighted median	23	0.0902573343912607	0.161174365749698	0.575480751435671	-0.225644422478147	0.406159091260668	1.0944558886102	0.798001802727273	1.50104133602179
448	ebi-a-GCST90001540	finn-b-AB1_SYPHILIS	Syphilis || id:finn-b-AB1_SYPHILIS	|| id:ebi-a-GCST90001540	Inverse variance weighted	25	0.0631799333946995	0.116919720395182	0.588941750573024	-0.165982718579857	0.292342585369256	1.06521849036764	0.847060872477738	1.33956185333177
449	ebi-a-GCST90001540	finn-b-AB1_SYPHILIS	Syphilis || id:finn-b-AB1_SYPHILIS	|| id:ebi-a-GCST90001540	MR Egger	25	-0.00553592178768428	0.231549825992754	0.981132112874611	-0.459373580733482	0.448301737158114	0.994479373190386	0.631679217629173	1.56565103948335
450	ebi-a-GCST90001540	finn-b-AB1_SYPHILIS	Syphilis || id:finn-b-AB1_SYPHILIS	|| id:ebi-a-GCST90001540	Weighted median	25	0.0855403153923925	0.171474657002305	0.617884309524173	-0.250550012332125	0.42163064311691	1.08930547623655	0.778372550813754	1.52444535629938
451	ebi-a-GCST90001541	finn-b-AB1_SYPHILIS	Syphilis || id:finn-b-AB1_SYPHILIS	|| id:ebi-a-GCST90001541	Inverse variance weighted	35	0.145696821840028	0.092969316993836	0.117079743188886	-0.0365230394678905	0.327916683147947	1.1568454046174	0.964135880462772	1.38807331757225
452	ebi-a-GCST90001541	finn-b-AB1_SYPHILIS	Syphilis || id:finn-b-AB1_SYPHILIS	|| id:ebi-a-GCST90001541	MR Egger	35	0.152190509971586	0.153444072147946	0.328497446981674	-0.148559871438388	0.45294089138156	1.16438204169306	0.861948399535106	1.57293120997562
453	ebi-a-GCST90001541	finn-b-AB1_SYPHILIS	Syphilis || id:finn-b-AB1_SYPHILIS	|| id:ebi-a-GCST90001541	Weighted median	35	0.215775714291645	0.144901606070517	0.136456072520178	-0.0682314336065694	0.499782862189859	1.24082404868838	0.934044279324611	1.6483633098387
454	ebi-a-GCST90001542	finn-b-AB1_SYPHILIS	Syphilis || id:finn-b-AB1_SYPHILIS	|| id:ebi-a-GCST90001542	Inverse variance weighted	23	-0.0767386364035051	0.0521147617899042	0.140887720981532	-0.178883569511717	0.0254062967047071	0.926131879135546	0.836203253282529	1.02573178731863
455	ebi-a-GCST90001542	finn-b-AB1_SYPHILIS	Syphilis || id:finn-b-AB1_SYPHILIS	|| id:ebi-a-GCST90001542	MR Egger	23	-0.0454406561215071	0.0652376631508626	0.493729129084765	-0.173306475897198	0.0824251636541835	0.955576308493705	0.840879865938378	1.08591740430776
456	ebi-a-GCST90001542	finn-b-AB1_SYPHILIS	Syphilis || id:finn-b-AB1_SYPHILIS	|| id:ebi-a-GCST90001542	Weighted median	23	-0.082040211132387	0.0680821415175948	0.228196324118829	-0.215481208506873	0.0514007862420988	0.921234914052462	0.806153418942215	1.05274473434948
457	ebi-a-GCST90001543	finn-b-AB1_SYPHILIS	Syphilis || id:finn-b-AB1_SYPHILIS	|| id:ebi-a-GCST90001543	Inverse variance weighted	28	-0.0714398804853714	0.0740467575979172	0.334647913564844	-0.216571525377289	0.0736917644065464	0.931052250321702	0.805274935269211	1.0764749464595
458	ebi-a-GCST90001543	finn-b-AB1_SYPHILIS	Syphilis || id:finn-b-AB1_SYPHILIS	|| id:ebi-a-GCST90001543	MR Egger	28	-0.0429495156406416	0.0969981942597171	0.661582075789454	-0.233065976389687	0.147166945108404	0.957959750830601	0.792101311815493	1.15854736070073
459	ebi-a-GCST90001543	finn-b-AB1_SYPHILIS	Syphilis || id:finn-b-AB1_SYPHILIS	|| id:ebi-a-GCST90001543	Weighted median	28	-0.0808212494610587	0.10035002894701	0.420592708024375	-0.277507306197197	0.11586480727508	0.922358548797694	0.75767002889611	1.1228440615233
460	ebi-a-GCST90001544	finn-b-AB1_SYPHILIS	Syphilis || id:finn-b-AB1_SYPHILIS	|| id:ebi-a-GCST90001544	Inverse variance weighted	20	-0.0459653642881539	0.0930720048186324	0.621398802724156	-0.228386493732673	0.136455765156366	0.955075041321774	0.795816622252427	1.14620417449192
461	ebi-a-GCST90001544	finn-b-AB1_SYPHILIS	Syphilis || id:finn-b-AB1_SYPHILIS	|| id:ebi-a-GCST90001544	MR Egger	20	0.0608934981354909	0.145420573175976	0.680359796101677	-0.224130825289421	0.345917821560403	1.06278571949888	0.799210570575516	1.41328646936862
462	ebi-a-GCST90001544	finn-b-AB1_SYPHILIS	Syphilis || id:finn-b-AB1_SYPHILIS	|| id:ebi-a-GCST90001544	Weighted median	20	-0.0990319293841205	0.129752864082903	0.445323248979496	-0.353347542986611	0.15528368421837	0.905713788678401	0.702333060027005	1.16798925423024
463	ebi-a-GCST90001545	finn-b-AB1_SYPHILIS	Syphilis || id:finn-b-AB1_SYPHILIS	|| id:ebi-a-GCST90001545	Inverse variance weighted	12	0.128149996638931	0.167967972094024	0.44549736152565	-0.201067228665356	0.457367221943219	1.13672349461372	0.817857446241023	1.57990895497213
464	ebi-a-GCST90001545	finn-b-AB1_SYPHILIS	Syphilis || id:finn-b-AB1_SYPHILIS	|| id:ebi-a-GCST90001545	MR Egger	12	-0.453729558241441	0.265525134466186	0.118284893186884	-0.974158821795166	0.0666997053122833	0.635254509363808	0.377509773034458	1.06897442263095
465	ebi-a-GCST90001545	finn-b-AB1_SYPHILIS	Syphilis || id:finn-b-AB1_SYPHILIS	|| id:ebi-a-GCST90001545	Weighted median	12	-0.0932861910193721	0.208465382536222	0.654521247694249	-0.501878340790368	0.315305958751624	0.910932762211674	0.605392457734135	1.37067861792723
466	ebi-a-GCST90001546	finn-b-AB1_SYPHILIS	Syphilis || id:finn-b-AB1_SYPHILIS	|| id:ebi-a-GCST90001546	Inverse variance weighted	22	-0.294049976482027	0.145832126620213	0.0437624097680166	-0.579880944657645	-0.00821900830640832	0.745239246076813	0.559965029425323	0.991814675396978
467	ebi-a-GCST90001546	finn-b-AB1_SYPHILIS	Syphilis || id:finn-b-AB1_SYPHILIS	|| id:ebi-a-GCST90001546	MR Egger	22	-0.416765334178438	0.319402507299533	0.206766228699857	-1.04279424848552	0.209263580128646	0.659175587776643	0.352468420320773	1.23276988935702
468	ebi-a-GCST90001546	finn-b-AB1_SYPHILIS	Syphilis || id:finn-b-AB1_SYPHILIS	|| id:ebi-a-GCST90001546	Weighted median	22	-0.289119635592924	0.196231418640633	0.140653835303008	-0.673733216128564	0.0954939449427154	0.748922602243339	0.509801820453962	1.10020216022666
469	ebi-a-GCST90001547	finn-b-AB1_SYPHILIS	Syphilis || id:finn-b-AB1_SYPHILIS	|| id:ebi-a-GCST90001547	Inverse variance weighted	26	-0.0640928583130083	0.0766512500179822	0.403063803709615	-0.214329308348253	0.0861435917222368	0.937917902012807	0.807082562230779	1.08996282670838
470	ebi-a-GCST90001547	finn-b-AB1_SYPHILIS	Syphilis || id:finn-b-AB1_SYPHILIS	|| id:ebi-a-GCST90001547	MR Egger	26	-0.0507539592505082	0.0938596953688433	0.593668560836995	-0.234718962173441	0.133211043672425	0.950512506574169	0.790793061165517	1.14249108840474
471	ebi-a-GCST90001547	finn-b-AB1_SYPHILIS	Syphilis || id:finn-b-AB1_SYPHILIS	|| id:ebi-a-GCST90001547	Weighted median	26	-0.0690495234579887	0.0849374514080967	0.416249275161057	-0.235526928217858	0.0974278813018808	0.933280459658078	0.790154385272896	1.10233193995218
472	ebi-a-GCST90001548	finn-b-AB1_SYPHILIS	Syphilis || id:finn-b-AB1_SYPHILIS	|| id:ebi-a-GCST90001548	Inverse variance weighted	25	0.126578180607193	0.125636593797749	0.313697186609213	-0.119669543236395	0.37282590445078	1.13493817786354	0.887213574006183	1.45183156041664
473	ebi-a-GCST90001548	finn-b-AB1_SYPHILIS	Syphilis || id:finn-b-AB1_SYPHILIS	|| id:ebi-a-GCST90001548	MR Egger	25	0.341870368293354	0.218576678206253	0.131455893352192	-0.0865399209909008	0.770280657577609	1.40757781897195	0.917098936555611	2.16037249361883
474	ebi-a-GCST90001548	finn-b-AB1_SYPHILIS	Syphilis || id:finn-b-AB1_SYPHILIS	|| id:ebi-a-GCST90001548	Weighted median	25	0.248458468461897	0.199510729335943	0.213007209253276	-0.142582561036552	0.639499497960346	1.28204757585587	0.867115961344322	1.89553192425347
475	ebi-a-GCST90001549	finn-b-AB1_SYPHILIS	Syphilis || id:finn-b-AB1_SYPHILIS	|| id:ebi-a-GCST90001549	Inverse variance weighted	31	0.0444048048249401	0.116482540306316	0.703044272372879	-0.183900974175439	0.272710583825319	1.04540545441827	0.832018191034791	1.31352003586394
476	ebi-a-GCST90001549	finn-b-AB1_SYPHILIS	Syphilis || id:finn-b-AB1_SYPHILIS	|| id:ebi-a-GCST90001549	MR Egger	31	0.57765691094441	0.236832613639381	0.0210778809287084	0.113464988211222	1.0418488336776	1.7818584825579	1.12015266965715	2.8344526044252
477	ebi-a-GCST90001549	finn-b-AB1_SYPHILIS	Syphilis || id:finn-b-AB1_SYPHILIS	|| id:ebi-a-GCST90001549	Weighted median	31	-0.093142194531609	0.163353814160304	0.568550983219226	-0.413315670285804	0.227031281222586	0.911063942774565	0.661453448669026	1.25486912116663
478	ebi-a-GCST90001550	finn-b-AB1_SYPHILIS	Syphilis || id:finn-b-AB1_SYPHILIS	|| id:ebi-a-GCST90001550	Inverse variance weighted	22	-0.0985089916653068	0.148571633435022	0.507304695528634	-0.38970939319795	0.192691409867336	0.906187544442533	0.677253660423548	1.21250856760114
479	ebi-a-GCST90001550	finn-b-AB1_SYPHILIS	Syphilis || id:finn-b-AB1_SYPHILIS	|| id:ebi-a-GCST90001550	MR Egger	22	0.253183112357924	0.285647005206741	0.385963089354363	-0.306685017847287	0.813051242563136	1.28811912577095	0.735882354214333	2.25477737395731
480	ebi-a-GCST90001550	finn-b-AB1_SYPHILIS	Syphilis || id:finn-b-AB1_SYPHILIS	|| id:ebi-a-GCST90001550	Weighted median	22	-0.141648264913204	0.19885478868399	0.476266574005546	-0.531403650733825	0.248107120907417	0.867926483000161	0.587779353454697	1.28159721069734
481	ebi-a-GCST90001551	finn-b-AB1_SYPHILIS	Syphilis || id:finn-b-AB1_SYPHILIS	|| id:ebi-a-GCST90001551	Inverse variance weighted	29	0.0227225486930961	0.0217198429317273	0.295484663386963	-0.0198483434530894	0.0652934408392816	1.02298267229	0.980347338125547	1.06747221837366
482	ebi-a-GCST90001551	finn-b-AB1_SYPHILIS	Syphilis || id:finn-b-AB1_SYPHILIS	|| id:ebi-a-GCST90001551	MR Egger	29	0.0298254024231339	0.0219220873724803	0.184916485317897	-0.0131418888269275	0.0727926936731952	1.03027463479425	0.986944088746027	1.07550755428212
483	ebi-a-GCST90001551	finn-b-AB1_SYPHILIS	Syphilis || id:finn-b-AB1_SYPHILIS	|| id:ebi-a-GCST90001551	Weighted median	29	0.020846448450313	0.0220495263732828	0.344435579689049	-0.0223706232413213	0.0640635201419472	1.02106525344754	0.977877743662521	1.06616011925279
484	ebi-a-GCST90001552	finn-b-AB1_SYPHILIS	Syphilis || id:finn-b-AB1_SYPHILIS	|| id:ebi-a-GCST90001552	Inverse variance weighted	38	0.0123018639736704	0.0184195876079734	0.504217479882412	-0.0238005277379574	0.0484042556852982	1.01237784314443	0.976480471100932	1.04959487426742
485	ebi-a-GCST90001552	finn-b-AB1_SYPHILIS	Syphilis || id:finn-b-AB1_SYPHILIS	|| id:ebi-a-GCST90001552	MR Egger	38	0.0218941461340533	0.0188936357606995	0.254162671475432	-0.0151373799569178	0.0589256722250243	1.02213558174085	0.984976614262948	1.06069639860688
486	ebi-a-GCST90001552	finn-b-AB1_SYPHILIS	Syphilis || id:finn-b-AB1_SYPHILIS	|| id:ebi-a-GCST90001552	Weighted median	38	0.0162301031096346	0.0201548708700222	0.420664168977081	-0.0232734437956089	0.0557336500148782	1.01636252667917	0.976995293942774	1.05731603012017
487	ebi-a-GCST90001553	finn-b-AB1_SYPHILIS	Syphilis || id:finn-b-AB1_SYPHILIS	|| id:ebi-a-GCST90001553	Inverse variance weighted	28	0.0233502288745295	0.0189842696441445	0.218705444590577	-0.0138589396279937	0.0605593973770526	1.02362497980011	0.98623665336045	1.06243070129317
488	ebi-a-GCST90001553	finn-b-AB1_SYPHILIS	Syphilis || id:finn-b-AB1_SYPHILIS	|| id:ebi-a-GCST90001553	MR Egger	28	0.0237784256955007	0.0195576574032485	0.234980901151357	-0.0145545828148664	0.0621114342058678	1.02406338661783	0.985550823126118	1.06408091313316
489	ebi-a-GCST90001553	finn-b-AB1_SYPHILIS	Syphilis || id:finn-b-AB1_SYPHILIS	|| id:ebi-a-GCST90001553	Weighted median	28	0.0200685860319051	0.0213441801730217	0.347096052510287	-0.0217660071072173	0.0619031791710276	1.020271313988	0.978469163096369	1.0638593359986
490	ebi-a-GCST90001554	finn-b-AB1_SYPHILIS	Syphilis || id:finn-b-AB1_SYPHILIS	|| id:ebi-a-GCST90001554	Inverse variance weighted	24	-0.0811772329775156	0.0603506565694593	0.178595271534219	-0.199464519853656	0.0371100538986246	0.922030262793728	0.819169284543425	1.0378072292851
491	ebi-a-GCST90001554	finn-b-AB1_SYPHILIS	Syphilis || id:finn-b-AB1_SYPHILIS	|| id:ebi-a-GCST90001554	MR Egger	24	-0.0553966162469473	0.0726132401912797	0.453626484315792	-0.197718567021855	0.086925334527961	0.946109830999632	0.820600764760328	1.0908152304435
492	ebi-a-GCST90001554	finn-b-AB1_SYPHILIS	Syphilis || id:finn-b-AB1_SYPHILIS	|| id:ebi-a-GCST90001554	Weighted median	24	-0.0841378012696375	0.0701521558402035	0.230387375512592	-0.221636026716436	0.0533604241771613	0.919304566029917	0.801206929187362	1.05480975555295
493	ebi-a-GCST90001555	finn-b-AB1_SYPHILIS	Syphilis || id:finn-b-AB1_SYPHILIS	|| id:ebi-a-GCST90001555	Inverse variance weighted	23	-0.0430067115126461	0.0442346961570299	0.330931496767892	-0.129706715980425	0.0436932929551325	0.957904961054197	0.87835300004672	1.04466190058375
494	ebi-a-GCST90001555	finn-b-AB1_SYPHILIS	Syphilis || id:finn-b-AB1_SYPHILIS	|| id:ebi-a-GCST90001555	MR Egger	23	-0.0580386674641209	0.0506415177118318	0.264658901011974	-0.157296042179311	0.0412187072510693	0.943613459591764	0.854451067815298	1.0420799910747
495	ebi-a-GCST90001555	finn-b-AB1_SYPHILIS	Syphilis || id:finn-b-AB1_SYPHILIS	|| id:ebi-a-GCST90001555	Weighted median	23	-0.0841860750013019	0.0581388622157938	0.147612228177252	-0.198138244944258	0.0297660949416539	0.919260188839113	0.820256448992169	1.03021353361233
496	ebi-a-GCST90001556	finn-b-AB1_SYPHILIS	Syphilis || id:finn-b-AB1_SYPHILIS	|| id:ebi-a-GCST90001556	Inverse variance weighted	14	-0.100166430173775	0.0739347635792176	0.175482957022049	-0.245078566789042	0.0447457064414915	0.90468683831809	0.782643046075183	1.04576189557986
497	ebi-a-GCST90001556	finn-b-AB1_SYPHILIS	Syphilis || id:finn-b-AB1_SYPHILIS	|| id:ebi-a-GCST90001556	MR Egger	14	-0.122429465533376	0.0917041605772217	0.206635682945844	-0.302169620264731	0.0573106891979785	0.884768309403415	0.739212668806399	1.05898477442031
498	ebi-a-GCST90001556	finn-b-AB1_SYPHILIS	Syphilis || id:finn-b-AB1_SYPHILIS	|| id:ebi-a-GCST90001556	Weighted median	14	-0.139899477829047	0.102855803736568	0.173781980283312	-0.34149685315272	0.0616978974946257	0.869445629568416	0.710705704098651	1.06364096758493
499	ebi-a-GCST90001557	finn-b-AB1_SYPHILIS	Syphilis || id:finn-b-AB1_SYPHILIS	|| id:ebi-a-GCST90001557	Inverse variance weighted	19	0.0939946042669876	0.117525044449702	0.42383618096708	-0.136354482854428	0.324343691388404	1.09855381839808	0.872533279574279	1.38312259276325
500	ebi-a-GCST90001557	finn-b-AB1_SYPHILIS	Syphilis || id:finn-b-AB1_SYPHILIS	|| id:ebi-a-GCST90001557	MR Egger	19	0.0682036232855842	0.200817911240145	0.738295628355422	-0.325399482745099	0.461806729316268	1.07058328197115	0.722238774076546	1.58693856488331
501	ebi-a-GCST90001557	finn-b-AB1_SYPHILIS	Syphilis || id:finn-b-AB1_SYPHILIS	|| id:ebi-a-GCST90001557	Weighted median	19	0.159250072780138	0.166946821056347	0.340135779112899	-0.167965696490303	0.486465842050578	1.17263115315026	0.845382833785507	1.62655753864927
502	ebi-a-GCST90001558	finn-b-AB1_SYPHILIS	Syphilis || id:finn-b-AB1_SYPHILIS	|| id:ebi-a-GCST90001558	Inverse variance weighted	24	0.0522633312576444	0.0825276557183644	0.526549091162587	-0.10949087395035	0.214017536465639	1.05365316579792	0.896290343914965	1.23864437604753
503	ebi-a-GCST90001558	finn-b-AB1_SYPHILIS	Syphilis || id:finn-b-AB1_SYPHILIS	|| id:ebi-a-GCST90001558	MR Egger	24	-0.0464626546577458	0.12735822879585	0.718730330229838	-0.296084783097612	0.203159473782121	0.95460020977585	0.743724370091228	1.22526785076616
504	ebi-a-GCST90001558	finn-b-AB1_SYPHILIS	Syphilis || id:finn-b-AB1_SYPHILIS	|| id:ebi-a-GCST90001558	Weighted median	24	-0.00713109143150139	0.118268322310278	0.951919990927061	-0.238937003159647	0.224674820296644	0.992894274469667	0.787464488584825	1.25191555246678
505	ebi-a-GCST90001559	finn-b-AB1_SYPHILIS	Syphilis || id:finn-b-AB1_SYPHILIS	|| id:ebi-a-GCST90001559	Inverse variance weighted	18	-0.0476045800830429	0.0968288887909798	0.622976597795148	-0.237389202113363	0.142180041947278	0.95351074968479	0.78868427069066	1.15278417936276
506	ebi-a-GCST90001559	finn-b-AB1_SYPHILIS	Syphilis || id:finn-b-AB1_SYPHILIS	|| id:ebi-a-GCST90001559	MR Egger	18	-0.0799197529012574	0.142782286343506	0.583414386250032	-0.359773034134528	0.199933528332013	0.923190426767563	0.697834692753433	1.22132157217987
507	ebi-a-GCST90001559	finn-b-AB1_SYPHILIS	Syphilis || id:finn-b-AB1_SYPHILIS	|| id:ebi-a-GCST90001559	Weighted median	18	-0.0761922707205301	0.143908772114709	0.596494422902399	-0.358253464065359	0.205868922624299	0.926638024069735	0.698895907556691	1.22859215280526
508	ebi-a-GCST90001560	finn-b-AB1_SYPHILIS	Syphilis || id:finn-b-AB1_SYPHILIS	|| id:ebi-a-GCST90001560	Inverse variance weighted	28	-0.00337626329564307	0.0241818589731676	0.888960494327231	-0.0507727068830516	0.0440201802917655	0.996629429872264	0.950494686882007	1.04500344315004
509	ebi-a-GCST90001560	finn-b-AB1_SYPHILIS	Syphilis || id:finn-b-AB1_SYPHILIS	|| id:ebi-a-GCST90001560	MR Egger	28	-0.00896226696842013	0.0263571186961954	0.736564159389303	-0.0606222196129631	0.0426976856761228	0.991077774436314	0.941178731488336	1.04362234517176
510	ebi-a-GCST90001560	finn-b-AB1_SYPHILIS	Syphilis || id:finn-b-AB1_SYPHILIS	|| id:ebi-a-GCST90001560	Weighted median	28	-0.00871409917215852	0.0280737040014158	0.756256213176001	-0.0637385590149336	0.0463103606706165	0.991323758544925	0.93825026454157	1.04739943210759
511	ebi-a-GCST90001561	finn-b-AB1_SYPHILIS	Syphilis || id:finn-b-AB1_SYPHILIS	|| id:ebi-a-GCST90001561	Inverse variance weighted	26	0.0208812768492161	0.0334279712129537	0.532191082274443	-0.0446375467281732	0.0864001004266054	1.02110081613478	0.956344049051666	1.09024244752193
512	ebi-a-GCST90001561	finn-b-AB1_SYPHILIS	Syphilis || id:finn-b-AB1_SYPHILIS	|| id:ebi-a-GCST90001561	MR Egger	26	0.0199415921156777	0.0365396912797578	0.590273929511138	-0.0516762027926476	0.091559387024003	1.02014175396507	0.949636306650222	1.09588185592217
513	ebi-a-GCST90001561	finn-b-AB1_SYPHILIS	Syphilis || id:finn-b-AB1_SYPHILIS	|| id:ebi-a-GCST90001561	Weighted median	26	0.0297451312678486	0.0457948739153744	0.515996048050719	-0.0600128216062851	0.119503084141982	1.03019193677823	0.941752458727595	1.12693671969469
514	ebi-a-GCST90001562	finn-b-AB1_SYPHILIS	Syphilis || id:finn-b-AB1_SYPHILIS	|| id:ebi-a-GCST90001562	Inverse variance weighted	35	0.00778267431511099	0.0156394796950631	0.618744853132586	-0.0228707058872128	0.0384360545174347	1.00781303804408	0.977388846227861	1.03918427509337
515	ebi-a-GCST90001562	finn-b-AB1_SYPHILIS	Syphilis || id:finn-b-AB1_SYPHILIS	|| id:ebi-a-GCST90001562	MR Egger	35	0.00176121063616975	0.016851571208282	0.917394787140279	-0.031267868932063	0.0347902902044025	1.00176276247853	0.969215915468261	1.03540255197293
516	ebi-a-GCST90001562	finn-b-AB1_SYPHILIS	Syphilis || id:finn-b-AB1_SYPHILIS	|| id:ebi-a-GCST90001562	Weighted median	35	0.00488215880210046	0.0200478989984772	0.807598944875956	-0.0344117232349149	0.0441760408391158	1.00489409595784	0.966173626604277	1.04516633065221
517	ebi-a-GCST90001563	finn-b-AB1_SYPHILIS	Syphilis || id:finn-b-AB1_SYPHILIS	|| id:ebi-a-GCST90001563	Inverse variance weighted	4	0.0739909644295681	0.100782814169094	0.462849695682981	-0.123543351341857	0.271525280200993	1.07679707597644	0.883783327220457	1.31196403815184
518	ebi-a-GCST90001563	finn-b-AB1_SYPHILIS	Syphilis || id:finn-b-AB1_SYPHILIS	|| id:ebi-a-GCST90001563	MR Egger	4	-0.020827175355358	0.155074054370441	0.905457607458705	-0.324772321921422	0.283117971210706	0.979388212363712	0.722691876010027	1.32726173125499
519	ebi-a-GCST90001563	finn-b-AB1_SYPHILIS	Syphilis || id:finn-b-AB1_SYPHILIS	|| id:ebi-a-GCST90001563	Weighted median	4	0.0637003261142567	0.113841248324437	0.575783687030459	-0.159428520601639	0.286829172830153	1.06577296657494	0.852630910762825	1.33219661865849
520	ebi-a-GCST90001564	finn-b-AB1_SYPHILIS	Syphilis || id:finn-b-AB1_SYPHILIS	|| id:ebi-a-GCST90001564	Inverse variance weighted	16	-0.0958278672046172	0.116124364629193	0.409248074185976	-0.323431621877836	0.131775887468602	0.908620405978827	0.723661438840927	1.14085261124796
521	ebi-a-GCST90001564	finn-b-AB1_SYPHILIS	Syphilis || id:finn-b-AB1_SYPHILIS	|| id:ebi-a-GCST90001564	MR Egger	16	-0.0109551298903574	0.164971961555204	0.947993586773554	-0.334300174538556	0.312389914757842	0.989104659014186	0.715838873370244	1.36668748076994
522	ebi-a-GCST90001564	finn-b-AB1_SYPHILIS	Syphilis || id:finn-b-AB1_SYPHILIS	|| id:ebi-a-GCST90001564	Weighted median	16	0.051282343788614	0.160218178468315	0.748909062194622	-0.262745286009282	0.36530997358651	1.05262005206423	0.76893773156746	1.4409605986548
523	ebi-a-GCST90001565	finn-b-AB1_SYPHILIS	Syphilis || id:finn-b-AB1_SYPHILIS	|| id:ebi-a-GCST90001565	Inverse variance weighted	14	0.00891110192684024	0.117220662433386	0.939403273626666	-0.220841396442597	0.238663600296277	1.00895092399389	0.801843845491879	1.26955138803075
524	ebi-a-GCST90001565	finn-b-AB1_SYPHILIS	Syphilis || id:finn-b-AB1_SYPHILIS	|| id:ebi-a-GCST90001565	MR Egger	14	0.177389703803256	0.143725032107156	0.240742345122354	-0.10431135912677	0.459090766733282	1.1940963463534	0.900944736379464	1.58263434681303
525	ebi-a-GCST90001565	finn-b-AB1_SYPHILIS	Syphilis || id:finn-b-AB1_SYPHILIS	|| id:ebi-a-GCST90001565	Weighted median	14	0.204473992512241	0.159581768958602	0.200084194300463	-0.108306274646619	0.5172542596711	1.22687954737602	0.897352717951846	1.67741557322654
526	ebi-a-GCST90001566	finn-b-AB1_SYPHILIS	Syphilis || id:finn-b-AB1_SYPHILIS	|| id:ebi-a-GCST90001566	Inverse variance weighted	18	-0.0827137479426497	0.141740260967305	0.559517322087578	-0.360524659438567	0.195097163553267	0.920614637339996	0.697310379608521	1.21542907616042
527	ebi-a-GCST90001566	finn-b-AB1_SYPHILIS	Syphilis || id:finn-b-AB1_SYPHILIS	|| id:ebi-a-GCST90001566	MR Egger	18	0.0602884420025178	0.232860174786382	0.799010616100272	-0.396117500578792	0.516694384583827	1.0621428689812	0.672927621906796	1.67647669288847
528	ebi-a-GCST90001566	finn-b-AB1_SYPHILIS	Syphilis || id:finn-b-AB1_SYPHILIS	|| id:ebi-a-GCST90001566	Weighted median	18	-0.131931715101428	0.196720727731247	0.502440415711819	-0.517504341454672	0.253640911251816	0.876400837978497	0.596006121226855	1.28870896028442
529	ebi-a-GCST90001567	finn-b-AB1_SYPHILIS	Syphilis || id:finn-b-AB1_SYPHILIS	|| id:ebi-a-GCST90001567	Inverse variance weighted	21	0.0518236122620123	0.113896083652856	0.649103590633702	-0.171412711697586	0.27505993622161	1.05318995633458	0.842473802918694	1.31660958510667
530	ebi-a-GCST90001567	finn-b-AB1_SYPHILIS	Syphilis || id:finn-b-AB1_SYPHILIS	|| id:ebi-a-GCST90001567	MR Egger	21	-0.016917116335834	0.15538981272969	0.914448044472663	-0.321481149286026	0.287646916614358	0.983225174562939	0.725074298066818	1.33328645970738
531	ebi-a-GCST90001567	finn-b-AB1_SYPHILIS	Syphilis || id:finn-b-AB1_SYPHILIS	|| id:ebi-a-GCST90001567	Weighted median	21	0.110466376898155	0.166241149244961	0.50637368492867	-0.215366275621969	0.436299029418278	1.1167987981811	0.806246077805003	1.54697131552485
532	ebi-a-GCST90001568	finn-b-AB1_SYPHILIS	Syphilis || id:finn-b-AB1_SYPHILIS	|| id:ebi-a-GCST90001568	Inverse variance weighted	21	0.0873483765052031	0.11819215222665	0.459884515351914	-0.144308241859032	0.319004994869438	1.09127678869777	0.86562088634112	1.37575819662145
533	ebi-a-GCST90001568	finn-b-AB1_SYPHILIS	Syphilis || id:finn-b-AB1_SYPHILIS	|| id:ebi-a-GCST90001568	MR Egger	21	0.0960230358428144	0.177487828585993	0.594786243682643	-0.251853108185732	0.443899179871361	1.10078442119881	0.777358917344446	1.55877332197258
534	ebi-a-GCST90001568	finn-b-AB1_SYPHILIS	Syphilis || id:finn-b-AB1_SYPHILIS	|| id:ebi-a-GCST90001568	Weighted median	21	0.0669440333771036	0.161603646261686	0.678692283029917	-0.249799113295801	0.383687180050008	1.06923563499243	0.778957249509431	1.46768624832451
535	ebi-a-GCST90001569	finn-b-AB1_SYPHILIS	Syphilis || id:finn-b-AB1_SYPHILIS	|| id:ebi-a-GCST90001569	Inverse variance weighted	21	-0.0710666060988829	0.133629441949033	0.594851725356115	-0.332980312318987	0.190847100121221	0.931399853150809	0.716784305837554	1.21027438712637
536	ebi-a-GCST90001569	finn-b-AB1_SYPHILIS	Syphilis || id:finn-b-AB1_SYPHILIS	|| id:ebi-a-GCST90001569	MR Egger	21	-0.269676113345986	0.251110414401001	0.296302437664262	-0.761852525571948	0.222500298879976	0.763626782811573	0.466800864980169	1.24919619301032
537	ebi-a-GCST90001569	finn-b-AB1_SYPHILIS	Syphilis || id:finn-b-AB1_SYPHILIS	|| id:ebi-a-GCST90001569	Weighted median	21	-0.0284708787596111	0.193191844055568	0.882839179883187	-0.407126893108524	0.350185135589302	0.971930597558592	0.665559729999871	1.41933029282103
538	ebi-a-GCST90001570	finn-b-AB1_SYPHILIS	Syphilis || id:finn-b-AB1_SYPHILIS	|| id:ebi-a-GCST90001570	Inverse variance weighted	29	0.0147314435918585	0.028587492257163	0.606335851082695	-0.041300041232181	0.0707629284158979	1.01484048610022	0.95954118483283	1.0733267404333
539	ebi-a-GCST90001570	finn-b-AB1_SYPHILIS	Syphilis || id:finn-b-AB1_SYPHILIS	|| id:ebi-a-GCST90001570	MR Egger	29	0.00705498400891127	0.0304759056596549	0.818676623102068	-0.0526777910840124	0.0667877591018349	1.00707992903635	0.948685638213088	1.06906855402405
540	ebi-a-GCST90001570	finn-b-AB1_SYPHILIS	Syphilis || id:finn-b-AB1_SYPHILIS	|| id:ebi-a-GCST90001570	Weighted median	29	0.0194398052456185	0.0321027909288202	0.544814436519975	-0.043481664974869	0.0823612754661061	1.01962998863663	0.95745010880184	1.08584802922854
541	ebi-a-GCST90001571	finn-b-AB1_SYPHILIS	Syphilis || id:finn-b-AB1_SYPHILIS	|| id:ebi-a-GCST90001571	Inverse variance weighted	25	0.0393915889187826	0.106159300142407	0.710592008020981	-0.168680639360335	0.2474638171979	1.04017772598022	0.844778649360453	1.28077301958862
542	ebi-a-GCST90001571	finn-b-AB1_SYPHILIS	Syphilis || id:finn-b-AB1_SYPHILIS	|| id:ebi-a-GCST90001571	MR Egger	25	0.0379366833939266	0.17832983619417	0.833409233564111	-0.311589795546647	0.3874631623345	1.0386654660243	0.732281851903807	1.47323868194563
543	ebi-a-GCST90001571	finn-b-AB1_SYPHILIS	Syphilis || id:finn-b-AB1_SYPHILIS	|| id:ebi-a-GCST90001571	Weighted median	25	-0.0304067468845393	0.151588652775815	0.841021349660675	-0.327520506325137	0.266707012556059	0.970050888116963	0.72070851204093	1.30565784892945
544	ebi-a-GCST90001572	finn-b-AB1_SYPHILIS	Syphilis || id:finn-b-AB1_SYPHILIS	|| id:ebi-a-GCST90001572	Inverse variance weighted	22	-0.0142207838548279	0.0301833091598157	0.637535567475517	-0.0733800698080668	0.044938502098411	0.985879853877949	0.929247583950082	1.04596353336832
545	ebi-a-GCST90001572	finn-b-AB1_SYPHILIS	Syphilis || id:finn-b-AB1_SYPHILIS	|| id:ebi-a-GCST90001572	MR Egger	22	-0.0334403477855742	0.0288346404570745	0.259817817545629	-0.0899562430814402	0.0230755475102917	0.967112599918941	0.913971176958621	1.02334384770683
546	ebi-a-GCST90001572	finn-b-AB1_SYPHILIS	Syphilis || id:finn-b-AB1_SYPHILIS	|| id:ebi-a-GCST90001572	Weighted median	22	-0.0204929730949442	0.0323692486489086	0.526668306476489	-0.0839367004468051	0.0429507542569167	0.979715580818698	0.919489457524872	1.04388648661908
547	ebi-a-GCST90001573	finn-b-AB1_SYPHILIS	Syphilis || id:finn-b-AB1_SYPHILIS	|| id:ebi-a-GCST90001573	Inverse variance weighted	26	-0.0276555765486537	0.0274081591328864	0.312961616190785	-0.081375568449111	0.0260644153518036	0.972723337841219	0.921847409620466	1.02640706271607
548	ebi-a-GCST90001573	finn-b-AB1_SYPHILIS	Syphilis || id:finn-b-AB1_SYPHILIS	|| id:ebi-a-GCST90001573	MR Egger	26	-0.025272153268491	0.0289281623732404	0.390984342366382	-0.0819713515200421	0.0314270449830601	0.975044514364041	0.921298352115657	1.03192608866412
549	ebi-a-GCST90001573	finn-b-AB1_SYPHILIS	Syphilis || id:finn-b-AB1_SYPHILIS	|| id:ebi-a-GCST90001573	Weighted median	26	-0.0231039447263812	0.0331349494944417	0.485635000350663	-0.0880484457354869	0.0418405562827246	0.977160907771035	0.915716513088746	1.04272820903403
550	ebi-a-GCST90001574	finn-b-AB1_SYPHILIS	Syphilis || id:finn-b-AB1_SYPHILIS	|| id:ebi-a-GCST90001574	Inverse variance weighted	24	-0.0301746410464114	0.0313035886086358	0.335078252964855	-0.0915296747193375	0.0311803926265148	0.970276068723232	0.912534236552868	1.03167159304983
551	ebi-a-GCST90001574	finn-b-AB1_SYPHILIS	Syphilis || id:finn-b-AB1_SYPHILIS	|| id:ebi-a-GCST90001574	MR Egger	24	-0.0325633657489743	0.0337368029456857	0.3449267960676	-0.0986874995225183	0.0335607680245696	0.967961112307118	0.906025797282742	1.03413028387142
552	ebi-a-GCST90001574	finn-b-AB1_SYPHILIS	Syphilis || id:finn-b-AB1_SYPHILIS	|| id:ebi-a-GCST90001574	Weighted median	24	-0.0230068016993088	0.0308948373078609	0.456464522169019	-0.0835606828227161	0.0375470794240985	0.977255836750322	0.919835266777177	1.03826087665534
553	ebi-a-GCST90001575	finn-b-AB1_SYPHILIS	Syphilis || id:finn-b-AB1_SYPHILIS	|| id:ebi-a-GCST90001575	Inverse variance weighted	34	-0.0460402192959608	0.0776329757262372	0.553147837049134	-0.198200851719386	0.106120413127464	0.955003551847806	0.820205096988628	1.11195576251652
554	ebi-a-GCST90001575	finn-b-AB1_SYPHILIS	Syphilis || id:finn-b-AB1_SYPHILIS	|| id:ebi-a-GCST90001575	MR Egger	34	-0.0159584309366696	0.108770867739573	0.884276591407353	-0.229149331706233	0.197232469832894	0.984168230156469	0.795209774605625	1.21802716236691
555	ebi-a-GCST90001575	finn-b-AB1_SYPHILIS	Syphilis || id:finn-b-AB1_SYPHILIS	|| id:ebi-a-GCST90001575	Weighted median	34	-0.0350505944316586	0.114234037939604	0.758971675644925	-0.258949308793283	0.188848119929965	0.96555656323618	0.771862148675768	1.207857489071
556	ebi-a-GCST90001576	finn-b-AB1_SYPHILIS	Syphilis || id:finn-b-AB1_SYPHILIS	|| id:ebi-a-GCST90001576	Inverse variance weighted	16	-0.198144535378635	0.172803365656691	0.251527364878951	-0.536839132065749	0.140550061308479	0.820251289239032	0.584593156852314	1.15090669401775
557	ebi-a-GCST90001576	finn-b-AB1_SYPHILIS	Syphilis || id:finn-b-AB1_SYPHILIS	|| id:ebi-a-GCST90001576	MR Egger	16	-0.298793204592309	0.350956002962462	0.408891058630877	-0.986666970398735	0.389080561214117	0.741712776372655	0.372817233366099	1.47562342455937
558	ebi-a-GCST90001576	finn-b-AB1_SYPHILIS	Syphilis || id:finn-b-AB1_SYPHILIS	|| id:ebi-a-GCST90001576	Weighted median	16	-0.167110337196067	0.222132167997313	0.451869836345867	-0.602489386470801	0.268268712078667	0.846106249195514	0.547447130927125	1.30769848718597
559	ebi-a-GCST90001577	finn-b-AB1_SYPHILIS	Syphilis || id:finn-b-AB1_SYPHILIS	|| id:ebi-a-GCST90001577	Inverse variance weighted	31	0.030143880971688	0.102964709947164	0.769706105855516	-0.171666950524753	0.231954712468129	1.03060280741975	0.842259640592465	1.26106261712165
560	ebi-a-GCST90001577	finn-b-AB1_SYPHILIS	Syphilis || id:finn-b-AB1_SYPHILIS	|| id:ebi-a-GCST90001577	MR Egger	31	0.0377121743808801	0.159735738743	0.815021559892517	-0.2753698735554	0.35079422231716	1.03843230244028	0.759291229533945	1.42019505139458
561	ebi-a-GCST90001577	finn-b-AB1_SYPHILIS	Syphilis || id:finn-b-AB1_SYPHILIS	|| id:ebi-a-GCST90001577	Weighted median	31	-0.0680329685822424	0.165837312777853	0.681630478700077	-0.393074101626834	0.257008164462349	0.934229672841686	0.67497872871104	1.2930556838207
562	ebi-a-GCST90001578	finn-b-AB1_SYPHILIS	Syphilis || id:finn-b-AB1_SYPHILIS	|| id:ebi-a-GCST90001578	Inverse variance weighted	26	0.192558247264603	0.124106578684617	0.120768613004984	-0.0506906469572469	0.435807141486452	1.21234711755424	0.950572687605813	1.54621056612092
563	ebi-a-GCST90001578	finn-b-AB1_SYPHILIS	Syphilis || id:finn-b-AB1_SYPHILIS	|| id:ebi-a-GCST90001578	MR Egger	26	0.0721926463583142	0.247903624957457	0.773390758104826	-0.413698458558301	0.558083751274929	1.07486239244521	0.661200300500239	1.74732098854002
564	ebi-a-GCST90001578	finn-b-AB1_SYPHILIS	Syphilis || id:finn-b-AB1_SYPHILIS	|| id:ebi-a-GCST90001578	Weighted median	26	0.0515593636310925	0.190501239469254	0.786659415719448	-0.321823065728646	0.424941792990831	1.052911689098	0.724826425620435	1.52950138937092
565	ebi-a-GCST90001579	finn-b-AB1_SYPHILIS	Syphilis || id:finn-b-AB1_SYPHILIS	|| id:ebi-a-GCST90001579	Inverse variance weighted	18	-0.00480520657299073	0.0778558381792443	0.950786382983529	-0.15740264940431	0.147792236258328	0.995206319962262	0.85435998201335	1.15927201664901
566	ebi-a-GCST90001579	finn-b-AB1_SYPHILIS	Syphilis || id:finn-b-AB1_SYPHILIS	|| id:ebi-a-GCST90001579	MR Egger	18	0.109563037947094	0.0983522702531543	0.281740491218162	-0.0832074117490883	0.302333487643276	1.11579040585481	0.92016027537412	1.3530123643856
567	ebi-a-GCST90001579	finn-b-AB1_SYPHILIS	Syphilis || id:finn-b-AB1_SYPHILIS	|| id:ebi-a-GCST90001579	Weighted median	18	0.111817371838301	0.107738741601063	0.299336787746613	-0.0993505616997832	0.322985305376385	1.11830860734924	0.905425244968703	1.38124505388032
568	ebi-a-GCST90001580	finn-b-AB1_SYPHILIS	Syphilis || id:finn-b-AB1_SYPHILIS	|| id:ebi-a-GCST90001580	Inverse variance weighted	21	0.0928371856891151	0.0983310850341856	0.345103956515045	-0.0998917409778887	0.285566112356119	1.09728306733717	0.904935380152552	1.3305150359597
569	ebi-a-GCST90001580	finn-b-AB1_SYPHILIS	Syphilis || id:finn-b-AB1_SYPHILIS	|| id:ebi-a-GCST90001580	MR Egger	21	-0.0208924305332092	0.149630794031091	0.890424526646013	-0.314168786834147	0.272383925767729	0.979324304296917	0.730395736570669	1.31309103403268
570	ebi-a-GCST90001580	finn-b-AB1_SYPHILIS	Syphilis || id:finn-b-AB1_SYPHILIS	|| id:ebi-a-GCST90001580	Weighted median	21	0.0268842854225677	0.137419116403713	0.844894174156851	-0.24245718272871	0.296225753573846	1.02724892821022	0.784697345458553	1.34477371003771
571	ebi-a-GCST90001581	finn-b-AB1_SYPHILIS	Syphilis || id:finn-b-AB1_SYPHILIS	|| id:ebi-a-GCST90001581	Inverse variance weighted	25	-0.0110623631250184	0.0110057042648657	0.31482552455797	-0.0326335434841553	0.0105088172341184	0.988998599808819	0.96789318537202	1.01056422878714
572	ebi-a-GCST90001581	finn-b-AB1_SYPHILIS	Syphilis || id:finn-b-AB1_SYPHILIS	|| id:ebi-a-GCST90001581	MR Egger	25	-0.00938986303904972	0.0114083677367689	0.418921799700514	-0.0317502638031167	0.0129705377250172	0.990654084064902	0.968748483434167	1.01305502001455
573	ebi-a-GCST90001581	finn-b-AB1_SYPHILIS	Syphilis || id:finn-b-AB1_SYPHILIS	|| id:ebi-a-GCST90001581	Weighted median	25	-0.0111360307681107	0.0117626064549927	0.343775583820366	-0.0341907394198965	0.011918677883675	0.988925745296493	0.966387158930979	1.01198998835214
574	ebi-a-GCST90001582	finn-b-AB1_SYPHILIS	Syphilis || id:finn-b-AB1_SYPHILIS	|| id:ebi-a-GCST90001582	Inverse variance weighted	26	0.0159522105751242	0.0622876826655957	0.797869468638886	-0.106131647449443	0.138036068599692	1.01608012636093	0.899306248908684	1.14801695689149
575	ebi-a-GCST90001582	finn-b-AB1_SYPHILIS	Syphilis || id:finn-b-AB1_SYPHILIS	|| id:ebi-a-GCST90001582	MR Egger	26	0.03746172287254	0.0745842362490789	0.620052210334878	-0.108723380175655	0.183646825920735	1.03817225806943	0.896978505220218	1.20159137722077
576	ebi-a-GCST90001582	finn-b-AB1_SYPHILIS	Syphilis || id:finn-b-AB1_SYPHILIS	|| id:ebi-a-GCST90001582	Weighted median	26	0.0152166467963677	0.076018105111591	0.841346572349433	-0.133778839222351	0.164212132815086	1.01533300943343	0.874783511012737	1.17846427952405
577	ebi-a-GCST90001583	finn-b-AB1_SYPHILIS	Syphilis || id:finn-b-AB1_SYPHILIS	|| id:ebi-a-GCST90001583	Inverse variance weighted	26	0.0282935977618085	0.0622418956263121	0.649415161819345	-0.0937005176657633	0.15028771318938	1.02869766342063	0.910555416672773	1.16216856585607
578	ebi-a-GCST90001583	finn-b-AB1_SYPHILIS	Syphilis || id:finn-b-AB1_SYPHILIS	|| id:ebi-a-GCST90001583	MR Egger	26	0.0233579990841201	0.0744077619653264	0.756295040785338	-0.12248121436792	0.16919721253616	1.02363293361164	0.88472252485922	1.18435368528806
579	ebi-a-GCST90001583	finn-b-AB1_SYPHILIS	Syphilis || id:finn-b-AB1_SYPHILIS	|| id:ebi-a-GCST90001583	Weighted median	26	0.01842707865087	0.0734778859745372	0.801981107297343	-0.125589577859223	0.162443735160963	1.01859790492785	0.881976755298727	1.17638212763554
580	ebi-a-GCST90001584	finn-b-AB1_SYPHILIS	Syphilis || id:finn-b-AB1_SYPHILIS	|| id:ebi-a-GCST90001584	Inverse variance weighted	22	0.0647924402873178	0.109910748486162	0.555525582324582	-0.150632626745559	0.280217507320195	1.06693754814927	0.860163641737551	1.32341763405772
581	ebi-a-GCST90001584	finn-b-AB1_SYPHILIS	Syphilis || id:finn-b-AB1_SYPHILIS	|| id:ebi-a-GCST90001584	MR Egger	22	0.120711975048734	0.160270524633549	0.460118769238045	-0.193418253233021	0.43484220333049	1.12829988704191	0.824137203993497	1.54471928815973
582	ebi-a-GCST90001584	finn-b-AB1_SYPHILIS	Syphilis || id:finn-b-AB1_SYPHILIS	|| id:ebi-a-GCST90001584	Weighted median	22	0.224015043945629	0.150070039763055	0.135506143544007	-0.0701222339899586	0.518152321881217	1.25108984061433	0.932279856654362	1.67892267339708
583	ebi-a-GCST90001585	finn-b-AB1_SYPHILIS	Syphilis || id:finn-b-AB1_SYPHILIS	|| id:ebi-a-GCST90001585	Inverse variance weighted	25	0.098014225713169	0.100895461932223	0.331327549448772	-0.0997408796739883	0.295769331100326	1.10297847565233	0.905071910182237	1.34416006514596
584	ebi-a-GCST90001585	finn-b-AB1_SYPHILIS	Syphilis || id:finn-b-AB1_SYPHILIS	|| id:ebi-a-GCST90001585	MR Egger	25	0.137720250100296	0.179831989719514	0.451567362352639	-0.214750449749951	0.490190949950544	1.14765444914523	0.806742737911303	1.63262794041741
585	ebi-a-GCST90001585	finn-b-AB1_SYPHILIS	Syphilis || id:finn-b-AB1_SYPHILIS	|| id:ebi-a-GCST90001585	Weighted median	25	0.0460637302864041	0.146952134267793	0.753930615080671	-0.24196245287847	0.334089913451278	1.04714114343545	0.785085654704924	1.3966687172337
586	ebi-a-GCST90001586	finn-b-AB1_SYPHILIS	Syphilis || id:finn-b-AB1_SYPHILIS	|| id:ebi-a-GCST90001586	Inverse variance weighted	26	-0.0540593203833939	0.0482646624549686	0.26268817209796	-0.148658058795132	0.0405394180283446	0.947375906132931	0.861863771254887	1.04137235773861
587	ebi-a-GCST90001586	finn-b-AB1_SYPHILIS	Syphilis || id:finn-b-AB1_SYPHILIS	|| id:ebi-a-GCST90001586	MR Egger	26	-0.101119228960666	0.0547445944465061	0.0770967806104221	-0.208418634075818	0.0061801761544855	0.903825264314536	0.811867090331286	1.00619931284553
588	ebi-a-GCST90001586	finn-b-AB1_SYPHILIS	Syphilis || id:finn-b-AB1_SYPHILIS	|| id:ebi-a-GCST90001586	Weighted median	26	-0.0959107449201594	0.0663525983307893	0.148325682682902	-0.225961837648506	0.0341403478081877	0.908545104715726	0.797748545045155	1.0347298185999
589	ebi-a-GCST90001587	finn-b-AB1_SYPHILIS	Syphilis || id:finn-b-AB1_SYPHILIS	|| id:ebi-a-GCST90001587	Inverse variance weighted	24	-0.0616618781539808	0.121967651931316	0.613166074274512	-0.30071847593936	0.177394719631399	0.940200735460574	0.74028615177696	1.19410233575048
590	ebi-a-GCST90001587	finn-b-AB1_SYPHILIS	Syphilis || id:finn-b-AB1_SYPHILIS	|| id:ebi-a-GCST90001587	MR Egger	24	-0.0363540073950228	0.22260892854547	0.871766170411826	-0.472667507344143	0.399959492554098	0.964298864123518	0.623337291797726	1.49176426885695
591	ebi-a-GCST90001587	finn-b-AB1_SYPHILIS	Syphilis || id:finn-b-AB1_SYPHILIS	|| id:ebi-a-GCST90001587	Weighted median	24	0.0796282823893908	0.172097403707462	0.643584359957438	-0.257682628877236	0.416939193656017	1.08288446562633	0.772840470436908	1.5173102480411
592	ebi-a-GCST90001588	finn-b-AB1_SYPHILIS	Syphilis || id:finn-b-AB1_SYPHILIS	|| id:ebi-a-GCST90001588	Inverse variance weighted	26	-0.122031164912807	0.0988058937412976	0.216808333736418	-0.31569071664575	0.0716283868201367	0.885120783360748	0.72928497099294	1.07425606216795
593	ebi-a-GCST90001588	finn-b-AB1_SYPHILIS	Syphilis || id:finn-b-AB1_SYPHILIS	|| id:ebi-a-GCST90001588	MR Egger	26	0.0139810719051042	0.1818790259836	0.939364075779622	-0.342501819022752	0.37046396283296	1.01407926416829	0.709991827893088	1.44840646556139
594	ebi-a-GCST90001588	finn-b-AB1_SYPHILIS	Syphilis || id:finn-b-AB1_SYPHILIS	|| id:ebi-a-GCST90001588	Weighted median	26	-0.0970621946892271	0.144883166633952	0.502899708951806	-0.381033201291774	0.186908811913319	0.907499562724773	0.683155207607991	1.20551735121696
595	ebi-a-GCST90001589	finn-b-AB1_SYPHILIS	Syphilis || id:finn-b-AB1_SYPHILIS	|| id:ebi-a-GCST90001589	Inverse variance weighted	14	-0.0669177257576298	0.140064472984916	0.632818375321599	-0.341444092808066	0.207608641292806	0.935272146978714	0.710743202165744	1.23073141782957
596	ebi-a-GCST90001589	finn-b-AB1_SYPHILIS	Syphilis || id:finn-b-AB1_SYPHILIS	|| id:ebi-a-GCST90001589	MR Egger	14	-0.242909739882371	0.262244539193876	0.372558869724522	-0.756909036702368	0.271089556937626	0.784342305405425	0.46911420313008	1.31139250942294
597	ebi-a-GCST90001589	finn-b-AB1_SYPHILIS	Syphilis || id:finn-b-AB1_SYPHILIS	|| id:ebi-a-GCST90001589	Weighted median	14	-0.129973346466265	0.185719124986144	0.484028327525635	-0.493982831439106	0.234036138506577	0.878118835578659	0.610191259106539	1.26369015925773
598	ebi-a-GCST90001590	finn-b-AB1_SYPHILIS	Syphilis || id:finn-b-AB1_SYPHILIS	|| id:ebi-a-GCST90001590	Inverse variance weighted	22	0.0847981517948823	0.0963164134623977	0.378636014249147	-0.103982018591417	0.273578322181182	1.08849733328975	0.901241502867201	1.31466032224381
599	ebi-a-GCST90001590	finn-b-AB1_SYPHILIS	Syphilis || id:finn-b-AB1_SYPHILIS	|| id:ebi-a-GCST90001590	MR Egger	22	0.102141225122287	0.132169825536649	0.448676403050206	-0.156911632929545	0.361194083174119	1.10753987313779	0.854779589848648	1.43504195134944
600	ebi-a-GCST90001590	finn-b-AB1_SYPHILIS	Syphilis || id:finn-b-AB1_SYPHILIS	|| id:ebi-a-GCST90001590	Weighted median	22	0.0663344582592773	0.113464729453742	0.558799059333755	-0.156056411470057	0.288725327988611	1.06858405416816	0.855510928380647	1.33472506655624
601	ebi-a-GCST90001591	finn-b-AB1_SYPHILIS	Syphilis || id:finn-b-AB1_SYPHILIS	|| id:ebi-a-GCST90001591	Inverse variance weighted	22	0.0437633708081485	0.110951231822759	0.693257767455375	-0.17370104356446	0.261227785180757	1.04473511081204	0.84054814737824	1.29852341613966
602	ebi-a-GCST90001591	finn-b-AB1_SYPHILIS	Syphilis || id:finn-b-AB1_SYPHILIS	|| id:ebi-a-GCST90001591	MR Egger	22	0.16937790861362	0.178286064307884	0.353434852611321	-0.180062777429832	0.518818594657072	1.18456771268969	0.835217776940053	1.68004166660309
603	ebi-a-GCST90001591	finn-b-AB1_SYPHILIS	Syphilis || id:finn-b-AB1_SYPHILIS	|| id:ebi-a-GCST90001591	Weighted median	22	0.108557666877978	0.171362800695953	0.526409723231759	-0.22731342248609	0.444428756242047	1.11466918617692	0.796671048535469	1.55959903010961
604	ebi-a-GCST90001592	finn-b-AB1_SYPHILIS	Syphilis || id:finn-b-AB1_SYPHILIS	|| id:ebi-a-GCST90001592	Inverse variance weighted	23	-0.00975353285162361	0.064569056221417	0.879931669386655	-0.136308883045601	0.116801817342354	0.990293878581724	0.872573067832185	1.12389667078865
605	ebi-a-GCST90001592	finn-b-AB1_SYPHILIS	Syphilis || id:finn-b-AB1_SYPHILIS	|| id:ebi-a-GCST90001592	MR Egger	23	0.00731326760068293	0.0771645081282857	0.925392050506421	-0.143929168330757	0.158555703532123	1.00734007485187	0.865949082505962	1.17181719676409
606	ebi-a-GCST90001592	finn-b-AB1_SYPHILIS	Syphilis || id:finn-b-AB1_SYPHILIS	|| id:ebi-a-GCST90001592	Weighted median	23	0.0394492840202993	0.0681276693144331	0.562555860964261	-0.0940809478359895	0.172979515876588	1.04023774087098	0.910209079803282	1.18884175245344
607	ebi-a-GCST90001593	finn-b-AB1_SYPHILIS	Syphilis || id:finn-b-AB1_SYPHILIS	|| id:ebi-a-GCST90001593	Inverse variance weighted	22	0.0366160358976312	0.0944682871350313	0.698311067595573	-0.14854180688703	0.221773878682293	1.03729466045181	0.861963970386877	1.24828908117692
608	ebi-a-GCST90001593	finn-b-AB1_SYPHILIS	Syphilis || id:finn-b-AB1_SYPHILIS	|| id:ebi-a-GCST90001593	MR Egger	22	-0.0147966678393042	0.150036754572359	0.922421510079723	-0.308868706801129	0.27927537112252	0.985312264907868	0.734277169296256	1.32217138156201
609	ebi-a-GCST90001593	finn-b-AB1_SYPHILIS	Syphilis || id:finn-b-AB1_SYPHILIS	|| id:ebi-a-GCST90001593	Weighted median	22	0.00386885813963964	0.140383941827549	0.978013785416982	-0.271283667842357	0.279021384121636	1.00387635183219	0.762400197308984	1.32183560986078
610	ebi-a-GCST90001594	finn-b-AB1_SYPHILIS	Syphilis || id:finn-b-AB1_SYPHILIS	|| id:ebi-a-GCST90001594	Inverse variance weighted	18	0.0823808922704951	0.129664549114425	0.525207607977197	-0.171761623993778	0.336523408534769	1.08586933030585	0.842179904724965	1.400071642512
611	ebi-a-GCST90001594	finn-b-AB1_SYPHILIS	Syphilis || id:finn-b-AB1_SYPHILIS	|| id:ebi-a-GCST90001594	MR Egger	18	0.0419350849503647	0.241460079282172	0.864300771491473	-0.431326670442693	0.515196840343422	1.04282678140122	0.649646655747288	1.67396797380062
612	ebi-a-GCST90001594	finn-b-AB1_SYPHILIS	Syphilis || id:finn-b-AB1_SYPHILIS	|| id:ebi-a-GCST90001594	Weighted median	18	0.17428983872879	0.173239861453194	0.314386309631557	-0.165260289719471	0.51383996717705	1.19040054000377	0.847673034793758	1.67169815185409
613	ebi-a-GCST90001595	finn-b-AB1_SYPHILIS	Syphilis || id:finn-b-AB1_SYPHILIS	|| id:ebi-a-GCST90001595	Inverse variance weighted	8	-0.248949977031532	0.247729929741982	0.314933009313664	-0.734500639325817	0.236600685262753	0.779618971264514	0.479744964939115	1.26693511089309
614	ebi-a-GCST90001595	finn-b-AB1_SYPHILIS	Syphilis || id:finn-b-AB1_SYPHILIS	|| id:ebi-a-GCST90001595	MR Egger	8	0.510040829419302	0.763224365824236	0.528815671810299	-0.9858789275962	2.0059605864348	1.66535918920642	0.373111145095815	7.43323072904199
615	ebi-a-GCST90001595	finn-b-AB1_SYPHILIS	Syphilis || id:finn-b-AB1_SYPHILIS	|| id:ebi-a-GCST90001595	Weighted median	8	-0.284113844846447	0.320923683213878	0.375994668371275	-0.913124263945648	0.344896574252753	0.752680950981106	0.401268594593485	1.4118438911068
616	ebi-a-GCST90001596	finn-b-AB1_SYPHILIS	Syphilis || id:finn-b-AB1_SYPHILIS	|| id:ebi-a-GCST90001596	Inverse variance weighted	26	-0.0248850205927036	0.0708606192684602	0.725451319840768	-0.163771834358886	0.114001793173478	0.975422059031122	0.848935697742018	1.12075413458894
617	ebi-a-GCST90001596	finn-b-AB1_SYPHILIS	Syphilis || id:finn-b-AB1_SYPHILIS	|| id:ebi-a-GCST90001596	MR Egger	26	-0.0135359949994308	0.0977394480136901	0.891008174501354	-0.205105313106263	0.178033323107402	0.986555204624586	0.814561527889421	1.1948651371907
618	ebi-a-GCST90001596	finn-b-AB1_SYPHILIS	Syphilis || id:finn-b-AB1_SYPHILIS	|| id:ebi-a-GCST90001596	Weighted median	26	-0.0712186294096569	0.0966072394041211	0.461002165182742	-0.260568818641734	0.11813155982242	0.931258269423765	0.770613122002836	1.1253921580211
619	ebi-a-GCST90001597	finn-b-AB1_SYPHILIS	Syphilis || id:finn-b-AB1_SYPHILIS	|| id:ebi-a-GCST90001597	Inverse variance weighted	19	0.0404121551931809	0.117966784258053	0.731920227328124	-0.190802741952602	0.271627052338964	1.04123983817249	0.826295565526195	1.31209756633155
620	ebi-a-GCST90001597	finn-b-AB1_SYPHILIS	Syphilis || id:finn-b-AB1_SYPHILIS	|| id:ebi-a-GCST90001597	MR Egger	19	0.220807086733484	0.232073473858241	0.354706828445452	-0.234056922028668	0.675671095495636	1.24708282853508	0.791316771257641	1.9653514720222
621	ebi-a-GCST90001597	finn-b-AB1_SYPHILIS	Syphilis || id:finn-b-AB1_SYPHILIS	|| id:ebi-a-GCST90001597	Weighted median	19	0.0379087128293399	0.171029478601971	0.824586224547799	-0.297309065230524	0.373126490889204	1.03863641437109	0.742814398777585	1.45226802688924
622	ebi-a-GCST90001598	finn-b-AB1_SYPHILIS	Syphilis || id:finn-b-AB1_SYPHILIS	|| id:ebi-a-GCST90001598	Inverse variance weighted	20	0.0353762462569876	0.135008975910461	0.793299202471657	-0.229241346527516	0.299993839041491	1.03600943014972	0.795136606886641	1.34985049117752
623	ebi-a-GCST90001598	finn-b-AB1_SYPHILIS	Syphilis || id:finn-b-AB1_SYPHILIS	|| id:ebi-a-GCST90001598	MR Egger	20	-0.352086880669356	0.297013757676318	0.251264633739234	-0.93423384571494	0.230060084376228	0.703219023182789	0.392886762126539	1.2586756343979
624	ebi-a-GCST90001598	finn-b-AB1_SYPHILIS	Syphilis || id:finn-b-AB1_SYPHILIS	|| id:ebi-a-GCST90001598	Weighted median	20	-0.00208114187841212	0.201306782407403	0.991751488073677	-0.396642435396922	0.392480151640098	0.997921022195838	0.672574471466566	1.48064847654553
625	ebi-a-GCST90001599	finn-b-AB1_SYPHILIS	Syphilis || id:finn-b-AB1_SYPHILIS	|| id:ebi-a-GCST90001599	Inverse variance weighted	15	-0.000594625564396633	0.158394699925828	0.997004688647268	-0.31104823741902	0.309858986290227	0.999405551190348	0.732678532495524	1.36323286605396
626	ebi-a-GCST90001599	finn-b-AB1_SYPHILIS	Syphilis || id:finn-b-AB1_SYPHILIS	|| id:ebi-a-GCST90001599	MR Egger	15	-0.0318639658080369	0.374411966334111	0.933475388352513	-0.765711419822895	0.701983488206821	0.968638341051161	0.46500300092061	2.01775092611614
627	ebi-a-GCST90001599	finn-b-AB1_SYPHILIS	Syphilis || id:finn-b-AB1_SYPHILIS	|| id:ebi-a-GCST90001599	Weighted median	15	0.00674370667522339	0.229950638046324	0.976603986413367	-0.443959543895572	0.457446957246018	1.00676649666595	0.641491372544321	1.58003493451349
628	ebi-a-GCST90001600	finn-b-AB1_SYPHILIS	Syphilis || id:finn-b-AB1_SYPHILIS	|| id:ebi-a-GCST90001600	Inverse variance weighted	12	0.112584239288893	0.0767357441926367	0.14233032079544	-0.0378178193286746	0.262986297906461	1.11916653073465	0.962888344558159	1.30080889502446
629	ebi-a-GCST90001600	finn-b-AB1_SYPHILIS	Syphilis || id:finn-b-AB1_SYPHILIS	|| id:ebi-a-GCST90001600	MR Egger	12	0.160803806054035	0.125321105245766	0.228384047294152	-0.0848255602276655	0.406433172335736	1.17445452534112	0.91867252345086	1.50145279942948
630	ebi-a-GCST90001600	finn-b-AB1_SYPHILIS	Syphilis || id:finn-b-AB1_SYPHILIS	|| id:ebi-a-GCST90001600	Weighted median	12	0.13619660305526	0.099537762381974	0.1712210739797	-0.0588974112134089	0.331290617323929	1.14590716029883	0.942803485261568	1.39276449498894
631	ebi-a-GCST90001601	finn-b-AB1_SYPHILIS	Syphilis || id:finn-b-AB1_SYPHILIS	|| id:ebi-a-GCST90001601	Inverse variance weighted	19	-0.13402065885964	0.127756415137042	0.294163062306376	-0.384423232528243	0.116381914808962	0.874571996756578	0.680843211199047	1.12342484279714
632	ebi-a-GCST90001601	finn-b-AB1_SYPHILIS	Syphilis || id:finn-b-AB1_SYPHILIS	|| id:ebi-a-GCST90001601	MR Egger	19	-0.101334980775353	0.200436504974325	0.619649611053133	-0.494190530525029	0.291520568974324	0.9036302834081	0.610064536100367	1.33846116398063
633	ebi-a-GCST90001601	finn-b-AB1_SYPHILIS	Syphilis || id:finn-b-AB1_SYPHILIS	|| id:ebi-a-GCST90001601	Weighted median	19	0.106140276807489	0.176163475908552	0.54683462963395	-0.239140135973272	0.451420689588251	1.11197785026936	0.787304544953079	1.57054185374143
634	ebi-a-GCST90001602	finn-b-AB1_SYPHILIS	Syphilis || id:finn-b-AB1_SYPHILIS	|| id:ebi-a-GCST90001602	Inverse variance weighted	22	0.00728856046915942	0.0838310563291168	0.930716469601218	-0.157020309935909	0.171597430874228	1.00731518667561	0.854686700009308	1.18719980701264
635	ebi-a-GCST90001602	finn-b-AB1_SYPHILIS	Syphilis || id:finn-b-AB1_SYPHILIS	|| id:ebi-a-GCST90001602	MR Egger	22	0.0184268213676067	0.106840540221299	0.864801165245791	-0.19098063746614	0.227834280201353	1.01859764285969	0.826148584326268	1.25587718447215
636	ebi-a-GCST90001602	finn-b-AB1_SYPHILIS	Syphilis || id:finn-b-AB1_SYPHILIS	|| id:ebi-a-GCST90001602	Weighted median	22	-0.0150012679531555	0.100909663661065	0.881821633702182	-0.212784208728842	0.182781672822531	0.985110690528062	0.808330549074234	1.20055226627783
637	ebi-a-GCST90001603	finn-b-AB1_SYPHILIS	Syphilis || id:finn-b-AB1_SYPHILIS	|| id:ebi-a-GCST90001603	Inverse variance weighted	17	-0.0316600062324016	0.118108022459875	0.788653332007052	-0.263151730253756	0.199831717788953	0.968835924264955	0.768625264756575	1.22119723509687
638	ebi-a-GCST90001603	finn-b-AB1_SYPHILIS	Syphilis || id:finn-b-AB1_SYPHILIS	|| id:ebi-a-GCST90001603	MR Egger	17	-0.127634170049644	0.200578006884781	0.534150456268535	-0.520767063543815	0.265498723444527	0.880175314745909	0.594064687791012	1.30408118948925
639	ebi-a-GCST90001603	finn-b-AB1_SYPHILIS	Syphilis || id:finn-b-AB1_SYPHILIS	|| id:ebi-a-GCST90001603	Weighted median	17	-0.0470114622520565	0.162143922751556	0.771864719291487	-0.364813550845106	0.270790626340993	0.954076461662811	0.694326095323894	1.31100055266453
640	ebi-a-GCST90001604	finn-b-AB1_SYPHILIS	Syphilis || id:finn-b-AB1_SYPHILIS	|| id:ebi-a-GCST90001604	Inverse variance weighted	17	-0.109352859385976	0.139213065800083	0.43215627637007	-0.382210468354139	0.163504749582187	0.896414053573004	0.682351424709991	1.17763094842912
641	ebi-a-GCST90001604	finn-b-AB1_SYPHILIS	Syphilis || id:finn-b-AB1_SYPHILIS	|| id:ebi-a-GCST90001604	MR Egger	17	0.145641560748865	0.427402858558388	0.738010492385194	-0.692068042025575	0.983351163523304	1.15678147784438	0.500539860506932	2.67340024854085
642	ebi-a-GCST90001604	finn-b-AB1_SYPHILIS	Syphilis || id:finn-b-AB1_SYPHILIS	|| id:ebi-a-GCST90001604	Weighted median	17	0.0662977362642798	0.199047884087502	0.739078192385156	-0.323836116547223	0.456431589075783	1.06854481435035	0.723368780839766	1.57843143154383
643	ebi-a-GCST90001605	finn-b-AB1_SYPHILIS	Syphilis || id:finn-b-AB1_SYPHILIS	|| id:ebi-a-GCST90001605	Inverse variance weighted	16	-0.0167413916677566	0.0885308036266717	0.850012523066755	-0.190261766776033	0.15677898344052	0.983397966661857	0.82674269184687	1.16973705406978
644	ebi-a-GCST90001605	finn-b-AB1_SYPHILIS	Syphilis || id:finn-b-AB1_SYPHILIS	|| id:ebi-a-GCST90001605	MR Egger	16	0.0506719344988555	0.110621914130562	0.653935469263792	-0.166147017197046	0.267490886194757	1.05197771906882	0.846921712979885	1.3066817209391
645	ebi-a-GCST90001605	finn-b-AB1_SYPHILIS	Syphilis || id:finn-b-AB1_SYPHILIS	|| id:ebi-a-GCST90001605	Weighted median	16	-0.0265429206412104	0.112786505637599	0.813946610055773	-0.247604471690905	0.194518630408485	0.973806246550042	0.780668658775719	1.21472611351793
646	ebi-a-GCST90001606	finn-b-AB1_SYPHILIS	Syphilis || id:finn-b-AB1_SYPHILIS	|| id:ebi-a-GCST90001606	Inverse variance weighted	15	0.0809997622783547	0.133188567552244	0.543082341910775	-0.180049830124044	0.342049354680754	1.08437063878836	0.835228590830015	1.40782977878876
647	ebi-a-GCST90001606	finn-b-AB1_SYPHILIS	Syphilis || id:finn-b-AB1_SYPHILIS	|| id:ebi-a-GCST90001606	MR Egger	15	0.284351128637885	0.207039025095486	0.192845687433413	-0.121445360549267	0.690147617825038	1.3288994635	0.885639442879573	1.99400986291746
648	ebi-a-GCST90001606	finn-b-AB1_SYPHILIS	Syphilis || id:finn-b-AB1_SYPHILIS	|| id:ebi-a-GCST90001606	Weighted median	15	0.248925600323311	0.202523142014297	0.21902615856768	-0.148019758024712	0.645870958671333	1.28264660102738	0.862414075175101	1.90764778832378
649	ebi-a-GCST90001607	finn-b-AB1_SYPHILIS	Syphilis || id:finn-b-AB1_SYPHILIS	|| id:ebi-a-GCST90001607	Inverse variance weighted	17	-0.0756966017572333	0.172263681322891	0.660355156024655	-0.413333417150099	0.261940213635632	0.927097443629079	0.661441710048597	1.29944885078448
650	ebi-a-GCST90001607	finn-b-AB1_SYPHILIS	Syphilis || id:finn-b-AB1_SYPHILIS	|| id:ebi-a-GCST90001607	MR Egger	17	-0.478451996096117	0.445281348281537	0.29958254609182	-1.35120343872793	0.394299446535694	0.619742012695324	0.258928468525378	1.483344664598
651	ebi-a-GCST90001607	finn-b-AB1_SYPHILIS	Syphilis || id:finn-b-AB1_SYPHILIS	|| id:ebi-a-GCST90001607	Weighted median	17	-0.021225402573799	0.225948150273214	0.925157404849678	-0.464083777109298	0.4216329719617	0.97899827096792	0.628710880680532	1.52444890650014
652	ebi-a-GCST90001608	finn-b-AB1_SYPHILIS	Syphilis || id:finn-b-AB1_SYPHILIS	|| id:ebi-a-GCST90001608	Inverse variance weighted	21	-0.0376198618764991	0.12851503653536	0.769730587885269	-0.289509333485804	0.214269609732806	0.963078974349248	0.748630805543287	1.23895664453788
653	ebi-a-GCST90001608	finn-b-AB1_SYPHILIS	Syphilis || id:finn-b-AB1_SYPHILIS	|| id:ebi-a-GCST90001608	MR Egger	21	0.341211205483919	0.283633196285677	0.24375247359992	-0.214709859236008	0.897132270203846	1.40665030174831	0.806775484678254	2.45255973810075
654	ebi-a-GCST90001608	finn-b-AB1_SYPHILIS	Syphilis || id:finn-b-AB1_SYPHILIS	|| id:ebi-a-GCST90001608	Weighted median	21	0.0729101617147661	0.17945090993214	0.684525227203032	-0.278813621752228	0.42463394518176	1.07563389946883	0.756680918937302	1.52903060818742
655	ebi-a-GCST90001609	finn-b-AB1_SYPHILIS	Syphilis || id:finn-b-AB1_SYPHILIS	|| id:ebi-a-GCST90001609	Inverse variance weighted	17	0.222166126136148	0.111721151764629	0.0467478989853351	0.00319266867747631	0.44113958359482	1.24877881543292	1.00319777067233	1.55447766678041
656	ebi-a-GCST90001609	finn-b-AB1_SYPHILIS	Syphilis || id:finn-b-AB1_SYPHILIS	|| id:ebi-a-GCST90001609	MR Egger	17	0.275671719350784	0.184918502248028	0.156748528930805	-0.0867685450553519	0.638111983756919	1.3174153110782	0.91688928963531	1.89290367057683
657	ebi-a-GCST90001609	finn-b-AB1_SYPHILIS	Syphilis || id:finn-b-AB1_SYPHILIS	|| id:ebi-a-GCST90001609	Weighted median	17	0.306300006797761	0.155877153352873	0.0494131976968697	0.000780786226129482	0.611819227369392	1.35838977158918	1.00078109111904	1.84378260933651
658	ebi-a-GCST90001610	finn-b-AB1_SYPHILIS	Syphilis || id:finn-b-AB1_SYPHILIS	|| id:ebi-a-GCST90001610	Inverse variance weighted	20	0.0699682928138612	0.122091279465123	0.566589295084629	-0.16933061493778	0.309267200565502	1.07247417557679	0.844229742277446	1.3624263629664
659	ebi-a-GCST90001610	finn-b-AB1_SYPHILIS	Syphilis || id:finn-b-AB1_SYPHILIS	|| id:ebi-a-GCST90001610	MR Egger	20	0.0133841706836597	0.237674869802075	0.955712897592046	-0.452458574128407	0.479226915495726	1.01347413963462	0.636062421065653	1.61482552292161
660	ebi-a-GCST90001610	finn-b-AB1_SYPHILIS	Syphilis || id:finn-b-AB1_SYPHILIS	|| id:ebi-a-GCST90001610	Weighted median	20	0.125571805841101	0.17953262823721	0.484278822204981	-0.226312145503831	0.477455757186033	1.13379657925463	0.797469136405629	1.61196794263854
661	ebi-a-GCST90001611	finn-b-AB1_SYPHILIS	Syphilis || id:finn-b-AB1_SYPHILIS	|| id:ebi-a-GCST90001611	Inverse variance weighted	15	0.180338458378631	0.146644534264171	0.218784753715334	-0.107084828779144	0.467761745536405	1.1976226399502	0.898449455387205	1.59641700389606
662	ebi-a-GCST90001611	finn-b-AB1_SYPHILIS	Syphilis || id:finn-b-AB1_SYPHILIS	|| id:ebi-a-GCST90001611	MR Egger	15	0.390000066053279	0.343876805874995	0.277222203470443	-0.283998473461711	1.06399860556827	1.47698089144207	0.752767793834179	2.8979355540356
663	ebi-a-GCST90001611	finn-b-AB1_SYPHILIS	Syphilis || id:finn-b-AB1_SYPHILIS	|| id:ebi-a-GCST90001611	Weighted median	15	0.290659789455955	0.199481711321677	0.145095713166707	-0.100324364734531	0.681643943646442	1.33730953974293	0.904543968282014	1.97712534470174
664	ebi-a-GCST90001612	finn-b-AB1_SYPHILIS	Syphilis || id:finn-b-AB1_SYPHILIS	|| id:ebi-a-GCST90001612	Inverse variance weighted	18	0.0151878045051091	0.0992423778914723	0.878368710032307	-0.179327256162177	0.209702865172395	1.01530372532536	0.83583232335639	1.23331154569385
665	ebi-a-GCST90001612	finn-b-AB1_SYPHILIS	Syphilis || id:finn-b-AB1_SYPHILIS	|| id:ebi-a-GCST90001612	MR Egger	18	0.0505006198119587	0.143460259567195	0.729418231959074	-0.230681488939743	0.33168272856366	1.05179751527148	0.793992321100567	1.39331072068534
666	ebi-a-GCST90001612	finn-b-AB1_SYPHILIS	Syphilis || id:finn-b-AB1_SYPHILIS	|| id:ebi-a-GCST90001612	Weighted median	18	-0.047136774001978	0.14739789924318	0.7491254724153	-0.336036656518611	0.241763108514655	0.953956912162476	0.714596910700993	1.27349247755613
667	ebi-a-GCST90001613	finn-b-AB1_SYPHILIS	Syphilis || id:finn-b-AB1_SYPHILIS	|| id:ebi-a-GCST90001613	Inverse variance weighted	20	0.0384945708516253	0.0679645421307367	0.571127352819468	-0.0947159317246186	0.171705073427869	1.0392450861269	0.909631295163706	1.18732760710979
668	ebi-a-GCST90001613	finn-b-AB1_SYPHILIS	Syphilis || id:finn-b-AB1_SYPHILIS	|| id:ebi-a-GCST90001613	MR Egger	20	0.0342466569376526	0.0823692158880105	0.682492972536485	-0.127197006202848	0.195690320078153	1.03483982567342	0.880560179690749	1.2161502297048
669	ebi-a-GCST90001613	finn-b-AB1_SYPHILIS	Syphilis || id:finn-b-AB1_SYPHILIS	|| id:ebi-a-GCST90001613	Weighted median	20	0.00373699687962209	0.0834823439574932	0.964295484745851	-0.159888397277065	0.167362391036309	1.00374398815854	0.852238895840387	1.18218260006888
670	ebi-a-GCST90001614	finn-b-AB1_SYPHILIS	Syphilis || id:finn-b-AB1_SYPHILIS	|| id:ebi-a-GCST90001614	Inverse variance weighted	14	0.0648213357196056	0.172265934946091	0.70670395771539	-0.272819896774732	0.402462568213943	1.06696837821637	0.761229875239304	1.49550294483095
671	ebi-a-GCST90001614	finn-b-AB1_SYPHILIS	Syphilis || id:finn-b-AB1_SYPHILIS	|| id:ebi-a-GCST90001614	MR Egger	14	0.522085017142347	0.453058099958145	0.271614228821094	-0.365908858775617	1.41007889306031	1.68553836486121	0.693566010784626	4.09627855927508
672	ebi-a-GCST90001614	finn-b-AB1_SYPHILIS	Syphilis || id:finn-b-AB1_SYPHILIS	|| id:ebi-a-GCST90001614	Weighted median	14	0.0502128266016232	0.244472674471467	0.837265566390371	-0.428953615362452	0.529379268565699	1.05149485864129	0.651190133698841	1.69787805516782
673	ebi-a-GCST90001615	finn-b-AB1_SYPHILIS	Syphilis || id:finn-b-AB1_SYPHILIS	|| id:ebi-a-GCST90001615	Inverse variance weighted	21	0.0558824013737896	0.125317216490952	0.655649569003653	-0.189739342948477	0.301504145696056	1.05747331901462	0.827174714768057	1.35189071965451
674	ebi-a-GCST90001615	finn-b-AB1_SYPHILIS	Syphilis || id:finn-b-AB1_SYPHILIS	|| id:ebi-a-GCST90001615	MR Egger	21	0.232553855572037	0.195516171112901	0.24892071582483	-0.15065783980925	0.615765550953324	1.26181840048088	0.860141954650267	1.85107314808229
675	ebi-a-GCST90001615	finn-b-AB1_SYPHILIS	Syphilis || id:finn-b-AB1_SYPHILIS	|| id:ebi-a-GCST90001615	Weighted median	21	0.159905402557355	0.16816620535666	0.341666741063584	-0.169700359941699	0.489511165056408	1.17339986511502	0.843917650248869	1.63151848174512
676	ebi-a-GCST90001616	finn-b-AB1_SYPHILIS	Syphilis || id:finn-b-AB1_SYPHILIS	|| id:ebi-a-GCST90001616	Inverse variance weighted	18	0.147934908069373	0.072494985549199	0.0412883510515462	0.00584473639294281	0.290025079745803	1.15943742388631	1.00586185019033	1.33646100570746
677	ebi-a-GCST90001616	finn-b-AB1_SYPHILIS	Syphilis || id:finn-b-AB1_SYPHILIS	|| id:ebi-a-GCST90001616	MR Egger	18	0.176600912767199	0.086554758765486	0.0581771543247005	0.00695358558684689	0.346248239947552	1.19315482523974	1.00697781789769	1.41375352236161
678	ebi-a-GCST90001616	finn-b-AB1_SYPHILIS	Syphilis || id:finn-b-AB1_SYPHILIS	|| id:ebi-a-GCST90001616	Weighted median	18	0.180511680571141	0.100072895297145	0.0712623649276981	-0.0156311942112628	0.376654555353545	1.19783011273862	0.984490338845377	1.45740077110982
679	ebi-a-GCST90001617	finn-b-AB1_SYPHILIS	Syphilis || id:finn-b-AB1_SYPHILIS	|| id:ebi-a-GCST90001617	Inverse variance weighted	19	0.0312080982856061	0.0567853766924614	0.582607588861357	-0.0800912400316183	0.14250743660283	1.03170017658724	0.923032125064241	1.15316165653072
680	ebi-a-GCST90001617	finn-b-AB1_SYPHILIS	Syphilis || id:finn-b-AB1_SYPHILIS	|| id:ebi-a-GCST90001617	MR Egger	19	0.0480126836405131	0.0658879607064912	0.476103601106165	-0.0811277193442097	0.177153086625236	1.04918396271229	0.922075916992301	1.19381383607036
681	ebi-a-GCST90001617	finn-b-AB1_SYPHILIS	Syphilis || id:finn-b-AB1_SYPHILIS	|| id:ebi-a-GCST90001617	Weighted median	19	0.0688181126798159	0.100171469374184	0.492080758009105	-0.127517967293585	0.265154192653217	1.0712413462096	0.880277599486066	1.30363197075439
682	ebi-a-GCST90001618	finn-b-AB1_SYPHILIS	Syphilis || id:finn-b-AB1_SYPHILIS	|| id:ebi-a-GCST90001618	Inverse variance weighted	31	0.0303872102053011	0.0653127887862637	0.641747664905326	-0.0976258558157758	0.158400276226378	1.03085361372406	0.90698818463442	1.17163507852781
683	ebi-a-GCST90001618	finn-b-AB1_SYPHILIS	Syphilis || id:finn-b-AB1_SYPHILIS	|| id:ebi-a-GCST90001618	MR Egger	31	0.0632454808832557	0.0951053393096196	0.511301911268026	-0.123160984163599	0.24965194593011	1.06528831505284	0.884121321572333	1.28357858418107
684	ebi-a-GCST90001618	finn-b-AB1_SYPHILIS	Syphilis || id:finn-b-AB1_SYPHILIS	|| id:ebi-a-GCST90001618	Weighted median	31	0.0655025101731702	0.088193123396766	0.457653185289342	-0.107356011684491	0.238361032030832	1.06769541741053	0.898205844286662	1.26916732017568
685	ebi-a-GCST90001619	finn-b-AB1_SYPHILIS	Syphilis || id:finn-b-AB1_SYPHILIS	|| id:ebi-a-GCST90001619	Inverse variance weighted	32	0.103328223550901	0.060803343782634	0.0892468733050704	-0.0158463302630614	0.222502777364864	1.10885530177825	0.98427856226205	1.24919928912805
686	ebi-a-GCST90001619	finn-b-AB1_SYPHILIS	Syphilis || id:finn-b-AB1_SYPHILIS	|| id:ebi-a-GCST90001619	MR Egger	32	0.0996378138338778	0.0792728470496312	0.218489180494004	-0.0557369663833994	0.255012594051155	1.10477071293668	0.945787877181173	1.2904778731149
687	ebi-a-GCST90001619	finn-b-AB1_SYPHILIS	Syphilis || id:finn-b-AB1_SYPHILIS	|| id:ebi-a-GCST90001619	Weighted median	32	0.10900290146244	0.0785544430755229	0.165255948348259	-0.0449638069655849	0.262969609890465	1.11516558594782	0.956032082909016	1.30078718728594
688	ebi-a-GCST90001620	finn-b-AB1_SYPHILIS	Syphilis || id:finn-b-AB1_SYPHILIS	|| id:ebi-a-GCST90001620	Inverse variance weighted	26	0.0332210664142095	0.0797923038970176	0.677158121729225	-0.123171849223945	0.189613982052364	1.03377904780977	0.884111715593005	1.20878289569285
689	ebi-a-GCST90001620	finn-b-AB1_SYPHILIS	Syphilis || id:finn-b-AB1_SYPHILIS	|| id:ebi-a-GCST90001620	MR Egger	26	0.0757285903177342	0.118055409765828	0.527298897105818	-0.155660012823288	0.307117193458756	1.07866977300419	0.855850118977858	1.35950028327683
690	ebi-a-GCST90001620	finn-b-AB1_SYPHILIS	Syphilis || id:finn-b-AB1_SYPHILIS	|| id:ebi-a-GCST90001620	Weighted median	26	0.0327251384269796	0.0971420933687265	0.736208061010735	-0.157673364575724	0.223123641429683	1.03326649495251	0.854128725108158	1.24997511289209
691	ebi-a-GCST90001621	finn-b-AB1_SYPHILIS	Syphilis || id:finn-b-AB1_SYPHILIS	|| id:ebi-a-GCST90001621	Inverse variance weighted	34	-0.00868043450430248	0.0861689128393508	0.919758900608222	-0.17757150366943	0.160210634660825	0.991357131691739	0.837301127092232	1.17375807909048
692	ebi-a-GCST90001621	finn-b-AB1_SYPHILIS	Syphilis || id:finn-b-AB1_SYPHILIS	|| id:ebi-a-GCST90001621	MR Egger	34	-0.091273015573288	0.147234527560345	0.539702815240191	-0.379852689591565	0.197306658444989	0.912768476869436	0.683962156536242	1.21811752946364
693	ebi-a-GCST90001621	finn-b-AB1_SYPHILIS	Syphilis || id:finn-b-AB1_SYPHILIS	|| id:ebi-a-GCST90001621	Weighted median	34	0.031718400413471	0.132841849232335	0.811285381266321	-0.228651624081906	0.292088424908848	1.03222678973715	0.795605655081579	1.33922143293692
694	ebi-a-GCST90001622	finn-b-AB1_SYPHILIS	Syphilis || id:finn-b-AB1_SYPHILIS	|| id:ebi-a-GCST90001622	Inverse variance weighted	34	-0.0763842200888987	0.0779597598991627	0.327189618713639	-0.229185349491258	0.0764169093134602	0.926460173556001	0.795181133426713	1.07941249748542
695	ebi-a-GCST90001622	finn-b-AB1_SYPHILIS	Syphilis || id:finn-b-AB1_SYPHILIS	|| id:ebi-a-GCST90001622	MR Egger	34	-0.0972040339824124	0.116782816125885	0.411381070762013	-0.326098353589146	0.131690285624322	0.907370852756512	0.721734198791918	1.14075495634017
696	ebi-a-GCST90001622	finn-b-AB1_SYPHILIS	Syphilis || id:finn-b-AB1_SYPHILIS	|| id:ebi-a-GCST90001622	Weighted median	34	-0.0746540452863381	0.131060446688505	0.568938599107041	-0.331532520795808	0.182224430223132	0.928064499085454	0.717822811668061	1.19988345377497
697	ebi-a-GCST90001623	finn-b-AB1_SYPHILIS	Syphilis || id:finn-b-AB1_SYPHILIS	|| id:ebi-a-GCST90001623	Inverse variance weighted	34	-0.0160389042129921	0.0810238770460748	0.843081984483528	-0.174845703223299	0.142767894797314	0.984089034101162	0.83958655627489	1.15346204605149
698	ebi-a-GCST90001623	finn-b-AB1_SYPHILIS	Syphilis || id:finn-b-AB1_SYPHILIS	|| id:ebi-a-GCST90001623	MR Egger	34	-0.0829886852922283	0.121281031451743	0.498732187778373	-0.320699506937644	0.154722136353187	0.920361560783316	0.725641268399055	1.16733355647804
699	ebi-a-GCST90001623	finn-b-AB1_SYPHILIS	Syphilis || id:finn-b-AB1_SYPHILIS	|| id:ebi-a-GCST90001623	Weighted median	34	-0.0671123374142377	0.133914665945515	0.616260291583388	-0.329585082667448	0.195360407838973	0.935090149826769	0.719222089241928	1.21574907303622
700	ebi-a-GCST90001624	finn-b-AB1_SYPHILIS	Syphilis || id:finn-b-AB1_SYPHILIS	|| id:ebi-a-GCST90001624	Inverse variance weighted	24	-0.0634889843530184	0.0576545856027406	0.270811473141856	-0.17649197213439	0.0495140034283532	0.938484457257203	0.838205508129347	1.05076030635847
701	ebi-a-GCST90001624	finn-b-AB1_SYPHILIS	Syphilis || id:finn-b-AB1_SYPHILIS	|| id:ebi-a-GCST90001624	MR Egger	24	-0.0538995215095845	0.0755122238868352	0.482864417267254	-0.201903480327781	0.0941044373086123	0.947527307832394	0.817173797483023	1.09867448253167
702	ebi-a-GCST90001624	finn-b-AB1_SYPHILIS	Syphilis || id:finn-b-AB1_SYPHILIS	|| id:ebi-a-GCST90001624	Weighted median	24	-0.0722167540082034	0.0779822174889309	0.354411190283354	-0.225061900286508	0.080628392270101	0.930329221367443	0.798466791906439	1.08396801082188
703	ebi-a-GCST90001625	finn-b-AB1_SYPHILIS	Syphilis || id:finn-b-AB1_SYPHILIS	|| id:ebi-a-GCST90001625	Inverse variance weighted	26	0.000772165131566478	0.126420881829813	0.995126637330482	-0.247012763254868	0.248557093518001	1.00077246332781	0.781130723697241	1.28217402410534
704	ebi-a-GCST90001625	finn-b-AB1_SYPHILIS	Syphilis || id:finn-b-AB1_SYPHILIS	|| id:ebi-a-GCST90001625	MR Egger	26	0.0885707787107741	0.234999303474127	0.709561322168107	-0.372027856098515	0.549169413520063	1.09261158351301	0.689335040071985	1.73181399904196
705	ebi-a-GCST90001625	finn-b-AB1_SYPHILIS	Syphilis || id:finn-b-AB1_SYPHILIS	|| id:ebi-a-GCST90001625	Weighted median	26	0.0306043371664737	0.192222895690845	0.873501253493363	-0.346152538387582	0.40736121272053	1.03107746413772	0.707404572523292	1.50284685503311
706	ebi-a-GCST90001626	finn-b-AB1_SYPHILIS	Syphilis || id:finn-b-AB1_SYPHILIS	|| id:ebi-a-GCST90001626	Inverse variance weighted	20	0.0446017042751529	0.186063194580187	0.810553015739237	-0.320082157102013	0.409285565652319	1.04561131444369	0.726089381223785	1.50574164719219
707	ebi-a-GCST90001626	finn-b-AB1_SYPHILIS	Syphilis || id:finn-b-AB1_SYPHILIS	|| id:ebi-a-GCST90001626	MR Egger	20	0.159039956609796	0.421717961257673	0.710490857460696	-0.667527247455242	0.985607160674835	1.17238479026645	0.512975472187079	2.67943824017154
708	ebi-a-GCST90001626	finn-b-AB1_SYPHILIS	Syphilis || id:finn-b-AB1_SYPHILIS	|| id:ebi-a-GCST90001626	Weighted median	20	0.0985601442699383	0.222722650754769	0.65810998273293	-0.33797625120941	0.535096539749286	1.10358077645854	0.713212225624949	1.70761308683634
709	ebi-a-GCST90001627	finn-b-AB1_SYPHILIS	Syphilis || id:finn-b-AB1_SYPHILIS	|| id:ebi-a-GCST90001627	Inverse variance weighted	35	0.0552206384715186	0.0568982774427502	0.331789792755291	-0.0562999853162717	0.166741262259309	1.05677375390061	0.945255530574511	1.18144854043269
710	ebi-a-GCST90001627	finn-b-AB1_SYPHILIS	Syphilis || id:finn-b-AB1_SYPHILIS	|| id:ebi-a-GCST90001627	MR Egger	35	0.00930789492370718	0.0804725729258907	0.908618693083563	-0.148418348011039	0.167034137858453	1.0093513480922	0.862070394059145	1.18179460855681
711	ebi-a-GCST90001627	finn-b-AB1_SYPHILIS	Syphilis || id:finn-b-AB1_SYPHILIS	|| id:ebi-a-GCST90001627	Weighted median	35	0.0507696398933712	0.0829564440814055	0.540535395891498	-0.111824990506184	0.213364270292926	1.05208050798832	0.894200737425649	1.23783547581899
712	ebi-a-GCST90001628	finn-b-AB1_SYPHILIS	Syphilis || id:finn-b-AB1_SYPHILIS	|| id:ebi-a-GCST90001628	Inverse variance weighted	33	0.02884989059471	0.0572915904708602	0.614568922846856	-0.083441626728176	0.141141407917596	1.02927007975881	0.919944785290954	1.15158748005909
713	ebi-a-GCST90001628	finn-b-AB1_SYPHILIS	Syphilis || id:finn-b-AB1_SYPHILIS	|| id:ebi-a-GCST90001628	MR Egger	33	-0.00507981402985254	0.077770698881339	0.948340352792218	-0.157510383837277	0.147350755777572	0.994933066406134	0.854267942983113	1.15876033363911
714	ebi-a-GCST90001628	finn-b-AB1_SYPHILIS	Syphilis || id:finn-b-AB1_SYPHILIS	|| id:ebi-a-GCST90001628	Weighted median	33	0.0807467267930184	0.0840107593030374	0.336478036114987	-0.0839143614409349	0.245407815026972	1.08409628924904	0.91950999823469	1.27814245263221
715	ebi-a-GCST90001629	finn-b-AB1_SYPHILIS	Syphilis || id:finn-b-AB1_SYPHILIS	|| id:ebi-a-GCST90001629	Inverse variance weighted	32	0.0816536923376724	0.0765046949151152	0.285835022398986	-0.0682955096959534	0.231602894371298	1.08507997324679	0.933984431337313	1.26061903050719
716	ebi-a-GCST90001629	finn-b-AB1_SYPHILIS	Syphilis || id:finn-b-AB1_SYPHILIS	|| id:ebi-a-GCST90001629	MR Egger	32	0.0304693731936613	0.123030377996987	0.806086789853314	-0.210670167680434	0.271608914067756	1.03093831521714	0.810041200592324	1.31207376736588
717	ebi-a-GCST90001629	finn-b-AB1_SYPHILIS	Syphilis || id:finn-b-AB1_SYPHILIS	|| id:ebi-a-GCST90001629	Weighted median	32	0.100733108063566	0.114828753226208	0.380352829487935	-0.124331248259802	0.325797464386934	1.10598142484553	0.883087271306971	1.38513480133512
718	ebi-a-GCST90001630	finn-b-AB1_SYPHILIS	Syphilis || id:finn-b-AB1_SYPHILIS	|| id:ebi-a-GCST90001630	Inverse variance weighted	26	0.0314752839734488	0.119713653347968	0.792611144649065	-0.203163476588568	0.266114044535466	1.03197586893746	0.816144809950138	1.30488386507572
719	ebi-a-GCST90001630	finn-b-AB1_SYPHILIS	Syphilis || id:finn-b-AB1_SYPHILIS	|| id:ebi-a-GCST90001630	MR Egger	26	-0.114498841096569	0.240228757706023	0.63794069900177	-0.585347206200373	0.356349524007235	0.89181297194264	0.556912464778956	1.42810661858832
720	ebi-a-GCST90001630	finn-b-AB1_SYPHILIS	Syphilis || id:finn-b-AB1_SYPHILIS	|| id:ebi-a-GCST90001630	Weighted median	26	-0.0663631311283388	0.170368183199583	0.696885803998487	-0.400284770199521	0.267558507942843	0.935790987748207	0.670129186039296	1.30677008402886
721	ebi-a-GCST90001631	finn-b-AB1_SYPHILIS	Syphilis || id:finn-b-AB1_SYPHILIS	|| id:ebi-a-GCST90001631	Inverse variance weighted	28	0.0615752058015578	0.114514226618894	0.590778715422795	-0.162872678371475	0.286023089974591	1.0635104756791	0.849699366634847	1.3311231904981
722	ebi-a-GCST90001631	finn-b-AB1_SYPHILIS	Syphilis || id:finn-b-AB1_SYPHILIS	|| id:ebi-a-GCST90001631	MR Egger	28	-0.182073401287515	0.205727415141905	0.38425638285194	-0.585299134965648	0.221152332390618	0.833540155249637	0.556939236892251	1.24751345279702
723	ebi-a-GCST90001631	finn-b-AB1_SYPHILIS	Syphilis || id:finn-b-AB1_SYPHILIS	|| id:ebi-a-GCST90001631	Weighted median	28	-0.0774001159850699	0.162026251590415	0.632862972835981	-0.394971569102283	0.240171337132143	0.92551946437992	0.673699192849433	1.27146698116578
724	ebi-a-GCST90001632	finn-b-AB1_SYPHILIS	Syphilis || id:finn-b-AB1_SYPHILIS	|| id:ebi-a-GCST90001632	Inverse variance weighted	29	0.135575593004192	0.116250716754003	0.243519659615706	-0.0922758118336541	0.363426997842039	1.14519576135051	0.911853614841028	1.43824985772943
725	ebi-a-GCST90001632	finn-b-AB1_SYPHILIS	Syphilis || id:finn-b-AB1_SYPHILIS	|| id:ebi-a-GCST90001632	MR Egger	29	-0.112428556365918	0.205947746127562	0.589611611987175	-0.51608613877594	0.291229026044104	0.893661191231	0.596851978361173	1.33807100196815
726	ebi-a-GCST90001632	finn-b-AB1_SYPHILIS	Syphilis || id:finn-b-AB1_SYPHILIS	|| id:ebi-a-GCST90001632	Weighted median	29	-0.0350963843999145	0.159838347980848	0.826202752294941	-0.348379546442377	0.278186777642547	0.965512351444036	0.705830929750231	1.32073285754263
727	ebi-a-GCST90001633	finn-b-AB1_SYPHILIS	Syphilis || id:finn-b-AB1_SYPHILIS	|| id:ebi-a-GCST90001633	Inverse variance weighted	28	-0.0192094091367488	0.0824701666290737	0.8158192159772	-0.180850935729733	0.142432117456236	0.980973915831492	0.834559752464721	1.15307480464971
728	ebi-a-GCST90001633	finn-b-AB1_SYPHILIS	Syphilis || id:finn-b-AB1_SYPHILIS	|| id:ebi-a-GCST90001633	MR Egger	28	-0.119566624587033	0.116076000415396	0.312463907861309	-0.347075585401209	0.107942336227143	0.887304889527869	0.706751906112429	1.11398350704246
729	ebi-a-GCST90001633	finn-b-AB1_SYPHILIS	Syphilis || id:finn-b-AB1_SYPHILIS	|| id:ebi-a-GCST90001633	Weighted median	28	-0.04037569780661	0.12973651752108	0.755638659960255	-0.294659272147928	0.213907876534707	0.960428540466087	0.744785313337788	1.23850855383807
730	ebi-a-GCST90001634	finn-b-AB1_SYPHILIS	Syphilis || id:finn-b-AB1_SYPHILIS	|| id:ebi-a-GCST90001634	Inverse variance weighted	20	0.095927767294321	0.104183477936798	0.357176804779716	-0.108271849461803	0.300127384050445	1.10067955606006	0.897383610016736	1.35003076901078
731	ebi-a-GCST90001634	finn-b-AB1_SYPHILIS	Syphilis || id:finn-b-AB1_SYPHILIS	|| id:ebi-a-GCST90001634	MR Egger	20	0.0145961047506395	0.170945212530425	0.93289812696213	-0.320456511808993	0.349648721310272	1.0147031480586	0.725817617117495	1.41856914794804
732	ebi-a-GCST90001634	finn-b-AB1_SYPHILIS	Syphilis || id:finn-b-AB1_SYPHILIS	|| id:ebi-a-GCST90001634	Weighted median	20	0.128842288172299	0.149514640390283	0.388832294952111	-0.164206406992655	0.421890983337254	1.13751071112504	0.848566853670524	1.52484228240501
733	ebi-a-GCST90001635	finn-b-AB1_SYPHILIS	Syphilis || id:finn-b-AB1_SYPHILIS	|| id:ebi-a-GCST90001635	Inverse variance weighted	26	0.0321070346374167	0.0973844099087632	0.741631350781652	-0.158766408783759	0.222980478058593	1.03262802635661	0.853195634699696	1.24979617505013
734	ebi-a-GCST90001635	finn-b-AB1_SYPHILIS	Syphilis || id:finn-b-AB1_SYPHILIS	|| id:ebi-a-GCST90001635	MR Egger	26	-0.0988703352528936	0.168325227426793	0.562436586111953	-0.428787781009409	0.231047110503621	0.905860158537159	0.651298132348066	1.25991859345058
735	ebi-a-GCST90001635	finn-b-AB1_SYPHILIS	Syphilis || id:finn-b-AB1_SYPHILIS	|| id:ebi-a-GCST90001635	Weighted median	26	0.0468499824828719	0.143794632154775	0.744566779041712	-0.234987496540488	0.328687461506232	1.04796478421174	0.790580734561143	1.38914362687778
736	ebi-a-GCST90001636	finn-b-AB1_SYPHILIS	Syphilis || id:finn-b-AB1_SYPHILIS	|| id:ebi-a-GCST90001636	Inverse variance weighted	10	-0.156357382078895	0.252902733712666	0.536409859757976	-0.65204674015572	0.33933197599793	0.855253483479282	0.520978377423762	1.40400936526485
737	ebi-a-GCST90001636	finn-b-AB1_SYPHILIS	Syphilis || id:finn-b-AB1_SYPHILIS	|| id:ebi-a-GCST90001636	MR Egger	10	-0.605074243359169	1.05244298845816	0.581147054114248	-2.66786250073715	1.45771401401882	0.546033885744884	0.0694004102060286	4.29612740755468
738	ebi-a-GCST90001636	finn-b-AB1_SYPHILIS	Syphilis || id:finn-b-AB1_SYPHILIS	|| id:ebi-a-GCST90001636	Weighted median	10	-0.0880121118409229	0.28030651476326	0.753532239510963	-0.637412880776912	0.461388657095066	0.915749785240433	0.528658358565338	1.58627524861929
739	ebi-a-GCST90001637	finn-b-AB1_SYPHILIS	Syphilis || id:finn-b-AB1_SYPHILIS	|| id:ebi-a-GCST90001637	Inverse variance weighted	31	-0.00564501839785798	0.105652488652306	0.95738925808764	-0.212723896156377	0.201433859360661	0.994370884779849	0.808379303039274	1.22315533411154
740	ebi-a-GCST90001637	finn-b-AB1_SYPHILIS	Syphilis || id:finn-b-AB1_SYPHILIS	|| id:ebi-a-GCST90001637	MR Egger	31	-0.150414081918732	0.203521443130672	0.465812245953268	-0.54931611045485	0.248487946617385	0.860351646594673	0.577344515275774	1.28208536881068
741	ebi-a-GCST90001637	finn-b-AB1_SYPHILIS	Syphilis || id:finn-b-AB1_SYPHILIS	|| id:ebi-a-GCST90001637	Weighted median	31	-0.13105933179106	0.153251485167676	0.392445269965303	-0.431432242719706	0.169313579137586	0.877165729033327	0.64957807469078	1.18449151252039
742	ebi-a-GCST90001638	finn-b-AB1_SYPHILIS	Syphilis || id:finn-b-AB1_SYPHILIS	|| id:ebi-a-GCST90001638	Inverse variance weighted	29	0.0190780634585173	0.109693640365479	0.861927291807171	-0.195921471657822	0.234077598574857	1.01926121256723	0.822076788470844	1.26374255302414
743	ebi-a-GCST90001638	finn-b-AB1_SYPHILIS	Syphilis || id:finn-b-AB1_SYPHILIS	|| id:ebi-a-GCST90001638	MR Egger	29	-0.130264994837505	0.21380597761455	0.54744028608949	-0.549324710962023	0.288794721287013	0.877862770992732	0.577339549841482	1.33481769074478
744	ebi-a-GCST90001638	finn-b-AB1_SYPHILIS	Syphilis || id:finn-b-AB1_SYPHILIS	|| id:ebi-a-GCST90001638	Weighted median	29	-0.126374823500975	0.162818056730302	0.437647411604494	-0.445498214692366	0.192748567690417	0.881284458742502	0.64050508748159	1.21257787393202
745	ebi-a-GCST90001639	finn-b-AB1_SYPHILIS	Syphilis || id:finn-b-AB1_SYPHILIS	|| id:ebi-a-GCST90001639	Inverse variance weighted	18	-0.10245011874992	0.138451143623873	0.459316330842554	-0.373814360252712	0.168914122752871	0.902623172602219	0.688104639544335	1.18401845431243
746	ebi-a-GCST90001639	finn-b-AB1_SYPHILIS	Syphilis || id:finn-b-AB1_SYPHILIS	|| id:ebi-a-GCST90001639	MR Egger	18	-0.268844055686632	0.272721769002982	0.33891386223179	-0.803378722932477	0.265690611559213	0.764262428735457	0.447813367873632	1.30433145118045
747	ebi-a-GCST90001639	finn-b-AB1_SYPHILIS	Syphilis || id:finn-b-AB1_SYPHILIS	|| id:ebi-a-GCST90001639	Weighted median	18	-0.157279712515961	0.194636903624444	0.41905185453717	-0.538768043619872	0.22420861858795	0.854465020827508	0.583466615206492	1.25133204332413
748	ebi-a-GCST90001640	finn-b-AB1_SYPHILIS	Syphilis || id:finn-b-AB1_SYPHILIS	|| id:ebi-a-GCST90001640	Inverse variance weighted	6	0.267485809874308	0.315941202519707	0.397200487581142	-0.351758947064317	0.886730566812933	1.3066750878208	0.703449670148572	2.42718115820692
749	ebi-a-GCST90001640	finn-b-AB1_SYPHILIS	Syphilis || id:finn-b-AB1_SYPHILIS	|| id:ebi-a-GCST90001640	MR Egger	6	0.87340607353995	1.41152615144043	0.569567391021482	-1.89318518328329	3.63999733036319	2.39505470883643	0.150591382964692	38.0917350341652
750	ebi-a-GCST90001640	finn-b-AB1_SYPHILIS	Syphilis || id:finn-b-AB1_SYPHILIS	|| id:ebi-a-GCST90001640	Weighted median	6	0.660942421623299	0.386988520338321	0.0876526320046337	-0.0975550782398104	1.41943992148641	1.93661658400568	0.907052381331374	4.13480397674594
751	ebi-a-GCST90001641	finn-b-AB1_SYPHILIS	Syphilis || id:finn-b-AB1_SYPHILIS	|| id:ebi-a-GCST90001641	Inverse variance weighted	20	-0.0503016076026931	0.0989272739483807	0.611123371561702	-0.244199064541519	0.143595849336133	0.950942569735343	0.783331685178643	1.15441745565115
752	ebi-a-GCST90001641	finn-b-AB1_SYPHILIS	Syphilis || id:finn-b-AB1_SYPHILIS	|| id:ebi-a-GCST90001641	MR Egger	20	-0.0512023406076711	0.144277403570969	0.726797526671154	-0.33398605160677	0.231581370391428	0.950086410020485	0.716063770096594	1.26059189726056
753	ebi-a-GCST90001641	finn-b-AB1_SYPHILIS	Syphilis || id:finn-b-AB1_SYPHILIS	|| id:ebi-a-GCST90001641	Weighted median	20	-0.0304441281382095	0.139597358970118	0.8273626717114	-0.30405495171964	0.243166695443221	0.970014627076387	0.73782032084116	1.27528118996428
754	ebi-a-GCST90001642	finn-b-AB1_SYPHILIS	Syphilis || id:finn-b-AB1_SYPHILIS	|| id:ebi-a-GCST90001642	Inverse variance weighted	30	0.0295694029387601	0.105150947699642	0.778550028507527	-0.176526454552538	0.235665260430058	1.03001091877601	0.838176605274845	1.26575054245269
755	ebi-a-GCST90001642	finn-b-AB1_SYPHILIS	Syphilis || id:finn-b-AB1_SYPHILIS	|| id:ebi-a-GCST90001642	MR Egger	30	-0.0127140294504067	0.193154961566765	0.94798652096615	-0.391297754121266	0.365869695220453	0.987366452378175	0.676178791040403	1.44176736123569
756	ebi-a-GCST90001642	finn-b-AB1_SYPHILIS	Syphilis || id:finn-b-AB1_SYPHILIS	|| id:ebi-a-GCST90001642	Weighted median	30	0.0223098179582461	0.152107802556647	0.883391634674121	-0.275821475052782	0.320441110969274	1.02256054301878	0.758948409892497	1.37773536449859
757	ebi-a-GCST90001643	finn-b-AB1_SYPHILIS	Syphilis || id:finn-b-AB1_SYPHILIS	|| id:ebi-a-GCST90001643	Inverse variance weighted	28	0.0663109405714099	0.05449881200425	0.22370276345564	-0.0405067309569201	0.17312861209974	1.06855892383741	0.96030270073355	1.1890190174831
758	ebi-a-GCST90001643	finn-b-AB1_SYPHILIS	Syphilis || id:finn-b-AB1_SYPHILIS	|| id:ebi-a-GCST90001643	MR Egger	28	0.0606187725859311	0.0691525327848548	0.38873425770671	-0.0749201916723843	0.196157736844246	1.06249378521077	0.927817530939302	1.21671881158425
759	ebi-a-GCST90001643	finn-b-AB1_SYPHILIS	Syphilis || id:finn-b-AB1_SYPHILIS	|| id:ebi-a-GCST90001643	Weighted median	28	0.0155534690308679	0.0731177499438234	0.831546846104113	-0.127757320859026	0.158864258920762	1.01567505376726	0.880066927117649	1.17217882306265
760	ebi-a-GCST90001644	finn-b-AB1_SYPHILIS	Syphilis || id:finn-b-AB1_SYPHILIS	|| id:ebi-a-GCST90001644	Inverse variance weighted	32	0.113625458650378	0.0883823030924157	0.198578075207946	-0.0596038554107566	0.286854772711513	1.12033243547113	0.942137682414135	1.33223072317041
761	ebi-a-GCST90001644	finn-b-AB1_SYPHILIS	Syphilis || id:finn-b-AB1_SYPHILIS	|| id:ebi-a-GCST90001644	MR Egger	32	0.0588951902632069	0.153126780977524	0.703234183870204	-0.241233300452741	0.359023680979154	1.06066406699253	0.78565831056579	1.43193071069147
762	ebi-a-GCST90001644	finn-b-AB1_SYPHILIS	Syphilis || id:finn-b-AB1_SYPHILIS	|| id:ebi-a-GCST90001644	Weighted median	32	0.0922732254075945	0.133831317264405	0.490524974153663	-0.170036156430639	0.354582607245828	1.09666441773291	0.843634313239409	1.42558550102521
763	ebi-a-GCST90001645	finn-b-AB1_SYPHILIS	Syphilis || id:finn-b-AB1_SYPHILIS	|| id:ebi-a-GCST90001645	Inverse variance weighted	22	0.0747408686583256	0.116634943324728	0.521645964423427	-0.153863620258141	0.303345357574792	1.07760487350477	0.857388943521136	1.35438212980944
764	ebi-a-GCST90001645	finn-b-AB1_SYPHILIS	Syphilis || id:finn-b-AB1_SYPHILIS	|| id:ebi-a-GCST90001645	MR Egger	22	0.0486575712018868	0.204739570011765	0.814565638336538	-0.352631986021172	0.449947128424946	1.04986078661364	0.702835799187968	1.56822926854674
765	ebi-a-GCST90001645	finn-b-AB1_SYPHILIS	Syphilis || id:finn-b-AB1_SYPHILIS	|| id:ebi-a-GCST90001645	Weighted median	22	0.238173511427422	0.160792153039788	0.138539743659488	-0.0769791085305636	0.553326131385407	1.26892934746706	0.925909197008129	1.73902764338677
766	ebi-a-GCST90001646	finn-b-AB1_SYPHILIS	Syphilis || id:finn-b-AB1_SYPHILIS	|| id:ebi-a-GCST90001646	Inverse variance weighted	27	-0.0761398818872702	0.0524342184830672	0.146472989522116	-0.178910950114082	0.0266311863395415	0.926686570826313	0.836180357847201	1.02698896534802
767	ebi-a-GCST90001646	finn-b-AB1_SYPHILIS	Syphilis || id:finn-b-AB1_SYPHILIS	|| id:ebi-a-GCST90001646	MR Egger	27	-0.0671707244321588	0.0685449366916932	0.336498673875383	-0.201518800347878	0.06717735148356	0.935035554295284	0.817488208352923	1.06948513613158
768	ebi-a-GCST90001646	finn-b-AB1_SYPHILIS	Syphilis || id:finn-b-AB1_SYPHILIS	|| id:ebi-a-GCST90001646	Weighted median	27	-0.0692305293686339	0.0711111353683698	0.330278042104443	-0.208608354690639	0.0701472959533708	0.933111545666267	0.811713077017968	1.07266616900446
769	ebi-a-GCST90001647	finn-b-AB1_SYPHILIS	Syphilis || id:finn-b-AB1_SYPHILIS	|| id:ebi-a-GCST90001647	Inverse variance weighted	27	0.0269389160412425	0.0722080103097252	0.709093525620575	-0.114588784165819	0.168466616248304	1.02730504898764	0.891732763153912	1.18348871689191
770	ebi-a-GCST90001647	finn-b-AB1_SYPHILIS	Syphilis || id:finn-b-AB1_SYPHILIS	|| id:ebi-a-GCST90001647	MR Egger	27	-0.0508322568921139	0.0980543523677398	0.608731243925465	-0.243018787532884	0.141354273748656	0.950438086600079	0.784256779383113	1.1518326397772
771	ebi-a-GCST90001647	finn-b-AB1_SYPHILIS	Syphilis || id:finn-b-AB1_SYPHILIS	|| id:ebi-a-GCST90001647	Weighted median	27	-0.0409312106661113	0.102225347850936	0.688860617550428	-0.241292892453947	0.159430471121724	0.95989515822529	0.785611493009789	1.17284271294752
772	ebi-a-GCST90001648	finn-b-AB1_SYPHILIS	Syphilis || id:finn-b-AB1_SYPHILIS	|| id:ebi-a-GCST90001648	Inverse variance weighted	18	-0.129695007197163	0.114784119820752	0.258516784494145	-0.354671882045838	0.095281867651511	0.878363284551834	0.701403548553054	1.09996885707277
773	ebi-a-GCST90001648	finn-b-AB1_SYPHILIS	Syphilis || id:finn-b-AB1_SYPHILIS	|| id:ebi-a-GCST90001648	MR Egger	18	0.0558063222282395	0.207021162148573	0.790938097923813	-0.349955155582964	0.461567800039443	1.05739287040834	0.704719691753871	1.58655944409297
774	ebi-a-GCST90001648	finn-b-AB1_SYPHILIS	Syphilis || id:finn-b-AB1_SYPHILIS	|| id:ebi-a-GCST90001648	Weighted median	18	-0.02944996103866	0.155579066536466	0.849863519870353	-0.334384931450133	0.275485009372813	0.97097946322942	0.715778203649276	1.31716935945601
775	ebi-a-GCST90001649	finn-b-AB1_SYPHILIS	Syphilis || id:finn-b-AB1_SYPHILIS	|| id:ebi-a-GCST90001649	Inverse variance weighted	24	0.0174343321108122	0.0910137160555748	0.848089075293828	-0.160952551358114	0.195821215579739	1.01758719715336	0.851332464718077	1.21630942871811
776	ebi-a-GCST90001649	finn-b-AB1_SYPHILIS	Syphilis || id:finn-b-AB1_SYPHILIS	|| id:ebi-a-GCST90001649	MR Egger	24	-0.00830166711686521	0.15237423413808	0.957042815588027	-0.306955166027503	0.290351831793772	0.9917326965639	0.735683583785433	1.33689776843078
777	ebi-a-GCST90001649	finn-b-AB1_SYPHILIS	Syphilis || id:finn-b-AB1_SYPHILIS	|| id:ebi-a-GCST90001649	Weighted median	24	0.0447186630849152	0.135482209826279	0.741346791296786	-0.220826468174592	0.310263794344423	1.04573361505043	0.801855815721049	1.36378482540914
778	ebi-a-GCST90001650	finn-b-AB1_SYPHILIS	Syphilis || id:finn-b-AB1_SYPHILIS	|| id:ebi-a-GCST90001650	Inverse variance weighted	23	-0.0378713605631752	0.0917391995430941	0.679741818031028	-0.21768019166764	0.141937470541289	0.962836791707619	0.804382648809369	1.15250458079625
779	ebi-a-GCST90001650	finn-b-AB1_SYPHILIS	Syphilis || id:finn-b-AB1_SYPHILIS	|| id:ebi-a-GCST90001650	MR Egger	23	-0.030718188356606	0.152581655360781	0.842383333296305	-0.329778232863736	0.268341856150524	0.969748821080931	0.719083184769361	1.3077941410763
780	ebi-a-GCST90001650	finn-b-AB1_SYPHILIS	Syphilis || id:finn-b-AB1_SYPHILIS	|| id:ebi-a-GCST90001650	Weighted median	23	-0.0047987252182482	0.138338596211194	0.972328322314357	-0.275942373792188	0.266344923355691	0.995212770268367	0.75885665953283	1.30518516990413
781	ebi-a-GCST90001651	finn-b-AB1_SYPHILIS	Syphilis || id:finn-b-AB1_SYPHILIS	|| id:ebi-a-GCST90001651	Inverse variance weighted	24	-0.264362637167997	0.133011428955433	0.0468649999860614	-0.525065037920646	-0.00366023641534813	0.76769509439754	0.591516892087062	0.996346454084534
782	ebi-a-GCST90001651	finn-b-AB1_SYPHILIS	Syphilis || id:finn-b-AB1_SYPHILIS	|| id:ebi-a-GCST90001651	MR Egger	24	-0.528011563062994	0.207747756719528	0.0185932429665943	-0.935197166233268	-0.12082595989272	0.589776537950162	0.39250846848547	0.886188178458002
783	ebi-a-GCST90001651	finn-b-AB1_SYPHILIS	Syphilis || id:finn-b-AB1_SYPHILIS	|| id:ebi-a-GCST90001651	Weighted median	24	-0.533591705293315	0.178491620491043	0.00279480541867668	-0.88343528145576	-0.183748129130869	0.586494666155893	0.413360460296229	0.832145370611419
784	ebi-a-GCST90001652	finn-b-AB1_SYPHILIS	Syphilis || id:finn-b-AB1_SYPHILIS	|| id:ebi-a-GCST90001652	Inverse variance weighted	26	-0.0623918650275191	0.0894175591269236	0.485328214768435	-0.237650280916289	0.112866550861251	0.939514651711729	0.788478388822247	1.11948252900055
785	ebi-a-GCST90001652	finn-b-AB1_SYPHILIS	Syphilis || id:finn-b-AB1_SYPHILIS	|| id:ebi-a-GCST90001652	MR Egger	26	-0.0884701008507503	0.13292810704837	0.512046010472055	-0.349009190665556	0.172068988964055	0.91533047792944	0.7053866472674	1.18775977270368
786	ebi-a-GCST90001652	finn-b-AB1_SYPHILIS	Syphilis || id:finn-b-AB1_SYPHILIS	|| id:ebi-a-GCST90001652	Weighted median	26	-0.0067836186868311	0.136529676507444	0.96037258282737	-0.274381784641421	0.260814547267758	0.993239338115018	0.760041847557933	1.29798692788947
787	ebi-a-GCST90001653	finn-b-AB1_SYPHILIS	Syphilis || id:finn-b-AB1_SYPHILIS	|| id:ebi-a-GCST90001653	Inverse variance weighted	28	-0.0980648810008393	0.0874761039922402	0.26226757928231	-0.26951804482563	0.0733882828239516	0.906590081373884	0.763747497707598	1.07614830570636
788	ebi-a-GCST90001653	finn-b-AB1_SYPHILIS	Syphilis || id:finn-b-AB1_SYPHILIS	|| id:ebi-a-GCST90001653	MR Egger	28	-0.217436803740073	0.128120908755223	0.101614672303247	-0.46855378490031	0.033680177420164	0.804578449662049	0.625906809923664	1.03425377611651
789	ebi-a-GCST90001653	finn-b-AB1_SYPHILIS	Syphilis || id:finn-b-AB1_SYPHILIS	|| id:ebi-a-GCST90001653	Weighted median	28	-0.207971506660191	0.121612250516532	0.0872437386348436	-0.446331517672594	0.0303885043522123	0.812230179532738	0.639971575002982	1.03085494780094
790	ebi-a-GCST90001654	finn-b-AB1_SYPHILIS	Syphilis || id:finn-b-AB1_SYPHILIS	|| id:ebi-a-GCST90001654	Inverse variance weighted	32	-0.172774400064821	0.0953720311760527	0.0700505730553144	-0.359703581169884	0.0141547810402425	0.841327396842607	0.697883161124793	1.01425543430097
791	ebi-a-GCST90001654	finn-b-AB1_SYPHILIS	Syphilis || id:finn-b-AB1_SYPHILIS	|| id:ebi-a-GCST90001654	MR Egger	32	-0.320169794525508	0.148071848453367	0.038698919513598	-0.610390617494107	-0.0299489715569086	0.726025751409405	0.543138668166993	0.970495055136684
792	ebi-a-GCST90001654	finn-b-AB1_SYPHILIS	Syphilis || id:finn-b-AB1_SYPHILIS	|| id:ebi-a-GCST90001654	Weighted median	32	-0.235269196187222	0.159487125881273	0.1401692501801	-0.547863962914516	0.0773255705400729	0.790358059612702	0.578183513720886	1.08039376352109
793	ebi-a-GCST90001655	finn-b-AB1_SYPHILIS	Syphilis || id:finn-b-AB1_SYPHILIS	|| id:ebi-a-GCST90001655	Inverse variance weighted	24	-0.0935268955102931	0.112381531202171	0.405281072792686	-0.313794696666548	0.126740905645962	0.910713522991874	0.730669021547601	1.13512287574962
794	ebi-a-GCST90001655	finn-b-AB1_SYPHILIS	Syphilis || id:finn-b-AB1_SYPHILIS	|| id:ebi-a-GCST90001655	MR Egger	24	-0.0516175558506558	0.188991276899568	0.787307400595039	-0.42204045857381	0.318805346872498	0.949692001548763	0.655707509866086	1.37548355666979
795	ebi-a-GCST90001655	finn-b-AB1_SYPHILIS	Syphilis || id:finn-b-AB1_SYPHILIS	|| id:ebi-a-GCST90001655	Weighted median	24	-0.0411081338477935	0.174413421952184	0.813670407369714	-0.382958440874074	0.300742173178487	0.959725345542158	0.681841235422939	1.35086100843503
796	ebi-a-GCST90001656	finn-b-AB1_SYPHILIS	Syphilis || id:finn-b-AB1_SYPHILIS	|| id:ebi-a-GCST90001656	Inverse variance weighted	28	0.0980648810008393	0.0874761039922402	0.26226757928231	-0.0733882828239516	0.26951804482563	1.10303434875943	0.929239952056255	1.30933325870333
797	ebi-a-GCST90001656	finn-b-AB1_SYPHILIS	Syphilis || id:finn-b-AB1_SYPHILIS	|| id:ebi-a-GCST90001656	MR Egger	28	0.217436803740073	0.128120908755223	0.101614672303247	-0.033680177420164	0.46855378490031	1.24288688122337	0.966880685468586	1.59768192987381
798	ebi-a-GCST90001656	finn-b-AB1_SYPHILIS	Syphilis || id:finn-b-AB1_SYPHILIS	|| id:ebi-a-GCST90001656	Weighted median	28	0.207971506660191	0.126909090740619	0.101266593418858	-0.0407703111914217	0.456713324511803	1.23117808867344	0.960049617277862	1.57887619426119
799	ebi-a-GCST90001657	finn-b-AB1_SYPHILIS	Syphilis || id:finn-b-AB1_SYPHILIS	|| id:ebi-a-GCST90001657	Inverse variance weighted	11	0.0944395197821594	0.1923605943106	0.623461495637224	-0.282587245066616	0.471466284630935	1.09904269078152	0.753830871065706	1.60234196093968
800	ebi-a-GCST90001657	finn-b-AB1_SYPHILIS	Syphilis || id:finn-b-AB1_SYPHILIS	|| id:ebi-a-GCST90001657	MR Egger	11	0.474429112976492	0.316150386981532	0.167687010435645	-0.145225645507311	1.0940838714603	1.60709646503252	0.864827126736613	2.98644546184155
801	ebi-a-GCST90001657	finn-b-AB1_SYPHILIS	Syphilis || id:finn-b-AB1_SYPHILIS	|| id:ebi-a-GCST90001657	Weighted median	11	0.287658540831802	0.263600555245578	0.275155491227326	-0.228998547449531	0.804315629113135	1.33330195820918	0.795329688760768	2.23516629252748
802	ebi-a-GCST90001658	finn-b-AB1_SYPHILIS	Syphilis || id:finn-b-AB1_SYPHILIS	|| id:ebi-a-GCST90001658	Inverse variance weighted	31	0.02926332832699	0.0478272030112202	0.540633488855577	-0.0644779895750016	0.123004646228982	1.02969570682557	0.937556750057476	1.13088967530767
803	ebi-a-GCST90001658	finn-b-AB1_SYPHILIS	Syphilis || id:finn-b-AB1_SYPHILIS	|| id:ebi-a-GCST90001658	MR Egger	31	0.046454909302162	0.0581286370736318	0.430686638654318	-0.0674772193621564	0.16038703796648	1.04755084320505	0.934749014552257	1.17396515215932
804	ebi-a-GCST90001658	finn-b-AB1_SYPHILIS	Syphilis || id:finn-b-AB1_SYPHILIS	|| id:ebi-a-GCST90001658	Weighted median	31	0.0620236106581213	0.0656431682240911	0.344730302750572	-0.0666369990610974	0.19068422037734	1.06398746587577	0.935534739695562	1.21007727399748
805	ebi-a-GCST90001659	finn-b-AB1_SYPHILIS	Syphilis || id:finn-b-AB1_SYPHILIS	|| id:ebi-a-GCST90001659	Inverse variance weighted	25	0.0445389431832538	0.0604846745881389	0.461507132306857	-0.0740110190094984	0.163088905376006	1.04554569279516	0.928661460855451	1.17714133922982
806	ebi-a-GCST90001659	finn-b-AB1_SYPHILIS	Syphilis || id:finn-b-AB1_SYPHILIS	|| id:ebi-a-GCST90001659	MR Egger	25	0.101175453192238	0.0801129213433197	0.219275165635287	-0.0558458726406682	0.258196779025145	1.10647075856043	0.945684880571889	1.2945935424165
807	ebi-a-GCST90001659	finn-b-AB1_SYPHILIS	Syphilis || id:finn-b-AB1_SYPHILIS	|| id:ebi-a-GCST90001659	Weighted median	25	0.0879317696216362	0.0864582692998189	0.309133017910406	-0.0815264382060089	0.257389977449281	1.09191361780722	0.921708341216752	1.29354948353719
808	ebi-a-GCST90001660	finn-b-AB1_SYPHILIS	Syphilis || id:finn-b-AB1_SYPHILIS	|| id:ebi-a-GCST90001660	Inverse variance weighted	29	-0.0590136513632101	0.0580282471508805	0.309162250448607	-0.172749015778936	0.0547217130525156	0.942693900012434	0.841348753608834	1.05624663412032
809	ebi-a-GCST90001660	finn-b-AB1_SYPHILIS	Syphilis || id:finn-b-AB1_SYPHILIS	|| id:ebi-a-GCST90001660	MR Egger	29	-0.104851933512956	0.0804829259575278	0.203650719280539	-0.26259846838971	0.0528946013637987	0.900457840345227	0.769050633462599	1.05431851552935
810	ebi-a-GCST90001660	finn-b-AB1_SYPHILIS	Syphilis || id:finn-b-AB1_SYPHILIS	|| id:ebi-a-GCST90001660	Weighted median	29	-0.120848010895776	0.0849628905571182	0.154921106831763	-0.287375276387728	0.0456792545961758	0.886168637335222	0.750230132348084	1.04673862050666
811	ebi-a-GCST90001661	finn-b-AB1_SYPHILIS	Syphilis || id:finn-b-AB1_SYPHILIS	|| id:ebi-a-GCST90001661	Inverse variance weighted	24	0.0642967439046785	0.0858351844128849	0.453813735541529	-0.103940217544576	0.232533705353933	1.06640880212572	0.901279176492871	1.26179297482107
812	ebi-a-GCST90001661	finn-b-AB1_SYPHILIS	Syphilis || id:finn-b-AB1_SYPHILIS	|| id:ebi-a-GCST90001661	MR Egger	24	-0.104077565624104	0.126008536530077	0.417696370112956	-0.351054297223055	0.142899165974848	0.90115539602956	0.70394553053043	1.15361347231125
813	ebi-a-GCST90001661	finn-b-AB1_SYPHILIS	Syphilis || id:finn-b-AB1_SYPHILIS	|| id:ebi-a-GCST90001661	Weighted median	24	0.0196879081354965	0.127034980900451	0.876836918187079	-0.229300654429387	0.268676470700381	1.01988299316769	0.795089450401175	1.30823182124711
814	ebi-a-GCST90001662	finn-b-AB1_SYPHILIS	Syphilis || id:finn-b-AB1_SYPHILIS	|| id:ebi-a-GCST90001662	Inverse variance weighted	15	0.00355781019862322	0.0335193410941371	0.915469681149142	-0.0621400983458854	0.0692557187431319	1.00356414671781	0.93975121997669	1.0717102305038
815	ebi-a-GCST90001662	finn-b-AB1_SYPHILIS	Syphilis || id:finn-b-AB1_SYPHILIS	|| id:ebi-a-GCST90001662	MR Egger	15	-0.00474281735490252	0.0362939679150622	0.898030710597509	-0.0758789944684244	0.0663933597586193	0.995268412043319	0.926928363232782	1.06864699722482
816	ebi-a-GCST90001662	finn-b-AB1_SYPHILIS	Syphilis || id:finn-b-AB1_SYPHILIS	|| id:ebi-a-GCST90001662	Weighted median	15	-0.000817738340767451	0.03867811924092	0.983132266881861	-0.0766268520529707	0.0749913753714358	0.999182595916112	0.926235411972732	1.07787485457428
817	ebi-a-GCST90001663	finn-b-AB1_SYPHILIS	Syphilis || id:finn-b-AB1_SYPHILIS	|| id:ebi-a-GCST90001663	Inverse variance weighted	28	-0.0780551951639178	0.0775963514886154	0.314457320205849	-0.230144044081604	0.0740336537537683	0.924913374389327	0.794419162882631	1.0768430446971
818	ebi-a-GCST90001663	finn-b-AB1_SYPHILIS	Syphilis || id:finn-b-AB1_SYPHILIS	|| id:ebi-a-GCST90001663	MR Egger	28	-0.0397086561581791	0.111990009141978	0.725769179018305	-0.259209074076456	0.179791761760098	0.961069400019164	0.771661671725749	1.1969680826411
819	ebi-a-GCST90001663	finn-b-AB1_SYPHILIS	Syphilis || id:finn-b-AB1_SYPHILIS	|| id:ebi-a-GCST90001663	Weighted median	28	-0.0584521521266709	0.112332142144154	0.602818895940612	-0.278623150729213	0.161718846475871	0.943223370552322	0.756825058452792	1.1755296905402
820	ebi-a-GCST90001664	finn-b-AB1_SYPHILIS	Syphilis || id:finn-b-AB1_SYPHILIS	|| id:ebi-a-GCST90001664	Inverse variance weighted	41	-0.00543531182304936	0.0131770197765577	0.679984594600186	-0.0312622705851024	0.0203916469390037	0.994579432758363	0.969221341490423	1.02060097701194
821	ebi-a-GCST90001664	finn-b-AB1_SYPHILIS	Syphilis || id:finn-b-AB1_SYPHILIS	|| id:ebi-a-GCST90001664	MR Egger	41	-0.00232733447246373	0.0143046274227525	0.871596313347011	-0.0303644042210586	0.0257097352761311	0.997675371670636	0.970091963524893	1.02604308113372
822	ebi-a-GCST90001664	finn-b-AB1_SYPHILIS	Syphilis || id:finn-b-AB1_SYPHILIS	|| id:ebi-a-GCST90001664	Weighted median	41	0.00265767083262738	0.0160574510021862	0.868542475745875	-0.0288149331316575	0.0341302747969123	1.00266120557045	0.97159625810595	1.03471939580727
823	ebi-a-GCST90001665	finn-b-AB1_SYPHILIS	Syphilis || id:finn-b-AB1_SYPHILIS	|| id:ebi-a-GCST90001665	Inverse variance weighted	26	-0.0765659343489114	0.0463116254174632	0.0982745490869421	-0.167336720167139	0.0142048514693164	0.926291837826097	0.845914726828497	1.01430621977717
824	ebi-a-GCST90001665	finn-b-AB1_SYPHILIS	Syphilis || id:finn-b-AB1_SYPHILIS	|| id:ebi-a-GCST90001665	MR Egger	26	-0.0575149798950549	0.0532705047300418	0.291017012678922	-0.161925169165937	0.0468952093758271	0.944107747645514	0.850504846146038	1.04801218147467
825	ebi-a-GCST90001665	finn-b-AB1_SYPHILIS	Syphilis || id:finn-b-AB1_SYPHILIS	|| id:ebi-a-GCST90001665	Weighted median	26	-0.101689287134832	0.0666817880786641	0.127260742308994	-0.232385591769014	0.0290070174993494	0.90331017816308	0.792640428748706	1.0294318184869
826	ebi-a-GCST90001666	finn-b-AB1_SYPHILIS	Syphilis || id:finn-b-AB1_SYPHILIS	|| id:ebi-a-GCST90001666	Inverse variance weighted	52	0.00531892863922409	0.00896281227875968	0.552883940124992	-0.0122481834271449	0.0228860407055931	1.00533309925318	0.987826520265596	1.02314993545857
827	ebi-a-GCST90001666	finn-b-AB1_SYPHILIS	Syphilis || id:finn-b-AB1_SYPHILIS	|| id:ebi-a-GCST90001666	MR Egger	52	0.0107229045551921	0.00995676561375966	0.286672951126475	-0.00879235604777688	0.030238165158161	1.0107806009361	0.991246183680278	1.03069998154795
828	ebi-a-GCST90001666	finn-b-AB1_SYPHILIS	Syphilis || id:finn-b-AB1_SYPHILIS	|| id:ebi-a-GCST90001666	Weighted median	52	0.00898285863263045	0.0135913399811875	0.508660306115756	-0.017656167730497	0.0356218849957579	1.00902332558612	0.982498789077576	1.03626394545763
829	ebi-a-GCST90001667	finn-b-AB1_SYPHILIS	Syphilis || id:finn-b-AB1_SYPHILIS	|| id:ebi-a-GCST90001667	Inverse variance weighted	28	0.0290845593574515	0.038324321392101	0.447908759727706	-0.0460311105710665	0.104200229285969	1.02951164563783	0.955012250752051	1.10982265166679
830	ebi-a-GCST90001667	finn-b-AB1_SYPHILIS	Syphilis || id:finn-b-AB1_SYPHILIS	|| id:ebi-a-GCST90001667	MR Egger	28	0.044389291903805	0.0436420432521482	0.31846725790872	-0.0411491128704055	0.129927696678016	1.04538923725169	0.959686017741335	1.13874604522603
831	ebi-a-GCST90001667	finn-b-AB1_SYPHILIS	Syphilis || id:finn-b-AB1_SYPHILIS	|| id:ebi-a-GCST90001667	Weighted median	28	0.0162639301373333	0.0397626118294979	0.682520800949242	-0.0616707890484825	0.0941986493231492	1.01639690778401	0.940192357468338	1.09877799574401
832	ebi-a-GCST90001668	finn-b-AB1_SYPHILIS	Syphilis || id:finn-b-AB1_SYPHILIS	|| id:ebi-a-GCST90001668	Inverse variance weighted	26	-0.0180680005998467	0.0574657834282193	0.753207235387092	-0.130700936119157	0.0945649349194631	0.982094247089699	0.877480157775739	1.09918053601525
833	ebi-a-GCST90001668	finn-b-AB1_SYPHILIS	Syphilis || id:finn-b-AB1_SYPHILIS	|| id:ebi-a-GCST90001668	MR Egger	26	-0.0231241783951167	0.0707061159236967	0.74646818700599	-0.161708165605562	0.115459808815329	0.97714113642095	0.850689428752585	1.12238940348196
834	ebi-a-GCST90001668	finn-b-AB1_SYPHILIS	Syphilis || id:finn-b-AB1_SYPHILIS	|| id:ebi-a-GCST90001668	Weighted median	26	-0.0571624437074637	0.0857446138223047	0.504989785529498	-0.225221886799181	0.110896999384253	0.944440638466127	0.798339058207023	1.11727982041811
835	ebi-a-GCST90001669	finn-b-AB1_SYPHILIS	Syphilis || id:finn-b-AB1_SYPHILIS	|| id:ebi-a-GCST90001669	Inverse variance weighted	37	0.0265012263227281	0.0163790704961988	0.105664041587138	-0.00560175184982162	0.0586042044952778	1.02685550651716	0.994413908706243	1.06035547374478
836	ebi-a-GCST90001669	finn-b-AB1_SYPHILIS	Syphilis || id:finn-b-AB1_SYPHILIS	|| id:ebi-a-GCST90001669	MR Egger	37	0.00999726070368352	0.0182112434893508	0.586517687195243	-0.025696776535444	0.045691297942811	1.01004740026126	0.974630575667148	1.04675122681862
837	ebi-a-GCST90001669	finn-b-AB1_SYPHILIS	Syphilis || id:finn-b-AB1_SYPHILIS	|| id:ebi-a-GCST90001669	Weighted median	37	0.0194675526854611	0.0232835744187295	0.4030948767386	-0.0261682531752487	0.0651033585461708	1.01965828115092	0.974171168426683	1.06726933008991
838	ebi-a-GCST90001670	finn-b-AB1_SYPHILIS	Syphilis || id:finn-b-AB1_SYPHILIS	|| id:ebi-a-GCST90001670	Inverse variance weighted	20	0.0715550546726419	0.113929118581206	0.529960423916664	-0.151746017746522	0.294856127091806	1.07417728755234	0.859206476228095	1.34293313309128
839	ebi-a-GCST90001670	finn-b-AB1_SYPHILIS	Syphilis || id:finn-b-AB1_SYPHILIS	|| id:ebi-a-GCST90001670	MR Egger	20	-0.0822870327789127	0.179266038745771	0.651713050276949	-0.433648468720624	0.269074403162798	0.921007561393071	0.648140056946769	1.30875251275031
840	ebi-a-GCST90001670	finn-b-AB1_SYPHILIS	Syphilis || id:finn-b-AB1_SYPHILIS	|| id:ebi-a-GCST90001670	Weighted median	20	0.107080889052898	0.16524406908847	0.516974255875376	-0.216797486360504	0.4309592644663	1.11302428231819	0.805092995109542	1.53873286757559
841	ebi-a-GCST90001671	finn-b-AB1_SYPHILIS	Syphilis || id:finn-b-AB1_SYPHILIS	|| id:ebi-a-GCST90001671	Inverse variance weighted	19	-0.0246623074493061	0.0813616150698333	0.761798650006614	-0.184131072986179	0.134806458087567	0.97563932253685	0.831826766662624	1.14431528994814
842	ebi-a-GCST90001671	finn-b-AB1_SYPHILIS	Syphilis || id:finn-b-AB1_SYPHILIS	|| id:ebi-a-GCST90001671	MR Egger	19	-0.011778988158746	0.113793065641021	0.918767686105507	-0.234813396815146	0.211255420497654	0.98829011254405	0.790718386432119	1.23522781727573
843	ebi-a-GCST90001671	finn-b-AB1_SYPHILIS	Syphilis || id:finn-b-AB1_SYPHILIS	|| id:ebi-a-GCST90001671	Weighted median	19	0.0559196633239175	0.105738192162673	0.596909375572843	-0.151327193314921	0.263166519962756	1.05751272326683	0.859566408261033	1.30104335060476
844	ebi-a-GCST90001672	finn-b-AB1_SYPHILIS	Syphilis || id:finn-b-AB1_SYPHILIS	|| id:ebi-a-GCST90001672	Inverse variance weighted	23	-0.114050089348436	0.0794840778025059	0.151321382637946	-0.269838881841347	0.0417387031444761	0.892213264382055	0.763502498544174	1.04262200930208
845	ebi-a-GCST90001672	finn-b-AB1_SYPHILIS	Syphilis || id:finn-b-AB1_SYPHILIS	|| id:ebi-a-GCST90001672	MR Egger	23	-0.13736847286013	0.112507219536064	0.235627554275449	-0.357882623150816	0.0831456774305549	0.871648987956347	0.699155134817286	1.08670010469691
846	ebi-a-GCST90001672	finn-b-AB1_SYPHILIS	Syphilis || id:finn-b-AB1_SYPHILIS	|| id:ebi-a-GCST90001672	Weighted median	23	-0.0649004916866314	0.125844278968143	0.606049539111263	-0.311555278464192	0.181754295090929	0.937160714019727	0.732307128573106	1.19931947899137
847	ebi-a-GCST90001673	finn-b-AB1_SYPHILIS	Syphilis || id:finn-b-AB1_SYPHILIS	|| id:ebi-a-GCST90001673	Inverse variance weighted	20	0.204394335934961	0.0900007929954672	0.0231452728832027	0.0279927816638451	0.380795890206077	1.22678182224282	1.02838826114247	1.46344887067601
848	ebi-a-GCST90001673	finn-b-AB1_SYPHILIS	Syphilis || id:finn-b-AB1_SYPHILIS	|| id:ebi-a-GCST90001673	MR Egger	20	0.220739298685229	0.11944528406302	0.0810965514203515	-0.0133734580782911	0.454852055448749	1.24699829408937	0.986715569302317	1.57594021401861
849	ebi-a-GCST90001673	finn-b-AB1_SYPHILIS	Syphilis || id:finn-b-AB1_SYPHILIS	|| id:ebi-a-GCST90001673	Weighted median	20	0.208545675787591	0.124800406489631	0.0947150361584247	-0.0360631209320862	0.453154472507269	1.23188519610249	0.964579406410315	1.57326719427279
850	ebi-a-GCST90001674	finn-b-AB1_SYPHILIS	Syphilis || id:finn-b-AB1_SYPHILIS	|| id:ebi-a-GCST90001674	Inverse variance weighted	18	0.202892028020821	0.0929403165131875	0.0290331817973402	0.0207290076549738	0.385055048386669	1.22494020188912	1.02094534577324	1.46969522356531
851	ebi-a-GCST90001674	finn-b-AB1_SYPHILIS	Syphilis || id:finn-b-AB1_SYPHILIS	|| id:ebi-a-GCST90001674	MR Egger	18	0.131580631147218	0.125552112300107	0.310205271067069	-0.114501508960991	0.377662771255427	1.14062987430995	0.891810592709714	1.4588708867151
852	ebi-a-GCST90001674	finn-b-AB1_SYPHILIS	Syphilis || id:finn-b-AB1_SYPHILIS	|| id:ebi-a-GCST90001674	Weighted median	18	0.162867325811221	0.122239481807995	0.182741033389715	-0.0767220585324489	0.402456710154891	1.1768805376594	0.926147232557682	1.49549418411205
853	ebi-a-GCST90001675	finn-b-AB1_SYPHILIS	Syphilis || id:finn-b-AB1_SYPHILIS	|| id:ebi-a-GCST90001675	Inverse variance weighted	29	0.156037629623606	0.0825713812965205	0.0587940582185405	-0.00580227771757472	0.317877536964786	1.16887018640748	0.99421452298596	1.37420796124456
854	ebi-a-GCST90001675	finn-b-AB1_SYPHILIS	Syphilis || id:finn-b-AB1_SYPHILIS	|| id:ebi-a-GCST90001675	MR Egger	29	0.107994680487107	0.105023496690999	0.312937525372369	-0.0978513730272511	0.313840734001466	1.11404181921088	0.906783666250255	1.36867173631707
855	ebi-a-GCST90001675	finn-b-AB1_SYPHILIS	Syphilis || id:finn-b-AB1_SYPHILIS	|| id:ebi-a-GCST90001675	Weighted median	29	0.0732522110480382	0.094252083157953	0.43704396153738	-0.11148187194155	0.257986294037626	1.07600188225753	0.894507606942472	1.29432107858666
856	ebi-a-GCST90001676	finn-b-AB1_SYPHILIS	Syphilis || id:finn-b-AB1_SYPHILIS	|| id:ebi-a-GCST90001676	Inverse variance weighted	8	0.203831186068194	0.287098417570725	0.477722907297236	-0.358881712370427	0.766544084506814	1.22609115471599	0.698456965284157	2.15231516670635
857	ebi-a-GCST90001676	finn-b-AB1_SYPHILIS	Syphilis || id:finn-b-AB1_SYPHILIS	|| id:ebi-a-GCST90001676	MR Egger	8	0.21216537743861	0.693822144497319	0.770094866965679	-1.14772602577614	1.57205678065336	1.23635233295455	0.317357612509677	4.81654458865562
858	ebi-a-GCST90001676	finn-b-AB1_SYPHILIS	Syphilis || id:finn-b-AB1_SYPHILIS	|| id:ebi-a-GCST90001676	Weighted median	8	0.473825465961339	0.311976429805686	0.128816345123132	-0.137648336457805	1.08529926838048	1.60612663879415	0.871405079266842	2.96032561804044
859	ebi-a-GCST90001677	finn-b-AB1_SYPHILIS	Syphilis || id:finn-b-AB1_SYPHILIS	|| id:ebi-a-GCST90001677	Inverse variance weighted	25	0.198620479892217	0.112156875948867	0.0765745618800745	-0.0212069969675631	0.418447956751997	1.21971897017231	0.979016290190428	1.51960123759414
860	ebi-a-GCST90001677	finn-b-AB1_SYPHILIS	Syphilis || id:finn-b-AB1_SYPHILIS	|| id:ebi-a-GCST90001677	MR Egger	25	0.0612095437637398	0.177699415096208	0.733633415458299	-0.287081309824828	0.409500397352308	1.06312166136297	0.750450707340722	1.50606516297948
861	ebi-a-GCST90001677	finn-b-AB1_SYPHILIS	Syphilis || id:finn-b-AB1_SYPHILIS	|| id:ebi-a-GCST90001677	Weighted median	25	0.174783773071753	0.175736890197478	0.319942304120411	-0.169660531715305	0.51922807785881	1.19098866494796	0.843951262661457	1.68072975631476
862	ebi-a-GCST90001678	finn-b-AB1_SYPHILIS	Syphilis || id:finn-b-AB1_SYPHILIS	|| id:ebi-a-GCST90001678	Inverse variance weighted	25	-0.00132025693633158	0.0709984060539147	0.985163724419437	-0.140477132802004	0.137836618929341	0.998680614219432	0.868943535009451	1.14778800812052
863	ebi-a-GCST90001678	finn-b-AB1_SYPHILIS	Syphilis || id:finn-b-AB1_SYPHILIS	|| id:ebi-a-GCST90001678	MR Egger	25	0.0098759780923666	0.0904015591950121	0.913955201289359	-0.167311077929857	0.18706303411459	1.00992490650333	0.84593641825275	1.20570328309357
864	ebi-a-GCST90001678	finn-b-AB1_SYPHILIS	Syphilis || id:finn-b-AB1_SYPHILIS	|| id:ebi-a-GCST90001678	Weighted median	25	0.0514436521747611	0.103649256672268	0.619665574012965	-0.151708890902884	0.254596195252406	1.05278986220159	0.859238376444764	1.28994063153986
865	ebi-a-GCST90001679	finn-b-AB1_SYPHILIS	Syphilis || id:finn-b-AB1_SYPHILIS	|| id:ebi-a-GCST90001679	Inverse variance weighted	17	-0.114986139698028	0.152591489634697	0.451116238804414	-0.414065459382034	0.184093179985978	0.891378498596373	0.66095768396826	1.20212783213226
866	ebi-a-GCST90001679	finn-b-AB1_SYPHILIS	Syphilis || id:finn-b-AB1_SYPHILIS	|| id:ebi-a-GCST90001679	MR Egger	17	0.365424466917778	0.208915296487003	0.100690924549138	-0.0440495141967479	0.774898448032305	1.4411255884789	0.956906575839559	2.17037171047393
867	ebi-a-GCST90001679	finn-b-AB1_SYPHILIS	Syphilis || id:finn-b-AB1_SYPHILIS	|| id:ebi-a-GCST90001679	Weighted median	17	-0.0730453561564722	0.19069818162422	0.701688843630189	-0.446813792139943	0.300723079826998	0.929558667861253	0.639663007465632	1.35083521621721
868	ebi-a-GCST90001680	finn-b-AB1_SYPHILIS	Syphilis || id:finn-b-AB1_SYPHILIS	|| id:ebi-a-GCST90001680	Inverse variance weighted	22	0.064002536177918	0.118424995145267	0.588888203694301	-0.168110454306805	0.296115526662641	1.06609510256493	0.845260466869377	1.34462548795456
869	ebi-a-GCST90001680	finn-b-AB1_SYPHILIS	Syphilis || id:finn-b-AB1_SYPHILIS	|| id:ebi-a-GCST90001680	MR Egger	22	0.272142707199146	0.185800160087627	0.158544363117906	-0.0920256065726025	0.636311020970894	1.31277433029198	0.912081793957387	1.88949768945182
870	ebi-a-GCST90001680	finn-b-AB1_SYPHILIS	Syphilis || id:finn-b-AB1_SYPHILIS	|| id:ebi-a-GCST90001680	Weighted median	22	0.0269314755465081	0.178094343299358	0.87980195717576	-0.322133437320233	0.37599638841325	1.02729740535827	0.724601494996934	1.45644187369541
871	ebi-a-GCST90001681	finn-b-AB1_SYPHILIS	Syphilis || id:finn-b-AB1_SYPHILIS	|| id:ebi-a-GCST90001681	Inverse variance weighted	27	0.124659024233965	0.109910710072176	0.256717162504546	-0.090765967507501	0.340084015975431	1.13276214276998	0.913231411715335	1.40506563356452
872	ebi-a-GCST90001681	finn-b-AB1_SYPHILIS	Syphilis || id:finn-b-AB1_SYPHILIS	|| id:ebi-a-GCST90001681	MR Egger	27	0.114903983270612	0.207753026116957	0.585121234096975	-0.292291947918623	0.522099914459847	1.1217657241249	0.74655055027537	1.68556347504843
873	ebi-a-GCST90001681	finn-b-AB1_SYPHILIS	Syphilis || id:finn-b-AB1_SYPHILIS	|| id:ebi-a-GCST90001681	Weighted median	27	0.0383969398470029	0.149169735092387	0.796866639254899	-0.253975740934075	0.330769620628081	1.03914362853787	0.775710619833289	1.39203905828043
874	ebi-a-GCST90001682	finn-b-AB1_SYPHILIS	Syphilis || id:finn-b-AB1_SYPHILIS	|| id:ebi-a-GCST90001682	Inverse variance weighted	14	0.0828220803494603	0.151437947730283	0.584444410835934	-0.213996297201895	0.379640457900816	1.0863485086058	0.807351374476286	1.46175893106715
875	ebi-a-GCST90001682	finn-b-AB1_SYPHILIS	Syphilis || id:finn-b-AB1_SYPHILIS	|| id:ebi-a-GCST90001682	MR Egger	14	0.201239876978014	0.331955344410486	0.55565943999521	-0.449392598066538	0.851872352022566	1.22291808653715	0.63801556584006	2.34403159805446
876	ebi-a-GCST90001682	finn-b-AB1_SYPHILIS	Syphilis || id:finn-b-AB1_SYPHILIS	|| id:ebi-a-GCST90001682	Weighted median	14	0.0733310737408365	0.217729173638903	0.736268060671291	-0.353418106591414	0.500080254073087	1.07608674200951	0.702283502623012	1.6488535926071
877	ebi-a-GCST90001683	finn-b-AB1_SYPHILIS	Syphilis || id:finn-b-AB1_SYPHILIS	|| id:ebi-a-GCST90001683	Inverse variance weighted	14	-0.0710713740966116	0.0979851341490614	0.468250752568845	-0.263122237028772	0.120979488835549	0.931395412249012	0.768647934328735	1.12860176319357
878	ebi-a-GCST90001683	finn-b-AB1_SYPHILIS	Syphilis || id:finn-b-AB1_SYPHILIS	|| id:ebi-a-GCST90001683	MR Egger	14	-0.022993868915275	0.127831848405071	0.860251721707677	-0.273544291789214	0.227556553958664	0.977268475470731	0.760678643791567	1.25552844285001
879	ebi-a-GCST90001683	finn-b-AB1_SYPHILIS	Syphilis || id:finn-b-AB1_SYPHILIS	|| id:ebi-a-GCST90001683	Weighted median	14	-0.0061672169964538	0.134105887339692	0.963320079184163	-0.26901475618225	0.256680322189342	0.993851761251919	0.764131979894248	1.29263183498777
880	ebi-a-GCST90001684	finn-b-AB1_SYPHILIS	Syphilis || id:finn-b-AB1_SYPHILIS	|| id:ebi-a-GCST90001684	Inverse variance weighted	15	-0.0448813626912512	0.139171593315331	0.747081971848151	-0.3176576855893	0.227894960206797	0.956110905529523	0.72785189996914	1.25595339341869
881	ebi-a-GCST90001684	finn-b-AB1_SYPHILIS	Syphilis || id:finn-b-AB1_SYPHILIS	|| id:ebi-a-GCST90001684	MR Egger	15	0.0601487574776714	0.284516289195828	0.835847751673102	-0.497503169346152	0.617800684301494	1.06199451442088	0.608046956236387	1.85484416473518
882	ebi-a-GCST90001684	finn-b-AB1_SYPHILIS	Syphilis || id:finn-b-AB1_SYPHILIS	|| id:ebi-a-GCST90001684	Weighted median	15	0.140884962269733	0.171261858936848	0.410719033525009	-0.194788281246489	0.476558205785955	1.15129219832517	0.823008886027181	1.61052176766001
883	ebi-a-GCST90001685	finn-b-AB1_SYPHILIS	Syphilis || id:finn-b-AB1_SYPHILIS	|| id:ebi-a-GCST90001685	Inverse variance weighted	16	-0.087951621416238	0.154464395802763	0.569086498225523	-0.390701837189653	0.214798594357177	0.915805181009287	0.676581857515922	1.23961220692903
884	ebi-a-GCST90001685	finn-b-AB1_SYPHILIS	Syphilis || id:finn-b-AB1_SYPHILIS	|| id:ebi-a-GCST90001685	MR Egger	16	-0.0233156578978285	0.38009051387189	0.951953663169538	-0.768293065086732	0.721661749291075	0.976954051834072	0.463804076390423	2.05785000171404
885	ebi-a-GCST90001685	finn-b-AB1_SYPHILIS	Syphilis || id:finn-b-AB1_SYPHILIS	|| id:ebi-a-GCST90001685	Weighted median	16	0.010546051310908	0.206608115115906	0.959290664928461	-0.394405854316268	0.415497956938084	1.01060185691376	0.674080422267547	1.5151250198929
886	ebi-a-GCST90001686	finn-b-AB1_SYPHILIS	Syphilis || id:finn-b-AB1_SYPHILIS	|| id:ebi-a-GCST90001686	Inverse variance weighted	23	-0.144608657094527	0.14772531128259	0.327628221826183	-0.434150267208405	0.14493295301935	0.865360879695633	0.647814902834066	1.15596206390364
887	ebi-a-GCST90001686	finn-b-AB1_SYPHILIS	Syphilis || id:finn-b-AB1_SYPHILIS	|| id:ebi-a-GCST90001686	MR Egger	23	-0.348051181718024	0.308728182402265	0.272302757688279	-0.953158419226464	0.257056055790416	0.706062737785626	0.38552146013031	1.29311761145755
888	ebi-a-GCST90001686	finn-b-AB1_SYPHILIS	Syphilis || id:finn-b-AB1_SYPHILIS	|| id:ebi-a-GCST90001686	Weighted median	23	-0.286610783213808	0.197371560936185	0.146463182185834	-0.673459042648731	0.100237476221114	0.750803897454942	0.509941613756034	1.10543340105446
889	ebi-a-GCST90001687	finn-b-AB1_SYPHILIS	Syphilis || id:finn-b-AB1_SYPHILIS	|| id:ebi-a-GCST90001687	Inverse variance weighted	15	0.0367080303208243	0.179879378153773	0.838298599351196	-0.31585555086057	0.389271611502219	1.03739009016522	0.729164769784275	1.47590536977176
890	ebi-a-GCST90001687	finn-b-AB1_SYPHILIS	Syphilis || id:finn-b-AB1_SYPHILIS	|| id:ebi-a-GCST90001687	MR Egger	15	-0.628427606297239	0.551818946105132	0.275325820576303	-1.7099927406633	0.453137528068819	0.533429903741996	0.180867105587574	1.5732405363695
891	ebi-a-GCST90001687	finn-b-AB1_SYPHILIS	Syphilis || id:finn-b-AB1_SYPHILIS	|| id:ebi-a-GCST90001687	Weighted median	15	0.0670287034192369	0.243683021242844	0.783266196083973	-0.410590018216737	0.54464742505521	1.06932617105149	0.663258799891941	1.72400043585089
892	ebi-a-GCST90001688	finn-b-AB1_SYPHILIS	Syphilis || id:finn-b-AB1_SYPHILIS	|| id:ebi-a-GCST90001688	Inverse variance weighted	106	0.0111389496301986	0.00545062609744723	0.0409921698363953	0.000455722479202024	0.0218221767811952	1.01120121871894	1.00045582633647	1.02206202195156
893	ebi-a-GCST90001688	finn-b-AB1_SYPHILIS	Syphilis || id:finn-b-AB1_SYPHILIS	|| id:ebi-a-GCST90001688	MR Egger	106	0.0113102794185296	0.00685574822227579	0.102011051933998	-0.00212698709713094	0.0247475459341901	1.0113744824519	0.997875273337003	1.025056308224
894	ebi-a-GCST90001688	finn-b-AB1_SYPHILIS	Syphilis || id:finn-b-AB1_SYPHILIS	|| id:ebi-a-GCST90001688	Weighted median	106	0.0103234945137241	0.00791549031638508	0.1921605749827	-0.00519086650639064	0.0258378555338389	1.01037696562772	0.994822582759975	1.0261745464592
895	ebi-a-GCST90001689	finn-b-AB1_SYPHILIS	Syphilis || id:finn-b-AB1_SYPHILIS	|| id:ebi-a-GCST90001689	Inverse variance weighted	42	0.0136296779900975	0.0128195167556206	0.287692402121578	-0.0114965748509189	0.0387559308311139	1.01372298548627	0.988569258239201	1.0395167386993
896	ebi-a-GCST90001689	finn-b-AB1_SYPHILIS	Syphilis || id:finn-b-AB1_SYPHILIS	|| id:ebi-a-GCST90001689	MR Egger	42	0.0156307510907002	0.0137208006334854	0.261395774939475	-0.0112620181509311	0.0425235203323315	1.01575355026068	0.98880116097823	1.0434405981547
897	ebi-a-GCST90001689	finn-b-AB1_SYPHILIS	Syphilis || id:finn-b-AB1_SYPHILIS	|| id:ebi-a-GCST90001689	Weighted median	42	-0.0054452341149315	0.0175671480567192	0.756586140891504	-0.0398768443061012	0.0289863760762382	0.99456956429989	0.960907773128995	1.02941056976847
898	ebi-a-GCST90001690	finn-b-AB1_SYPHILIS	Syphilis || id:finn-b-AB1_SYPHILIS	|| id:ebi-a-GCST90001690	Inverse variance weighted	56	0.00700232422223671	0.0114564967411764	0.541060630470376	-0.015452409390469	0.0294570578349425	1.00702689781844	0.984666366509249	1.02989520859226
899	ebi-a-GCST90001690	finn-b-AB1_SYPHILIS	Syphilis || id:finn-b-AB1_SYPHILIS	|| id:ebi-a-GCST90001690	MR Egger	56	0.00697833773957614	0.0125935263733367	0.581783614485644	-0.0177049739521638	0.0316616494313161	1.00700274307491	0.982450838194049	1.03216821151523
900	ebi-a-GCST90001690	finn-b-AB1_SYPHILIS	Syphilis || id:finn-b-AB1_SYPHILIS	|| id:ebi-a-GCST90001690	Weighted median	56	0.031462042496482	0.0180417671882396	0.0811861503453058	-0.0038998211924677	0.0668239061854317	1.03196220414323	0.996107773234689	1.06910719843288
901	ebi-a-GCST90001691	finn-b-AB1_SYPHILIS	Syphilis || id:finn-b-AB1_SYPHILIS	|| id:ebi-a-GCST90001691	Inverse variance weighted	27	-0.0130150106465715	0.035420453835762	0.713288331864645	-0.0824391001646649	0.0564090788715219	0.987069318360405	0.920867516829327	1.05803041310779
902	ebi-a-GCST90001691	finn-b-AB1_SYPHILIS	Syphilis || id:finn-b-AB1_SYPHILIS	|| id:ebi-a-GCST90001691	MR Egger	27	-0.0138311308544996	0.039508230415519	0.729209254984094	-0.0912672624689169	0.0636050007599177	0.986264079773501	0.912773728136856	1.0656713762314
903	ebi-a-GCST90001691	finn-b-AB1_SYPHILIS	Syphilis || id:finn-b-AB1_SYPHILIS	|| id:ebi-a-GCST90001691	Weighted median	27	-0.085595968462501	0.0595960409964901	0.15092570533896	-0.202404208815622	0.0312122718906196	0.917965043133	0.816764717710602	1.03170448250526
904	ebi-a-GCST90001692	finn-b-AB1_SYPHILIS	Syphilis || id:finn-b-AB1_SYPHILIS	|| id:ebi-a-GCST90001692	Inverse variance weighted	28	-0.0143214175206075	0.0179052662757372	0.423801260306715	-0.0494157394210524	0.0207729043798375	0.985780646166136	0.951785352742649	1.02099016291384
905	ebi-a-GCST90001692	finn-b-AB1_SYPHILIS	Syphilis || id:finn-b-AB1_SYPHILIS	|| id:ebi-a-GCST90001692	MR Egger	28	-0.0135496367832629	0.0197539744803145	0.498835163259712	-0.0522674267646793	0.0251681531981534	0.986541746343544	0.949075024838999	1.02548754503752
906	ebi-a-GCST90001692	finn-b-AB1_SYPHILIS	Syphilis || id:finn-b-AB1_SYPHILIS	|| id:ebi-a-GCST90001692	Weighted median	28	-0.0104055748077711	0.0206441372238784	0.614229732532246	-0.0508680837665727	0.0300569341510305	0.989648375894261	0.950404035984037	1.03051320367772
907	ebi-a-GCST90001693	finn-b-AB1_SYPHILIS	Syphilis || id:finn-b-AB1_SYPHILIS	|| id:ebi-a-GCST90001693	Inverse variance weighted	28	-0.047856115403423	0.0386144972036998	0.21522321159414	-0.123540529922675	0.0278282991158285	0.953270938214674	0.883785820747207	1.02821912313143
908	ebi-a-GCST90001693	finn-b-AB1_SYPHILIS	Syphilis || id:finn-b-AB1_SYPHILIS	|| id:ebi-a-GCST90001693	MR Egger	28	-0.0739799510475417	0.04375520284671	0.102836314499661	-0.159740148627093	0.0117802465320099	0.928690312922572	0.85236524847172	1.01184990690624
909	ebi-a-GCST90001693	finn-b-AB1_SYPHILIS	Syphilis || id:finn-b-AB1_SYPHILIS	|| id:ebi-a-GCST90001693	Weighted median	28	-0.0818331070122233	0.0503654178762445	0.104207821651116	-0.180549326049662	0.0168831120252158	0.921425725357022	0.834811501727761	1.01702643721671
910	ebi-a-GCST90001694	finn-b-AB1_SYPHILIS	Syphilis || id:finn-b-AB1_SYPHILIS	|| id:ebi-a-GCST90001694	Inverse variance weighted	24	-0.209568245419383	0.0959306382474981	0.0289195855139998	-0.39759229638448	-0.021544194454287	0.810934294993557	0.671935922529265	0.978686224009785
911	ebi-a-GCST90001694	finn-b-AB1_SYPHILIS	Syphilis || id:finn-b-AB1_SYPHILIS	|| id:ebi-a-GCST90001694	MR Egger	24	-0.268558542544695	0.146638454165079	0.080612507129174	-0.55596991270825	0.0188528276188591	0.764480666856193	0.573515731151258	1.01903166426441
912	ebi-a-GCST90001694	finn-b-AB1_SYPHILIS	Syphilis || id:finn-b-AB1_SYPHILIS	|| id:ebi-a-GCST90001694	Weighted median	24	-0.232347019454848	0.145970672157652	0.111443657519329	-0.518449536883847	0.0537554979741504	0.792671003314006	0.595443045115715	1.05522656557812
913	ebi-a-GCST90001695	finn-b-AB1_SYPHILIS	Syphilis || id:finn-b-AB1_SYPHILIS	|| id:ebi-a-GCST90001695	Inverse variance weighted	338	-2.39368758922582e-05	3.46210056134275e-05	0.489315789913956	-9.1794046894576e-05	4.39202951100597e-05	0.999976063410592	0.99990821016605	1.00004392125962
914	ebi-a-GCST90001695	finn-b-AB1_SYPHILIS	Syphilis || id:finn-b-AB1_SYPHILIS	|| id:ebi-a-GCST90001695	MR Egger	338	-2.90980931262977e-05	4.3833464954022e-05	0.50725254775487	-0.000115011684436181	5.68154981835854e-05	0.999970902330219	0.999884994929154	1.00005681711221
915	ebi-a-GCST90001695	finn-b-AB1_SYPHILIS	Syphilis || id:finn-b-AB1_SYPHILIS	|| id:ebi-a-GCST90001695	Weighted median	338	-8.75574615515564e-05	5.98303479578408e-05	0.14335004982652	-0.000204824943548924	2.97100204458115e-05	0.999912446371491	0.999795196031648	1.00002971046179
916	ebi-a-GCST90001696	finn-b-AB1_SYPHILIS	Syphilis || id:finn-b-AB1_SYPHILIS	|| id:ebi-a-GCST90001696	Inverse variance weighted	51	-0.00082905895874812	0.00148569604364778	0.576825739215073	-0.00374102320429777	0.00208290528680153	0.999171284615676	0.996265965705069	1.00208507604092
917	ebi-a-GCST90001696	finn-b-AB1_SYPHILIS	Syphilis || id:finn-b-AB1_SYPHILIS	|| id:ebi-a-GCST90001696	MR Egger	51	-0.000729943700719068	0.00176525179377959	0.681039520315364	-0.00418983721652707	0.00272994981508894	0.999270322643375	0.995818927905672	1.00273367952128
918	ebi-a-GCST90001696	finn-b-AB1_SYPHILIS	Syphilis || id:finn-b-AB1_SYPHILIS	|| id:ebi-a-GCST90001696	Weighted median	51	-0.0015748690618286	0.00242645212766585	0.51631130385552	-0.00633071523205366	0.00318097710839646	0.998426370393707	0.993689281525443	1.00318604178486
919	ebi-a-GCST90001697	finn-b-AB1_SYPHILIS	Syphilis || id:finn-b-AB1_SYPHILIS	|| id:ebi-a-GCST90001697	Inverse variance weighted	179	0.000255526660470901	0.00117715665756542	0.828152955743132	-0.00205170038835732	0.00256275370929912	1.00025555931019	0.997950402910192	1.00256604036962
920	ebi-a-GCST90001697	finn-b-AB1_SYPHILIS	Syphilis || id:finn-b-AB1_SYPHILIS	|| id:ebi-a-GCST90001697	MR Egger	179	-0.000190779409782386	0.00155460576908275	0.902468976206027	-0.00323780671718457	0.0028562478976198	0.999809238787452	0.996767429326361	1.00286033086004
921	ebi-a-GCST90001697	finn-b-AB1_SYPHILIS	Syphilis || id:finn-b-AB1_SYPHILIS	|| id:ebi-a-GCST90001697	Weighted median	179	-0.000444477716450026	0.00195005324078917	0.819699830135996	-0.00426658206839679	0.00337762663549674	0.999555621049137	0.995742506862059	1.00338333724397
922	ebi-a-GCST90001698	finn-b-AB1_SYPHILIS	Syphilis || id:finn-b-AB1_SYPHILIS	|| id:ebi-a-GCST90001698	Inverse variance weighted	713	1.97585871925544e-06	2.11178339644374e-05	0.925455895335911	-3.94150958510419e-05	4.33668132895528e-05	1.00000197586067	0.999960585680914	1.00004336775364
923	ebi-a-GCST90001698	finn-b-AB1_SYPHILIS	Syphilis || id:finn-b-AB1_SYPHILIS	|| id:ebi-a-GCST90001698	MR Egger	713	-1.15501354070953e-05	2.82193742138661e-05	0.682444199766249	-6.68601088662728e-05	4.37598380520823e-05	0.999988449931295	0.999933142126221	1.00004376079553
924	ebi-a-GCST90001698	finn-b-AB1_SYPHILIS	Syphilis || id:finn-b-AB1_SYPHILIS	|| id:ebi-a-GCST90001698	Weighted median	713	-2.09444371316753e-05	3.65457970981892e-05	0.566576231107993	-9.25741994441261e-05	5.06853251807756e-05	0.999979055782201	0.999907430085415	1.0000506866097
925	ebi-a-GCST90001699	finn-b-AB1_SYPHILIS	Syphilis || id:finn-b-AB1_SYPHILIS	|| id:ebi-a-GCST90001699	Inverse variance weighted	33	-0.000754992481493071	0.00130040050934646	0.561520468406536	-0.00330377747981214	0.001793792516826	0.999245292453618	0.996701673987875	1.00179540232503
926	ebi-a-GCST90001699	finn-b-AB1_SYPHILIS	Syphilis || id:finn-b-AB1_SYPHILIS	|| id:ebi-a-GCST90001699	MR Egger	33	-0.000370056490875209	0.00141050026261746	0.794780844995857	-0.00313463700560544	0.00239452402385502	0.999630011971583	0.996870270839529	1.00239739318614
927	ebi-a-GCST90001699	finn-b-AB1_SYPHILIS	Syphilis || id:finn-b-AB1_SYPHILIS	|| id:ebi-a-GCST90001699	Weighted median	33	-0.000751351754318454	0.00169360072729372	0.657301716635962	-0.00407080917981414	0.00256810567117723	0.999248930439731	0.995937465332081	1.00257140607921
928	ebi-a-GCST90001700	finn-b-AB1_SYPHILIS	Syphilis || id:finn-b-AB1_SYPHILIS	|| id:ebi-a-GCST90001700	Inverse variance weighted	201	-0.00031536236717919	0.000882539253336731	0.72084085879909	-0.00204513930371918	0.0014144145693608	0.999684687354305	0.99795695056873	1.00141541532542
929	ebi-a-GCST90001700	finn-b-AB1_SYPHILIS	Syphilis || id:finn-b-AB1_SYPHILIS	|| id:ebi-a-GCST90001700	MR Egger	201	-0.00141320742517974	0.00120870672412219	0.243725785757303	-0.00378227260445923	0.000955857754099758	0.998587790682201	0.996224871179151	1.00095631473171
930	ebi-a-GCST90001700	finn-b-AB1_SYPHILIS	Syphilis || id:finn-b-AB1_SYPHILIS	|| id:ebi-a-GCST90001700	Weighted median	201	-0.000865850962108914	0.00149877877910751	0.563463768048103	-0.00380345736915963	0.0020717554449418	0.999134523778671	0.996203766613215	1.00207390301308
931	ebi-a-GCST90001701	finn-b-AB1_SYPHILIS	Syphilis || id:finn-b-AB1_SYPHILIS	|| id:ebi-a-GCST90001701	Inverse variance weighted	16	0.0609612094660248	0.080401638623064	0.448326146313335	-0.0966260022351806	0.21854842116723	1.06285768457042	0.907895493530822	1.24426926413865
932	ebi-a-GCST90001701	finn-b-AB1_SYPHILIS	Syphilis || id:finn-b-AB1_SYPHILIS	|| id:ebi-a-GCST90001701	MR Egger	16	0.0868229626571337	0.111602912402446	0.449539006688632	-0.13191874565166	0.305564670965927	1.09070356736331	0.87641220448885	1.35739126607997
933	ebi-a-GCST90001701	finn-b-AB1_SYPHILIS	Syphilis || id:finn-b-AB1_SYPHILIS	|| id:ebi-a-GCST90001701	Weighted median	16	-0.0132914132548447	0.134744645458167	0.921422922514123	-0.277390918352853	0.250808091843163	0.986796527528049	0.757758217609446	1.28506344650861
934	ebi-a-GCST90001702	finn-b-AB1_SYPHILIS	Syphilis || id:finn-b-AB1_SYPHILIS	|| id:ebi-a-GCST90001702	Inverse variance weighted	19	0.0392544346017135	0.0627459266777881	0.531571244252625	-0.0837275816867513	0.162236450890178	1.04003507089769	0.919681760126452	1.17613830739497
935	ebi-a-GCST90001702	finn-b-AB1_SYPHILIS	Syphilis || id:finn-b-AB1_SYPHILIS	|| id:ebi-a-GCST90001702	MR Egger	19	-0.062962316894091	0.0842919939308105	0.465297132372025	-0.22817462499848	0.102249991210298	0.938978856662161	0.795985248775547	1.10766034246848
936	ebi-a-GCST90001702	finn-b-AB1_SYPHILIS	Syphilis || id:finn-b-AB1_SYPHILIS	|| id:ebi-a-GCST90001702	Weighted median	19	-0.0134796504439593	0.0773749358360022	0.861698772616711	-0.165134524682524	0.138175223794605	0.986610793205081	0.847779649128335	1.1481767205306
937	ebi-a-GCST90001703	finn-b-AB1_SYPHILIS	Syphilis || id:finn-b-AB1_SYPHILIS	|| id:ebi-a-GCST90001703	Inverse variance weighted	18	0.00337407174814115	0.0649119793963143	0.958545279414492	-0.123853407868635	0.130601551364917	1.00337977033557	0.883509346908481	1.13951365318486
938	ebi-a-GCST90001703	finn-b-AB1_SYPHILIS	Syphilis || id:finn-b-AB1_SYPHILIS	|| id:ebi-a-GCST90001703	MR Egger	18	-0.0927540928403763	0.0875715176344645	0.305246235911806	-0.264394267403927	0.078886081723174	0.911417596854011	0.767670812404607	1.08208104624059
939	ebi-a-GCST90001703	finn-b-AB1_SYPHILIS	Syphilis || id:finn-b-AB1_SYPHILIS	|| id:ebi-a-GCST90001703	Weighted median	18	-0.0208206187660897	0.0772302733968602	0.787474604922201	-0.172191954623936	0.130550717091756	0.979394633831006	0.841817566883986	1.13945572830884
940	ebi-a-GCST90001704	finn-b-AB1_SYPHILIS	Syphilis || id:finn-b-AB1_SYPHILIS	|| id:ebi-a-GCST90001704	Inverse variance weighted	22	-0.0542856185698117	0.061790711287202	0.379650678264227	-0.175395412692728	0.0668241755531042	0.947161540939659	0.839125154424602	1.06910748641584
941	ebi-a-GCST90001704	finn-b-AB1_SYPHILIS	Syphilis || id:finn-b-AB1_SYPHILIS	|| id:ebi-a-GCST90001704	MR Egger	22	-0.0813925571305189	0.0816352924476439	0.330662385980625	-0.241397730327901	0.0786126160668631	0.921831748781547	0.785529135488277	1.08178517469429
942	ebi-a-GCST90001704	finn-b-AB1_SYPHILIS	Syphilis || id:finn-b-AB1_SYPHILIS	|| id:ebi-a-GCST90001704	Weighted median	22	-0.0273438790658845	0.0782949273297937	0.72690761772014	-0.18080193663228	0.126114178500511	0.973026580514589	0.834600646141231	1.1344116863141
943	ebi-a-GCST90001705	finn-b-AB1_SYPHILIS	Syphilis || id:finn-b-AB1_SYPHILIS	|| id:ebi-a-GCST90001705	Inverse variance weighted	22	-0.0151543350067736	0.0639514111958253	0.812682865081433	-0.140499100950591	0.110190430937044	0.984959914076923	0.868924446138435	1.11649066457944
944	ebi-a-GCST90001705	finn-b-AB1_SYPHILIS	Syphilis || id:finn-b-AB1_SYPHILIS	|| id:ebi-a-GCST90001705	MR Egger	22	-0.000917451397138782	0.0828484855436129	0.991274249153305	-0.16330048306262	0.161465580268343	0.999082969332718	0.849335939003303	1.17523200629192
945	ebi-a-GCST90001705	finn-b-AB1_SYPHILIS	Syphilis || id:finn-b-AB1_SYPHILIS	|| id:ebi-a-GCST90001705	Weighted median	22	-0.026156528772368	0.0797588637958092	0.74295317083497	-0.182483901812154	0.130170844267418	0.974182590068892	0.8331980567992	1.13902296224636
946	ebi-a-GCST90001706	finn-b-AB1_SYPHILIS	Syphilis || id:finn-b-AB1_SYPHILIS	|| id:ebi-a-GCST90001706	Inverse variance weighted	27	-0.0406028205874	0.0606168241172242	0.502967710046568	-0.15941179585716	0.0782061546823595	0.960210430035088	0.852645170916191	1.08134556014367
947	ebi-a-GCST90001706	finn-b-AB1_SYPHILIS	Syphilis || id:finn-b-AB1_SYPHILIS	|| id:ebi-a-GCST90001706	MR Egger	27	0.0194861197332569	0.0923035919837357	0.834513617310245	-0.161428920554865	0.200401160021379	1.01967721337072	0.850927012735776	1.22189283440967
948	ebi-a-GCST90001706	finn-b-AB1_SYPHILIS	Syphilis || id:finn-b-AB1_SYPHILIS	|| id:ebi-a-GCST90001706	Weighted median	27	-0.0462450543665643	0.0822653169608972	0.574017083656611	-0.207485075609923	0.114994966876794	0.954807953661205	0.8126253696206	1.12186779105892
949	ebi-a-GCST90001707	finn-b-AB1_SYPHILIS	Syphilis || id:finn-b-AB1_SYPHILIS	|| id:ebi-a-GCST90001707	Inverse variance weighted	18	-0.0133234095978413	0.0697645927369196	0.848543871460242	-0.150062011362204	0.123415192166521	0.986764954153005	0.860654604405833	1.13135405278729
950	ebi-a-GCST90001707	finn-b-AB1_SYPHILIS	Syphilis || id:finn-b-AB1_SYPHILIS	|| id:ebi-a-GCST90001707	MR Egger	18	0.0111646109262711	0.101118480842532	0.913456361333673	-0.187027611525091	0.209356833377633	1.01122716778574	0.829420834495045	1.23288485451481
951	ebi-a-GCST90001707	finn-b-AB1_SYPHILIS	Syphilis || id:finn-b-AB1_SYPHILIS	|| id:ebi-a-GCST90001707	Weighted median	18	-0.0271455589907655	0.0878961830956433	0.757445820764748	-0.199422077858226	0.145130959876695	0.973219570355377	0.81920405246026	1.15619097498135
952	ebi-a-GCST90001708	finn-b-AB1_SYPHILIS	Syphilis || id:finn-b-AB1_SYPHILIS	|| id:ebi-a-GCST90001708	Inverse variance weighted	27	0.0101906425208424	0.0604929431065811	0.866221392053367	-0.108375525968056	0.128756811009741	1.01024274395028	0.89729057724202	1.13741348409248
953	ebi-a-GCST90001708	finn-b-AB1_SYPHILIS	Syphilis || id:finn-b-AB1_SYPHILIS	|| id:ebi-a-GCST90001708	MR Egger	27	-0.0236102847582386	0.0844482089919698	0.782097566434598	-0.189128774382499	0.141908204866022	0.976666257327093	0.827679915861724	1.15247085246499
954	ebi-a-GCST90001708	finn-b-AB1_SYPHILIS	Syphilis || id:finn-b-AB1_SYPHILIS	|| id:ebi-a-GCST90001708	Weighted median	27	-0.0260855097947465	0.0827401490757328	0.752556449917296	-0.188256201983183	0.13608518239369	0.974251777977254	0.82840244169398	1.14577948967764
955	ebi-a-GCST90001709	finn-b-AB1_SYPHILIS	Syphilis || id:finn-b-AB1_SYPHILIS	|| id:ebi-a-GCST90001709	Inverse variance weighted	25	0.000695688380196732	0.0515623202770677	0.989235120255347	-0.100366459362856	0.101757836123249	1.00069593042748	0.90450589264126	1.10711533592108
956	ebi-a-GCST90001709	finn-b-AB1_SYPHILIS	Syphilis || id:finn-b-AB1_SYPHILIS	|| id:ebi-a-GCST90001709	MR Egger	25	-0.0239896346576697	0.0666270272008346	0.722088599475922	-0.154578607971305	0.106599338655966	0.97629582934595	0.856776140060693	1.11248843406257
957	ebi-a-GCST90001709	finn-b-AB1_SYPHILIS	Syphilis || id:finn-b-AB1_SYPHILIS	|| id:ebi-a-GCST90001709	Weighted median	25	-0.0265523918952096	0.0713448730708535	0.709766588876187	-0.166388343114083	0.113283559323663	0.973797023427412	0.846717353480455	1.119949460039
958	ebi-a-GCST90001710	finn-b-AB1_SYPHILIS	Syphilis || id:finn-b-AB1_SYPHILIS	|| id:ebi-a-GCST90001710	Inverse variance weighted	22	-0.0866180832353264	0.0879874333230215	0.324900702545344	-0.259073452548449	0.0858372860777958	0.917027256845729	0.771766332757758	1.08962901606898
959	ebi-a-GCST90001710	finn-b-AB1_SYPHILIS	Syphilis || id:finn-b-AB1_SYPHILIS	|| id:ebi-a-GCST90001710	MR Egger	22	-0.0653865881484798	0.118915904000771	0.588506787648116	-0.298461759989991	0.167688583693031	0.936705274215265	0.741958653813978	1.18256828225186
960	ebi-a-GCST90001710	finn-b-AB1_SYPHILIS	Syphilis || id:finn-b-AB1_SYPHILIS	|| id:ebi-a-GCST90001710	Weighted median	22	-0.0326753714296131	0.0887360719646787	0.712701006244178	-0.206598072480383	0.141247329621157	0.967852701235344	0.813346490637616	1.15170946462707
961	ebi-a-GCST90001711	finn-b-AB1_SYPHILIS	Syphilis || id:finn-b-AB1_SYPHILIS	|| id:ebi-a-GCST90001711	Inverse variance weighted	18	-0.0739577988829227	0.0811957406219275	0.362370139534339	-0.233101450501901	0.0851858527360552	0.928710885651129	0.792073213223063	1.08891942654802
962	ebi-a-GCST90001711	finn-b-AB1_SYPHILIS	Syphilis || id:finn-b-AB1_SYPHILIS	|| id:ebi-a-GCST90001711	MR Egger	18	-0.0458324422644571	0.110397812872912	0.683540639339945	-0.262212155495365	0.170547270966451	0.955202000266682	0.769347785031756	1.18595371178694
963	ebi-a-GCST90001711	finn-b-AB1_SYPHILIS	Syphilis || id:finn-b-AB1_SYPHILIS	|| id:ebi-a-GCST90001711	Weighted median	18	-0.0343256585365984	0.0847929097630436	0.685611622743307	-0.200519761672164	0.131868444598967	0.966256783624362	0.818305318784508	1.14095821017872
964	ebi-a-GCST90001712	finn-b-AB1_SYPHILIS	Syphilis || id:finn-b-AB1_SYPHILIS	|| id:ebi-a-GCST90001712	Inverse variance weighted	17	0.0391426745072921	0.0705203768225836	0.57885716977415	-0.0990772640649718	0.177362613079556	1.0399188429749	0.905672729363561	1.19406399785739
965	ebi-a-GCST90001712	finn-b-AB1_SYPHILIS	Syphilis || id:finn-b-AB1_SYPHILIS	|| id:ebi-a-GCST90001712	MR Egger	17	-0.0687045831142033	0.0914629041585288	0.464170576965966	-0.24797187526492	0.110562709036513	0.933602441269712	0.780381891003342	1.11690638697949
966	ebi-a-GCST90001712	finn-b-AB1_SYPHILIS	Syphilis || id:finn-b-AB1_SYPHILIS	|| id:ebi-a-GCST90001712	Weighted median	17	-0.0135127635897371	0.0757827826268616	0.85848019294348	-0.162047017538386	0.135021490358912	0.986578123958953	0.850401219828252	1.14456138112189
967	ebi-a-GCST90001713	finn-b-AB1_SYPHILIS	Syphilis || id:finn-b-AB1_SYPHILIS	|| id:ebi-a-GCST90001713	Inverse variance weighted	15	-0.0429477706164956	0.13084324971303	0.742731463817179	-0.299400540054034	0.213504998821043	0.957961422494956	0.741262444666199	1.23800968684149
968	ebi-a-GCST90001713	finn-b-AB1_SYPHILIS	Syphilis || id:finn-b-AB1_SYPHILIS	|| id:ebi-a-GCST90001713	MR Egger	15	-0.102982571148148	0.242171845479434	0.677612190607789	-0.577639388287839	0.371674245991543	0.902142696655907	0.561221630448758	1.45016050874379
969	ebi-a-GCST90001713	finn-b-AB1_SYPHILIS	Syphilis || id:finn-b-AB1_SYPHILIS	|| id:ebi-a-GCST90001713	Weighted median	15	-0.0721030823136714	0.165234432728224	0.662569474125642	-0.395962570460991	0.251756405833648	0.930434979477247	0.673031886739202	1.2862826681647
970	ebi-a-GCST90001714	finn-b-AB1_SYPHILIS	Syphilis || id:finn-b-AB1_SYPHILIS	|| id:ebi-a-GCST90001714	Inverse variance weighted	4	0.0337547924892295	0.156516982414112	0.829251089147348	-0.273018493042429	0.340528078020888	1.03433094991257	0.761078712837863	1.40568970843749
971	ebi-a-GCST90001714	finn-b-AB1_SYPHILIS	Syphilis || id:finn-b-AB1_SYPHILIS	|| id:ebi-a-GCST90001714	MR Egger	4	0.024694641867173	0.200813148063158	0.913371684266479	-0.368899128336616	0.418288412070962	1.02500208001083	0.691495159199344	1.51935881263871
972	ebi-a-GCST90001714	finn-b-AB1_SYPHILIS	Syphilis || id:finn-b-AB1_SYPHILIS	|| id:ebi-a-GCST90001714	Weighted median	4	0.030456217923933	0.178712952035478	0.864680035282388	-0.319821168065605	0.380733603913471	1.03092475303474	0.726278907322778	1.46335772071017
973	ebi-a-GCST90001715	finn-b-AB1_SYPHILIS	Syphilis || id:finn-b-AB1_SYPHILIS	|| id:ebi-a-GCST90001715	Inverse variance weighted	17	0.0144461542753831	0.0659096836866475	0.826509009420208	-0.114736825750446	0.143629134301212	1.01455100424661	0.891600759393855	1.15445588103534
974	ebi-a-GCST90001715	finn-b-AB1_SYPHILIS	Syphilis || id:finn-b-AB1_SYPHILIS	|| id:ebi-a-GCST90001715	MR Egger	17	-0.0814238263441388	0.0898353792123344	0.379071301710722	-0.257501169600314	0.0946535169120367	0.921802924278334	0.772980722234459	1.09927790792996
975	ebi-a-GCST90001715	finn-b-AB1_SYPHILIS	Syphilis || id:finn-b-AB1_SYPHILIS	|| id:ebi-a-GCST90001715	Weighted median	17	-0.0186613454823146	0.0808613618465543	0.817484178467216	-0.177149614701561	0.139826923736932	0.981511699337042	0.837654449726757	1.15007473099407
976	ebi-a-GCST90001716	finn-b-AB1_SYPHILIS	Syphilis || id:finn-b-AB1_SYPHILIS	|| id:ebi-a-GCST90001716	Inverse variance weighted	23	-0.0124559434721291	0.0619472588933756	0.840641212415088	-0.133872570903145	0.108960683958887	0.987621310701221	0.874701519926559	1.1151185074345
977	ebi-a-GCST90001716	finn-b-AB1_SYPHILIS	Syphilis || id:finn-b-AB1_SYPHILIS	|| id:ebi-a-GCST90001716	MR Egger	23	-0.07210063700716	0.0851280745373668	0.406562907549676	-0.238951663100399	0.094750389086079	0.930437254678742	0.787452944486696	1.09938440252888
978	ebi-a-GCST90001716	finn-b-AB1_SYPHILIS	Syphilis || id:finn-b-AB1_SYPHILIS	|| id:ebi-a-GCST90001716	Weighted median	23	-0.02581454475149	0.0797193729363723	0.746076047720994	-0.18206451570678	0.1304354262038	0.97451580192143	0.833547561770888	1.13932436701866
979	ebi-a-GCST90001717	finn-b-AB1_SYPHILIS	Syphilis || id:finn-b-AB1_SYPHILIS	|| id:ebi-a-GCST90001717	Inverse variance weighted	24	0.0297579341376381	0.0571564267475039	0.602617431230702	-0.0822686622874696	0.141784530562746	1.03020512627589	0.921024480910006	1.15232833024861
980	ebi-a-GCST90001717	finn-b-AB1_SYPHILIS	Syphilis || id:finn-b-AB1_SYPHILIS	|| id:ebi-a-GCST90001717	MR Egger	24	-0.0251747381833347	0.0746574877852086	0.739159689826888	-0.171503414242343	0.121153937875674	0.975139503035029	0.842397391866269	1.12879866386191
981	ebi-a-GCST90001717	finn-b-AB1_SYPHILIS	Syphilis || id:finn-b-AB1_SYPHILIS	|| id:ebi-a-GCST90001717	Weighted median	24	-0.0202574762537385	0.074100514022819	0.784562393389404	-0.165494483738464	0.124979531230987	0.9799463279123	0.847474538083226	1.13312525915026
982	ebi-a-GCST90001718	finn-b-AB1_SYPHILIS	Syphilis || id:finn-b-AB1_SYPHILIS	|| id:ebi-a-GCST90001718	Inverse variance weighted	19	0.01463086666254	0.0634941443856486	0.817758741107507	-0.109817656333331	0.139079389658411	1.01473842169313	0.895997499871281	1.14921533219477
983	ebi-a-GCST90001718	finn-b-AB1_SYPHILIS	Syphilis || id:finn-b-AB1_SYPHILIS	|| id:ebi-a-GCST90001718	MR Egger	19	-0.0738907638298246	0.0882672548375731	0.414135968360795	-0.246894583311468	0.0991130556518187	0.928773143921381	0.781223043137001	1.10419112755015
984	ebi-a-GCST90001718	finn-b-AB1_SYPHILIS	Syphilis || id:finn-b-AB1_SYPHILIS	|| id:ebi-a-GCST90001718	Weighted median	19	-0.0267619835519747	0.0827866926386813	0.746495076269785	-0.18902390112379	0.135499934019841	0.973592945083225	0.827766721903406	1.14510912027995
985	ebi-a-GCST90001719	finn-b-AB1_SYPHILIS	Syphilis || id:finn-b-AB1_SYPHILIS	|| id:ebi-a-GCST90001719	Inverse variance weighted	24	0.0156427704315406	0.0619778600396433	0.800737404982075	-0.10583383524616	0.137119376109241	1.01576575902219	0.89957411316874	1.14696506057459
986	ebi-a-GCST90001719	finn-b-AB1_SYPHILIS	Syphilis || id:finn-b-AB1_SYPHILIS	|| id:ebi-a-GCST90001719	MR Egger	24	-0.0937411069766552	0.082147956112953	0.266087620940858	-0.254751100958043	0.0672688870047328	0.910518458605938	0.775109397940334	1.06958303649152
987	ebi-a-GCST90001719	finn-b-AB1_SYPHILIS	Syphilis || id:finn-b-AB1_SYPHILIS	|| id:ebi-a-GCST90001719	Weighted median	24	-0.0256993793781762	0.0808026040554498	0.750445966471974	-0.184072483326858	0.132673724570505	0.974628038860339	0.831875504537251	1.14187737101497
988	ebi-a-GCST90001720	finn-b-AB1_SYPHILIS	Syphilis || id:finn-b-AB1_SYPHILIS	|| id:ebi-a-GCST90001720	Inverse variance weighted	25	0.047348621032523	0.0653413828006719	0.468676280614155	-0.0807204892567938	0.17541773132184	1.04848747015668	0.92245149051581	1.19174394141944
989	ebi-a-GCST90001720	finn-b-AB1_SYPHILIS	Syphilis || id:finn-b-AB1_SYPHILIS	|| id:ebi-a-GCST90001720	MR Egger	25	-0.0270016889418776	0.0888496085117293	0.763933920659072	-0.201146921624867	0.147143543741112	0.973359597575162	0.817792271357698	1.15852024942564
990	ebi-a-GCST90001720	finn-b-AB1_SYPHILIS	Syphilis || id:finn-b-AB1_SYPHILIS	|| id:ebi-a-GCST90001720	Weighted median	25	-0.0262265456387318	0.0898640292208399	0.770403622380207	-0.202360042911578	0.149906951634114	0.974114383244511	0.816800791659364	1.16172614097999
991	ebi-a-GCST90001721	finn-b-AB1_SYPHILIS	Syphilis || id:finn-b-AB1_SYPHILIS	|| id:ebi-a-GCST90001721	Inverse variance weighted	22	-0.00178251545253991	0.106745322720944	0.98667692947028	-0.21100334798559	0.207438317080511	0.998219072284601	0.809771355773907	1.23052181232123
992	ebi-a-GCST90001721	finn-b-AB1_SYPHILIS	Syphilis || id:finn-b-AB1_SYPHILIS	|| id:ebi-a-GCST90001721	MR Egger	22	0.113130501616729	0.150568381734209	0.46118873550556	-0.18198352658232	0.408244529815778	1.11977805626043	0.833615072791904	1.50417493182181
993	ebi-a-GCST90001721	finn-b-AB1_SYPHILIS	Syphilis || id:finn-b-AB1_SYPHILIS	|| id:ebi-a-GCST90001721	Weighted median	22	0.0872258687089507	0.145210541030881	0.548049468154926	-0.197386791711576	0.371838529129477	1.09114310697198	0.820873065002423	1.4503987652329
994	ebi-a-GCST90001722	finn-b-AB1_SYPHILIS	Syphilis || id:finn-b-AB1_SYPHILIS	|| id:ebi-a-GCST90001722	Inverse variance weighted	20	-0.107588437103934	0.128254125314145	0.40154270614216	-0.358966522719658	0.14378964851179	0.897997102675925	0.698397731416866	1.15464120248269
995	ebi-a-GCST90001722	finn-b-AB1_SYPHILIS	Syphilis || id:finn-b-AB1_SYPHILIS	|| id:ebi-a-GCST90001722	MR Egger	20	-0.213201869044812	0.22985086230011	0.365904283062401	-0.663709559153028	0.237305821063404	0.807993011974532	0.514937595651349	1.26782878724145
996	ebi-a-GCST90001722	finn-b-AB1_SYPHILIS	Syphilis || id:finn-b-AB1_SYPHILIS	|| id:ebi-a-GCST90001722	Weighted median	20	-0.0673395963191125	0.186434297596641	0.717951834482639	-0.432750819608529	0.298071626970304	0.934877666408649	0.648722120498731	1.34725828445277
997	ebi-a-GCST90001723	finn-b-AB1_SYPHILIS	Syphilis || id:finn-b-AB1_SYPHILIS	|| id:ebi-a-GCST90001723	Inverse variance weighted	29	-0.0984344144170998	0.0848166848116183	0.245822978035588	-0.264675116647872	0.067806287813672	0.906255127936021	0.767455242910026	1.07015798575582
998	ebi-a-GCST90001723	finn-b-AB1_SYPHILIS	Syphilis || id:finn-b-AB1_SYPHILIS	|| id:ebi-a-GCST90001723	MR Egger	29	-0.183151559766437	0.119716541182823	0.137680187207791	-0.41779598048477	0.0514928609518951	0.832641951153921	0.65849656087027	1.05284166997797
999	ebi-a-GCST90001723	finn-b-AB1_SYPHILIS	Syphilis || id:finn-b-AB1_SYPHILIS	|| id:ebi-a-GCST90001723	Weighted median	29	-0.100820278418552	0.11767722771487	0.391581590952596	-0.331467644739698	0.129827087902594	0.904095503759381	0.717869382691724	1.13863148314398
1000	ebi-a-GCST90001724	finn-b-AB1_SYPHILIS	Syphilis || id:finn-b-AB1_SYPHILIS	|| id:ebi-a-GCST90001724	Inverse variance weighted	33	0.0423198793008334	0.0546882224220073	0.439026006780668	-0.0648690366463008	0.149508795247968	1.04322813246908	0.93719019291141	1.16126368436914
1001	ebi-a-GCST90001724	finn-b-AB1_SYPHILIS	Syphilis || id:finn-b-AB1_SYPHILIS	|| id:ebi-a-GCST90001724	MR Egger	33	0.0360250602939963	0.0676248547890308	0.598026272530391	-0.096519655092504	0.168569775680497	1.03668182571673	0.907992050756609	1.18361081121343
1002	ebi-a-GCST90001724	finn-b-AB1_SYPHILIS	Syphilis || id:finn-b-AB1_SYPHILIS	|| id:ebi-a-GCST90001724	Weighted median	33	0.0367129183798386	0.0838805961041456	0.661617758965471	-0.127693049984287	0.201118886743964	1.03739516100159	0.880123491606589	1.22277013434221
1003	ebi-a-GCST90001725	finn-b-AB1_SYPHILIS	Syphilis || id:finn-b-AB1_SYPHILIS	|| id:ebi-a-GCST90001725	Inverse variance weighted	26	-0.0896010026020027	0.0546344689962947	0.101003365161458	-0.19668456183474	0.017482556630735	0.914295914194207	0.821449709038396	1.01763627099069
1004	ebi-a-GCST90001725	finn-b-AB1_SYPHILIS	Syphilis || id:finn-b-AB1_SYPHILIS	|| id:ebi-a-GCST90001725	MR Egger	26	-0.0562407073153779	0.0641813431080395	0.38956554106988	-0.182036139807135	0.0695547251763794	0.945311565093488	0.833571214768436	1.07203072667012
1005	ebi-a-GCST90001725	finn-b-AB1_SYPHILIS	Syphilis || id:finn-b-AB1_SYPHILIS	|| id:ebi-a-GCST90001725	Weighted median	26	-0.0754305036950209	0.0735521751774672	0.305109705733552	-0.219592767042857	0.0687317596528149	0.927344175288263	0.802845676619099	1.07114884527063
1006	ebi-a-GCST90001726	finn-b-AB1_SYPHILIS	Syphilis || id:finn-b-AB1_SYPHILIS	|| id:ebi-a-GCST90001726	Inverse variance weighted	32	-0.0309316583106593	0.0536307911653656	0.564107096961377	-0.136048008994776	0.0741846923734574	0.969541830938526	0.872800729197211	1.07700570186764
1007	ebi-a-GCST90001726	finn-b-AB1_SYPHILIS	Syphilis || id:finn-b-AB1_SYPHILIS	|| id:ebi-a-GCST90001726	MR Egger	32	-0.0749265497712858	0.0644138596776031	0.253915181919996	-0.201177714739388	0.0513246151968163	0.927811631802432	0.81776708937435	1.0526645487366
1008	ebi-a-GCST90001726	finn-b-AB1_SYPHILIS	Syphilis || id:finn-b-AB1_SYPHILIS	|| id:ebi-a-GCST90001726	Weighted median	32	-0.0609571241600755	0.077827490937874	0.433489809567706	-0.213499006398308	0.0915847580781575	0.940863579227423	0.807752962734874	1.09590965995279
1009	ebi-a-GCST90001727	finn-b-AB1_SYPHILIS	Syphilis || id:finn-b-AB1_SYPHILIS	|| id:ebi-a-GCST90001727	Inverse variance weighted	19	-0.0380128897613884	0.0565614591239812	0.501543299118946	-0.148873349644392	0.0728475701216148	0.962700531831081	0.861678239843952	1.07556657593638
1010	ebi-a-GCST90001727	finn-b-AB1_SYPHILIS	Syphilis || id:finn-b-AB1_SYPHILIS	|| id:ebi-a-GCST90001727	MR Egger	19	-0.0366445387671187	0.0681826324530048	0.597924515689309	-0.170282498375008	0.0969934208407707	0.964018745744972	0.843426516317949	1.10185312433001
1011	ebi-a-GCST90001727	finn-b-AB1_SYPHILIS	Syphilis || id:finn-b-AB1_SYPHILIS	|| id:ebi-a-GCST90001727	Weighted median	19	-0.0208526574494184	0.0708779257089356	0.768601073515712	-0.159773391838932	0.118068076940095	0.979363255819137	0.852336913584175	1.12532071715082
1012	ebi-a-GCST90001728	finn-b-AB1_SYPHILIS	Syphilis || id:finn-b-AB1_SYPHILIS	|| id:ebi-a-GCST90001728	Inverse variance weighted	22	0.0461602883182793	0.049963137775538	0.355545205886096	-0.0517674617217753	0.144088038358334	1.047242258205	0.949549647812073	1.15498578710164
1013	ebi-a-GCST90001728	finn-b-AB1_SYPHILIS	Syphilis || id:finn-b-AB1_SYPHILIS	|| id:ebi-a-GCST90001728	MR Egger	22	0.0533475464761344	0.0757845965474997	0.489587857083252	-0.095190262756965	0.201885355709234	1.05479617211574	0.909199931125178	1.22370770896686
1014	ebi-a-GCST90001728	finn-b-AB1_SYPHILIS	Syphilis || id:finn-b-AB1_SYPHILIS	|| id:ebi-a-GCST90001728	Weighted median	22	0.0115292159885857	0.074082041045987	0.876326507303979	-0.133671584461549	0.15673001643872	1.01159593355311	0.874877340740716	1.1696797769557
1015	ebi-a-GCST90001729	finn-b-AB1_SYPHILIS	Syphilis || id:finn-b-AB1_SYPHILIS	|| id:ebi-a-GCST90001729	Inverse variance weighted	22	-0.0133700175132569	0.0138702696973725	0.335079270787946	-0.040555746120107	0.0138157110935932	0.986718964167244	0.960255632493503	1.01391158906206
1016	ebi-a-GCST90001729	finn-b-AB1_SYPHILIS	Syphilis || id:finn-b-AB1_SYPHILIS	|| id:ebi-a-GCST90001729	MR Egger	22	-0.0139283963188101	0.0140718894424236	0.33409511345912	-0.0415092996259604	0.0136525069883402	0.986168155005008	0.959340413792972	1.01374612803069
1017	ebi-a-GCST90001729	finn-b-AB1_SYPHILIS	Syphilis || id:finn-b-AB1_SYPHILIS	|| id:ebi-a-GCST90001729	Weighted median	22	-0.0130632221601112	0.0140269441429694	0.351701016618332	-0.0405560326803312	0.0144295883601088	0.987021731401727	0.960255357322473	1.01453419741985
1018	ebi-a-GCST90001730	finn-b-AB1_SYPHILIS	Syphilis || id:finn-b-AB1_SYPHILIS	|| id:ebi-a-GCST90001730	Inverse variance weighted	25	-0.0762493393337043	0.0477900686857208	0.110599138677883	-0.169917873957717	0.0174191952903083	0.926585143631708	0.843734106293989	1.01757179423518
1019	ebi-a-GCST90001730	finn-b-AB1_SYPHILIS	Syphilis || id:finn-b-AB1_SYPHILIS	|| id:ebi-a-GCST90001730	MR Egger	25	-0.0476937780544677	0.0573942295146109	0.414525469474407	-0.160186467903105	0.0647989117941697	0.953425702253272	0.851984906314457	1.06694445286527
1020	ebi-a-GCST90001730	finn-b-AB1_SYPHILIS	Syphilis || id:finn-b-AB1_SYPHILIS	|| id:ebi-a-GCST90001730	Weighted median	25	-0.0686374565580898	0.0732949681243767	0.349038850746777	-0.212295594081868	0.0750206809656886	0.933665112889815	0.80872560772797	1.07790644280028
1021	ebi-a-GCST90001731	finn-b-AB1_SYPHILIS	Syphilis || id:finn-b-AB1_SYPHILIS	|| id:ebi-a-GCST90001731	Inverse variance weighted	22	0.0551453019413479	0.139638157104117	0.692905095577686	-0.218545485982721	0.328836089865417	1.05669414323165	0.803686922123787	1.38935010835984
1022	ebi-a-GCST90001731	finn-b-AB1_SYPHILIS	Syphilis || id:finn-b-AB1_SYPHILIS	|| id:ebi-a-GCST90001731	MR Egger	22	0.332327078753742	0.278925252000358	0.24742240226329	-0.214366415166961	0.879020572674444	1.39420879001756	0.807052614520096	2.40853956134952
1023	ebi-a-GCST90001731	finn-b-AB1_SYPHILIS	Syphilis || id:finn-b-AB1_SYPHILIS	|| id:ebi-a-GCST90001731	Weighted median	22	0.202346952751378	0.194902163113479	0.299178082263084	-0.17966128695104	0.584355192453797	1.22427269921465	0.835553176250521	1.79383393498458
1024	ebi-a-GCST90001732	finn-b-AB1_SYPHILIS	Syphilis || id:finn-b-AB1_SYPHILIS	|| id:ebi-a-GCST90001732	Inverse variance weighted	26	-0.0452665120542316	0.119402464467917	0.704607152412075	-0.279295342411349	0.188762318302886	0.955742730928978	0.756316497887908	1.20775385737911
1025	ebi-a-GCST90001732	finn-b-AB1_SYPHILIS	Syphilis || id:finn-b-AB1_SYPHILIS	|| id:ebi-a-GCST90001732	MR Egger	26	0.0174414969124108	0.206672043302724	0.933444674346741	-0.387635707960928	0.42251870178575	1.01759448798985	0.678659528501037	1.52579975451674
1026	ebi-a-GCST90001732	finn-b-AB1_SYPHILIS	Syphilis || id:finn-b-AB1_SYPHILIS	|| id:ebi-a-GCST90001732	Weighted median	26	-0.151898968335282	0.197314403973924	0.441399476507872	-0.538635200124172	0.234837263453609	0.859075070141265	0.583544130099841	1.26470293859686
1027	ebi-a-GCST90001733	finn-b-AB1_SYPHILIS	Syphilis || id:finn-b-AB1_SYPHILIS	|| id:ebi-a-GCST90001733	Inverse variance weighted	22	-0.0624049205524043	0.123197755176153	0.612475738843069	-0.303872520697665	0.179062679592856	0.939502385934881	0.7379549344348	1.19609571261065
1028	ebi-a-GCST90001733	finn-b-AB1_SYPHILIS	Syphilis || id:finn-b-AB1_SYPHILIS	|| id:ebi-a-GCST90001733	MR Egger	22	-0.123556002685212	0.227096793612253	0.592409304828644	-0.568665718165228	0.321553712794803	0.883772146244859	0.5662805126482	1.37926908843404
1029	ebi-a-GCST90001733	finn-b-AB1_SYPHILIS	Syphilis || id:finn-b-AB1_SYPHILIS	|| id:ebi-a-GCST90001733	Weighted median	22	-0.055122607668126	0.180100444520582	0.759554457881068	-0.408119478928466	0.297874263592214	0.946369108730372	0.664899432604676	1.34699241124427
1030	ebi-a-GCST90001734	finn-b-AB1_SYPHILIS	Syphilis || id:finn-b-AB1_SYPHILIS	|| id:ebi-a-GCST90001734	Inverse variance weighted	17	-0.0768497684723228	0.147128866960105	0.601440833768881	-0.365222347714129	0.211522810769483	0.926028961902628	0.694042314998251	1.23555814933938
1031	ebi-a-GCST90001734	finn-b-AB1_SYPHILIS	Syphilis || id:finn-b-AB1_SYPHILIS	|| id:ebi-a-GCST90001734	MR Egger	17	0.0431739354175209	0.235415631676136	0.856944468523456	-0.418240702667705	0.504588573502747	1.04411948841654	0.65820377795062	1.65630393293337
1032	ebi-a-GCST90001734	finn-b-AB1_SYPHILIS	Syphilis || id:finn-b-AB1_SYPHILIS	|| id:ebi-a-GCST90001734	Weighted median	17	-0.222720429336018	0.186087989515246	0.231362890747967	-0.587452888785901	0.142012030113864	0.800338569205538	0.555741017680925	1.15259051424873
1033	ebi-a-GCST90001735	finn-b-AB1_SYPHILIS	Syphilis || id:finn-b-AB1_SYPHILIS	|| id:ebi-a-GCST90001735	Inverse variance weighted	28	-0.0310264113373856	0.08489428647859	0.714759748854351	-0.197419212835422	0.135366390160651	0.969449968267708	0.820846451806538	1.1449562081993
1034	ebi-a-GCST90001735	finn-b-AB1_SYPHILIS	Syphilis || id:finn-b-AB1_SYPHILIS	|| id:ebi-a-GCST90001735	MR Egger	28	-0.0818300002214037	0.131206074980879	0.538274473324529	-0.338993907183927	0.175333906741119	0.921428588038454	0.712486790126934	1.19164404817004
1035	ebi-a-GCST90001735	finn-b-AB1_SYPHILIS	Syphilis || id:finn-b-AB1_SYPHILIS	|| id:ebi-a-GCST90001735	Weighted median	28	-0.120337958879965	0.125923851113179	0.339253784919299	-0.367148707061796	0.126472789301867	0.886620744724384	0.692706627017637	1.13481857155036
1036	ebi-a-GCST90001736	finn-b-AB1_SYPHILIS	Syphilis || id:finn-b-AB1_SYPHILIS	|| id:ebi-a-GCST90001736	Inverse variance weighted	25	-0.0857376436088586	0.096516913485614	0.374370098534885	-0.274910794040662	0.103435506822945	0.917834999513355	0.759639884607222	1.10897426978477
1037	ebi-a-GCST90001736	finn-b-AB1_SYPHILIS	Syphilis || id:finn-b-AB1_SYPHILIS	|| id:ebi-a-GCST90001736	MR Egger	25	-0.184277890491753	0.14791325250059	0.225361065858777	-0.474187865392909	0.105632084409404	0.831704648896406	0.622390315982607	1.11141289514412
1038	ebi-a-GCST90001736	finn-b-AB1_SYPHILIS	Syphilis || id:finn-b-AB1_SYPHILIS	|| id:ebi-a-GCST90001736	Weighted median	25	-0.143999344826568	0.143037224986597	0.314066291175557	-0.424352305800299	0.136353616147162	0.865888315366038	0.654193365187981	1.14608709685093
1039	ebi-a-GCST90001737	finn-b-AB1_SYPHILIS	Syphilis || id:finn-b-AB1_SYPHILIS	|| id:ebi-a-GCST90001737	Inverse variance weighted	28	-0.0414397001533145	0.0516580027908517	0.422441191478237	-0.142689385623384	0.0598099853167549	0.959407185703478	0.867023336987384	1.06163480117821
1040	ebi-a-GCST90001737	finn-b-AB1_SYPHILIS	Syphilis || id:finn-b-AB1_SYPHILIS	|| id:ebi-a-GCST90001737	MR Egger	28	-0.0163432936599181	0.062634069495984	0.79619990191264	-0.139106069872047	0.10641948255221	0.983789533369089	0.870135728377837	1.11228836421978
1041	ebi-a-GCST90001737	finn-b-AB1_SYPHILIS	Syphilis || id:finn-b-AB1_SYPHILIS	|| id:ebi-a-GCST90001737	Weighted median	28	0.0144402604363972	0.0756359573824218	0.84858989224224	-0.133806216033149	0.162686736905944	1.01454502466397	0.874759562557884	1.17666802528073
1042	ebi-a-GCST90001738	finn-b-AB1_SYPHILIS	Syphilis || id:finn-b-AB1_SYPHILIS	|| id:ebi-a-GCST90001738	Inverse variance weighted	21	-0.0203035663697856	0.0733577370408843	0.781953101609168	-0.164084730969919	0.123477598230348	0.97990116311316	0.848670110192099	1.1314246583436
1043	ebi-a-GCST90001738	finn-b-AB1_SYPHILIS	Syphilis || id:finn-b-AB1_SYPHILIS	|| id:ebi-a-GCST90001738	MR Egger	21	-0.0583968303034739	0.0890925407429219	0.52002824418458	-0.233018210159601	0.116224549552653	0.943275552832259	0.792139148412654	1.12324806866822
1044	ebi-a-GCST90001738	finn-b-AB1_SYPHILIS	Syphilis || id:finn-b-AB1_SYPHILIS	|| id:ebi-a-GCST90001738	Weighted median	21	0.00406897208524074	0.0956472452881463	0.966067072803135	-0.183399628679526	0.191537572850008	1.0040772615916	0.832435424187626	1.21111033715217
1045	ebi-a-GCST90001739	finn-b-AB1_SYPHILIS	Syphilis || id:finn-b-AB1_SYPHILIS	|| id:ebi-a-GCST90001739	Inverse variance weighted	22	0.0873224084923175	0.14123260362232	0.536385583168335	-0.189493494607431	0.364138311592066	1.091248450776	0.827378099299288	1.43927326856916
1046	ebi-a-GCST90001739	finn-b-AB1_SYPHILIS	Syphilis || id:finn-b-AB1_SYPHILIS	|| id:ebi-a-GCST90001739	MR Egger	22	0.0666486968371827	0.264558278633063	0.803670145516637	-0.451885529283621	0.585182922957987	1.06891989726637	0.636427017812173	1.79531936073331
1047	ebi-a-GCST90001739	finn-b-AB1_SYPHILIS	Syphilis || id:finn-b-AB1_SYPHILIS	|| id:ebi-a-GCST90001739	Weighted median	22	0.0708907813357098	0.197830610391762	0.720088280481737	-0.316857215032143	0.458638777703563	1.07346397716385	0.728434757233954	1.58191917508727
1048	ebi-a-GCST90001740	finn-b-AB1_SYPHILIS	Syphilis || id:finn-b-AB1_SYPHILIS	|| id:ebi-a-GCST90001740	Inverse variance weighted	28	0.00871762222988825	0.124426776624543	0.944144098263213	-0.235158859954215	0.252594104413992	1.00875573135839	0.790445269554846	1.28736063677309
1049	ebi-a-GCST90001740	finn-b-AB1_SYPHILIS	Syphilis || id:finn-b-AB1_SYPHILIS	|| id:ebi-a-GCST90001740	MR Egger	28	-0.0749880867027188	0.235326715937152	0.752533757742962	-0.536228449939536	0.386252276534098	0.927754538878342	0.584950266473443	1.47145583777325
1050	ebi-a-GCST90001740	finn-b-AB1_SYPHILIS	Syphilis || id:finn-b-AB1_SYPHILIS	|| id:ebi-a-GCST90001740	Weighted median	28	0.174269217095448	0.161057298954435	0.279238127631097	-0.141403088855246	0.489941523046141	1.19037599225342	0.868139303882086	1.63222076986594
1051	ebi-a-GCST90001741	finn-b-AB1_SYPHILIS	Syphilis || id:finn-b-AB1_SYPHILIS	|| id:ebi-a-GCST90001741	Inverse variance weighted	28	-0.0605914077232687	0.0502448165440905	0.227846967860897	-0.159071248149686	0.0378884327031486	0.941207731430363	0.852935586721847	1.03861535090713
1052	ebi-a-GCST90001741	finn-b-AB1_SYPHILIS	Syphilis || id:finn-b-AB1_SYPHILIS	|| id:ebi-a-GCST90001741	MR Egger	28	-0.0349099323848811	0.0602101862456317	0.567039609021706	-0.152921897426319	0.0831020326565572	0.965692389951253	0.858196746568588	1.08665267695143
1053	ebi-a-GCST90001741	finn-b-AB1_SYPHILIS	Syphilis || id:finn-b-AB1_SYPHILIS	|| id:ebi-a-GCST90001741	Weighted median	28	-0.0572382058593784	0.0657886963647186	0.384283458525773	-0.186184050734227	0.0717076390154699	0.944369088321432	0.830120796578928	1.07434120269297
1054	ebi-a-GCST90001742	finn-b-AB1_SYPHILIS	Syphilis || id:finn-b-AB1_SYPHILIS	|| id:ebi-a-GCST90001742	Inverse variance weighted	26	-0.00947145202212459	0.0805636743474324	0.90641249936144	-0.167376253743092	0.148433349698843	0.990573260902788	0.845881285455427	1.16001547981675
1055	ebi-a-GCST90001742	finn-b-AB1_SYPHILIS	Syphilis || id:finn-b-AB1_SYPHILIS	|| id:ebi-a-GCST90001742	MR Egger	26	-0.0259856182772457	0.110361757500447	0.815850433592282	-0.242294662978121	0.19032342642363	0.974349102326641	0.784824884638962	1.20964076418328
1056	ebi-a-GCST90001742	finn-b-AB1_SYPHILIS	Syphilis || id:finn-b-AB1_SYPHILIS	|| id:ebi-a-GCST90001742	Weighted median	26	-0.0291227415521317	0.112558791948276	0.795840792329178	-0.249737973770752	0.191492490666488	0.971297238619122	0.779004876041617	1.2110557388844
1057	ebi-a-GCST90001743	finn-b-AB1_SYPHILIS	Syphilis || id:finn-b-AB1_SYPHILIS	|| id:ebi-a-GCST90001743	Inverse variance weighted	26	-0.111322548061583	0.076801959859007	0.147204877864792	-0.261854389385237	0.0392092932620705	0.894650134718807	0.769623080838961	1.03998812338096
1058	ebi-a-GCST90001743	finn-b-AB1_SYPHILIS	Syphilis || id:finn-b-AB1_SYPHILIS	|| id:ebi-a-GCST90001743	MR Egger	26	-0.298445341011955	0.0921031525812251	0.00348278642045148	-0.478967520071156	-0.117923161952754	0.741970836116828	0.619422603168149	0.888764340907431
1059	ebi-a-GCST90001743	finn-b-AB1_SYPHILIS	Syphilis || id:finn-b-AB1_SYPHILIS	|| id:ebi-a-GCST90001743	Weighted median	26	-0.18640468964505	0.100244165245063	0.0629553607208896	-0.382883253525373	0.0100738742352724	0.829937659834807	0.681892503184984	1.01012478652404
1060	ebi-a-GCST90001744	finn-b-AB1_SYPHILIS	Syphilis || id:finn-b-AB1_SYPHILIS	|| id:ebi-a-GCST90001744	Inverse variance weighted	16	0.174178231596358	0.126245270349151	0.167684810414949	-0.0732624982879781	0.421618961480694	1.19026769022669	0.929356843423842	1.52442754838731
1061	ebi-a-GCST90001744	finn-b-AB1_SYPHILIS	Syphilis || id:finn-b-AB1_SYPHILIS	|| id:ebi-a-GCST90001744	MR Egger	16	0.243397018475074	0.194212151762949	0.23064062300521	-0.137258798980306	0.624052835930453	1.27557495042302	0.871744590325147	1.86647725974394
1062	ebi-a-GCST90001744	finn-b-AB1_SYPHILIS	Syphilis || id:finn-b-AB1_SYPHILIS	|| id:ebi-a-GCST90001744	Weighted median	16	0.272794289223673	0.169549010129237	0.107629326674176	-0.0595217706296327	0.605110349076978	1.31362998918356	0.942215020753691	1.83145429702665
1063	ebi-a-GCST90001745	finn-b-AB1_SYPHILIS	Syphilis || id:finn-b-AB1_SYPHILIS	|| id:ebi-a-GCST90001745	Inverse variance weighted	31	-0.00140318596276184	0.092155807776704	0.987851691782855	-0.182028569205102	0.179222197279578	0.99859779804236	0.833577525428257	1.19628652625049
1064	ebi-a-GCST90001745	finn-b-AB1_SYPHILIS	Syphilis || id:finn-b-AB1_SYPHILIS	|| id:ebi-a-GCST90001745	MR Egger	31	-0.0777454056200447	0.158577779653511	0.627634118603745	-0.388557853740926	0.233067042500837	0.92519994726805	0.678033993942128	1.26246611537572
1065	ebi-a-GCST90001745	finn-b-AB1_SYPHILIS	Syphilis || id:finn-b-AB1_SYPHILIS	|| id:ebi-a-GCST90001745	Weighted median	31	-0.113788705456551	0.137069650773939	0.40645259949676	-0.382445220973471	0.154867810060368	0.892446505038837	0.682191259726045	1.16750361867122
1066	ebi-a-GCST90001746	finn-b-AB1_SYPHILIS	Syphilis || id:finn-b-AB1_SYPHILIS	|| id:ebi-a-GCST90001746	Inverse variance weighted	23	-0.0948831152115285	0.104381492537512	0.363348414046524	-0.299470840585052	0.109704610161995	0.909479232543511	0.741210335354393	1.11594838195618
1067	ebi-a-GCST90001746	finn-b-AB1_SYPHILIS	Syphilis || id:finn-b-AB1_SYPHILIS	|| id:ebi-a-GCST90001746	MR Egger	23	-0.0689514030563037	0.16336114442	0.677256695779145	-0.389139246119504	0.251236440006896	0.933372038004443	0.67763990471697	1.28561401898614
1068	ebi-a-GCST90001746	finn-b-AB1_SYPHILIS	Syphilis || id:finn-b-AB1_SYPHILIS	|| id:ebi-a-GCST90001746	Weighted median	23	-0.013291022724229	0.1453159755813	0.927124772221639	-0.298110334863577	0.271528289415119	0.98679691290238	0.742219442548861	1.3119679861385
1069	ebi-a-GCST90001747	finn-b-AB1_SYPHILIS	Syphilis || id:finn-b-AB1_SYPHILIS	|| id:ebi-a-GCST90001747	Inverse variance weighted	25	0.0149069327522153	0.0550233893597524	0.786452616725224	-0.0929389103928995	0.12275277589733	1.01501859523268	0.911249166449361	1.13060487361814
1070	ebi-a-GCST90001747	finn-b-AB1_SYPHILIS	Syphilis || id:finn-b-AB1_SYPHILIS	|| id:ebi-a-GCST90001747	MR Egger	25	0.00910217679352814	0.0674895097992055	0.893889545801157	-0.123177262412915	0.141381615999971	1.00914372757656	0.884106929742172	1.15186413390527
1071	ebi-a-GCST90001747	finn-b-AB1_SYPHILIS	Syphilis || id:finn-b-AB1_SYPHILIS	|| id:ebi-a-GCST90001747	Weighted median	25	0.0102433714704782	0.0587964025157074	0.861694409667612	-0.104997577460308	0.125484320401265	1.01029601439349	0.900326703660799	1.13369739290096
1072	ebi-a-GCST90001748	finn-b-AB1_SYPHILIS	Syphilis || id:finn-b-AB1_SYPHILIS	|| id:ebi-a-GCST90001748	Inverse variance weighted	25	0.0140418763314705	0.08634959087307	0.870820321057989	-0.155203321779747	0.183287074442688	1.01414092655089	0.856241067326319	1.20115918069314
1073	ebi-a-GCST90001748	finn-b-AB1_SYPHILIS	Syphilis || id:finn-b-AB1_SYPHILIS	|| id:ebi-a-GCST90001748	MR Egger	25	-0.0179057598284965	0.121200765430097	0.883838341217624	-0.255459260071486	0.219647740414493	0.98225359574396	0.774560691464944	1.24563786541652
1074	ebi-a-GCST90001748	finn-b-AB1_SYPHILIS	Syphilis || id:finn-b-AB1_SYPHILIS	|| id:ebi-a-GCST90001748	Weighted median	25	0.0279345556474402	0.120725611145918	0.817012756683902	-0.208687642198559	0.264556753493439	1.02832838393393	0.811648720862298	1.30285336257379
1075	ebi-a-GCST90001749	finn-b-AB1_SYPHILIS	Syphilis || id:finn-b-AB1_SYPHILIS	|| id:ebi-a-GCST90001749	Inverse variance weighted	16	0.173706670610669	0.0964228112161445	0.0716225130109669	-0.0152820393729737	0.362695380594313	1.18970653874042	0.984834138426584	1.43719799415466
1076	ebi-a-GCST90001749	finn-b-AB1_SYPHILIS	Syphilis || id:finn-b-AB1_SYPHILIS	|| id:ebi-a-GCST90001749	MR Egger	16	0.189174098478225	0.181717219319435	0.315504182109646	-0.166991651387868	0.545339848344318	1.20825128888346	0.84620667595902	1.72519458728452
1077	ebi-a-GCST90001749	finn-b-AB1_SYPHILIS	Syphilis || id:finn-b-AB1_SYPHILIS	|| id:ebi-a-GCST90001749	Weighted median	16	0.260196989989482	0.129700272964057	0.0448412438222891	0.00598445497992972	0.514409524999035	1.29718559407528	1.00600239760505	1.67265055181015
1078	ebi-a-GCST90001750	finn-b-AB1_SYPHILIS	Syphilis || id:finn-b-AB1_SYPHILIS	|| id:ebi-a-GCST90001750	Inverse variance weighted	19	-0.00498868385961857	0.110499290726752	0.963990338232964	-0.221567293684053	0.211589925964816	0.995023738957287	0.801262000461758	1.23564107684874
1079	ebi-a-GCST90001750	finn-b-AB1_SYPHILIS	Syphilis || id:finn-b-AB1_SYPHILIS	|| id:ebi-a-GCST90001750	MR Egger	19	-0.240996977999509	0.312087559718836	0.450593015796957	-0.852688595048428	0.370694639049411	0.785844001205715	0.426267329689232	1.44874061702366
1080	ebi-a-GCST90001750	finn-b-AB1_SYPHILIS	Syphilis || id:finn-b-AB1_SYPHILIS	|| id:ebi-a-GCST90001750	Weighted median	19	-0.0421919771538139	0.150889061746133	0.779767140469316	-0.337934538176234	0.253550583868606	0.958685717149683	0.713241976490673	1.28859255983347
1081	ebi-a-GCST90001751	finn-b-AB1_SYPHILIS	Syphilis || id:finn-b-AB1_SYPHILIS	|| id:ebi-a-GCST90001751	Inverse variance weighted	26	0.0146650617387493	0.0802749487556661	0.855044866068969	-0.142673837822356	0.172003961299855	1.01477312134407	0.867036817398509	1.18768253797125
1082	ebi-a-GCST90001751	finn-b-AB1_SYPHILIS	Syphilis || id:finn-b-AB1_SYPHILIS	|| id:ebi-a-GCST90001751	MR Egger	26	0.0147680502178819	0.116793171190813	0.900432125118559	-0.214146565316111	0.243682665751875	1.01487763666634	0.807230064422478	1.27593936697878
1083	ebi-a-GCST90001751	finn-b-AB1_SYPHILIS	Syphilis || id:finn-b-AB1_SYPHILIS	|| id:ebi-a-GCST90001751	Weighted median	26	-0.0132191211313764	0.114676543561667	0.90822865613435	-0.237985146512244	0.211546904249491	0.986867867723091	0.788214398739741	1.23558791859357
1084	ebi-a-GCST90001752	finn-b-AB1_SYPHILIS	Syphilis || id:finn-b-AB1_SYPHILIS	|| id:ebi-a-GCST90001752	Inverse variance weighted	29	0.170946236513138	0.0845202612735823	0.0431198297165122	0.00528652441691677	0.33660594860936	1.18642696085667	1.00530052274375	1.40018720929919
1085	ebi-a-GCST90001752	finn-b-AB1_SYPHILIS	Syphilis || id:finn-b-AB1_SYPHILIS	|| id:ebi-a-GCST90001752	MR Egger	29	0.0914435876820389	0.131260407512739	0.49197172896451	-0.16582681104293	0.348713986407008	1.09575496087171	0.84719294594735	1.41724378138245
1086	ebi-a-GCST90001752	finn-b-AB1_SYPHILIS	Syphilis || id:finn-b-AB1_SYPHILIS	|| id:ebi-a-GCST90001752	Weighted median	29	0.0698320832686862	0.125809754803431	0.578852964834486	-0.176755036146038	0.316419202683411	1.0723281043055	0.837985035426282	1.37220536724559
1087	ebi-a-GCST90001753	finn-b-AB1_SYPHILIS	Syphilis || id:finn-b-AB1_SYPHILIS	|| id:ebi-a-GCST90001753	Inverse variance weighted	26	-0.0923942686427717	0.105579337000197	0.381510268782646	-0.299329769163158	0.114541231877615	0.911745605968751	0.741314906326138	1.12135887584271
1088	ebi-a-GCST90001753	finn-b-AB1_SYPHILIS	Syphilis || id:finn-b-AB1_SYPHILIS	|| id:ebi-a-GCST90001753	MR Egger	26	-0.175427991487156	0.152187640815906	0.260382387191636	-0.473715767486332	0.12285978451202	0.839097817184006	0.622684214516839	1.13072586455285
1089	ebi-a-GCST90001753	finn-b-AB1_SYPHILIS	Syphilis || id:finn-b-AB1_SYPHILIS	|| id:ebi-a-GCST90001753	Weighted median	26	-0.0563111913190018	0.13467531902281	0.675855328102383	-0.320274816603709	0.207652433965705	0.945244938097804	0.725949506679924	1.23078531602814
1090	ebi-a-GCST90001754	finn-b-AB1_SYPHILIS	Syphilis || id:finn-b-AB1_SYPHILIS	|| id:ebi-a-GCST90001754	Inverse variance weighted	18	-0.180928640871393	0.153448654630795	0.23836528076014	-0.481688003947751	0.119830722204965	0.83449490540044	0.617739764069645	1.12730600755171
1091	ebi-a-GCST90001754	finn-b-AB1_SYPHILIS	Syphilis || id:finn-b-AB1_SYPHILIS	|| id:ebi-a-GCST90001754	MR Egger	18	-0.525272708125777	0.468067980443598	0.278330353328693	-1.44268594979523	0.392140533543676	0.59139406440701	0.236292236489629	1.48014570690812
1092	ebi-a-GCST90001754	finn-b-AB1_SYPHILIS	Syphilis || id:finn-b-AB1_SYPHILIS	|| id:ebi-a-GCST90001754	Weighted median	18	-0.280282526848325	0.196503535601608	0.153767766131457	-0.665429456627477	0.104864402930827	0.755570242418262	0.514052716949538	1.11056001146286
1093	ebi-a-GCST90001755	finn-b-AB1_SYPHILIS	Syphilis || id:finn-b-AB1_SYPHILIS	|| id:ebi-a-GCST90001755	Inverse variance weighted	29	-0.109939195690235	0.118903541956579	0.355169720784393	-0.34299013792513	0.12311174654466	0.895888607528845	0.709645210099892	1.13101080043504
1094	ebi-a-GCST90001755	finn-b-AB1_SYPHILIS	Syphilis || id:finn-b-AB1_SYPHILIS	|| id:ebi-a-GCST90001755	MR Egger	29	-0.296590495909261	0.233669068480411	0.215175206458727	-0.754581870130867	0.161400878312344	0.743348354234969	0.470207181299679	1.17515596894227
1095	ebi-a-GCST90001755	finn-b-AB1_SYPHILIS	Syphilis || id:finn-b-AB1_SYPHILIS	|| id:ebi-a-GCST90001755	Weighted median	29	-0.198910244401504	0.167007030675738	0.233642135426693	-0.526244024525951	0.128423535722943	0.819623455825373	0.590819912539989	1.13703447544798
1096	ebi-a-GCST90001756	finn-b-AB1_SYPHILIS	Syphilis || id:finn-b-AB1_SYPHILIS	|| id:ebi-a-GCST90001756	Inverse variance weighted	14	0.0513070457171897	0.0650952861334336	0.430589241922711	-0.0762797151043402	0.17889380653872	1.05264605413073	0.92655699832138	1.19589374132885
1097	ebi-a-GCST90001756	finn-b-AB1_SYPHILIS	Syphilis || id:finn-b-AB1_SYPHILIS	|| id:ebi-a-GCST90001756	MR Egger	14	0.0693933336218754	0.0762065758200161	0.380436419741881	-0.0799715549853561	0.218758222229107	1.07185772392563	0.923142604818086	1.24453034053762
1098	ebi-a-GCST90001756	finn-b-AB1_SYPHILIS	Syphilis || id:finn-b-AB1_SYPHILIS	|| id:ebi-a-GCST90001756	Weighted median	14	0.0891080343431573	0.086599798094625	0.303496810680001	-0.0806275699223077	0.258843638608622	1.09319875295619	0.922537208076753	1.29543123356118
1099	ebi-a-GCST90001757	finn-b-AB1_SYPHILIS	Syphilis || id:finn-b-AB1_SYPHILIS	|| id:ebi-a-GCST90001757	Inverse variance weighted	34	-0.00728899019892139	0.029769794286398	0.806576321291343	-0.0656377870002614	0.0510598066024186	0.992737510064328	0.936470004476906	1.05238583102213
1100	ebi-a-GCST90001757	finn-b-AB1_SYPHILIS	Syphilis || id:finn-b-AB1_SYPHILIS	|| id:ebi-a-GCST90001757	MR Egger	34	-0.00102286801158016	0.0323066922796029	0.974938909231051	-0.0643439848796018	0.0622982488564415	0.998977654939586	0.937682395482538	1.06427971760634
1101	ebi-a-GCST90001757	finn-b-AB1_SYPHILIS	Syphilis || id:finn-b-AB1_SYPHILIS	|| id:ebi-a-GCST90001757	Weighted median	34	0.00345036195651713	0.0376398912229922	0.926962067310082	-0.0703238248405476	0.0772245487535818	1.00345632130733	0.932091936507199	1.08028462572573
1102	ebi-a-GCST90001758	finn-b-AB1_SYPHILIS	Syphilis || id:finn-b-AB1_SYPHILIS	|| id:ebi-a-GCST90001758	Inverse variance weighted	28	0.0158595289191646	0.0820732384384067	0.846773911211087	-0.145004018420112	0.176723076258442	1.01598595873611	0.865018817094745	1.19330059410242
1103	ebi-a-GCST90001758	finn-b-AB1_SYPHILIS	Syphilis || id:finn-b-AB1_SYPHILIS	|| id:ebi-a-GCST90001758	MR Egger	28	-0.0194767887340547	0.110471540336729	0.861419691075908	-0.236001007794044	0.197047430325934	0.980711658483603	0.789779877996945	1.21780180007243
1104	ebi-a-GCST90001758	finn-b-AB1_SYPHILIS	Syphilis || id:finn-b-AB1_SYPHILIS	|| id:ebi-a-GCST90001758	Weighted median	28	0.0217439854872471	0.117896037672742	0.853673347298334	-0.209332248351327	0.252820219325821	1.02198210872387	0.811125695693676	1.28765176112251
1105	ebi-a-GCST90001759	finn-b-AB1_SYPHILIS	Syphilis || id:finn-b-AB1_SYPHILIS	|| id:ebi-a-GCST90001759	Inverse variance weighted	25	0.0261739367199706	0.0561159721511675	0.640910753856983	-0.0838133686963177	0.136161242136259	1.02651948237794	0.919602866762559	1.14586664068497
1106	ebi-a-GCST90001759	finn-b-AB1_SYPHILIS	Syphilis || id:finn-b-AB1_SYPHILIS	|| id:ebi-a-GCST90001759	MR Egger	25	-0.0208179919728049	0.0651395524740713	0.752163508663448	-0.148491514821985	0.106855530876375	0.979397206501632	0.86200732142504	1.11277348145658
1107	ebi-a-GCST90001759	finn-b-AB1_SYPHILIS	Syphilis || id:finn-b-AB1_SYPHILIS	|| id:ebi-a-GCST90001759	Weighted median	25	0.00725439087850005	0.0611732641740483	0.905602085957201	-0.112645206902635	0.127153988659635	1.00728076771606	0.893467600025853	1.13559187258866
1108	ebi-a-GCST90001760	finn-b-AB1_SYPHILIS	Syphilis || id:finn-b-AB1_SYPHILIS	|| id:ebi-a-GCST90001760	Inverse variance weighted	23	0.0694684859065027	0.0784629466652532	0.375958846957982	-0.0843188895573936	0.223255861370399	1.07193827950931	0.919138105812581	1.250140395454
1109	ebi-a-GCST90001760	finn-b-AB1_SYPHILIS	Syphilis || id:finn-b-AB1_SYPHILIS	|| id:ebi-a-GCST90001760	MR Egger	23	0.0849980813429098	0.102919639193531	0.418162946445059	-0.116724411476411	0.286720574162231	1.08871497782568	0.889830386418073	1.33205195173576
1110	ebi-a-GCST90001760	finn-b-AB1_SYPHILIS	Syphilis || id:finn-b-AB1_SYPHILIS	|| id:ebi-a-GCST90001760	Weighted median	23	0.0363964764422841	0.116388790088101	0.754497485956679	-0.191725552130394	0.264518505014962	1.0370669376014	0.825533403288086	1.30280353136798
1111	ebi-a-GCST90001761	finn-b-AB1_SYPHILIS	Syphilis || id:finn-b-AB1_SYPHILIS	|| id:ebi-a-GCST90001761	Inverse variance weighted	31	-0.0746371154002537	0.0822894158794766	0.364402843807103	-0.235924370524028	0.0866501397235204	0.928080211244705	0.789840406890063	1.0905150850606
1112	ebi-a-GCST90001761	finn-b-AB1_SYPHILIS	Syphilis || id:finn-b-AB1_SYPHILIS	|| id:ebi-a-GCST90001761	MR Egger	31	-0.103827300581598	0.138019763054745	0.457955164319337	-0.374346036168898	0.166691435005702	0.901380951946255	0.687738888118902	1.18138967356324
1113	ebi-a-GCST90001761	finn-b-AB1_SYPHILIS	Syphilis || id:finn-b-AB1_SYPHILIS	|| id:ebi-a-GCST90001761	Weighted median	31	0.0219098736565881	0.128044937517785	0.864136631894767	-0.22905820387827	0.272877951191446	1.02215165752766	0.795282243647083	1.31373989465077
1114	ebi-a-GCST90001762	finn-b-AB1_SYPHILIS	Syphilis || id:finn-b-AB1_SYPHILIS	|| id:ebi-a-GCST90001762	Inverse variance weighted	21	0.0111235591830559	0.0657067264175988	0.865567733689217	-0.117661624595438	0.13990874296155	1.01118565599979	0.888996816383615	1.15016883306644
1115	ebi-a-GCST90001762	finn-b-AB1_SYPHILIS	Syphilis || id:finn-b-AB1_SYPHILIS	|| id:ebi-a-GCST90001762	MR Egger	21	-0.0198167090612303	0.0818623097317446	0.811316725508983	-0.18026683613545	0.140633418012989	0.980378351307938	0.835047360869614	1.15100263380552
1116	ebi-a-GCST90001762	finn-b-AB1_SYPHILIS	Syphilis || id:finn-b-AB1_SYPHILIS	|| id:ebi-a-GCST90001762	Weighted median	21	0.00319049549879391	0.0643975347042951	0.960485970811897	-0.123028672521624	0.129409663519212	1.00319559054669	0.884238308855313	1.13815628978477
1117	ebi-a-GCST90001763	finn-b-AB1_SYPHILIS	Syphilis || id:finn-b-AB1_SYPHILIS	|| id:ebi-a-GCST90001763	Inverse variance weighted	24	-0.0283029661373801	0.0391875541186054	0.470144627948424	-0.105110572209847	0.0485046399350865	0.972093810676243	0.900224977217801	1.04970024235001
1118	ebi-a-GCST90001763	finn-b-AB1_SYPHILIS	Syphilis || id:finn-b-AB1_SYPHILIS	|| id:ebi-a-GCST90001763	MR Egger	24	-0.0957870125379291	0.0453451292206068	0.0462346508370128	-0.184663465810319	-0.00691055926553977	0.90865752812096	0.831384025927579	0.993113263740788
1119	ebi-a-GCST90001763	finn-b-AB1_SYPHILIS	Syphilis || id:finn-b-AB1_SYPHILIS	|| id:ebi-a-GCST90001763	Weighted median	24	-0.0358268380068094	0.0542025932285013	0.508625045847338	-0.142063920734672	0.0704102447210532	0.964807346982296	0.867565799270234	1.07294826233816
1120	ebi-a-GCST90001764	finn-b-AB1_SYPHILIS	Syphilis || id:finn-b-AB1_SYPHILIS	|| id:ebi-a-GCST90001764	Inverse variance weighted	3	0.157418221805174	0.231289475332964	0.496117498625772	-0.295909149847435	0.610745593457784	1.17048503391453	0.743855004291102	1.84180412407598
1121	ebi-a-GCST90001764	finn-b-AB1_SYPHILIS	Syphilis || id:finn-b-AB1_SYPHILIS	|| id:ebi-a-GCST90001764	MR Egger	3	0.253991573960307	0.385338592086341	0.62899531099078	-0.501272066528922	1.00925521444953	1.28916094170077	0.605759602883414	2.74355689236459
1122	ebi-a-GCST90001764	finn-b-AB1_SYPHILIS	Syphilis || id:finn-b-AB1_SYPHILIS	|| id:ebi-a-GCST90001764	Weighted median	3	0.186109725653954	0.240899693096792	0.439782189011378	-0.286053672815759	0.658273124123667	1.2045544236485	0.751222294649002	1.93145407140654
1123	ebi-a-GCST90001765	finn-b-AB1_SYPHILIS	Syphilis || id:finn-b-AB1_SYPHILIS	|| id:ebi-a-GCST90001765	Inverse variance weighted	25	0.0189647084838204	0.0537440299579423	0.72418516821689	-0.0863735902337465	0.124303007201387	1.01914568078645	0.91725149100301	1.13235893193251
1124	ebi-a-GCST90001765	finn-b-AB1_SYPHILIS	Syphilis || id:finn-b-AB1_SYPHILIS	|| id:ebi-a-GCST90001765	MR Egger	25	-0.0421874823616728	0.062840857949362	0.508692005094623	-0.165355563942422	0.0809805992190767	0.958690026252395	0.847592277251168	1.08434985912863
1125	ebi-a-GCST90001765	finn-b-AB1_SYPHILIS	Syphilis || id:finn-b-AB1_SYPHILIS	|| id:ebi-a-GCST90001765	Weighted median	25	0.0193702701196908	0.0787717663024379	0.805756766502733	-0.135022391833087	0.173762932072469	1.01955909100193	0.873696347806211	1.18977347525236
1126	ebi-a-GCST90001766	finn-b-AB1_SYPHILIS	Syphilis || id:finn-b-AB1_SYPHILIS	|| id:ebi-a-GCST90001766	Inverse variance weighted	21	0.0537580226261969	0.0789019183855787	0.495664480063599	-0.100889737409537	0.208405782661931	1.05522922966139	0.904032708378813	1.23171287588544
1127	ebi-a-GCST90001766	finn-b-AB1_SYPHILIS	Syphilis || id:finn-b-AB1_SYPHILIS	|| id:ebi-a-GCST90001766	MR Egger	21	-0.0482631190014819	0.104738111188444	0.650174267291476	-0.253549816930833	0.157023578927869	0.95288303245777	0.776041083977156	1.17002320146834
1128	ebi-a-GCST90001766	finn-b-AB1_SYPHILIS	Syphilis || id:finn-b-AB1_SYPHILIS	|| id:ebi-a-GCST90001766	Weighted median	21	0.0479186173089745	0.0960143931207438	0.617724831544832	-0.140269593207683	0.236106827825632	1.0490852744675	0.869123893913355	1.26630958004047
1129	ebi-a-GCST90001767	finn-b-AB1_SYPHILIS	Syphilis || id:finn-b-AB1_SYPHILIS	|| id:ebi-a-GCST90001767	Inverse variance weighted	21	0.00683552786834511	0.0638087666473653	0.914689643312579	-0.118229654760491	0.131900710497181	1.00685894341109	0.888491982769208	1.14099502481412
1130	ebi-a-GCST90001767	finn-b-AB1_SYPHILIS	Syphilis || id:finn-b-AB1_SYPHILIS	|| id:ebi-a-GCST90001767	MR Egger	21	-0.0724594192691374	0.106097318257871	0.502880170807188	-0.280410163054564	0.135491324516289	0.930103490173853	0.755473810453209	1.14509926150135
1131	ebi-a-GCST90001767	finn-b-AB1_SYPHILIS	Syphilis || id:finn-b-AB1_SYPHILIS	|| id:ebi-a-GCST90001767	Weighted median	21	0.0310816774609044	0.0947948800002482	0.742999746420328	-0.154716287339582	0.216879642261391	1.03156975644416	0.856658187782959	1.24219458540898
1132	ebi-a-GCST90001768	finn-b-AB1_SYPHILIS	Syphilis || id:finn-b-AB1_SYPHILIS	|| id:ebi-a-GCST90001768	Inverse variance weighted	25	0.111114778779249	0.0734511719556986	0.130337920833646	-0.0328495182539205	0.255079075812418	1.11752316743846	0.967684167436265	1.29056366920868
1133	ebi-a-GCST90001768	finn-b-AB1_SYPHILIS	Syphilis || id:finn-b-AB1_SYPHILIS	|| id:ebi-a-GCST90001768	MR Egger	25	0.0350220413700676	0.101406605955363	0.732960522653763	-0.163734906302445	0.23377898904258	1.03564253552844	0.848967047866225	1.26336524378833
1134	ebi-a-GCST90001768	finn-b-AB1_SYPHILIS	Syphilis || id:finn-b-AB1_SYPHILIS	|| id:ebi-a-GCST90001768	Weighted median	25	0.0392015230673845	0.103106200549176	0.703793031392069	-0.162886630009001	0.24128967614377	1.03998004250216	0.849687512019974	1.27288970768982
1135	ebi-a-GCST90001769	finn-b-AB1_SYPHILIS	Syphilis || id:finn-b-AB1_SYPHILIS	|| id:ebi-a-GCST90001769	Inverse variance weighted	29	-0.00118209789570023	0.0570750306213026	0.983475957457441	-0.113049157913453	0.110684962122053	0.998818600506797	0.893106755772297	1.11704294057844
1136	ebi-a-GCST90001769	finn-b-AB1_SYPHILIS	Syphilis || id:finn-b-AB1_SYPHILIS	|| id:ebi-a-GCST90001769	MR Egger	29	-0.0908205221377282	0.0787272989925003	0.258770606758662	-0.245126028163029	0.0634849838875724	0.913181592072316	0.782605901642345	1.06554348536056
1137	ebi-a-GCST90001769	finn-b-AB1_SYPHILIS	Syphilis || id:finn-b-AB1_SYPHILIS	|| id:ebi-a-GCST90001769	Weighted median	29	0.0059811274103635	0.0788810122816592	0.939558581892429	-0.148625656661688	0.160587911482415	1.00599905006766	0.861891697932253	1.17420099435345
1138	ebi-a-GCST90001770	finn-b-AB1_SYPHILIS	Syphilis || id:finn-b-AB1_SYPHILIS	|| id:ebi-a-GCST90001770	Inverse variance weighted	6	-0.141876340831519	0.211509857587386	0.502361417512677	-0.556435661702796	0.272682980039758	0.867728552442975	0.573248678970588	1.31348377823896
1139	ebi-a-GCST90001770	finn-b-AB1_SYPHILIS	Syphilis || id:finn-b-AB1_SYPHILIS	|| id:ebi-a-GCST90001770	MR Egger	6	-0.472141344231736	0.319658697417931	0.21372678555555	-1.09867239117088	0.154389702707409	0.623665355187116	0.333313299767782	1.16694556002313
1140	ebi-a-GCST90001770	finn-b-AB1_SYPHILIS	Syphilis || id:finn-b-AB1_SYPHILIS	|| id:ebi-a-GCST90001770	Weighted median	6	-0.0804753260439081	0.263740259369639	0.760266390497866	-0.5974062344084	0.436455582320584	0.922677669411196	0.550236972527202	1.54721351733228
1141	ebi-a-GCST90001771	finn-b-AB1_SYPHILIS	Syphilis || id:finn-b-AB1_SYPHILIS	|| id:ebi-a-GCST90001771	Inverse variance weighted	31	0.0032912244533121	0.0673445078969694	0.961021732947435	-0.128704011024748	0.135286459931372	1.00329664647925	0.879234170655941	1.14486469524444
1142	ebi-a-GCST90001771	finn-b-AB1_SYPHILIS	Syphilis || id:finn-b-AB1_SYPHILIS	|| id:ebi-a-GCST90001771	MR Egger	31	-0.0734200526638324	0.0864768644679284	0.402827907927539	-0.242914707020972	0.0960746016933072	0.929210430720714	0.784338409478159	1.10084118554724
1143	ebi-a-GCST90001771	finn-b-AB1_SYPHILIS	Syphilis || id:finn-b-AB1_SYPHILIS	|| id:ebi-a-GCST90001771	Weighted median	31	-0.0599801009453954	0.0972988271718852	0.537595941830389	-0.25068580220229	0.1307256003115	0.941783273994585	0.778266862881976	1.13965501742102
1144	ebi-a-GCST90001772	finn-b-AB1_SYPHILIS	Syphilis || id:finn-b-AB1_SYPHILIS	|| id:ebi-a-GCST90001772	Inverse variance weighted	23	-0.0298197290635041	0.0574479237932188	0.60370907217083	-0.142417659698213	0.0827782015712049	0.970620492443187	0.867258961716995	1.08630084200627
1145	ebi-a-GCST90001772	finn-b-AB1_SYPHILIS	Syphilis || id:finn-b-AB1_SYPHILIS	|| id:ebi-a-GCST90001772	MR Egger	23	-0.124327791535481	0.0716108199469859	0.0971859517378886	-0.264684998631573	0.0160294155606114	0.883090323901495	0.767447658967296	1.01615857584065
1146	ebi-a-GCST90001772	finn-b-AB1_SYPHILIS	Syphilis || id:finn-b-AB1_SYPHILIS	|| id:ebi-a-GCST90001772	Weighted median	23	-0.0776271212320607	0.0833806697389554	0.351855315480086	-0.241053233920413	0.0857989914562919	0.925309390450158	0.785799794071208	1.08958728993718
1147	ebi-a-GCST90001773	finn-b-AB1_SYPHILIS	Syphilis || id:finn-b-AB1_SYPHILIS	|| id:ebi-a-GCST90001773	Inverse variance weighted	38	0.0354203424564431	0.0577739048697928	0.539819817571933	-0.0778165110883507	0.148657196001237	1.03605511523546	0.925134162831367	1.16027517405734
1148	ebi-a-GCST90001773	finn-b-AB1_SYPHILIS	Syphilis || id:finn-b-AB1_SYPHILIS	|| id:ebi-a-GCST90001773	MR Egger	38	-0.07162856548087	0.0792747241315261	0.372241476693307	-0.227007024778661	0.0837498938169211	0.930876591304672	0.796915184117697	1.08735690511203
1149	ebi-a-GCST90001773	finn-b-AB1_SYPHILIS	Syphilis || id:finn-b-AB1_SYPHILIS	|| id:ebi-a-GCST90001773	Weighted median	38	0.00428910548397368	0.0835638946875627	0.95906474891897	-0.159496128103649	0.168074339071597	1.00429831686172	0.85257326846536	1.18302455232591
1150	ebi-a-GCST90001774	finn-b-AB1_SYPHILIS	Syphilis || id:finn-b-AB1_SYPHILIS	|| id:ebi-a-GCST90001774	Inverse variance weighted	20	0.194730874491185	0.13328657837021	0.144017122595221	-0.066510819114427	0.455972568096798	1.21498395930978	0.93565279286694	1.57770706466537
1151	ebi-a-GCST90001774	finn-b-AB1_SYPHILIS	Syphilis || id:finn-b-AB1_SYPHILIS	|| id:ebi-a-GCST90001774	MR Egger	20	0.378610494505133	0.250618325825096	0.148219604880151	-0.112601424112054	0.86982241312232	1.46025414794364	0.893506719387047	2.38648700711439
1152	ebi-a-GCST90001774	finn-b-AB1_SYPHILIS	Syphilis || id:finn-b-AB1_SYPHILIS	|| id:ebi-a-GCST90001774	Weighted median	20	0.203795696380766	0.19069391224581	0.285202242240892	-0.169964371621022	0.577555764382554	1.22604764189628	0.843694875541673	1.78167826281313
1153	ebi-a-GCST90001775	finn-b-AB1_SYPHILIS	Syphilis || id:finn-b-AB1_SYPHILIS	|| id:ebi-a-GCST90001775	Inverse variance weighted	24	-0.01355760614585	0.0697657826551201	0.845917254322168	-0.150298540149885	0.123183327858185	0.986533884265988	0.860451058888776	1.1310917625714
1154	ebi-a-GCST90001775	finn-b-AB1_SYPHILIS	Syphilis || id:finn-b-AB1_SYPHILIS	|| id:ebi-a-GCST90001775	MR Egger	24	-0.0345312846523071	0.0843285739020933	0.686143325165326	-0.19981528950041	0.130752720195796	0.966058116421451	0.818881995211988	1.13968592515233
1155	ebi-a-GCST90001775	finn-b-AB1_SYPHILIS	Syphilis || id:finn-b-AB1_SYPHILIS	|| id:ebi-a-GCST90001775	Weighted median	24	-0.0722410214148314	0.0931598666596338	0.438072513752548	-0.254834360067714	0.110352317238051	0.930306644963867	0.77504486570845	1.11667142375406
1156	ebi-a-GCST90001776	finn-b-AB1_SYPHILIS	Syphilis || id:finn-b-AB1_SYPHILIS	|| id:ebi-a-GCST90001776	Inverse variance weighted	19	0.0869240214850433	0.104507747995236	0.405551681058726	-0.117911164585619	0.291759207555706	1.09081379815723	0.888775003803489	1.33878061056867
1157	ebi-a-GCST90001776	finn-b-AB1_SYPHILIS	Syphilis || id:finn-b-AB1_SYPHILIS	|| id:ebi-a-GCST90001776	MR Egger	19	0.0405656487476096	0.154778510522875	0.796402651789409	-0.262800231877225	0.343931529372444	1.04139967404284	0.768895482777114	1.41048205560977
1158	ebi-a-GCST90001776	finn-b-AB1_SYPHILIS	Syphilis || id:finn-b-AB1_SYPHILIS	|| id:ebi-a-GCST90001776	Weighted median	19	-0.0117395761619327	0.152571673269967	0.938667565971994	-0.310780055771067	0.287300903447202	0.988329063798385	0.732875049781775	1.33282520484146
1159	ebi-a-GCST90001777	finn-b-AB1_SYPHILIS	Syphilis || id:finn-b-AB1_SYPHILIS	|| id:ebi-a-GCST90001777	Inverse variance weighted	26	0.0235327184748041	0.0364734116008503	0.518796283837526	-0.0479551682628625	0.0950206052124707	1.02381179775915	0.953176518678763	1.0996815140639
1160	ebi-a-GCST90001777	finn-b-AB1_SYPHILIS	Syphilis || id:finn-b-AB1_SYPHILIS	|| id:ebi-a-GCST90001777	MR Egger	26	0.014023868798985	0.0414885394692149	0.738288664975858	-0.0672936685606762	0.0953414061586463	1.01412266453964	0.934920604230291	1.10003434952606
1161	ebi-a-GCST90001777	finn-b-AB1_SYPHILIS	Syphilis || id:finn-b-AB1_SYPHILIS	|| id:ebi-a-GCST90001777	Weighted median	26	0.0125657417068866	0.0392897002189959	0.749102667185035	-0.0644420707223453	0.0895735541361185	1.01264502236461	0.937590426625047	1.09370777708454
1162	ebi-a-GCST90001778	finn-b-AB1_SYPHILIS	Syphilis || id:finn-b-AB1_SYPHILIS	|| id:ebi-a-GCST90001778	Inverse variance weighted	27	0.0520015761043488	0.056859925330649	0.360424856763039	-0.0594438775437233	0.163447029752421	1.05337740274476	0.942288415647688	1.17756297773289
1163	ebi-a-GCST90001778	finn-b-AB1_SYPHILIS	Syphilis || id:finn-b-AB1_SYPHILIS	|| id:ebi-a-GCST90001778	MR Egger	27	0.0427873999741427	0.0708602699369577	0.551398465560371	-0.0960987291022944	0.18167352905058	1.04371597721786	0.908374328659385	1.19922261861751
1164	ebi-a-GCST90001778	finn-b-AB1_SYPHILIS	Syphilis || id:finn-b-AB1_SYPHILIS	|| id:ebi-a-GCST90001778	Weighted median	27	0.0720441896997414	0.0671802718904432	0.283539966052641	-0.0596291432055272	0.20371752260501	1.07470283381006	0.942113858131009	1.22595180086903
1165	ebi-a-GCST90001779	finn-b-AB1_SYPHILIS	Syphilis || id:finn-b-AB1_SYPHILIS	|| id:ebi-a-GCST90001779	Inverse variance weighted	25	-0.0734022753567995	0.0589800501920034	0.21330560353765	-0.189003173733126	0.0421986230195272	0.92922694972667	0.827783879525445	1.04310164217421
1166	ebi-a-GCST90001779	finn-b-AB1_SYPHILIS	Syphilis || id:finn-b-AB1_SYPHILIS	|| id:ebi-a-GCST90001779	MR Egger	25	-0.0481178678686076	0.0706997806990651	0.50292277633384	-0.186689438038775	0.0904537023015601	0.953021449850129	0.829701370062441	1.09467082572865
1167	ebi-a-GCST90001779	finn-b-AB1_SYPHILIS	Syphilis || id:finn-b-AB1_SYPHILIS	|| id:ebi-a-GCST90001779	Weighted median	25	-0.0720710612344611	0.0846798368416849	0.39471346370211	-0.238043541444164	0.0939014189752414	0.93046477348644	0.788168372357456	1.09845145410951
1168	ebi-a-GCST90001780	finn-b-AB1_SYPHILIS	Syphilis || id:finn-b-AB1_SYPHILIS	|| id:ebi-a-GCST90001780	Inverse variance weighted	27	0.0973934083714345	0.0381008585499913	0.0105822326353299	0.0227157256134515	0.172071091129417	1.10229393999487	1.02297569242156	1.18776226957376
1169	ebi-a-GCST90001780	finn-b-AB1_SYPHILIS	Syphilis || id:finn-b-AB1_SYPHILIS	|| id:ebi-a-GCST90001780	MR Egger	27	0.106427279967535	0.0446850188719961	0.0251593912995331	0.0188446429784223	0.194009916956647	1.11229703722793	1.01902332389078	1.21410832315614
1170	ebi-a-GCST90001780	finn-b-AB1_SYPHILIS	Syphilis || id:finn-b-AB1_SYPHILIS	|| id:ebi-a-GCST90001780	Weighted median	27	0.079978830563246	0.0510771064171521	0.117384913623314	-0.0201322980143722	0.180089959140864	1.08326413534063	0.980069003546302	1.1973250686117
1171	ebi-a-GCST90001781	finn-b-AB1_SYPHILIS	Syphilis || id:finn-b-AB1_SYPHILIS	|| id:ebi-a-GCST90001781	Inverse variance weighted	24	-0.0924653604873589	0.0648078947678076	0.15364886848803	-0.219488834232262	0.034558113257544	0.911680790595778	0.802929122963076	1.03516218327476
1172	ebi-a-GCST90001781	finn-b-AB1_SYPHILIS	Syphilis || id:finn-b-AB1_SYPHILIS	|| id:ebi-a-GCST90001781	MR Egger	24	-0.0922232617688873	0.0968745421644399	0.35144666297801	-0.282097364411189	0.0976508408734148	0.911901534066613	0.754200248694995	1.10257774281023
1173	ebi-a-GCST90001781	finn-b-AB1_SYPHILIS	Syphilis || id:finn-b-AB1_SYPHILIS	|| id:ebi-a-GCST90001781	Weighted median	24	-0.0981893776576022	0.0995571460943601	0.324004819857608	-0.293321384002548	0.0969426286873437	0.906477220965216	0.745782419638975	1.10179716025835
1174	ebi-a-GCST90001782	finn-b-AB1_SYPHILIS	Syphilis || id:finn-b-AB1_SYPHILIS	|| id:ebi-a-GCST90001782	Inverse variance weighted	24	-0.03447174234561	0.0593110317235513	0.561103728097085	-0.150721364523771	0.0817778798325505	0.966115639462617	0.860087316113618	1.08521473497809
1175	ebi-a-GCST90001782	finn-b-AB1_SYPHILIS	Syphilis || id:finn-b-AB1_SYPHILIS	|| id:ebi-a-GCST90001782	MR Egger	24	-0.0452483942267994	0.0771761885416191	0.563641794018268	-0.196513723768373	0.106016935314774	0.955760047067711	0.821590055906259	1.11184070571942
1176	ebi-a-GCST90001782	finn-b-AB1_SYPHILIS	Syphilis || id:finn-b-AB1_SYPHILIS	|| id:ebi-a-GCST90001782	Weighted median	24	-0.0794664551890821	0.0707983519491662	0.2616780881447	-0.218231225009448	0.0592983146312836	0.92360900173829	0.803939529248342	1.06109173271972
1177	ebi-a-GCST90001783	finn-b-AB1_SYPHILIS	Syphilis || id:finn-b-AB1_SYPHILIS	|| id:ebi-a-GCST90001783	Inverse variance weighted	13	0.183435815734506	0.140571386980724	0.19191669510628	-0.0920841027477126	0.458955734216724	1.20133785594922	0.912028442221504	1.58242065414244
1178	ebi-a-GCST90001783	finn-b-AB1_SYPHILIS	Syphilis || id:finn-b-AB1_SYPHILIS	|| id:ebi-a-GCST90001783	MR Egger	13	0.397520813093231	0.336475226467766	0.262345743926286	-0.261970630783591	1.05701225697005	1.48813076624888	0.769533623975235	2.87776012439417
1179	ebi-a-GCST90001783	finn-b-AB1_SYPHILIS	Syphilis || id:finn-b-AB1_SYPHILIS	|| id:ebi-a-GCST90001783	Weighted median	13	0.423086553796552	0.207051542873024	0.0410140846964398	0.0172655297654241	0.82890757782768	1.52666642902357	1.01741544054471	2.29081483593344
1180	ebi-a-GCST90001784	finn-b-AB1_SYPHILIS	Syphilis || id:finn-b-AB1_SYPHILIS	|| id:ebi-a-GCST90001784	Inverse variance weighted	23	-0.000691416031703336	0.0651811846279682	0.991536517258085	-0.128446537902521	0.127063705839114	0.999308822941281	0.879460578968805	1.13548935277941
1181	ebi-a-GCST90001784	finn-b-AB1_SYPHILIS	Syphilis || id:finn-b-AB1_SYPHILIS	|| id:ebi-a-GCST90001784	MR Egger	23	0.0608449133579665	0.0834528136785831	0.473998198214552	-0.102722601452056	0.224412428167989	1.06273408554546	0.902377256906545	1.25158710277327
1182	ebi-a-GCST90001784	finn-b-AB1_SYPHILIS	Syphilis || id:finn-b-AB1_SYPHILIS	|| id:ebi-a-GCST90001784	Weighted median	23	0.0597427726162261	0.0877888608287263	0.496170236789098	-0.112323394608078	0.23180893984053	1.06156344823418	0.893755175154454	1.26087880210831
1183	ebi-a-GCST90001785	finn-b-AB1_SYPHILIS	Syphilis || id:finn-b-AB1_SYPHILIS	|| id:ebi-a-GCST90001785	Inverse variance weighted	26	-0.127415952609858	0.115014284742714	0.267936452290219	-0.352843950705576	0.0980120454858612	0.880367405307649	0.702686838607354	1.10297607091116
1184	ebi-a-GCST90001785	finn-b-AB1_SYPHILIS	Syphilis || id:finn-b-AB1_SYPHILIS	|| id:ebi-a-GCST90001785	MR Egger	26	-0.0484651157715578	0.215485783329486	0.823952509716534	-0.47081725109735	0.373887019554234	0.952690572601742	0.62449169315556	1.4533729384582
1185	ebi-a-GCST90001785	finn-b-AB1_SYPHILIS	Syphilis || id:finn-b-AB1_SYPHILIS	|| id:ebi-a-GCST90001785	Weighted median	26	-0.0109292738533835	0.174214802696778	0.949977945883859	-0.352390287139068	0.330531739432301	0.989130233671449	0.703005694345842	1.39170795774753
1186	ebi-a-GCST90001786	finn-b-AB1_SYPHILIS	Syphilis || id:finn-b-AB1_SYPHILIS	|| id:ebi-a-GCST90001786	Inverse variance weighted	21	0.0152363404030008	0.127537385074665	0.904906428854739	-0.234736934343342	0.265209615149344	1.01535300519921	0.790778849025977	1.30370422329443
1187	ebi-a-GCST90001786	finn-b-AB1_SYPHILIS	Syphilis || id:finn-b-AB1_SYPHILIS	|| id:ebi-a-GCST90001786	MR Egger	21	-0.272774507130676	0.245208616719504	0.279835862290993	-0.753383395900905	0.207834381639552	0.761264427976548	0.470771050312959	1.23100927492718
1188	ebi-a-GCST90001786	finn-b-AB1_SYPHILIS	Syphilis || id:finn-b-AB1_SYPHILIS	|| id:ebi-a-GCST90001786	Weighted median	21	0.0185672292547093	0.182083893002235	0.918779900338309	-0.338317201029671	0.37545165953909	1.01874067204351	0.712969097494415	1.45564872379871
1189	ebi-a-GCST90001787	finn-b-AB1_SYPHILIS	Syphilis || id:finn-b-AB1_SYPHILIS	|| id:ebi-a-GCST90001787	Inverse variance weighted	22	-0.0937313563721729	0.0775879413381356	0.227021864453465	-0.245803721394919	0.0583410086505729	0.910527336754585	0.782075714591944	1.06007642931346
1190	ebi-a-GCST90001787	finn-b-AB1_SYPHILIS	Syphilis || id:finn-b-AB1_SYPHILIS	|| id:ebi-a-GCST90001787	MR Egger	22	-0.101413756311627	0.103099948202643	0.337040763123918	-0.303489654788808	0.100662142165553	0.903559102251634	0.738237526315414	1.10590294066541
1191	ebi-a-GCST90001787	finn-b-AB1_SYPHILIS	Syphilis || id:finn-b-AB1_SYPHILIS	|| id:ebi-a-GCST90001787	Weighted median	22	-0.0936915608739534	0.103386291965241	0.364815143269767	-0.296328693125826	0.108945571377919	0.910563572364596	0.7435429903802	1.11510165524311
1192	ebi-a-GCST90001788	finn-b-AB1_SYPHILIS	Syphilis || id:finn-b-AB1_SYPHILIS	|| id:ebi-a-GCST90001788	Inverse variance weighted	20	-0.100925393655917	0.155255774608378	0.515654194521018	-0.405226711888337	0.203375924576504	0.9040004745405	0.666825616425643	1.22553308967034
1193	ebi-a-GCST90001788	finn-b-AB1_SYPHILIS	Syphilis || id:finn-b-AB1_SYPHILIS	|| id:ebi-a-GCST90001788	MR Egger	20	0.140760991296051	0.262582994479362	0.598477839135877	-0.373901677883499	0.655423660475601	1.15114948035697	0.688044558500582	1.92595829696546
1194	ebi-a-GCST90001788	finn-b-AB1_SYPHILIS	Syphilis || id:finn-b-AB1_SYPHILIS	|| id:ebi-a-GCST90001788	Weighted median	20	0.000444484957133541	0.214306354017662	0.998345138051717	-0.419595968917484	0.420484938831751	1.00044458375521	0.657312340788681	1.52269979286287
1195	ebi-a-GCST90001789	finn-b-AB1_SYPHILIS	Syphilis || id:finn-b-AB1_SYPHILIS	|| id:ebi-a-GCST90001789	Inverse variance weighted	22	-0.0715490535203638	0.0924786993508722	0.439119196784498	-0.252807304248073	0.109709197207346	0.930950610070086	0.776617518302767	1.11595350087376
1196	ebi-a-GCST90001789	finn-b-AB1_SYPHILIS	Syphilis || id:finn-b-AB1_SYPHILIS	|| id:ebi-a-GCST90001789	MR Egger	22	-0.0203049052589106	0.139610960080407	0.885819918434636	-0.293942387016507	0.253332576498686	0.979899851135028	0.745319430282393	1.28831166777799
1197	ebi-a-GCST90001789	finn-b-AB1_SYPHILIS	Syphilis || id:finn-b-AB1_SYPHILIS	|| id:ebi-a-GCST90001789	Weighted median	22	0.0637037479758504	0.136870062597213	0.6416219082171	-0.204561574714686	0.331969070666387	1.06577661350876	0.815004556699408	1.39370974133233
1198	ebi-a-GCST90001790	finn-b-AB1_SYPHILIS	Syphilis || id:finn-b-AB1_SYPHILIS	|| id:ebi-a-GCST90001790	Inverse variance weighted	24	0.153664720746752	0.0736340549470269	0.0368998622065543	0.00934197305057941	0.297987468442925	1.16609985214156	1.00938574548159	1.3471449059505
1199	ebi-a-GCST90001790	finn-b-AB1_SYPHILIS	Syphilis || id:finn-b-AB1_SYPHILIS	|| id:ebi-a-GCST90001790	MR Egger	24	0.110287500078855	0.100829702642941	0.285874948059177	-0.0873387171013101	0.30791371725902	1.11659904663028	0.916366654003395	1.36058358899104
1200	ebi-a-GCST90001790	finn-b-AB1_SYPHILIS	Syphilis || id:finn-b-AB1_SYPHILIS	|| id:ebi-a-GCST90001790	Weighted median	24	0.159916582145366	0.115927595433031	0.167755359489781	-0.0673015049033743	0.387134669194106	1.17341298331541	0.934913277900746	1.47275481262268
1201	ebi-a-GCST90001791	finn-b-AB1_SYPHILIS	Syphilis || id:finn-b-AB1_SYPHILIS	|| id:ebi-a-GCST90001791	Inverse variance weighted	25	-0.165832783193299	0.105215610371935	0.114997372419446	-0.372055379522292	0.040389813135693	0.847187886398794	0.68931606747265	1.04121657499204
1202	ebi-a-GCST90001791	finn-b-AB1_SYPHILIS	Syphilis || id:finn-b-AB1_SYPHILIS	|| id:ebi-a-GCST90001791	MR Egger	25	-0.0211161987845944	0.157701854366938	0.89464680164439	-0.330211833343793	0.287979435774604	0.979105187126453	0.718771457542666	1.33372987671957
1203	ebi-a-GCST90001791	finn-b-AB1_SYPHILIS	Syphilis || id:finn-b-AB1_SYPHILIS	|| id:ebi-a-GCST90001791	Weighted median	25	-0.0900985263307398	0.152828290409881	0.5554984907159	-0.389641975534106	0.209444922872626	0.913841143420814	0.677299320822305	1.23299346350261
1204	ebi-a-GCST90001792	finn-b-AB1_SYPHILIS	Syphilis || id:finn-b-AB1_SYPHILIS	|| id:ebi-a-GCST90001792	Inverse variance weighted	22	0.0916300896255694	0.0489013112604994	0.0609613445297176	-0.00421648044500944	0.187476659696148	1.09595934035954	0.995792396427893	1.206202095969
1205	ebi-a-GCST90001792	finn-b-AB1_SYPHILIS	Syphilis || id:finn-b-AB1_SYPHILIS	|| id:ebi-a-GCST90001792	MR Egger	22	0.0646988006174734	0.0575159506499012	0.273957373401176	-0.0480324626563329	0.17743006389128	1.06683764514703	0.953102846325148	1.19414454115962
1206	ebi-a-GCST90001792	finn-b-AB1_SYPHILIS	Syphilis || id:finn-b-AB1_SYPHILIS	|| id:ebi-a-GCST90001792	Weighted median	22	0.0713094443961268	0.0674157378063064	0.290166404831355	-0.0608254017042337	0.203444290496487	1.07391349096862	0.94098752025142	1.22561687723156
1207	ebi-a-GCST90001793	finn-b-AB1_SYPHILIS	Syphilis || id:finn-b-AB1_SYPHILIS	|| id:ebi-a-GCST90001793	Inverse variance weighted	20	0.0610562440356983	0.119423301844546	0.609169674088199	-0.173013427579612	0.295125915651009	1.06295869759288	0.841126320478163	1.34329548996403
1208	ebi-a-GCST90001793	finn-b-AB1_SYPHILIS	Syphilis || id:finn-b-AB1_SYPHILIS	|| id:ebi-a-GCST90001793	MR Egger	20	-0.0548516444792563	0.223999639298602	0.80932400491917	-0.493890937504517	0.384187648546004	0.946625574666766	0.610247334558648	1.46842096288921
1209	ebi-a-GCST90001793	finn-b-AB1_SYPHILIS	Syphilis || id:finn-b-AB1_SYPHILIS	|| id:ebi-a-GCST90001793	Weighted median	20	0.0528256748605477	0.173526503961735	0.760804699357057	-0.287286272904454	0.392937622625549	1.05424584754516	0.750296908414727	1.48132598522167
1210	ebi-a-GCST90001794	finn-b-AB1_SYPHILIS	Syphilis || id:finn-b-AB1_SYPHILIS	|| id:ebi-a-GCST90001794	Inverse variance weighted	26	-0.0310429523631089	0.057685794881455	0.590481371908903	-0.144107110330761	0.082021205604543	0.969433932703469	0.865795007502933	1.08547882782026
1211	ebi-a-GCST90001794	finn-b-AB1_SYPHILIS	Syphilis || id:finn-b-AB1_SYPHILIS	|| id:ebi-a-GCST90001794	MR Egger	26	-0.0440093289630674	0.0699705334986143	0.535310353024042	-0.181151574620351	0.0931329166942166	0.956945030126562	0.834308889058123	1.09760761594874
1212	ebi-a-GCST90001794	finn-b-AB1_SYPHILIS	Syphilis || id:finn-b-AB1_SYPHILIS	|| id:ebi-a-GCST90001794	Weighted median	26	-0.0730124892496526	0.0813477682951624	0.369433374492003	-0.232454115108171	0.0864291366088657	0.929589220081449	0.792586116240635	1.09027410445994
1213	ebi-a-GCST90001795	finn-b-AB1_SYPHILIS	Syphilis || id:finn-b-AB1_SYPHILIS	|| id:ebi-a-GCST90001795	Inverse variance weighted	22	-0.07826808525176	0.107659997890553	0.467230127793576	-0.289281681117245	0.132745510613724	0.924716490457869	0.748801252519938	1.14195934481553
1214	ebi-a-GCST90001795	finn-b-AB1_SYPHILIS	Syphilis || id:finn-b-AB1_SYPHILIS	|| id:ebi-a-GCST90001795	MR Egger	22	-0.0115340163604363	0.165779105132426	0.945223199190039	-0.336461062419992	0.313393029699119	0.988532245406822	0.714293695902609	1.36805911323945
1215	ebi-a-GCST90001795	finn-b-AB1_SYPHILIS	Syphilis || id:finn-b-AB1_SYPHILIS	|| id:ebi-a-GCST90001795	Weighted median	22	-0.0780996624167638	0.150878392071664	0.604714224733679	-0.373821310877226	0.217621986043698	0.924872246946866	0.688099856803981	1.24311706319134
1216	ebi-a-GCST90001796	finn-b-AB1_SYPHILIS	Syphilis || id:finn-b-AB1_SYPHILIS	|| id:ebi-a-GCST90001796	Inverse variance weighted	16	-0.043508621990874	0.094840805958443	0.646410657858819	-0.229396601669422	0.142379357687674	0.95742429915181	0.795013167422458	1.1530139702947
1217	ebi-a-GCST90001796	finn-b-AB1_SYPHILIS	Syphilis || id:finn-b-AB1_SYPHILIS	|| id:ebi-a-GCST90001796	MR Egger	16	-0.0876144550564282	0.122868759163841	0.487516828820365	-0.328437223017556	0.1532083129047	0.916114011769209	0.720048129255782	1.16556775645999
1218	ebi-a-GCST90001796	finn-b-AB1_SYPHILIS	Syphilis || id:finn-b-AB1_SYPHILIS	|| id:ebi-a-GCST90001796	Weighted median	16	0.00437632107227842	0.12230770348107	0.971456793231963	-0.235346777750619	0.244099419895175	1.00438591114999	0.790296744777275	1.2764712308171
1219	ebi-a-GCST90001797	finn-b-AB1_SYPHILIS	Syphilis || id:finn-b-AB1_SYPHILIS	|| id:ebi-a-GCST90001797	Inverse variance weighted	19	0.00969184317043159	0.113090291531675	0.931704865674132	-0.211965128231651	0.231348814572514	1.00973896117955	0.808992908087909	1.26029877336473
1220	ebi-a-GCST90001797	finn-b-AB1_SYPHILIS	Syphilis || id:finn-b-AB1_SYPHILIS	|| id:ebi-a-GCST90001797	MR Egger	19	-0.0927599198741872	0.148883154968022	0.54152824383539	-0.384570903611511	0.199051063863137	0.911412286008331	0.680742677767637	1.22024427469563
1221	ebi-a-GCST90001797	finn-b-AB1_SYPHILIS	Syphilis || id:finn-b-AB1_SYPHILIS	|| id:ebi-a-GCST90001797	Weighted median	19	-0.13069021984761	0.154968504741799	0.399041633376008	-0.434428489141536	0.173048049446315	0.87748956114177	0.647634691590012	1.18892323081454
1222	ebi-a-GCST90001798	finn-b-AB1_SYPHILIS	Syphilis || id:finn-b-AB1_SYPHILIS	|| id:ebi-a-GCST90001798	Inverse variance weighted	30	0.0280281136175846	0.0816451886945497	0.731379042778211	-0.131996456223733	0.188052683458902	1.02842459675084	0.876344100641296	1.20689709718835
1223	ebi-a-GCST90001798	finn-b-AB1_SYPHILIS	Syphilis || id:finn-b-AB1_SYPHILIS	|| id:ebi-a-GCST90001798	MR Egger	30	-0.126353848240674	0.144788417603461	0.390260469841191	-0.410139146743457	0.15743145026211	0.881302944107291	0.663557911789658	1.17050051772781
1224	ebi-a-GCST90001798	finn-b-AB1_SYPHILIS	Syphilis || id:finn-b-AB1_SYPHILIS	|| id:ebi-a-GCST90001798	Weighted median	30	0.0157798665338011	0.113358327072815	0.889289408002289	-0.206402454528916	0.237962187596518	1.01590502609483	0.813505611374877	1.26866122078799
1225	ebi-a-GCST90001799	finn-b-AB1_SYPHILIS	Syphilis || id:finn-b-AB1_SYPHILIS	|| id:ebi-a-GCST90001799	Inverse variance weighted	21	0.0134338554786241	0.0531973995272973	0.800632646459244	-0.0908330475948785	0.117700758552127	1.01352449514039	0.913170154127047	1.12490744206546
1226	ebi-a-GCST90001799	finn-b-AB1_SYPHILIS	Syphilis || id:finn-b-AB1_SYPHILIS	|| id:ebi-a-GCST90001799	MR Egger	21	0.0201611760220047	0.0658996235859325	0.762979002473979	-0.109002086206423	0.149324438250432	1.02036578527234	0.89672854673543	1.16104961701596
1227	ebi-a-GCST90001799	finn-b-AB1_SYPHILIS	Syphilis || id:finn-b-AB1_SYPHILIS	|| id:ebi-a-GCST90001799	Weighted median	21	-0.00684066455738791	0.0685996844250201	0.920567732715248	-0.141296046030427	0.127614716915651	0.993182679528389	0.86823223693933	1.13611519239652
1228	ebi-a-GCST90001800	finn-b-AB1_SYPHILIS	Syphilis || id:finn-b-AB1_SYPHILIS	|| id:ebi-a-GCST90001800	Inverse variance weighted	31	-0.0233688803297307	0.0659615597394974	0.723128839479349	-0.152653537419146	0.105915776759684	0.976902057347226	0.858427083158836	1.11172823920871
1229	ebi-a-GCST90001800	finn-b-AB1_SYPHILIS	Syphilis || id:finn-b-AB1_SYPHILIS	|| id:ebi-a-GCST90001800	MR Egger	31	0.0330711665552985	0.0902903457978865	0.716818006484448	-0.143897911208559	0.210040244319156	1.03362409609027	0.865976150005275	1.23372770948937
1230	ebi-a-GCST90001800	finn-b-AB1_SYPHILIS	Syphilis || id:finn-b-AB1_SYPHILIS	|| id:ebi-a-GCST90001800	Weighted median	31	0.00634872943800795	0.0891942751096423	0.943255561115102	-0.168472049776891	0.181169508652907	1.00636892533756	0.8449548797663	1.19861833825398
1231	ebi-a-GCST90001801	finn-b-AB1_SYPHILIS	Syphilis || id:finn-b-AB1_SYPHILIS	|| id:ebi-a-GCST90001801	Inverse variance weighted	24	-0.0025046527244425	0.06727103295393	0.970299815076417	-0.134355877314145	0.12934657186526	0.997498481301098	0.874278873216427	1.1380844838872
1232	ebi-a-GCST90001801	finn-b-AB1_SYPHILIS	Syphilis || id:finn-b-AB1_SYPHILIS	|| id:ebi-a-GCST90001801	MR Egger	24	-0.136511731566194	0.118880425927444	0.263173295828886	-0.369517366383984	0.0964939032515963	0.872396085627162	0.691067782706172	1.10130286675683
1233	ebi-a-GCST90001801	finn-b-AB1_SYPHILIS	Syphilis || id:finn-b-AB1_SYPHILIS	|| id:ebi-a-GCST90001801	Weighted median	24	0.0156806143052987	0.0892267805606542	0.860499090362463	-0.159203875593583	0.190565104204181	1.01580420026072	0.852822471556424	1.20993314280772
1234	ebi-a-GCST90001802	finn-b-AB1_SYPHILIS	Syphilis || id:finn-b-AB1_SYPHILIS	|| id:ebi-a-GCST90001802	Inverse variance weighted	28	0.0118903434178832	0.0902522574861613	0.895185467145754	-0.165004081254993	0.188784768090759	1.01196131456267	0.847890243624564	1.20778097150136
1235	ebi-a-GCST90001802	finn-b-AB1_SYPHILIS	Syphilis || id:finn-b-AB1_SYPHILIS	|| id:ebi-a-GCST90001802	MR Egger	28	-0.184783287338341	0.170012197717567	0.287062663737108	-0.518007194864772	0.14844062018809	0.831284414191153	0.595706492857242	1.16002391372748
1236	ebi-a-GCST90001802	finn-b-AB1_SYPHILIS	Syphilis || id:finn-b-AB1_SYPHILIS	|| id:ebi-a-GCST90001802	Weighted median	28	0.00714045578884045	0.119639029499295	0.952407848062925	-0.227352042029778	0.241632953607459	1.00716600962909	0.796640282057203	1.27332673704711
1237	ebi-a-GCST90001803	finn-b-AB1_SYPHILIS	Syphilis || id:finn-b-AB1_SYPHILIS	|| id:ebi-a-GCST90001803	Inverse variance weighted	15	0.107889710167095	0.172499635945736	0.5316764665714	-0.230209576286548	0.445988996620738	1.11392488402209	0.794367104549005	1.56203427878359
1238	ebi-a-GCST90001803	finn-b-AB1_SYPHILIS	Syphilis || id:finn-b-AB1_SYPHILIS	|| id:ebi-a-GCST90001803	MR Egger	15	-1.26277464501001	0.783891915937271	0.131203199942752	-2.79920280024706	0.273653510227038	0.282868078138651	0.0608585597204866	1.31475917270055
1239	ebi-a-GCST90001803	finn-b-AB1_SYPHILIS	Syphilis || id:finn-b-AB1_SYPHILIS	|| id:ebi-a-GCST90001803	Weighted median	15	0.166264493799509	0.245220837255454	0.497759369901368	-0.31436834722118	0.646897334820198	1.18088539728685	0.730249993057591	1.90960675766188
1240	ebi-a-GCST90001804	finn-b-AB1_SYPHILIS	Syphilis || id:finn-b-AB1_SYPHILIS	|| id:ebi-a-GCST90001804	Inverse variance weighted	32	0.120189263968261	0.0552184940603319	0.0295094923201364	0.0119610156100106	0.228417512326511	1.12771026630293	1.01203283461433	1.25660986603233
1241	ebi-a-GCST90001804	finn-b-AB1_SYPHILIS	Syphilis || id:finn-b-AB1_SYPHILIS	|| id:ebi-a-GCST90001804	MR Egger	32	0.130862064364486	0.0723685274337314	0.0805988664390005	-0.0109802494056274	0.2727043781346	1.13981054997576	0.989079813496655	1.31351188459013
1242	ebi-a-GCST90001804	finn-b-AB1_SYPHILIS	Syphilis || id:finn-b-AB1_SYPHILIS	|| id:ebi-a-GCST90001804	Weighted median	32	0.209342261574084	0.0912070840585851	0.0217193024447504	0.0305763768192569	0.38810814632891	1.2328668892898	1.03104863525685	1.47418920381818
1243	ebi-a-GCST90001805	finn-b-AB1_SYPHILIS	Syphilis || id:finn-b-AB1_SYPHILIS	|| id:ebi-a-GCST90001805	Inverse variance weighted	24	0.132000865902964	0.0689368507946437	0.0555169337097265	-0.00311536165453749	0.267117093460466	1.14110930735674	0.996889486049158	1.30619338407985
1244	ebi-a-GCST90001805	finn-b-AB1_SYPHILIS	Syphilis || id:finn-b-AB1_SYPHILIS	|| id:ebi-a-GCST90001805	MR Egger	24	0.184975815445565	0.0861319521460711	0.0430206512903617	0.0161571892392657	0.353794441651864	1.20318934117771	1.01628842245529	1.42446234625617
1245	ebi-a-GCST90001805	finn-b-AB1_SYPHILIS	Syphilis || id:finn-b-AB1_SYPHILIS	|| id:ebi-a-GCST90001805	Weighted median	24	0.140119021717087	0.0871371817070919	0.107829062405291	-0.0306698544288131	0.310907897862987	1.1504107145677	0.969795693983193	1.36466352697076
1246	ebi-a-GCST90001806	finn-b-AB1_SYPHILIS	Syphilis || id:finn-b-AB1_SYPHILIS	|| id:ebi-a-GCST90001806	Inverse variance weighted	30	0.0521077690522607	0.0888966102564566	0.557767001439124	-0.122129587050394	0.226345125154916	1.05348926993607	0.885033672168132	1.25400838044001
1247	ebi-a-GCST90001806	finn-b-AB1_SYPHILIS	Syphilis || id:finn-b-AB1_SYPHILIS	|| id:ebi-a-GCST90001806	MR Egger	30	0.16576716991254	0.177511562470633	0.35837092026114	-0.1821554925299	0.513689832354981	1.18029826078161	0.83347173171124	1.67144719058899
1248	ebi-a-GCST90001806	finn-b-AB1_SYPHILIS	Syphilis || id:finn-b-AB1_SYPHILIS	|| id:ebi-a-GCST90001806	Weighted median	30	0.0256484610822785	0.135303959835197	0.84965252988773	-0.239547300194708	0.290844222359265	1.02598021309718	0.786984047962882	1.33755620636999
1249	ebi-a-GCST90001807	finn-b-AB1_SYPHILIS	Syphilis || id:finn-b-AB1_SYPHILIS	|| id:ebi-a-GCST90001807	Inverse variance weighted	18	0.0562106734100091	0.116033337030885	0.628076794060022	-0.171214667170526	0.283636013990544	1.05782051491854	0.842640666767245	1.32794948774008
1250	ebi-a-GCST90001807	finn-b-AB1_SYPHILIS	Syphilis || id:finn-b-AB1_SYPHILIS	|| id:ebi-a-GCST90001807	MR Egger	18	0.105310895216495	0.160363037378046	0.520706229210749	-0.209000658044475	0.419622448477465	1.11105597865527	0.811394701709435	1.52138704517654
1251	ebi-a-GCST90001807	finn-b-AB1_SYPHILIS	Syphilis || id:finn-b-AB1_SYPHILIS	|| id:ebi-a-GCST90001807	Weighted median	18	0.172918258533625	0.170909724910082	0.311656638545573	-0.162064802290136	0.507901319357386	1.18876892939697	0.850386095788159	1.66179994534114
1252	ebi-a-GCST90001808	finn-b-AB1_SYPHILIS	Syphilis || id:finn-b-AB1_SYPHILIS	|| id:ebi-a-GCST90001808	Inverse variance weighted	30	0.0740347600458298	0.104548645076526	0.478860207297631	-0.130880584304161	0.278950104395821	1.07684423600067	0.877322534216834	1.32174139313885
1253	ebi-a-GCST90001808	finn-b-AB1_SYPHILIS	Syphilis || id:finn-b-AB1_SYPHILIS	|| id:ebi-a-GCST90001808	MR Egger	30	-0.146643819549594	0.211173543143876	0.493138972532758	-0.56054396411159	0.267256325012403	0.863601520621216	0.570898431112056	1.30637526007299
1254	ebi-a-GCST90001808	finn-b-AB1_SYPHILIS	Syphilis || id:finn-b-AB1_SYPHILIS	|| id:ebi-a-GCST90001808	Weighted median	30	0.0191270965047045	0.125578688302377	0.878941141248081	-0.227007132567955	0.265261325577364	1.01931119127464	0.796915098218776	1.30377164014088
1255	ebi-a-GCST90001809	finn-b-AB1_SYPHILIS	Syphilis || id:finn-b-AB1_SYPHILIS	|| id:ebi-a-GCST90001809	Inverse variance weighted	20	0.049775595009302	0.15763505628679	0.752181071428674	-0.259189115312806	0.35874030533141	1.05103521236319	0.771677073292371	1.43152499388665
1256	ebi-a-GCST90001809	finn-b-AB1_SYPHILIS	Syphilis || id:finn-b-AB1_SYPHILIS	|| id:ebi-a-GCST90001809	MR Egger	20	0.470811368144443	0.37200533058813	0.221792307846292	-0.258319079808291	1.19994181609718	1.6012929043322	0.772348751893902	3.31992375099595
1257	ebi-a-GCST90001809	finn-b-AB1_SYPHILIS	Syphilis || id:finn-b-AB1_SYPHILIS	|| id:ebi-a-GCST90001809	Weighted median	20	0.034323748630039	0.212884280570164	0.871910714331872	-0.382929441287483	0.451576938547561	1.03491960630211	0.681861008823595	1.57078726844403
1258	ebi-a-GCST90001810	finn-b-AB1_SYPHILIS	Syphilis || id:finn-b-AB1_SYPHILIS	|| id:ebi-a-GCST90001810	Inverse variance weighted	18	0.0121941215190941	0.0903586317507122	0.892649445335104	-0.164908796712302	0.18929703975049	1.0122687729465	0.847971038307861	1.20839984196559
1259	ebi-a-GCST90001810	finn-b-AB1_SYPHILIS	Syphilis || id:finn-b-AB1_SYPHILIS	|| id:ebi-a-GCST90001810	MR Egger	18	0.162260961674286	0.162483122956569	0.332836961789744	-0.15620595932059	0.480727882669162	1.17616713582041	0.855382998126286	1.61725114295498
1260	ebi-a-GCST90001810	finn-b-AB1_SYPHILIS	Syphilis || id:finn-b-AB1_SYPHILIS	|| id:ebi-a-GCST90001810	Weighted median	18	0.00252062240154763	0.133974639435375	0.984989345276176	-0.260069670891788	0.265110915694883	1.00252380184102	0.770997867823281	1.30357555474867
1261	ebi-a-GCST90001811	finn-b-AB1_SYPHILIS	Syphilis || id:finn-b-AB1_SYPHILIS	|| id:ebi-a-GCST90001811	Inverse variance weighted	16	0.0543523983632347	0.115092400602949	0.636748279110896	-0.171228706818545	0.279933503545014	1.05585661874647	0.842628836471923	1.32304183182066
1262	ebi-a-GCST90001811	finn-b-AB1_SYPHILIS	Syphilis || id:finn-b-AB1_SYPHILIS	|| id:ebi-a-GCST90001811	MR Egger	16	0.18976367771105	0.182213184436222	0.315324071859955	-0.167374163783947	0.546901519206046	1.20896385878898	0.845883053314603	1.72789087821381
1263	ebi-a-GCST90001811	finn-b-AB1_SYPHILIS	Syphilis || id:finn-b-AB1_SYPHILIS	|| id:ebi-a-GCST90001811	Weighted median	16	-0.035885324255097	0.161771865110188	0.824448768290234	-0.352958179871065	0.281187531360871	0.964750920670348	0.702606575860441	1.32470200381267
1264	ebi-a-GCST90001812	finn-b-AB1_SYPHILIS	Syphilis || id:finn-b-AB1_SYPHILIS	|| id:ebi-a-GCST90001812	Inverse variance weighted	17	0.0614374814410852	0.0932875339088674	0.510164288183368	-0.121406085020295	0.244281047902465	1.06336401446485	0.885674227520259	1.27670309479898
1265	ebi-a-GCST90001812	finn-b-AB1_SYPHILIS	Syphilis || id:finn-b-AB1_SYPHILIS	|| id:ebi-a-GCST90001812	MR Egger	17	-0.0653575126771109	0.154120882630765	0.677536153939563	-0.367434442633409	0.236719417279187	0.936732509758588	0.692508724368866	1.26708554558403
1266	ebi-a-GCST90001812	finn-b-AB1_SYPHILIS	Syphilis || id:finn-b-AB1_SYPHILIS	|| id:ebi-a-GCST90001812	Weighted median	17	-0.0343772493349385	0.142324886942541	0.809136095010775	-0.31333402774232	0.244579529072443	0.966206934951371	0.731005695601407	1.27708422350947
1267	ebi-a-GCST90001813	finn-b-AB1_SYPHILIS	Syphilis || id:finn-b-AB1_SYPHILIS	|| id:ebi-a-GCST90001813	Inverse variance weighted	23	-0.055394244213842	0.0878226607433293	0.528203249014447	-0.227526659270767	0.116738170843083	0.946112075206134	0.796501187073633	1.12382514097635
1268	ebi-a-GCST90001813	finn-b-AB1_SYPHILIS	Syphilis || id:finn-b-AB1_SYPHILIS	|| id:ebi-a-GCST90001813	MR Egger	23	0.0273553958986896	0.132971715272214	0.8389881969735	-0.23326916603485	0.287979957832229	1.02773298995621	0.791940381381265	1.33373057300361
1269	ebi-a-GCST90001813	finn-b-AB1_SYPHILIS	Syphilis || id:finn-b-AB1_SYPHILIS	|| id:ebi-a-GCST90001813	Weighted median	23	-0.0824230151892847	0.127053253822507	0.516514142061746	-0.331447392681399	0.166601362302829	0.920882329079791	0.71788392117153	1.18128326739442
1270	ebi-a-GCST90001814	finn-b-AB1_SYPHILIS	Syphilis || id:finn-b-AB1_SYPHILIS	|| id:ebi-a-GCST90001814	Inverse variance weighted	13	0.00650196402135034	0.0350530478929268	0.852845300986833	-0.0622020098487863	0.0752059378914869	1.00652314767632	0.939693040367321	1.07810615093226
1271	ebi-a-GCST90001814	finn-b-AB1_SYPHILIS	Syphilis || id:finn-b-AB1_SYPHILIS	|| id:ebi-a-GCST90001814	MR Egger	13	0.017628124257188	0.0386780269214926	0.65742405621142	-0.0581808085089375	0.0934370570233135	1.0177844166696	0.943479342920682	1.09794149346051
1272	ebi-a-GCST90001814	finn-b-AB1_SYPHILIS	Syphilis || id:finn-b-AB1_SYPHILIS	|| id:ebi-a-GCST90001814	Weighted median	13	0.0157308383834622	0.0497888976155772	0.752039908132916	-0.0818554009430692	0.113317077709994	1.01585521937145	0.921405183384603	1.1199869995668
1273	ebi-a-GCST90001815	finn-b-AB1_SYPHILIS	Syphilis || id:finn-b-AB1_SYPHILIS	|| id:ebi-a-GCST90001815	Inverse variance weighted	20	0.00783778581770008	0.0632587553600631	0.90139412715951	-0.116149374688024	0.131824946323424	1.00786858166547	0.890342218772802	1.1409085815435
1274	ebi-a-GCST90001815	finn-b-AB1_SYPHILIS	Syphilis || id:finn-b-AB1_SYPHILIS	|| id:ebi-a-GCST90001815	MR Egger	20	0.0499837955927477	0.0755018654175815	0.516344818860805	-0.0979998606257121	0.197967451811208	1.05125406128907	0.906649030117475	1.21892271944919
1275	ebi-a-GCST90001815	finn-b-AB1_SYPHILIS	Syphilis || id:finn-b-AB1_SYPHILIS	|| id:ebi-a-GCST90001815	Weighted median	20	-0.0161147704061821	0.0775980770691247	0.835486867502061	-0.168207001461666	0.135977460649302	0.984014377844363	0.845178863315543	1.14565607095989
1276	ebi-a-GCST90001816	finn-b-AB1_SYPHILIS	Syphilis || id:finn-b-AB1_SYPHILIS	|| id:ebi-a-GCST90001816	Inverse variance weighted	25	0.0914355163056712	0.0863537222310063	0.289668744419	-0.0778177792671012	0.260688811878444	1.09574611665671	0.925132989596624	1.29782373525753
1277	ebi-a-GCST90001816	finn-b-AB1_SYPHILIS	Syphilis || id:finn-b-AB1_SYPHILIS	|| id:ebi-a-GCST90001816	MR Egger	25	-0.00197339950457577	0.129197155414498	0.987945050504105	-0.255199824116991	0.251253025107839	0.998028546368021	0.774761666426187	1.28563534120123
1278	ebi-a-GCST90001816	finn-b-AB1_SYPHILIS	Syphilis || id:finn-b-AB1_SYPHILIS	|| id:ebi-a-GCST90001816	Weighted median	25	-0.00644690048650166	0.127318428938529	0.959615547474915	-0.255991021206019	0.243097220233016	0.993573836190079	0.774148919684703	1.27519259261323
1279	ebi-a-GCST90001817	finn-b-AB1_SYPHILIS	Syphilis || id:finn-b-AB1_SYPHILIS	|| id:ebi-a-GCST90001817	Inverse variance weighted	14	-0.095844788059576	0.138434338734106	0.488718584048489	-0.367176091978424	0.175486515859272	0.9086050314748	0.692687657564148	1.19182591779451
1280	ebi-a-GCST90001817	finn-b-AB1_SYPHILIS	Syphilis || id:finn-b-AB1_SYPHILIS	|| id:ebi-a-GCST90001817	MR Egger	14	-0.286170662015575	0.241301588848823	0.258595275685335	-0.759121776159269	0.186780452128119	0.751134414894458	0.468077323218632	1.20536262119947
1281	ebi-a-GCST90001817	finn-b-AB1_SYPHILIS	Syphilis || id:finn-b-AB1_SYPHILIS	|| id:ebi-a-GCST90001817	Weighted median	14	-0.211480179570057	0.196777230027429	0.282500664506697	-0.597163550423819	0.174203191283704	0.80938532325884	0.550370522432715	1.19029739930686
1282	ebi-a-GCST90001818	finn-b-AB1_SYPHILIS	Syphilis || id:finn-b-AB1_SYPHILIS	|| id:ebi-a-GCST90001818	Inverse variance weighted	14	-0.0663503885153436	0.197687068722929	0.737147313051731	-0.453817043212285	0.321116266181598	0.935802912246583	0.635198936572506	1.37866586379152
1283	ebi-a-GCST90001818	finn-b-AB1_SYPHILIS	Syphilis || id:finn-b-AB1_SYPHILIS	|| id:ebi-a-GCST90001818	MR Egger	14	0.197036287308493	0.380116708099074	0.613633071290188	-0.547992460565693	0.942065035182679	1.21778823016133	0.5781092232706	2.56527333213867
1284	ebi-a-GCST90001818	finn-b-AB1_SYPHILIS	Syphilis || id:finn-b-AB1_SYPHILIS	|| id:ebi-a-GCST90001818	Weighted median	14	-0.0487502718248526	0.27418551796124	0.858879798917185	-0.586153887028883	0.488653343379178	0.952418945847895	0.556463395322673	1.63011952993605
1285	ebi-a-GCST90001819	finn-b-AB1_SYPHILIS	Syphilis || id:finn-b-AB1_SYPHILIS	|| id:ebi-a-GCST90001819	Inverse variance weighted	23	0.0693914922976259	0.0860995829939847	0.420274804604045	-0.0993636903705842	0.238146674965836	1.07185575028983	0.905413358016757	1.26889529435031
1286	ebi-a-GCST90001819	finn-b-AB1_SYPHILIS	Syphilis || id:finn-b-AB1_SYPHILIS	|| id:ebi-a-GCST90001819	MR Egger	23	0.0383190874063737	0.130030095908333	0.771121182747528	-0.21653990057396	0.293178075386707	1.03906273181927	0.805300402333359	1.34068151155449
1287	ebi-a-GCST90001819	finn-b-AB1_SYPHILIS	Syphilis || id:finn-b-AB1_SYPHILIS	|| id:ebi-a-GCST90001819	Weighted median	23	0.0405342702563337	0.129446414598698	0.754177704579016	-0.213180702357115	0.294249242869782	1.04136699700493	0.808010114691281	1.34211837541837
1288	ebi-a-GCST90001820	finn-b-AB1_SYPHILIS	Syphilis || id:finn-b-AB1_SYPHILIS	|| id:ebi-a-GCST90001820	Inverse variance weighted	27	-0.0234963908244113	0.0717520511682187	0.743315100160177	-0.16413041111412	0.117137629465297	0.976777500023991	0.848631343704522	1.12427415229353
1289	ebi-a-GCST90001820	finn-b-AB1_SYPHILIS	Syphilis || id:finn-b-AB1_SYPHILIS	|| id:ebi-a-GCST90001820	MR Egger	27	-0.0129934566296175	0.115230611860568	0.911121043977216	-0.23884545587633	0.212858542617095	0.987090593898513	0.787536582119397	1.23720962642876
1290	ebi-a-GCST90001820	finn-b-AB1_SYPHILIS	Syphilis || id:finn-b-AB1_SYPHILIS	|| id:ebi-a-GCST90001820	Weighted median	27	-0.0769159218671045	0.100584565088619	0.444456690548955	-0.274061669440798	0.120229825706589	0.925967703969364	0.760285187452767	1.12775600911936
1291	ebi-a-GCST90001821	finn-b-AB1_SYPHILIS	Syphilis || id:finn-b-AB1_SYPHILIS	|| id:ebi-a-GCST90001821	Inverse variance weighted	29	-0.0926433435191769	0.0761641049699638	0.223845950700804	-0.241924989260306	0.0566383022219521	0.911518541323854	0.785115067405067	1.05827296618229
1292	ebi-a-GCST90001821	finn-b-AB1_SYPHILIS	Syphilis || id:finn-b-AB1_SYPHILIS	|| id:ebi-a-GCST90001821	MR Egger	29	-0.145939313820307	0.13041542063241	0.272982617503115	-0.40155353825983	0.109674910619217	0.864210147205599	0.669279486681457	1.11591523929164
1293	ebi-a-GCST90001821	finn-b-AB1_SYPHILIS	Syphilis || id:finn-b-AB1_SYPHILIS	|| id:ebi-a-GCST90001821	Weighted median	29	-0.120565179122912	0.105838218720045	0.254642281289884	-0.3280080878142	0.0868777295683774	0.886419309429321	0.720357193566601	1.09076330346455
1294	ebi-a-GCST90001822	finn-b-AB1_SYPHILIS	Syphilis || id:finn-b-AB1_SYPHILIS	|| id:ebi-a-GCST90001822	Inverse variance weighted	29	0.016245538587289	0.0762995528200956	0.831391020454401	-0.133301584940098	0.165792662114676	1.01637821484131	0.875201104830704	1.18032834956697
1295	ebi-a-GCST90001822	finn-b-AB1_SYPHILIS	Syphilis || id:finn-b-AB1_SYPHILIS	|| id:ebi-a-GCST90001822	MR Egger	29	-0.0374014295272722	0.116371730876154	0.750385026970643	-0.265490022044533	0.190687162989989	0.963289364929324	0.766830094243988	1.21008083479141
1296	ebi-a-GCST90001822	finn-b-AB1_SYPHILIS	Syphilis || id:finn-b-AB1_SYPHILIS	|| id:ebi-a-GCST90001822	Weighted median	29	-0.0417941885393676	0.121903709958763	0.731714384591842	-0.280725460058542	0.197137082979807	0.959067147272048	0.755235649371899	1.21791098412994
1297	ebi-a-GCST90001823	finn-b-AB1_SYPHILIS	Syphilis || id:finn-b-AB1_SYPHILIS	|| id:ebi-a-GCST90001823	Inverse variance weighted	16	-0.0955267654658304	0.0830135361214605	0.249840360858487	-0.258233296263893	0.067179765332232	0.908894034355887	0.772415009549218	1.06948771770997
1298	ebi-a-GCST90001823	finn-b-AB1_SYPHILIS	Syphilis || id:finn-b-AB1_SYPHILIS	|| id:ebi-a-GCST90001823	MR Egger	16	-0.0844142297563151	0.161823535638784	0.610072398606281	-0.401588359608333	0.232759900095702	0.919050479179973	0.66925618187296	1.26207841803884
1299	ebi-a-GCST90001823	finn-b-AB1_SYPHILIS	Syphilis || id:finn-b-AB1_SYPHILIS	|| id:ebi-a-GCST90001823	Weighted median	16	-0.147100624071491	0.108576348956589	0.175477217014218	-0.359910268026405	0.0657090198834229	0.863207113631785	0.697738932753569	1.06791592964999
1300	ebi-a-GCST90001824	finn-b-AB1_SYPHILIS	Syphilis || id:finn-b-AB1_SYPHILIS	|| id:ebi-a-GCST90001824	Inverse variance weighted	25	-0.0779740445682036	0.0788960396927871	0.322998990351661	-0.232610282366066	0.0766621932296591	0.924988434706196	0.792462349904592	1.07967729248365
1301	ebi-a-GCST90001824	finn-b-AB1_SYPHILIS	Syphilis || id:finn-b-AB1_SYPHILIS	|| id:ebi-a-GCST90001824	MR Egger	25	-0.123169336911169	0.143023320701411	0.398026259682108	-0.403495045485934	0.157156371663596	0.884113936760954	0.667981336313718	1.17017858236663
1302	ebi-a-GCST90001824	finn-b-AB1_SYPHILIS	Syphilis || id:finn-b-AB1_SYPHILIS	|| id:ebi-a-GCST90001824	Weighted median	25	-0.144889939752281	0.104890407452328	0.167172615534887	-0.350475138358843	0.0606952588542808	0.865117502917915	0.704353344907616	1.06257505450349
1303	ebi-a-GCST90001825	finn-b-AB1_SYPHILIS	Syphilis || id:finn-b-AB1_SYPHILIS	|| id:ebi-a-GCST90001825	Inverse variance weighted	20	-0.134062810029912	0.0664698535135066	0.0437063230677288	-0.264343722916385	-0.00378189714343879	0.874535133300352	0.767709614913039	0.996225245222828
1304	ebi-a-GCST90001825	finn-b-AB1_SYPHILIS	Syphilis || id:finn-b-AB1_SYPHILIS	|| id:ebi-a-GCST90001825	MR Egger	20	-0.263097963059399	0.101367803890058	0.0182721962446648	-0.461778858683912	-0.0644170674348855	0.768666592691608	0.630161679317611	0.93761386976108
1305	ebi-a-GCST90001825	finn-b-AB1_SYPHILIS	Syphilis || id:finn-b-AB1_SYPHILIS	|| id:ebi-a-GCST90001825	Weighted median	20	-0.181409771475358	0.0931753893691148	0.0515382238015159	-0.364033534638823	0.00121399168810687	0.834093500934329	0.694867892208397	1.0012147288743
1306	ebi-a-GCST90001826	finn-b-AB1_SYPHILIS	Syphilis || id:finn-b-AB1_SYPHILIS	|| id:ebi-a-GCST90001826	Inverse variance weighted	22	0.00135275060632923	0.077492846756178	0.986072469219477	-0.15053322903578	0.153238730248438	1.00135366598614	0.860249144282883	1.16560321047429
1307	ebi-a-GCST90001826	finn-b-AB1_SYPHILIS	Syphilis || id:finn-b-AB1_SYPHILIS	|| id:ebi-a-GCST90001826	MR Egger	22	0.235730281523002	0.104001641064606	0.0346593652956717	0.0318870650363745	0.439573498009629	1.26583284561205	1.03240090456249	1.55204512699389
1308	ebi-a-GCST90001826	finn-b-AB1_SYPHILIS	Syphilis || id:finn-b-AB1_SYPHILIS	|| id:ebi-a-GCST90001826	Weighted median	22	0.0174569159416366	0.128435422657823	0.891884688869201	-0.234276512467696	0.269190344350969	1.01761017842997	0.791143024737666	1.30890425986836
1309	ebi-a-GCST90001827	finn-b-AB1_SYPHILIS	Syphilis || id:finn-b-AB1_SYPHILIS	|| id:ebi-a-GCST90001827	Inverse variance weighted	21	-0.0313959109371221	0.111562741182646	0.778388800222738	-0.250058883655109	0.187267061780864	0.969091823063798	0.778754925784832	1.20594930501743
1310	ebi-a-GCST90001827	finn-b-AB1_SYPHILIS	Syphilis || id:finn-b-AB1_SYPHILIS	|| id:ebi-a-GCST90001827	MR Egger	21	0.0182005329958143	0.209546544254735	0.931694218283506	-0.392510693743466	0.428911759735094	1.01836717213498	0.675359124196747	1.5355855279451
1311	ebi-a-GCST90001827	finn-b-AB1_SYPHILIS	Syphilis || id:finn-b-AB1_SYPHILIS	|| id:ebi-a-GCST90001827	Weighted median	21	-0.0742957328586197	0.125635698155199	0.554280267879868	-0.320541701242809	0.171950235525569	0.928397095712394	0.725755787759281	1.18761873052136
1312	ebi-a-GCST90001828	finn-b-AB1_SYPHILIS	Syphilis || id:finn-b-AB1_SYPHILIS	|| id:ebi-a-GCST90001828	Inverse variance weighted	31	-0.0107633467832803	0.0916258656081685	0.906487128626804	-0.19035004337529	0.16882334980873	0.98929437077009	0.826669713034781	1.18391098234926
1313	ebi-a-GCST90001828	finn-b-AB1_SYPHILIS	Syphilis || id:finn-b-AB1_SYPHILIS	|| id:ebi-a-GCST90001828	MR Egger	31	0.0717719293226225	0.161208559427223	0.659472465244084	-0.244196847154734	0.387740705799979	1.07441027463918	0.783333422129897	1.47364762646221
1314	ebi-a-GCST90001828	finn-b-AB1_SYPHILIS	Syphilis || id:finn-b-AB1_SYPHILIS	|| id:ebi-a-GCST90001828	Weighted median	31	-0.182128837484251	0.13683444494723	0.183183741736956	-0.450324349580822	0.086066674612319	0.833493948234385	0.637421370734534	1.08987899314199
1315	ebi-a-GCST90001829	finn-b-AB1_SYPHILIS	Syphilis || id:finn-b-AB1_SYPHILIS	|| id:ebi-a-GCST90001829	Inverse variance weighted	21	-0.00467529036643302	0.0632760749552529	0.941100161539108	-0.128696397278729	0.119345816545863	0.995335621791114	0.879240864947092	1.1267595030014
1316	ebi-a-GCST90001829	finn-b-AB1_SYPHILIS	Syphilis || id:finn-b-AB1_SYPHILIS	|| id:ebi-a-GCST90001829	MR Egger	21	-0.0674310166773105	0.0853429470907808	0.439209418861276	-0.234703192975241	0.0998411596206198	0.934792203464101	0.790805531436357	1.10499538624888
1317	ebi-a-GCST90001829	finn-b-AB1_SYPHILIS	Syphilis || id:finn-b-AB1_SYPHILIS	|| id:ebi-a-GCST90001829	Weighted median	21	-0.026081757443075	0.084597815528962	0.757851809371031	-0.191893475879841	0.139729960993691	0.9742554337194	0.825394788262415	1.14996322199942
1318	ebi-a-GCST90001830	finn-b-AB1_SYPHILIS	Syphilis || id:finn-b-AB1_SYPHILIS	|| id:ebi-a-GCST90001830	Inverse variance weighted	14	0.0055761660695812	0.114605256452783	0.961193909138051	-0.219050136577873	0.230202468717036	1.00559174182113	0.803281443361376	1.25885486285775
1319	ebi-a-GCST90001830	finn-b-AB1_SYPHILIS	Syphilis || id:finn-b-AB1_SYPHILIS	|| id:ebi-a-GCST90001830	MR Egger	14	0.0775735113446234	0.171799284378934	0.659655654039185	-0.259153086038087	0.414300108727334	1.0806616704312	0.771704876758506	1.51331121664612
1320	ebi-a-GCST90001830	finn-b-AB1_SYPHILIS	Syphilis || id:finn-b-AB1_SYPHILIS	|| id:ebi-a-GCST90001830	Weighted median	14	0.0259667586552588	0.141585771164083	0.854484573604378	-0.251541352826344	0.303474870136861	1.02630683208719	0.777601300933325	1.35455755066845
1321	ebi-a-GCST90001831	finn-b-AB1_SYPHILIS	Syphilis || id:finn-b-AB1_SYPHILIS	|| id:ebi-a-GCST90001831	Inverse variance weighted	15	0.0607205470146024	0.180407291959279	0.736437460592089	-0.292877745225584	0.414318839254788	1.06260192541158	0.746113351041078	1.51333956202888
1322	ebi-a-GCST90001831	finn-b-AB1_SYPHILIS	Syphilis || id:finn-b-AB1_SYPHILIS	|| id:ebi-a-GCST90001831	MR Egger	15	-0.236659213828071	0.442132702664252	0.601501959784941	-1.10323931105	0.629920883393863	0.78926021115838	0.331794555265	1.8774620349639
1323	ebi-a-GCST90001831	finn-b-AB1_SYPHILIS	Syphilis || id:finn-b-AB1_SYPHILIS	|| id:ebi-a-GCST90001831	Weighted median	15	0.0906608765559928	0.194087307032377	0.640418398600477	-0.289750245227466	0.471071998339451	1.09489763683472	0.74845047331501	1.60171030400523
1324	ebi-a-GCST90001832	finn-b-AB1_SYPHILIS	Syphilis || id:finn-b-AB1_SYPHILIS	|| id:ebi-a-GCST90001832	Inverse variance weighted	15	0.121258440464248	0.169282846811053	0.473801979330291	-0.210535939285415	0.453052820213912	1.12891663240817	0.810149938420268	1.57310727618258
1325	ebi-a-GCST90001832	finn-b-AB1_SYPHILIS	Syphilis || id:finn-b-AB1_SYPHILIS	|| id:ebi-a-GCST90001832	MR Egger	15	0.470707717577721	0.284927480762607	0.122464299564004	-0.0877501447169893	1.02916557987243	1.60112693801658	0.915989713003136	2.79872954384757
1326	ebi-a-GCST90001832	finn-b-AB1_SYPHILIS	Syphilis || id:finn-b-AB1_SYPHILIS	|| id:ebi-a-GCST90001832	Weighted median	15	0.322452382522119	0.178356654538632	0.0706208554285629	-0.0271266603736003	0.672031425417838	1.38050915293039	0.973237963033252	1.95821124299842
1327	ebi-a-GCST90001833	finn-b-AB1_SYPHILIS	Syphilis || id:finn-b-AB1_SYPHILIS	|| id:ebi-a-GCST90001833	Inverse variance weighted	26	-0.119214435917855	0.0931027696930632	0.200383164407014	-0.301695864516259	0.0632669926805488	0.887617443291784	0.739562958026803	1.06531123156561
1328	ebi-a-GCST90001833	finn-b-AB1_SYPHILIS	Syphilis || id:finn-b-AB1_SYPHILIS	|| id:ebi-a-GCST90001833	MR Egger	26	-0.163670798493812	0.1721225162178	0.351135233107857	-0.501030930280699	0.173689333293075	0.84902147502785	0.605905691094252	1.18968591259912
1329	ebi-a-GCST90001833	finn-b-AB1_SYPHILIS	Syphilis || id:finn-b-AB1_SYPHILIS	|| id:ebi-a-GCST90001833	Weighted median	26	-0.110316561299765	0.143974994300975	0.443545239902968	-0.392507550129677	0.171874427530146	0.895550593759791	0.67536124726834	1.18752870293852
1330	ebi-a-GCST90001834	finn-b-AB1_SYPHILIS	Syphilis || id:finn-b-AB1_SYPHILIS	|| id:ebi-a-GCST90001834	Inverse variance weighted	25	-0.0179821251944434	0.0626142902233345	0.773967733186889	-0.140706134032179	0.104741883643292	0.982178588452685	0.868744568653621	1.11042395477644
1331	ebi-a-GCST90001834	finn-b-AB1_SYPHILIS	Syphilis || id:finn-b-AB1_SYPHILIS	|| id:ebi-a-GCST90001834	MR Egger	25	-0.0488220876542346	0.0823452022002013	0.559036402684023	-0.210218683966629	0.11257450865816	0.952350549547378	0.810407003572733	1.11915564059139
1332	ebi-a-GCST90001834	finn-b-AB1_SYPHILIS	Syphilis || id:finn-b-AB1_SYPHILIS	|| id:ebi-a-GCST90001834	Weighted median	25	-0.027577917941436	0.0905593521438313	0.760725163232507	-0.205074248143345	0.149918412260473	0.972798881114099	0.814586832606123	1.16173945516552
1333	ebi-a-GCST90001835	finn-b-AB1_SYPHILIS	Syphilis || id:finn-b-AB1_SYPHILIS	|| id:ebi-a-GCST90001835	Inverse variance weighted	16	0.0427939684917868	0.143665875212174	0.76580124747634	-0.238791146924074	0.324379083907647	1.04372283290718	0.787579353567461	1.38317154582251
1334	ebi-a-GCST90001835	finn-b-AB1_SYPHILIS	Syphilis || id:finn-b-AB1_SYPHILIS	|| id:ebi-a-GCST90001835	MR Egger	16	0.232628629248135	0.256796232819558	0.380321858791064	-0.270691987078199	0.735949245574468	1.26191275480882	0.762851428319512	2.08746256693408
1335	ebi-a-GCST90001835	finn-b-AB1_SYPHILIS	Syphilis || id:finn-b-AB1_SYPHILIS	|| id:ebi-a-GCST90001835	Weighted median	16	-0.0323718513589908	0.20794498085292	0.876289141584059	-0.439944013830713	0.375200311112732	0.968146508541526	0.644072479224608	1.45528289475986
1336	ebi-a-GCST90001836	finn-b-AB1_SYPHILIS	Syphilis || id:finn-b-AB1_SYPHILIS	|| id:ebi-a-GCST90001836	Inverse variance weighted	25	-0.116176287173777	0.0796482182511488	0.144670406693639	-0.272286794946028	0.0399342205984748	0.89031825777295	0.761635796466919	1.04074231253427
1337	ebi-a-GCST90001836	finn-b-AB1_SYPHILIS	Syphilis || id:finn-b-AB1_SYPHILIS	|| id:ebi-a-GCST90001836	MR Egger	25	-0.155223307729928	0.124463086107558	0.224895613760676	-0.399170956500742	0.0887243410408869	0.856223954706011	0.670876000935782	1.092779380377
1338	ebi-a-GCST90001836	finn-b-AB1_SYPHILIS	Syphilis || id:finn-b-AB1_SYPHILIS	|| id:ebi-a-GCST90001836	Weighted median	25	-0.16624786548313	0.107708045076416	0.122708386742162	-0.377355633832904	0.0448599028666452	0.846836306683295	0.685672182304231	1.04588132466896
1339	ebi-a-GCST90001837	finn-b-AB1_SYPHILIS	Syphilis || id:finn-b-AB1_SYPHILIS	|| id:ebi-a-GCST90001837	Inverse variance weighted	21	-0.0975475234680713	0.0882981080032946	0.269267005345142	-0.270611815154529	0.0755167682183861	0.907059233930955	0.762912590037689	1.07844131110586
1340	ebi-a-GCST90001837	finn-b-AB1_SYPHILIS	Syphilis || id:finn-b-AB1_SYPHILIS	|| id:ebi-a-GCST90001837	MR Egger	21	-0.200391349273327	0.177159613062032	0.272074448249357	-0.547624190874909	0.146841492328256	0.818410406080586	0.578322162582634	1.15817036959099
1341	ebi-a-GCST90001837	finn-b-AB1_SYPHILIS	Syphilis || id:finn-b-AB1_SYPHILIS	|| id:ebi-a-GCST90001837	Weighted median	21	-0.0643027014076979	0.108220171778517	0.552389010619395	-0.276414238093592	0.147808835278196	0.937721107066436	0.75849866663399	1.15929125958795
1342	ebi-a-GCST90001838	finn-b-AB1_SYPHILIS	Syphilis || id:finn-b-AB1_SYPHILIS	|| id:ebi-a-GCST90001838	Inverse variance weighted	25	0.0616478498679417	0.0737565496755192	0.403251210825046	-0.0829149874960758	0.206210687231959	1.06358773621092	0.92042939190148	1.22901211388017
1343	ebi-a-GCST90001838	finn-b-AB1_SYPHILIS	Syphilis || id:finn-b-AB1_SYPHILIS	|| id:ebi-a-GCST90001838	MR Egger	25	0.0493500240133539	0.13049713984367	0.708772639068633	-0.206424370080239	0.305124418106946	1.05058801742443	0.813487783146258	1.35679380222156
1344	ebi-a-GCST90001838	finn-b-AB1_SYPHILIS	Syphilis || id:finn-b-AB1_SYPHILIS	|| id:ebi-a-GCST90001838	Weighted median	25	0.0415366738205438	0.104693431700066	0.691554961270436	-0.163662452311586	0.246735799952673	1.04241139035874	0.849028561145365	1.27984093407147
1345	ebi-a-GCST90001839	finn-b-AB1_SYPHILIS	Syphilis || id:finn-b-AB1_SYPHILIS	|| id:ebi-a-GCST90001839	Inverse variance weighted	18	0.146946785212122	0.099699500271563	0.140509350308503	-0.0484642353201412	0.342357805744386	1.15829232310952	0.952691411399875	1.40826409236024
1346	ebi-a-GCST90001839	finn-b-AB1_SYPHILIS	Syphilis || id:finn-b-AB1_SYPHILIS	|| id:ebi-a-GCST90001839	MR Egger	18	0.0307503905552947	0.147837255630684	0.837852267870138	-0.259010630480846	0.320511411591435	1.03122806749329	0.771814818237451	1.37783222355648
1347	ebi-a-GCST90001839	finn-b-AB1_SYPHILIS	Syphilis || id:finn-b-AB1_SYPHILIS	|| id:ebi-a-GCST90001839	Weighted median	18	0.0995262914148107	0.139353852062817	0.475104536121986	-0.173607258628311	0.372659841457932	1.10464751310416	0.840626981829256	1.45159048494002
1348	ebi-a-GCST90001840	finn-b-AB1_SYPHILIS	Syphilis || id:finn-b-AB1_SYPHILIS	|| id:ebi-a-GCST90001840	Inverse variance weighted	23	0.0660038351244578	0.0992575723330031	0.506066283821797	-0.128541006648228	0.260548676897144	1.06823081395626	0.879377501355191	1.29764187749527
1349	ebi-a-GCST90001840	finn-b-AB1_SYPHILIS	Syphilis || id:finn-b-AB1_SYPHILIS	|| id:ebi-a-GCST90001840	MR Egger	23	0.0833528227670464	0.215772399909602	0.703160878025875	-0.339561081055773	0.506266726589866	1.08692523287208	0.71208280081246	1.65908579803653
1350	ebi-a-GCST90001840	finn-b-AB1_SYPHILIS	Syphilis || id:finn-b-AB1_SYPHILIS	|| id:ebi-a-GCST90001840	Weighted median	23	0.0150005902953111	0.137378714781414	0.913050588389246	-0.254261690676261	0.284262871266883	1.01511366383238	0.775488837292378	1.32878218350252
1351	ebi-a-GCST90001841	finn-b-AB1_SYPHILIS	Syphilis || id:finn-b-AB1_SYPHILIS	|| id:ebi-a-GCST90001841	Inverse variance weighted	25	0.088124995538228	0.065381376867137	0.177703155158425	-0.0400225031213605	0.216272494197817	1.09212462420215	0.960767818634238	1.24144061827987
1352	ebi-a-GCST90001841	finn-b-AB1_SYPHILIS	Syphilis || id:finn-b-AB1_SYPHILIS	|| id:ebi-a-GCST90001841	MR Egger	25	0.0562096068668914	0.093348675902857	0.552966912909418	-0.126753797902708	0.239173011636491	1.05781938670795	0.88095053776974	1.27019827665701
1353	ebi-a-GCST90001841	finn-b-AB1_SYPHILIS	Syphilis || id:finn-b-AB1_SYPHILIS	|| id:ebi-a-GCST90001841	Weighted median	25	0.0741387043861544	0.0961195157276919	0.440518516560843	-0.114255546440122	0.26253295521243	1.07695617368195	0.89202997166963	1.30021931646623
1354	ebi-a-GCST90001842	finn-b-AB1_SYPHILIS	Syphilis || id:finn-b-AB1_SYPHILIS	|| id:ebi-a-GCST90001842	Inverse variance weighted	28	0.055792293718833	0.0688943969695656	0.418041690674617	-0.0792407243415156	0.190825311779182	1.05737803686656	0.923817512313822	1.21024801754134
1355	ebi-a-GCST90001842	finn-b-AB1_SYPHILIS	Syphilis || id:finn-b-AB1_SYPHILIS	|| id:ebi-a-GCST90001842	MR Egger	28	0.00847229320950841	0.101608561484283	0.934186717206389	-0.190680487299687	0.207625073718704	1.00850828465719	0.826396590179005	1.23075164189856
1356	ebi-a-GCST90001842	finn-b-AB1_SYPHILIS	Syphilis || id:finn-b-AB1_SYPHILIS	|| id:ebi-a-GCST90001842	Weighted median	28	0.0732563779789507	0.096235716263628	0.446526753840517	-0.11536562589776	0.261878381855661	1.07600636589238	0.891040296932909	1.29936850603301
1357	ebi-a-GCST90001843	finn-b-AB1_SYPHILIS	Syphilis || id:finn-b-AB1_SYPHILIS	|| id:ebi-a-GCST90001843	Inverse variance weighted	19	0.103642241723488	0.0818824622583157	0.205604721902154	-0.0568473843028109	0.264131867749787	1.10920355717017	0.944738240250071	1.30229991633799
1358	ebi-a-GCST90001843	finn-b-AB1_SYPHILIS	Syphilis || id:finn-b-AB1_SYPHILIS	|| id:ebi-a-GCST90001843	MR Egger	19	0.0117999639669772	0.129640188683066	0.928539905240547	-0.242294805851832	0.265894733785786	1.01186985818767	0.784824772508127	1.30459772139536
1359	ebi-a-GCST90001843	finn-b-AB1_SYPHILIS	Syphilis || id:finn-b-AB1_SYPHILIS	|| id:ebi-a-GCST90001843	Weighted median	19	0.0685509478464874	0.11700987141161	0.557972215170026	-0.160788400120268	0.297890295813243	1.07095518642151	0.851472223466451	1.34701400669744
1360	ebi-a-GCST90001844	finn-b-AB1_SYPHILIS	Syphilis || id:finn-b-AB1_SYPHILIS	|| id:ebi-a-GCST90001844	Inverse variance weighted	26	0.150244502742638	0.0933471572250638	0.107501781366098	-0.0327159254184868	0.333204930903763	1.1621183491181	0.967813451743533	1.39543323656434
1361	ebi-a-GCST90001844	finn-b-AB1_SYPHILIS	Syphilis || id:finn-b-AB1_SYPHILIS	|| id:ebi-a-GCST90001844	MR Egger	26	0.221114596088952	0.139579873326131	0.126250769918017	-0.0524619556302644	0.494691147808168	1.24746637714127	0.948890420307099	1.63999164581546
1362	ebi-a-GCST90001844	finn-b-AB1_SYPHILIS	Syphilis || id:finn-b-AB1_SYPHILIS	|| id:ebi-a-GCST90001844	Weighted median	26	0.140535558413825	0.119627268168028	0.24008329118096	-0.0939338871955105	0.375005004023161	1.15089000266025	0.91034294557648	1.45499869544716
1363	ebi-a-GCST90001845	finn-b-AB1_SYPHILIS	Syphilis || id:finn-b-AB1_SYPHILIS	|| id:ebi-a-GCST90001845	Inverse variance weighted	28	0.0996636963746073	0.0730056623304311	0.172205838900978	-0.0434274017930377	0.242754794542252	1.1047993075797	0.957502064500816	1.2747560086619
1364	ebi-a-GCST90001845	finn-b-AB1_SYPHILIS	Syphilis || id:finn-b-AB1_SYPHILIS	|| id:ebi-a-GCST90001845	MR Egger	28	0.0905472593719987	0.108405363855829	0.411178275109307	-0.121927253785426	0.303021772529423	1.09477324471513	0.885212762037937	1.35394394290571
1365	ebi-a-GCST90001845	finn-b-AB1_SYPHILIS	Syphilis || id:finn-b-AB1_SYPHILIS	|| id:ebi-a-GCST90001845	Weighted median	28	0.0806019243241562	0.109224747918769	0.460547495206242	-0.133478581596631	0.294682430244943	1.08393932079485	0.875046210869616	1.34269989009789
1366	ebi-a-GCST90001846	finn-b-AB1_SYPHILIS	Syphilis || id:finn-b-AB1_SYPHILIS	|| id:ebi-a-GCST90001846	Inverse variance weighted	18	0.147080591017535	0.110982548584448	0.185085353215587	-0.0704452042079833	0.364606386243054	1.15844731971621	0.931978806643509	1.4399471135946
1367	ebi-a-GCST90001846	finn-b-AB1_SYPHILIS	Syphilis || id:finn-b-AB1_SYPHILIS	|| id:ebi-a-GCST90001846	MR Egger	18	0.105721546197352	0.226381872378045	0.646792397804063	-0.337986923663616	0.549430016058321	1.11151232857655	0.713204613940749	1.73226537297795
1368	ebi-a-GCST90001846	finn-b-AB1_SYPHILIS	Syphilis || id:finn-b-AB1_SYPHILIS	|| id:ebi-a-GCST90001846	Weighted median	18	0.10042176125065	0.152930401735951	0.511405936678901	-0.199321826151815	0.400165348653114	1.10563713465337	0.819286183181222	1.49207138924021
1369	ebi-a-GCST90001847	finn-b-AB1_SYPHILIS	Syphilis || id:finn-b-AB1_SYPHILIS	|| id:ebi-a-GCST90001847	Inverse variance weighted	27	-0.0112917391486272	0.0799317872045279	0.887658866465899	-0.167958042069502	0.145374563772247	0.988771773257921	0.84538930472622	1.15647266191549
1370	ebi-a-GCST90001847	finn-b-AB1_SYPHILIS	Syphilis || id:finn-b-AB1_SYPHILIS	|| id:ebi-a-GCST90001847	MR Egger	27	-0.12562310537107	0.107917562507611	0.255386761406119	-0.337141527885987	0.0858953171438474	0.881947185308322	0.713807809043332	1.08969225023714
1371	ebi-a-GCST90001847	finn-b-AB1_SYPHILIS	Syphilis || id:finn-b-AB1_SYPHILIS	|| id:ebi-a-GCST90001847	Weighted median	27	-0.123189374516893	0.119611821627624	0.303052400041069	-0.357628544907036	0.111249795873249	0.884096221411961	0.699332797495225	1.11767406235547
1372	ebi-a-GCST90001848	finn-b-AB1_SYPHILIS	Syphilis || id:finn-b-AB1_SYPHILIS	|| id:ebi-a-GCST90001848	Inverse variance weighted	16	-0.180471842066779	0.136860074928112	0.187282962262965	-0.448717588925878	0.0877739047923194	0.834876188753943	0.638446377563453	1.09174125665555
1373	ebi-a-GCST90001848	finn-b-AB1_SYPHILIS	Syphilis || id:finn-b-AB1_SYPHILIS	|| id:ebi-a-GCST90001848	MR Egger	16	-0.121303507143747	0.234573894978209	0.613143212613708	-0.581068341301036	0.338461327013542	0.88576508276162	0.55930052342314	1.40278749792287
1374	ebi-a-GCST90001848	finn-b-AB1_SYPHILIS	Syphilis || id:finn-b-AB1_SYPHILIS	|| id:ebi-a-GCST90001848	Weighted median	16	-0.0237684524417127	0.186742918235518	0.898719578351673	-0.389784572183327	0.342247667299902	0.976511792503638	0.677202747094344	1.40810899688483
1375	ebi-a-GCST90001849	finn-b-AB1_SYPHILIS	Syphilis || id:finn-b-AB1_SYPHILIS	|| id:ebi-a-GCST90001849	Inverse variance weighted	26	-0.144044999423322	0.0877401228273129	0.100647371463053	-0.316015640164856	0.0279256413182108	0.865848784486556	0.729048047646803	1.02831921711701
1376	ebi-a-GCST90001849	finn-b-AB1_SYPHILIS	Syphilis || id:finn-b-AB1_SYPHILIS	|| id:ebi-a-GCST90001849	MR Egger	26	-0.164048298211279	0.16971250975299	0.343372066316548	-0.49668481732714	0.168588220904582	0.848701030148634	0.608544756350759	1.18363264338142
1377	ebi-a-GCST90001849	finn-b-AB1_SYPHILIS	Syphilis || id:finn-b-AB1_SYPHILIS	|| id:ebi-a-GCST90001849	Weighted median	26	-0.142870353797255	0.125809061312416	0.25611873794612	-0.389456113969589	0.10371540637508	0.866866447553811	0.677425216432934	1.10928471463087
1378	ebi-a-GCST90001850	finn-b-AB1_SYPHILIS	Syphilis || id:finn-b-AB1_SYPHILIS	|| id:ebi-a-GCST90001850	Inverse variance weighted	26	-0.0333716167951557	0.0882532877779599	0.705330647185035	-0.206348060839957	0.139604827249646	0.967179072810127	0.813549862149539	1.14981933179889
1379	ebi-a-GCST90001850	finn-b-AB1_SYPHILIS	Syphilis || id:finn-b-AB1_SYPHILIS	|| id:ebi-a-GCST90001850	MR Egger	26	-0.31563393886707	0.14103500474821	0.0347660115660921	-0.592062548173562	-0.0392053295605787	0.729326379349144	0.55318513627883	0.961553253568299
1380	ebi-a-GCST90001850	finn-b-AB1_SYPHILIS	Syphilis || id:finn-b-AB1_SYPHILIS	|| id:ebi-a-GCST90001850	Weighted median	26	-0.0687446465256864	0.123987083344841	0.579270870348694	-0.311759329881575	0.174270036830203	0.933565038720188	0.732157715510053	1.19037696804639
1381	ebi-a-GCST90001851	finn-b-AB1_SYPHILIS	Syphilis || id:finn-b-AB1_SYPHILIS	|| id:ebi-a-GCST90001851	Inverse variance weighted	31	0.0374470033579032	0.056178506655672	0.505045743185061	-0.072662869687214	0.14755687640302	1.03815697679015	0.929914279478073	1.1589992026609
1382	ebi-a-GCST90001851	finn-b-AB1_SYPHILIS	Syphilis || id:finn-b-AB1_SYPHILIS	|| id:ebi-a-GCST90001851	MR Egger	31	0.0078244021333481	0.0768924145058321	0.919649266411948	-0.142884730298083	0.158533534564779	1.00785509276077	0.866853985137193	1.17179121907487
1383	ebi-a-GCST90001851	finn-b-AB1_SYPHILIS	Syphilis || id:finn-b-AB1_SYPHILIS	|| id:ebi-a-GCST90001851	Weighted median	31	0.0407012162615106	0.0747068738468589	0.585882687346804	-0.105724256478333	0.187126689001354	1.04154086357777	0.899672692792649	1.2057800344423
1384	ebi-a-GCST90001852	finn-b-AB1_SYPHILIS	Syphilis || id:finn-b-AB1_SYPHILIS	|| id:ebi-a-GCST90001852	Inverse variance weighted	19	0.151481661546539	0.0853486265604827	0.0759213968574633	-0.0158016465120067	0.318764969605085	1.16355696377879	0.984322544502933	1.37542801952363
1385	ebi-a-GCST90001852	finn-b-AB1_SYPHILIS	Syphilis || id:finn-b-AB1_SYPHILIS	|| id:ebi-a-GCST90001852	MR Egger	19	0.175704975243179	0.129527912798707	0.192681973399021	-0.0781697338422866	0.429579684328645	1.19208631179196	0.924807442100607	1.53661152589121
1386	ebi-a-GCST90001852	finn-b-AB1_SYPHILIS	Syphilis || id:finn-b-AB1_SYPHILIS	|| id:ebi-a-GCST90001852	Weighted median	19	0.211137175158778	0.12119072448256	0.081475337640242	-0.0263966448270395	0.448670995144595	1.235081765979	0.973948701270187	1.56622927538626
1387	ebi-a-GCST90001853	finn-b-AB1_SYPHILIS	Syphilis || id:finn-b-AB1_SYPHILIS	|| id:ebi-a-GCST90001853	Inverse variance weighted	21	0.12107214293074	0.0768541098567489	0.11517561580728	-0.0295619123884883	0.271706198249968	1.12870633761332	0.970870766852323	1.31220141759841
1388	ebi-a-GCST90001853	finn-b-AB1_SYPHILIS	Syphilis || id:finn-b-AB1_SYPHILIS	|| id:ebi-a-GCST90001853	MR Egger	21	0.199237473235556	0.126121036453078	0.130672403580168	-0.0479597582124772	0.446434704683589	1.22047176086719	0.953172143656609	1.56273064523264
1389	ebi-a-GCST90001853	finn-b-AB1_SYPHILIS	Syphilis || id:finn-b-AB1_SYPHILIS	|| id:ebi-a-GCST90001853	Weighted median	21	0.0918600540451395	0.103347467939524	0.374085483131794	-0.110700983116327	0.294421091206606	1.0962114009945	0.89520639073753	1.34234903604776
1390	ebi-a-GCST90001854	finn-b-AB1_SYPHILIS	Syphilis || id:finn-b-AB1_SYPHILIS	|| id:ebi-a-GCST90001854	Inverse variance weighted	27	0.198008392307163	0.0756599318416591	0.00886845304571167	0.0497149258975109	0.346301858716815	1.2189726237714	1.05097144892465	1.4138293281178
1391	ebi-a-GCST90001854	finn-b-AB1_SYPHILIS	Syphilis || id:finn-b-AB1_SYPHILIS	|| id:ebi-a-GCST90001854	MR Egger	27	0.067492676571027	0.128139306643337	0.6030352793623	-0.183660364449913	0.318645717591967	1.06982242480067	0.832218406789332	1.37526400674302
1392	ebi-a-GCST90001854	finn-b-AB1_SYPHILIS	Syphilis || id:finn-b-AB1_SYPHILIS	|| id:ebi-a-GCST90001854	Weighted median	27	0.0914001985579412	0.108196928197405	0.398246083015083	-0.120665780708972	0.303466177824854	1.09570741805516	0.886330138726311	1.35454577648276
1393	ebi-a-GCST90001855	finn-b-AB1_SYPHILIS	Syphilis || id:finn-b-AB1_SYPHILIS	|| id:ebi-a-GCST90001855	Inverse variance weighted	21	0.0942802504995789	0.0749215654243645	0.208252185437749	-0.0525660177321755	0.241126518731333	1.09886766097944	0.94879168191303	1.27268204324026
1394	ebi-a-GCST90001855	finn-b-AB1_SYPHILIS	Syphilis || id:finn-b-AB1_SYPHILIS	|| id:ebi-a-GCST90001855	MR Egger	21	0.204342323355494	0.118535378056467	0.100960785020808	-0.02798701763518	0.436671664346169	1.22671801581518	0.972400990783716	1.54754787848653
1395	ebi-a-GCST90001855	finn-b-AB1_SYPHILIS	Syphilis || id:finn-b-AB1_SYPHILIS	|| id:ebi-a-GCST90001855	Weighted median	21	0.105945516603974	0.103316113726953	0.305150870669643	-0.0965540663008547	0.308445099508803	1.11176130232508	0.907960806190555	1.36130677108562
1396	ebi-a-GCST90001856	finn-b-AB1_SYPHILIS	Syphilis || id:finn-b-AB1_SYPHILIS	|| id:ebi-a-GCST90001856	Inverse variance weighted	28	0.0283311813942643	0.0861015763575544	0.742122656436196	-0.140427908266542	0.197090271055071	1.02873632634207	0.868986309404071	1.21785397270703
1397	ebi-a-GCST90001856	finn-b-AB1_SYPHILIS	Syphilis || id:finn-b-AB1_SYPHILIS	|| id:ebi-a-GCST90001856	MR Egger	28	0.22104842549893	0.14477915321023	0.138886011677496	-0.0627187147931203	0.504815565790981	1.24738383428605	0.939207621747107	1.65667994382729
1398	ebi-a-GCST90001856	finn-b-AB1_SYPHILIS	Syphilis || id:finn-b-AB1_SYPHILIS	|| id:ebi-a-GCST90001856	Weighted median	28	0.0471466249765221	0.119529645562719	0.693260221195275	-0.187131480326407	0.281424730279452	1.04827570121191	0.829334688021222	1.32501625896443
1399	ebi-a-GCST90001857	finn-b-AB1_SYPHILIS	Syphilis || id:finn-b-AB1_SYPHILIS	|| id:ebi-a-GCST90001857	Inverse variance weighted	21	0.104392365764024	0.0748500995544936	0.163110629827824	-0.0423138293627832	0.251098560890831	1.110035909569	0.958568906294316	1.28543677188122
1400	ebi-a-GCST90001857	finn-b-AB1_SYPHILIS	Syphilis || id:finn-b-AB1_SYPHILIS	|| id:ebi-a-GCST90001857	MR Egger	21	0.187878593164491	0.117356398102267	0.125889838874697	-0.0421399471159522	0.417897133444934	1.20668700640529	0.958735598901508	1.51876443630102
1401	ebi-a-GCST90001857	finn-b-AB1_SYPHILIS	Syphilis || id:finn-b-AB1_SYPHILIS	|| id:ebi-a-GCST90001857	Weighted median	21	0.0980228471335736	0.104858723595514	0.349886894981372	-0.107500251113633	0.30354594538078	1.10298798493446	0.898076296931573	1.35465382959825
1402	ebi-a-GCST90001858	finn-b-AB1_SYPHILIS	Syphilis || id:finn-b-AB1_SYPHILIS	|| id:ebi-a-GCST90001858	Inverse variance weighted	31	-0.00477820807517525	0.0643546791692932	0.94081302979518	-0.13091337924699	0.121356963096639	0.995233189400633	0.877293762946261	1.12902786172575
1403	ebi-a-GCST90001858	finn-b-AB1_SYPHILIS	Syphilis || id:finn-b-AB1_SYPHILIS	|| id:ebi-a-GCST90001858	MR Egger	31	-0.0419443335391941	0.0920796420979986	0.652125999366768	-0.222420432051271	0.138531764972883	0.958923158945222	0.800578704621363	1.14858616579913
1404	ebi-a-GCST90001858	finn-b-AB1_SYPHILIS	Syphilis || id:finn-b-AB1_SYPHILIS	|| id:ebi-a-GCST90001858	Weighted median	31	0.0437670307106985	0.0941182589751166	0.641915932629591	-0.14070475688053	0.228238818301927	1.04473893444774	0.86874576504746	1.25638533741959
1405	ebi-a-GCST90001859	finn-b-AB1_SYPHILIS	Syphilis || id:finn-b-AB1_SYPHILIS	|| id:ebi-a-GCST90001859	Inverse variance weighted	21	-0.0285701820907993	0.0769748024438926	0.710516289349681	-0.179440794880829	0.12230043069923	0.97183408640459	0.835737429412558	1.1300935655852
1406	ebi-a-GCST90001859	finn-b-AB1_SYPHILIS	Syphilis || id:finn-b-AB1_SYPHILIS	|| id:ebi-a-GCST90001859	MR Egger	21	-0.123325107601075	0.104031327584542	0.250450294318101	-0.327226509666777	0.0805762944646263	0.883976228448807	0.720920429085047	1.08391153993833
1407	ebi-a-GCST90001859	finn-b-AB1_SYPHILIS	Syphilis || id:finn-b-AB1_SYPHILIS	|| id:ebi-a-GCST90001859	Weighted median	21	-0.0239176222280294	0.110939988540629	0.829306858780465	-0.241359999767662	0.193524755311603	0.976366137312162	0.785558774501788	1.21351942723122
1408	ebi-a-GCST90001860	finn-b-AB1_SYPHILIS	Syphilis || id:finn-b-AB1_SYPHILIS	|| id:ebi-a-GCST90001860	Inverse variance weighted	28	0.0116248682338251	0.0713280660597634	0.870536168434904	-0.128178141243311	0.151427877710961	1.01169269960331	0.879696654929689	1.16349438490525
1409	ebi-a-GCST90001860	finn-b-AB1_SYPHILIS	Syphilis || id:finn-b-AB1_SYPHILIS	|| id:ebi-a-GCST90001860	MR Egger	28	-0.0870120393516863	0.114780419783631	0.455223623097543	-0.311981662127603	0.137957583424231	0.916666059501649	0.731994951335249	1.14792685811495
1410	ebi-a-GCST90001860	finn-b-AB1_SYPHILIS	Syphilis || id:finn-b-AB1_SYPHILIS	|| id:ebi-a-GCST90001860	Weighted median	28	0.0337701031652329	0.0971083489383739	0.728022723534813	-0.15656226075398	0.224102467084446	1.03434678633986	0.855078278227248	1.25119921959619
1411	ebi-a-GCST90001861	finn-b-AB1_SYPHILIS	Syphilis || id:finn-b-AB1_SYPHILIS	|| id:ebi-a-GCST90001861	Inverse variance weighted	25	0.0281842092001436	0.0923259671341802	0.760161667429865	-0.15277468638285	0.209143104783137	1.02858514181725	0.858323091906639	1.23262137992471
1412	ebi-a-GCST90001861	finn-b-AB1_SYPHILIS	Syphilis || id:finn-b-AB1_SYPHILIS	|| id:ebi-a-GCST90001861	MR Egger	25	-0.0146007833606607	0.17277031458065	0.933382415706371	-0.353230599938735	0.324029033217414	0.985505291191989	0.702415197798295	1.3826874504021
1413	ebi-a-GCST90001861	finn-b-AB1_SYPHILIS	Syphilis || id:finn-b-AB1_SYPHILIS	|| id:ebi-a-GCST90001861	Weighted median	25	0.0293366172102028	0.144366001635692	0.838970886107772	-0.253620745995754	0.31229398041616	1.02977117483942	0.775986042060788	1.36655637479507
1414	ebi-a-GCST90001862	finn-b-AB1_SYPHILIS	Syphilis || id:finn-b-AB1_SYPHILIS	|| id:ebi-a-GCST90001862	Inverse variance weighted	15	-0.152312989638653	0.0980210827381621	0.120213068536753	-0.344434311805451	0.0398083325281447	0.858719468379464	0.708621098698633	1.04061130373923
1415	ebi-a-GCST90001862	finn-b-AB1_SYPHILIS	Syphilis || id:finn-b-AB1_SYPHILIS	|| id:ebi-a-GCST90001862	MR Egger	15	-0.30757118807794	0.122965721616412	0.0265248864981711	-0.548584002446107	-0.0665583737097721	0.735230526036786	0.577767348580149	0.935608299334936
1416	ebi-a-GCST90001862	finn-b-AB1_SYPHILIS	Syphilis || id:finn-b-AB1_SYPHILIS	|| id:ebi-a-GCST90001862	Weighted median	15	-0.249009314879864	0.124787562699955	0.0459920995224589	-0.493592937771775	-0.00442569198795298	0.779572711724725	0.610429215200099	0.995584086955317
1417	ebi-a-GCST90001863	finn-b-AB1_SYPHILIS	Syphilis || id:finn-b-AB1_SYPHILIS	|| id:ebi-a-GCST90001863	Inverse variance weighted	19	-0.0458985188304691	0.104988933079803	0.661984563086915	-0.251676827666882	0.159879790005944	0.955138885883871	0.777495962656583	1.17336981173552
1418	ebi-a-GCST90001863	finn-b-AB1_SYPHILIS	Syphilis || id:finn-b-AB1_SYPHILIS	|| id:ebi-a-GCST90001863	MR Egger	19	-0.118172465159154	0.230610627197537	0.614941473817214	-0.570169294466326	0.333824364148018	0.888542796724494	0.565429706475895	1.39629788206864
1419	ebi-a-GCST90001863	finn-b-AB1_SYPHILIS	Syphilis || id:finn-b-AB1_SYPHILIS	|| id:ebi-a-GCST90001863	Weighted median	19	0.0727426587323218	0.152087460594664	0.6324403165212	-0.225348764033219	0.370834081497863	1.07545374267147	0.798237773580986	1.44894264704793
1420	ebi-a-GCST90001864	finn-b-AB1_SYPHILIS	Syphilis || id:finn-b-AB1_SYPHILIS	|| id:ebi-a-GCST90001864	Inverse variance weighted	24	0.0713481081518283	0.0816642969828858	0.382294912551397	-0.0887139139346278	0.231410130238284	1.07395501330018	0.915107335586466	1.26037605179225
1421	ebi-a-GCST90001864	finn-b-AB1_SYPHILIS	Syphilis || id:finn-b-AB1_SYPHILIS	|| id:ebi-a-GCST90001864	MR Egger	24	-0.050956527120009	0.158207359566983	0.750427413204455	-0.361042951871295	0.259129897631277	0.950319982781004	0.696949062557542	1.29580211552164
1422	ebi-a-GCST90001864	finn-b-AB1_SYPHILIS	Syphilis || id:finn-b-AB1_SYPHILIS	|| id:ebi-a-GCST90001864	Weighted median	24	0.0203789215004719	0.11531831749089	0.859729226601367	-0.205644980781673	0.246402823782617	1.02058798949958	0.814122053958791	1.27941484848107
1423	ebi-a-GCST90001865	finn-b-AB1_SYPHILIS	Syphilis || id:finn-b-AB1_SYPHILIS	|| id:ebi-a-GCST90001865	Inverse variance weighted	19	0.168888212478695	0.115585569229916	0.143973431344675	-0.0576595032119395	0.39543592816933	1.18398777646709	0.943971311921637	1.48503141686561
1424	ebi-a-GCST90001865	finn-b-AB1_SYPHILIS	Syphilis || id:finn-b-AB1_SYPHILIS	|| id:ebi-a-GCST90001865	MR Egger	19	0.0299324220114956	0.269334231498269	0.912810978824238	-0.497962671725111	0.557827515748102	1.03038490026175	0.607767621395904	1.74687332018271
1425	ebi-a-GCST90001865	finn-b-AB1_SYPHILIS	Syphilis || id:finn-b-AB1_SYPHILIS	|| id:ebi-a-GCST90001865	Weighted median	19	0.232972445718382	0.157301219020856	0.138590751188112	-0.0753379435624968	0.54128283499926	1.26234669579169	0.9274300143606	1.71820962843738
1426	ebi-a-GCST90001866	finn-b-AB1_SYPHILIS	Syphilis || id:finn-b-AB1_SYPHILIS	|| id:ebi-a-GCST90001866	Inverse variance weighted	15	0.0588545902394307	0.125171503939479	0.63821813197285	-0.186481557481948	0.304190737960809	1.06062100488036	0.829873866773985	1.35552758200035
1427	ebi-a-GCST90001866	finn-b-AB1_SYPHILIS	Syphilis || id:finn-b-AB1_SYPHILIS	|| id:ebi-a-GCST90001866	MR Egger	15	-0.106538203600002	0.311915097324259	0.738138863210765	-0.717891794355549	0.504815387155546	0.898940704734105	0.487779512266735	1.65667964788557
1428	ebi-a-GCST90001866	finn-b-AB1_SYPHILIS	Syphilis || id:finn-b-AB1_SYPHILIS	|| id:ebi-a-GCST90001866	Weighted median	15	0.103612593875884	0.168924074290984	0.53963314845344	-0.227478591734445	0.434703779486213	1.10917067215964	0.796539473843542	1.54450547697616
1429	ebi-a-GCST90001867	finn-b-AB1_SYPHILIS	Syphilis || id:finn-b-AB1_SYPHILIS	|| id:ebi-a-GCST90001867	Inverse variance weighted	30	0.0118483345757131	0.0805051629922029	0.882994018182118	-0.145941784889004	0.169638454040431	1.01191880413244	0.864208011685595	1.18487638660002
1430	ebi-a-GCST90001867	finn-b-AB1_SYPHILIS	Syphilis || id:finn-b-AB1_SYPHILIS	|| id:ebi-a-GCST90001867	MR Egger	30	0.0521411622557762	0.123600708281497	0.676354686640908	-0.190116225975958	0.29439855048751	1.05352444990505	0.826863025396206	1.34231877887622
1431	ebi-a-GCST90001867	finn-b-AB1_SYPHILIS	Syphilis || id:finn-b-AB1_SYPHILIS	|| id:ebi-a-GCST90001867	Weighted median	30	0.0226579020863256	0.13167960991575	0.863383741642654	-0.235434133348544	0.280749937521195	1.02291654206902	0.790227710947886	1.32412244919041
1432	ebi-a-GCST90001868	finn-b-AB1_SYPHILIS	Syphilis || id:finn-b-AB1_SYPHILIS	|| id:ebi-a-GCST90001868	Inverse variance weighted	11	0.128754406942049	0.103489321784654	0.213450878573625	-0.0740846637558732	0.331593477639972	1.13741074967676	0.928593072335956	1.39318637196574
1433	ebi-a-GCST90001868	finn-b-AB1_SYPHILIS	Syphilis || id:finn-b-AB1_SYPHILIS	|| id:ebi-a-GCST90001868	MR Egger	11	0.120858096306044	0.188112845092978	0.536584806098393	-0.247843080076194	0.489559272688282	1.12846476768602	0.780482406909116	1.63159697212361
1434	ebi-a-GCST90001868	finn-b-AB1_SYPHILIS	Syphilis || id:finn-b-AB1_SYPHILIS	|| id:ebi-a-GCST90001868	Weighted median	11	0.11740386323441	0.125441505021085	0.349311711413198	-0.128461486606916	0.363269213075737	1.12457351188666	0.879447432270846	1.43802294171416
1435	ebi-a-GCST90001869	finn-b-AB1_SYPHILIS	Syphilis || id:finn-b-AB1_SYPHILIS	|| id:ebi-a-GCST90001869	Inverse variance weighted	36	0.0632995071166847	0.0792455031586846	0.42441956944676	-0.0920216790743371	0.218620693307706	1.06534587012274	0.912085376164085	1.24435919339134
1436	ebi-a-GCST90001869	finn-b-AB1_SYPHILIS	Syphilis || id:finn-b-AB1_SYPHILIS	|| id:ebi-a-GCST90001869	MR Egger	36	0.235796461781803	0.129530777102663	0.0775119515135669	-0.0180838613394168	0.489676784903023	1.26591662152949	0.982078670472141	1.63178871596327
1437	ebi-a-GCST90001869	finn-b-AB1_SYPHILIS	Syphilis || id:finn-b-AB1_SYPHILIS	|| id:ebi-a-GCST90001869	Weighted median	36	0.109628160930552	0.128413596739598	0.393264875163854	-0.14206248867906	0.361318810540164	1.11586307182104	0.867567041673596	1.43522095151507
1438	ebi-a-GCST90001870	finn-b-AB1_SYPHILIS	Syphilis || id:finn-b-AB1_SYPHILIS	|| id:ebi-a-GCST90001870	Inverse variance weighted	13	0.00342783564154047	0.0538483405495832	0.949243169402921	-0.102114911835643	0.108970583118724	1.00343371738877	0.902925788847357	1.11512954622548
1439	ebi-a-GCST90001870	finn-b-AB1_SYPHILIS	Syphilis || id:finn-b-AB1_SYPHILIS	|| id:ebi-a-GCST90001870	MR Egger	13	0.0401714048021142	0.0796006321885802	0.623752678987958	-0.115845834287503	0.196188643891731	1.04098918944736	0.890612514627269	1.21675641735147
1440	ebi-a-GCST90001870	finn-b-AB1_SYPHILIS	Syphilis || id:finn-b-AB1_SYPHILIS	|| id:ebi-a-GCST90001870	Weighted median	13	0.0188785061535473	0.0682781742228894	0.782168660100626	-0.114946715323316	0.15270372763041	1.01905783184032	0.891413641329048	1.16497977648938
1441	ebi-a-GCST90001871	finn-b-AB1_SYPHILIS	Syphilis || id:finn-b-AB1_SYPHILIS	|| id:ebi-a-GCST90001871	Inverse variance weighted	25	0.0444385173701455	0.0686907558046794	0.51767341643772	-0.0901953640070262	0.179072398747317	1.04544069829098	0.913752653452641	1.19610733770612
1442	ebi-a-GCST90001871	finn-b-AB1_SYPHILIS	Syphilis || id:finn-b-AB1_SYPHILIS	|| id:ebi-a-GCST90001871	MR Egger	25	0.0885917791964685	0.125753693923783	0.488202531334023	-0.157885460894146	0.335069019287083	1.09263452912788	0.853947586760172	1.39803687340097
1443	ebi-a-GCST90001871	finn-b-AB1_SYPHILIS	Syphilis || id:finn-b-AB1_SYPHILIS	|| id:ebi-a-GCST90001871	Weighted median	25	0.0178962048317615	0.109347230452706	0.869995661285949	-0.196424366855543	0.232216776519066	1.01805730147673	0.821663473937422	1.26139313960672
1444	ebi-a-GCST90001872	finn-b-AB1_SYPHILIS	Syphilis || id:finn-b-AB1_SYPHILIS	|| id:ebi-a-GCST90001872	Inverse variance weighted	20	-0.0217801246117624	0.0600820057190986	0.716973479968721	-0.139540855821196	0.095980606597671	0.978455349651018	0.869757487822084	1.10073771673758
1445	ebi-a-GCST90001872	finn-b-AB1_SYPHILIS	Syphilis || id:finn-b-AB1_SYPHILIS	|| id:ebi-a-GCST90001872	MR Egger	20	-0.00799091577795539	0.0925433809075889	0.932143229692337	-0.18937594235683	0.173394110800919	0.992040926716183	0.827475365173758	1.18933474239834
1446	ebi-a-GCST90001872	finn-b-AB1_SYPHILIS	Syphilis || id:finn-b-AB1_SYPHILIS	|| id:ebi-a-GCST90001872	Weighted median	20	0.0124470402904759	0.079682055103334	0.875868419903707	-0.143729787712059	0.16862386829301	1.01252482709995	0.866121753182815	1.18367483754607
1447	ebi-a-GCST90001873	finn-b-AB1_SYPHILIS	Syphilis || id:finn-b-AB1_SYPHILIS	|| id:ebi-a-GCST90001873	Inverse variance weighted	18	0.0797968452382486	0.0858230575674384	0.352483297297593	-0.0884163475939307	0.248010038070428	1.08306701510194	0.915379681246102	1.28147279564363
1448	ebi-a-GCST90001873	finn-b-AB1_SYPHILIS	Syphilis || id:finn-b-AB1_SYPHILIS	|| id:ebi-a-GCST90001873	MR Egger	18	0.0541572158992661	0.161520962933725	0.741758310869597	-0.262423871450835	0.370738303249367	1.05565055416077	0.769184919071628	1.44880387650473
1449	ebi-a-GCST90001873	finn-b-AB1_SYPHILIS	Syphilis || id:finn-b-AB1_SYPHILIS	|| id:ebi-a-GCST90001873	Weighted median	18	0.194327014964865	0.114298975902386	0.0891000637889315	-0.0296989778038121	0.418353007733542	1.21449337553362	0.970737703166861	1.51945695979782
1450	ebi-a-GCST90001874	finn-b-AB1_SYPHILIS	Syphilis || id:finn-b-AB1_SYPHILIS	|| id:ebi-a-GCST90001874	Inverse variance weighted	27	-0.00721474117601851	0.0789864075671208	0.927221201018718	-0.162028100007575	0.147598617655538	0.992811222590957	0.850417307471699	1.15904758174898
1451	ebi-a-GCST90001874	finn-b-AB1_SYPHILIS	Syphilis || id:finn-b-AB1_SYPHILIS	|| id:ebi-a-GCST90001874	MR Egger	27	0.108788083026274	0.15378841210427	0.485867909734826	-0.192637204698094	0.410213370750642	1.11492605354949	0.82478114659173	1.50713933025769
1452	ebi-a-GCST90001874	finn-b-AB1_SYPHILIS	Syphilis || id:finn-b-AB1_SYPHILIS	|| id:ebi-a-GCST90001874	Weighted median	27	-0.0552607539175378	0.101957741549095	0.587820816665066	-0.255097927353765	0.144576419518689	0.946238380417463	0.77484061615456	1.15554999816435
1453	ebi-a-GCST90001875	finn-b-AB1_SYPHILIS	Syphilis || id:finn-b-AB1_SYPHILIS	|| id:ebi-a-GCST90001875	Inverse variance weighted	19	-0.0796815800391667	0.0739919568263492	0.281527106501522	-0.224705815418811	0.0653426553404777	0.923410331860434	0.798751164475775	1.06752475477919
1454	ebi-a-GCST90001875	finn-b-AB1_SYPHILIS	Syphilis || id:finn-b-AB1_SYPHILIS	|| id:ebi-a-GCST90001875	MR Egger	19	0.0032430575592433	0.122343478903871	0.979160992637997	-0.236550161092344	0.243036276210831	1.00324832195979	0.789346286836916	1.27511487961567
1455	ebi-a-GCST90001875	finn-b-AB1_SYPHILIS	Syphilis || id:finn-b-AB1_SYPHILIS	|| id:ebi-a-GCST90001875	Weighted median	19	-0.0361708693528685	0.112902568021839	0.748686027522019	-0.257459902675674	0.185118163969937	0.964475480101604	0.773012621429858	1.20336062559572
1456	ebi-a-GCST90001876	finn-b-AB1_SYPHILIS	Syphilis || id:finn-b-AB1_SYPHILIS	|| id:ebi-a-GCST90001876	Inverse variance weighted	17	0.0874519514738793	0.065636013271688	0.182736150850109	-0.0411946345386292	0.216098537486388	1.09138982351066	0.959642332227162	1.24122468013497
1457	ebi-a-GCST90001876	finn-b-AB1_SYPHILIS	Syphilis || id:finn-b-AB1_SYPHILIS	|| id:ebi-a-GCST90001876	MR Egger	17	0.115641222877243	0.100101721303996	0.266064837693007	-0.0805581508785893	0.311840596633076	1.12259303917333	0.922601251950438	1.36593694072736
1458	ebi-a-GCST90001876	finn-b-AB1_SYPHILIS	Syphilis || id:finn-b-AB1_SYPHILIS	|| id:ebi-a-GCST90001876	Weighted median	17	0.108729023706922	0.0927115933184359	0.240889572819746	-0.072985699197212	0.290443746611057	1.11486020872003	0.929614124158993	1.33702065479234
1459	ebi-a-GCST90001877	finn-b-AB1_SYPHILIS	Syphilis || id:finn-b-AB1_SYPHILIS	|| id:ebi-a-GCST90001877	Inverse variance weighted	17	-0.018348558610916	0.0757615176180706	0.808634204706673	-0.166841133142334	0.130144015920502	0.981818751329132	0.846334055089445	1.13899240455309
1460	ebi-a-GCST90001877	finn-b-AB1_SYPHILIS	Syphilis || id:finn-b-AB1_SYPHILIS	|| id:ebi-a-GCST90001877	MR Egger	17	0.0297889133317778	0.126964117534176	0.817672639706036	-0.219060757035208	0.278638583698763	1.03023704169486	0.803272912190381	1.32132970746636
1461	ebi-a-GCST90001877	finn-b-AB1_SYPHILIS	Syphilis || id:finn-b-AB1_SYPHILIS	|| id:ebi-a-GCST90001877	Weighted median	17	0.0133018882767562	0.106341856584632	0.900455386192697	-0.195128150629123	0.221731927182635	1.01339075197379	0.822729218033171	1.24823671467639
1462	ebi-a-GCST90001878	finn-b-AB1_SYPHILIS	Syphilis || id:finn-b-AB1_SYPHILIS	|| id:ebi-a-GCST90001878	Inverse variance weighted	21	-0.100017480149986	0.0943859420269117	0.289297026740222	-0.285013926522732	0.0849789662227614	0.904821601480418	0.7520037814487	1.08869416710698
1463	ebi-a-GCST90001878	finn-b-AB1_SYPHILIS	Syphilis || id:finn-b-AB1_SYPHILIS	|| id:ebi-a-GCST90001878	MR Egger	21	-0.147693235356688	0.249221739748685	0.560424693118715	-0.636167845264112	0.340781374550735	0.862695718898896	0.529316966906201	1.4060458098604
1464	ebi-a-GCST90001878	finn-b-AB1_SYPHILIS	Syphilis || id:finn-b-AB1_SYPHILIS	|| id:ebi-a-GCST90001878	Weighted median	21	-0.0910860567348502	0.12554545370001	0.468131520736948	-0.33715514598687	0.15498303251717	0.912939142956904	0.713798088402765	1.1676381490568
1465	ebi-a-GCST90001879	finn-b-AB1_SYPHILIS	Syphilis || id:finn-b-AB1_SYPHILIS	|| id:ebi-a-GCST90001879	Inverse variance weighted	26	0.0640546322656844	0.0675889150148451	0.343277548556128	-0.0684196411634121	0.196528905694781	1.06615064339568	0.933868501674676	1.21717050352877
1466	ebi-a-GCST90001879	finn-b-AB1_SYPHILIS	Syphilis || id:finn-b-AB1_SYPHILIS	|| id:ebi-a-GCST90001879	MR Egger	26	-0.114923074215739	0.120485146491013	0.349675638936988	-0.351073961338125	0.121227812906647	0.891434715583946	0.703931688200614	1.12888205697846
1467	ebi-a-GCST90001879	finn-b-AB1_SYPHILIS	Syphilis || id:finn-b-AB1_SYPHILIS	|| id:ebi-a-GCST90001879	Weighted median	26	-0.045077195353843	0.105752967667873	0.669925736322575	-0.252353011982874	0.162198621275188	0.955923686117597	0.776970409786216	1.17609381537719
1468	ebi-a-GCST90001880	finn-b-AB1_SYPHILIS	Syphilis || id:finn-b-AB1_SYPHILIS	|| id:ebi-a-GCST90001880	Inverse variance weighted	18	0.00246159905160817	0.0776390834211144	0.974706774248745	-0.149711004453776	0.154634202556992	1.00246463127408	0.860956753142794	1.16723091291997
1469	ebi-a-GCST90001880	finn-b-AB1_SYPHILIS	Syphilis || id:finn-b-AB1_SYPHILIS	|| id:ebi-a-GCST90001880	MR Egger	18	0.11946368206939	0.143568904470898	0.417599440702265	-0.161931370693571	0.40085873483235	1.12689231692704	0.850499571733087	1.49310632968517
1470	ebi-a-GCST90001880	finn-b-AB1_SYPHILIS	Syphilis || id:finn-b-AB1_SYPHILIS	|| id:ebi-a-GCST90001880	Weighted median	18	0.0316429865352083	0.107986605181854	0.769501545338429	-0.180010759621225	0.243296732691641	1.03214894844689	0.835261224268526	1.27544703480396
1471	ebi-a-GCST90001881	finn-b-AB1_SYPHILIS	Syphilis || id:finn-b-AB1_SYPHILIS	|| id:ebi-a-GCST90001881	Inverse variance weighted	15	0.0841316567710834	0.129030309764926	0.514381699995539	-0.168767750368172	0.337031063910339	1.08777209694375	0.844705063046043	1.40078257684706
1472	ebi-a-GCST90001881	finn-b-AB1_SYPHILIS	Syphilis || id:finn-b-AB1_SYPHILIS	|| id:ebi-a-GCST90001881	MR Egger	15	-0.0838249709751188	0.314360875289553	0.793919933405949	-0.699972286542642	0.532322344592404	0.919592197335608	0.49659906607775	1.70288239983949
1473	ebi-a-GCST90001881	finn-b-AB1_SYPHILIS	Syphilis || id:finn-b-AB1_SYPHILIS	|| id:ebi-a-GCST90001881	Weighted median	15	0.0559393091145636	0.150103637204924	0.709393141552506	-0.238263819807087	0.350142438036215	1.05753349914448	0.787994775039253	1.41926969218426
1474	ebi-a-GCST90001882	finn-b-AB1_SYPHILIS	Syphilis || id:finn-b-AB1_SYPHILIS	|| id:ebi-a-GCST90001882	Inverse variance weighted	17	0.0199348706694724	0.0652150533267335	0.759849082893296	-0.107886633850925	0.14775637518987	1.02013489716019	0.897729362782666	1.15923044466127
1475	ebi-a-GCST90001882	finn-b-AB1_SYPHILIS	Syphilis || id:finn-b-AB1_SYPHILIS	|| id:ebi-a-GCST90001882	MR Egger	17	0.100353641709639	0.114037181847933	0.39273583651692	-0.123159234712311	0.323866518131588	1.1055618217244	0.88412286830087	1.38246276109062
[truncated: 718 more rows]
